# Supplementary material for: Downregulation of TCF19 and ATAD2 causes endothelial cell cycle arrest at the transition from cardiac hypertrophy to heart failure
Source: Basic Res Cardiol. 2025 Sep 17;120(6):1209–24. doi: 10.1007/s00395-025-01139-4 (PMC12680863; doi:10.1007/s00395-025-01139-4)
Supplement: Supplementary file 1 — Supplementary file1 (XLSX 29 KB) [file 395_2025_1139_MOESM1_ESM.xlsx]

## Sheet: ClueGO Results
ID	Term	Ontology Source	Term PValue	Term PValue Corrected with Bonferroni step down	Group PValue	Group PValue Corrected with Bonferroni step down	GOLevels	GOGroups	% Associated Genes	Nr. Genes	Associated Genes Found
GO:0022402	cell cycle process	GO_BiologicalProcess-EBI-UniProt-GOA-ACAP-ARAP_25.05.2022_00h00	6.69269e-20	8.09816e-18	4.3633e-11	1.26536e-09	[2, 3]	Group28	6.69746	58	[Abraxas1, Anapc15, Aspm, Cdc7, Cenpa, Cenpe, Cenpf, Cep55, Chordc1, Ckap2, Clspn, Dna2, Dtl, E2f8, Ect2, Fanca, Fancd2, Foxm1, Haus1, Ints7, Kif11, Kif15, Kif18a, Kif20a, Kif20b, Kif3a, Knl1, Kntc1, Mastl, Mbd4, Mki67, Mnat1, Mtbp, Mybl1, Ncapd2, Ncapg2, Ndc80, Pclaf, Plk4, Pole, Prc1, Racgap1, Rad51ap1, Rbl1, Rhno1, Rnaseh2b, Sgo2a, Skp2, Ssx2ip, Tacc3, Tcf19, Tfdp1, Tmem67, Topbp1, Ttk, Wdr76,…
GO:0010564	regulation of cell cycle process	GO_BiologicalProcess-EBI-UniProt-GOA-ACAP-ARAP_25.05.2022_00h00	3.26303e-16	3.91564e-14	4.3633e-11	1.26536e-09	[3, 4, 5]	Group28	7.82443	41	[Abraxas1, Anapc15, Cdc7, Cenpe, Cenpf, Chordc1, Clspn, Dna2, Dtl, E2f8, Ect2, Fancd2, Ints7, Kif11, Kif15, Kif20a, Kif20b, Kntc1, Mbd4, Mki67, Mnat1, Mtbp, Ncapd2, Ncapg2, Ndc80, Plk4, Prc1, Racgap1, Rad51ap1, Rbl1, Rhno1, Rnaseh2b, Sgo2a, Tacc3, Tfdp1, Tmem67, Topbp1, Ttk, Wdr76, Xpo1, Zwilch]
GO:1903047	mitotic cell cycle process	GO_BiologicalProcess-EBI-UniProt-GOA-ACAP-ARAP_25.05.2022_00h00	9.33139e-15	1.11044e-12	4.3633e-11	1.26536e-09	[3, 4]	Group28	7.10572	41	[Abraxas1, Anapc15, Cdc7, Cenpa, Cenpe, Cenpf, Cep55, Ckap2, Clspn, Dna2, Dtl, Ect2, Fancd2, Foxm1, Kif11, Kif15, Kif18a, Kif20a, Kif20b, Kntc1, Mastl, Mbd4, Mki67, Mnat1, Mtbp, Ncapd2, Ncapg2, Ndc80, Pole, Prc1, Racgap1, Rbl1, Rnaseh2b, Sgo2a, Skp2, Tacc3, Tcf19, Tfdp1, Topbp1, Ttk, Zwilch]
GO:0000278	mitotic cell cycle	GO_BiologicalProcess-EBI-UniProt-GOA-ACAP-ARAP_25.05.2022_00h00	2.87257e-14	3.38963e-12	4.3633e-11	1.26536e-09	[3]	Group28	6.43275	44	[Abraxas1, Anapc15, Cdc7, Cenpa, Cenpe, Cenpf, Cep55, Ckap2, Clspn, Dna2, Dtl, E2f8, Ect2, Fancd2, Foxm1, Kif11, Kif15, Kif18a, Kif20a, Kif20b, Kntc1, Mastl, Mbd4, Mki67, Mnat1, Mtbp, Mybl1, Ncapd2, Ncapg2, Ndc80, Plk4, Pole, Prc1, Racgap1, Rbl1, Rnaseh2b, Sgo2a, Skp2, Tacc3, Tcf19, Tfdp1, Topbp1, Ttk, Zwilch]
GO:0051726	regulation of cell cycle	GO_BiologicalProcess-EBI-UniProt-GOA-ACAP-ARAP_25.05.2022_00h00	2.1882e-13	2.56019e-11	4.3633e-11	1.26536e-09	[3, 4]	Group28	5.84498	46	[Abraxas1, Anapc15, Aspm, Cdc7, Cenpe, Cenpf, Chordc1, Clspn, Dna2, Dtl, E2f8, Ect2, Fancd2, Foxm1, Ints7, Kif11, Kif15, Kif20a, Kif20b, Kntc1, Mastl, Mbd4, Mki67, Mnat1, Mtbp, Ncapd2, Ncapg2, Ndc80, Pclaf, Plk4, Prc1, Racgap1, Rad51ap1, Rbl1, Rhno1, Rnaseh2b, Sgo2a, Skp2, Tacc3, Tfdp1, Tmem67, Topbp1, Ttk, Wdr76, Xpo1, Zwilch]
GO:0000280	nuclear division	GO_BiologicalProcess-EBI-UniProt-GOA-ACAP-ARAP_25.05.2022_00h00	3.70858e-11	4.30195e-09	8.7927e-11	2.46196e-09	[6]	Group23	8.3871	26	[Abraxas1, Anapc15, Aspm, Cenpe, Fanca, Fancd2, Kif11, Kif15, Kif18a, Kif20b, Kntc1, Mastl, Mki67, Mtbp, Mybl1, Ncapd2, Ncapg2, Ndc80, Prc1, Racgap1, Rad51ap1, Sgo2a, Tacc3, Topbp1, Ttk, Zwilch]
GO:0044770	cell cycle phase transition	GO_BiologicalProcess-EBI-UniProt-GOA-ACAP-ARAP_25.05.2022_00h00	1.37935e-10	1.58625e-08	4.3633e-11	1.26536e-09	[3, 4]	Group28	7.10784	29	[Abraxas1, Anapc15, Cdc7, Cenpe, Cenpf, Clspn, Dna2, Dtl, Fancd2, Foxm1, Ints7, Kntc1, Mastl, Mbd4, Mnat1, Mtbp, Ndc80, Pole, Rbl1, Rhno1, Rnaseh2b, Skp2, Tacc3, Tcf19, Tfdp1, Topbp1, Ttk, Wdr76, Zwilch]
GO:0010948	negative regulation of cell cycle process	GO_BiologicalProcess-EBI-UniProt-GOA-ACAP-ARAP_25.05.2022_00h00	1.55147e-10	1.76868e-08	4.3633e-11	1.26536e-09	[3, 4, 5, 6]	Group28	9.90566	21	[Abraxas1, Anapc15, Cenpe, Clspn, Dna2, Dtl, E2f8, Fancd2, Ints7, Kntc1, Mbd4, Mtbp, Ndc80, Rbl1, Rhno1, Rnaseh2b, Tmem67, Topbp1, Ttk, Wdr76, Zwilch]
GO:1901988	negative regulation of cell cycle phase transition	GO_BiologicalProcess-EBI-UniProt-GOA-ACAP-ARAP_25.05.2022_00h00	4.21949e-09	4.76803e-07	4.3633e-11	1.26536e-09	[4, 5, 6, 7]	Group28	9.78261	18	[Abraxas1, Anapc15, Cenpe, Clspn, Dna2, Dtl, Fancd2, Ints7, Kntc1, Mbd4, Ndc80, Rbl1, Rhno1, Rnaseh2b, Topbp1, Ttk, Wdr76, Zwilch]
GO:0098813	nuclear chromosome segregation	GO_BiologicalProcess-EBI-UniProt-GOA-ACAP-ARAP_25.05.2022_00h00	6.1141e-09	6.84779e-07	4.8753e-09	1.31633e-07	[3, 4]	Group16	9.00474	19	[Abraxas1, Anapc15, Cenpe, Cenpf, Ect2, Fancd2, Kif11, Kif18a, Knl1, Kntc1, Ncapd2, Ncapg2, Ndc80, Prc1, Racgap1, Sgo2a, Tacc3, Ttk, Zwilch]
GO:0044772	mitotic cell cycle phase transition	GO_BiologicalProcess-EBI-UniProt-GOA-ACAP-ARAP_25.05.2022_00h00	7.34912e-09	8.15752e-07	4.3633e-11	1.26536e-09	[4, 5]	Group28	7.05882	24	[Abraxas1, Anapc15, Cdc7, Cenpe, Cenpf, Clspn, Dtl, Foxm1, Kntc1, Mastl, Mbd4, Mnat1, Mtbp, Ndc80, Pole, Rbl1, Rnaseh2b, Skp2, Tacc3, Tcf19, Tfdp1, Topbp1, Ttk, Zwilch]
GO:0071459	protein localization to chromosome, centromeric region	GO_BiologicalProcess-EBI-UniProt-GOA-ACAP-ARAP_25.05.2022_00h00	1.04957e-08	1.15453e-06	4.13312e-07	1.03328e-05	[7]	Group24	30.7692	8	[Cenpa, H2bc11, Knl1, Kntc1, Mtbp, Ndc80, Ttk, Zwilch]
GO:1901987	regulation of cell cycle phase transition	GO_BiologicalProcess-EBI-UniProt-GOA-ACAP-ARAP_25.05.2022_00h00	1.17565e-08	1.28146e-06	4.3633e-11	1.26536e-09	[4, 5, 6]	Group28	7.16511	23	[Abraxas1, Anapc15, Cdc7, Cenpe, Cenpf, Clspn, Dna2, Dtl, Fancd2, Ints7, Kntc1, Mbd4, Mnat1, Mtbp, Ndc80, Rbl1, Rhno1, Rnaseh2b, Tfdp1, Topbp1, Ttk, Wdr76, Zwilch]
GO:0140014	mitotic nuclear division	GO_BiologicalProcess-EBI-UniProt-GOA-ACAP-ARAP_25.05.2022_00h00	5.00879e-08	5.40949e-06	8.7927e-11	2.46196e-09	[4, 5, 7]	Group23	7.91667	19	[Abraxas1, Anapc15, Cenpe, Kif11, Kif15, Kif18a, Kif20b, Kntc1, Mki67, Mtbp, Ncapd2, Ncapg2, Ndc80, Prc1, Racgap1, Sgo2a, Tacc3, Ttk, Zwilch]
GO:0034501	protein localization to kinetochore	GO_BiologicalProcess-EBI-UniProt-GOA-ACAP-ARAP_25.05.2022_00h00	7.95998e-08	8.51718e-06	4.3633e-11	1.26536e-09	[8]	Group28	42.8571	6	[Knl1, Kntc1, Mtbp, Ndc80, Ttk, Zwilch]
GO:0051321	meiotic cell cycle	GO_BiologicalProcess-EBI-UniProt-GOA-ACAP-ARAP_25.05.2022_00h00	1.83892e-07	1.94925e-05	5.35772e-06	0.000101797	[2, 3]	Group10	10	14	[Aspm, Cenpe, Fanca, Fancd2, Kif18a, Mastl, Mki67, Mybl1, Ncapd2, Ndc80, Rad51ap1, Sgo2a, Topbp1, Ttk]
GO:0007093	mitotic cell cycle checkpoint signaling	GO_BiologicalProcess-EBI-UniProt-GOA-ACAP-ARAP_25.05.2022_00h00	3.0021e-07	3.1522e-05	4.3633e-11	1.26536e-09	[4, 5, 6, 7, 8, 9]	Group28	11.5385	12	[Abraxas1, Anapc15, Cenpe, Clspn, Dtl, Fancd2, Kntc1, Mbd4, Ndc80, Topbp1, Ttk, Zwilch]
GO:0000070	mitotic sister chromatid segregation	GO_BiologicalProcess-EBI-UniProt-GOA-ACAP-ARAP_25.05.2022_00h00	4.33306e-07	4.50638e-05	8.7927e-11	2.46196e-09	[4, 5, 6, 7, 8]	Group23	9.33333	14	[Anapc15, Cenpe, Kif11, Kif18a, Kntc1, Ncapd2, Ncapg2, Ndc80, Prc1, Racgap1, Sgo2a, Tacc3, Ttk, Zwilch]
GO:0045787	positive regulation of cell cycle	GO_BiologicalProcess-EBI-UniProt-GOA-ACAP-ARAP_25.05.2022_00h00	6.03856e-07	6.21972e-05	4.3633e-11	1.26536e-09	[3, 4, 5]	Group28	7.08661	18	[Cdc7, Cenpe, Dtl, E2f8, Ect2, Kif20b, Mbd4, Mnat1, Mtbp, Ncapd2, Ncapg2, Ndc80, Plk4, Racgap1, Rad51ap1, Rhno1, Sgo2a, Tfdp1]
GO:1901990	regulation of mitotic cell cycle phase transition	GO_BiologicalProcess-EBI-UniProt-GOA-ACAP-ARAP_25.05.2022_00h00	6.77554e-07	6.91105e-05	4.3633e-11	1.26536e-09	[5, 6, 7]	Group28	7.03125	18	[Abraxas1, Anapc15, Cdc7, Cenpe, Cenpf, Clspn, Dtl, Kntc1, Mbd4, Mnat1, Mtbp, Ndc80, Rbl1, Rnaseh2b, Tfdp1, Topbp1, Ttk, Zwilch]
GO:0045930	negative regulation of mitotic cell cycle	GO_BiologicalProcess-EBI-UniProt-GOA-ACAP-ARAP_25.05.2022_00h00	8.83732e-07	8.92569e-05	4.3633e-11	1.26536e-09	[4, 5, 6]	Group28	8.80503	14	[Abraxas1, Anapc15, Cenpe, Clspn, Dtl, Fancd2, Kntc1, Mbd4, Mtbp, Ndc80, Rbl1, Topbp1, Ttk, Zwilch]
GO:0006281	DNA repair	GO_BiologicalProcess-EBI-UniProt-GOA-ACAP-ARAP_25.05.2022_00h00	9.72878e-07	9.72878e-05	1.78877e-05	0.000321979	[5, 6, 7]	Group15	5.28541	25	[Abraxas1, Cdc7, Chaf1b, Clspn, Dna2, Dtl, Fanca, Fancd2, Foxm1, Mbd4, Mcm7, Mnat1, Neil3, Pclaf, Pole, Pole2, Polq, Primpol, Rad51ap1, Rfc3, Rhno1, Rnaseh2b, Topbp1, Ttf2, Uhrf1]
GO:0051276	chromosome organization	GO_BiologicalProcess-EBI-UniProt-GOA-ACAP-ARAP_25.05.2022_00h00	1.5799e-06	0.00015641	4.3633e-11	1.26536e-09	[5]	Group28	4.27673	34	[Abraxas1, Anapc15, Atad2, Cenpa, Cenpe, Chaf1b, Dna2, Dpy30, Fancd2, H2bc11, H3c1, Hells, Ifi204, Itgb3bp, Kif11, Kif18a, Kntc1, Mcm7, Mki67, Mnat1, Ncapd2, Ncapg2, Ndc80, Polq, Prc1, Racgap1, Rbl1, Rfc3, Sgo2a, Tacc3, Ttf2, Ttk, Uhrf1, Zwilch]
GO:0031570	DNA integrity checkpoint signaling	GO_BiologicalProcess-EBI-UniProt-GOA-ACAP-ARAP_25.05.2022_00h00	1.70372e-06	0.000166965	3.30584e-05	0.000528935	[5, 6, 7, 8, 9]	Group13	10.8911	11	[Abraxas1, Clspn, Dna2, Dtl, Fancd2, Ints7, Mbd4, Rhno1, Rnaseh2b, Topbp1, Wdr76]
GO:0044839	cell cycle G2/M phase transition	GO_BiologicalProcess-EBI-UniProt-GOA-ACAP-ARAP_25.05.2022_00h00	1.86169e-06	0.000180584	4.3633e-11	1.26536e-09	[4, 5]	Group28	9.7561	12	[Abraxas1, Cdc7, Cenpf, Clspn, Dtl, Foxm1, Mastl, Mbd4, Ndc80, Rnaseh2b, Skp2, Topbp1]
GO:0007346	regulation of mitotic cell cycle	GO_BiologicalProcess-EBI-UniProt-GOA-ACAP-ARAP_25.05.2022_00h00	1.97244e-06	0.000189354	4.3633e-11	1.26536e-09	[4, 5]	Group28	5.76923	21	[Abraxas1, Anapc15, Cdc7, Cenpe, Cenpf, Clspn, Dtl, Fancd2, Kif20b, Kntc1, Mbd4, Mki67, Mnat1, Mtbp, Ndc80, Rbl1, Rnaseh2b, Tfdp1, Topbp1, Ttk, Zwilch]
GO:0045839	negative regulation of mitotic nuclear division	GO_BiologicalProcess-EBI-UniProt-GOA-ACAP-ARAP_25.05.2022_00h00	2.7771e-06	0.000263825	4.13312e-07	1.03328e-05	[4, 5, 6, 7, 8, 9]	Group24	19.4444	7	[Anapc15, Cenpe, Kntc1, Mtbp, Ndc80, Ttk, Zwilch]
GO:1901991	negative regulation of mitotic cell cycle phase transition	GO_BiologicalProcess-EBI-UniProt-GOA-ACAP-ARAP_25.05.2022_00h00	3.08574e-06	0.00029006	4.3633e-11	1.26536e-09	[5, 6, 7, 8]	Group28	9.30233	12	[Abraxas1, Anapc15, Cenpe, Clspn, Dtl, Kntc1, Mbd4, Ndc80, Rbl1, Topbp1, Ttk, Zwilch]
GO:0051607	defense response to virus	GO_BiologicalProcess-EBI-UniProt-GOA-ACAP-ARAP_25.05.2022_00h00	3.48937e-06	0.000321022	0.00125967	0.0151161	[4, 5, 6, 7]	Group18	7.35294	15	[Ddx58, Dhx58, Eif2ak2, Gbp3, Ifi204, Ifih1, Ifit1, Irf7, Mx2, Oas1a, Oasl2, Skp2, Stat1, Trim30a, Trim30d]
GO:0051783	regulation of nuclear division	GO_BiologicalProcess-EBI-UniProt-GOA-ACAP-ARAP_25.05.2022_00h00	3.46858e-06	0.000322578	4.3633e-11	1.26536e-09	[5, 6, 7]	Group28	11.3636	10	[Anapc15, Cenpe, Kif20b, Kntc1, Mki67, Mtbp, Ndc80, Rad51ap1, Ttk, Zwilch]
GO:0006261	DNA-templated DNA replication	GO_BiologicalProcess-EBI-UniProt-GOA-ACAP-ARAP_25.05.2022_00h00	3.92993e-06	0.000357624	3.92993e-06	7.85986e-05	[6, 7, 8]	Group08	9.09091	12	[Cdc7, Dna2, E2f8, Mcm7, Pole, Pole2, Polq, Prim1, Prim2, Primpol, Rfc3, Topbp1]
GO:0000226	microtubule cytoskeleton organization	GO_BiologicalProcess-EBI-UniProt-GOA-ACAP-ARAP_25.05.2022_00h00	6.50154e-06	0.000585138	9.45774e-05	0.00132408	[3, 6]	Group17	5.17647	22	[Abraxas1, Aspm, Cenpa, Cenpe, Chordc1, Ckap2, Haus1, Kif11, Kif15, Kif18a, Kif20a, Kif3a, Ndc80, Pclaf, Plk4, Prc1, Racgap1, Ssx2ip, Tacc3, Tmem67, Ttc26, Xpo1]
GO:0048525	negative regulation of viral process	GO_BiologicalProcess-EBI-UniProt-GOA-ACAP-ARAP_25.05.2022_00h00	6.88215e-06	0.000612511	1.10828e-06	2.32738e-05	[2, 3, 4]	Group14	12	9	[Eif2ak2, Ifi204, Ifih1, Mx2, Oas1a, Oasl2, Stat1, Trim30a, Trim30d]
GO:0051983	regulation of chromosome segregation	GO_BiologicalProcess-EBI-UniProt-GOA-ACAP-ARAP_25.05.2022_00h00	1.01092e-05	0.000879505	4.3633e-11	1.26536e-09	[3, 4]	Group28	10.101	10	[Anapc15, Cenpe, Kntc1, Mki67, Ncapd2, Ncapg2, Ndc80, Tacc3, Ttk, Zwilch]
GO:0008608	attachment of spindle microtubules to kinetochore	GO_BiologicalProcess-EBI-UniProt-GOA-ACAP-ARAP_25.05.2022_00h00	1.00766e-05	0.000886743	4.8753e-09	1.31633e-07	[3, 4, 5]	Group16	20.6897	6	[Abraxas1, Cenpe, Ect2, Knl1, Ndc80, Racgap1]
GO:0007094	mitotic spindle assembly checkpoint signaling	GO_BiologicalProcess-EBI-UniProt-GOA-ACAP-ARAP_25.05.2022_00h00	1.00766e-05	0.000886743	2.02484e-07	5.26459e-06	[6, 7, 8, 9, 10, 11, 12, 13, 14]	Group20	20.6897	6	[Anapc15, Cenpe, Kntc1, Ndc80, Ttk, Zwilch]
GO:0006260	DNA replication	GO_BiologicalProcess-EBI-UniProt-GOA-ACAP-ARAP_25.05.2022_00h00	2.13688e-05	0.00181635	1.78877e-05	0.000321979	[5, 6, 7]	Group15	6.32911	15	[Cdc7, Chaf1b, Dna2, Dtl, E2f8, Mcm7, Pclaf, Pole, Pole2, Polq, Prim1, Prim2, Primpol, Rfc3, Topbp1]
GO:0006974	cellular response to DNA damage stimulus	GO_BiologicalProcess-EBI-UniProt-GOA-ACAP-ARAP_25.05.2022_00h00	2.11204e-05	0.00181636	1.78877e-05	0.000321979	[4]	Group15	4.10184	29	[Abraxas1, Cdc7, Chaf1b, Clspn, Dna2, Dtl, Fanca, Fancd2, Foxm1, Ifi204, Ints7, Mastl, Mbd4, Mcm7, Mnat1, Neil3, Pclaf, Pole, Pole2, Polq, Primpol, Rad51ap1, Rfc3, Rhno1, Rnaseh2b, Topbp1, Ttf2, Uhrf1, Wdr76]
GO:0034508	centromere complex assembly	GO_BiologicalProcess-EBI-UniProt-GOA-ACAP-ARAP_25.05.2022_00h00	2.77375e-05	0.00232995	0.000119663	0.00155562	[6, 7]	Group09	23.8095	5	[Cenpa, Cenpe, Hells, Itgb3bp, Kntc1]
GO:0007098	centrosome cycle	GO_BiologicalProcess-EBI-UniProt-GOA-ACAP-ARAP_25.05.2022_00h00	3.00753e-05	0.00249625	9.45774e-05	0.00132408	[3, 4, 5, 8]	Group17	8.92857	10	[Chordc1, Haus1, Kif11, Kif3a, Ndc80, Pclaf, Plk4, Ssx2ip, Tmem67, Xpo1]
GO:0032607	interferon-alpha production	GO_BiologicalProcess-EBI-UniProt-GOA-ACAP-ARAP_25.05.2022_00h00	3.53791e-05	0.00290109	0.0109163	0.0764139	[4, 7]	Group27	22.7273	5	[Ddx58, Gbp3, Ifih1, Irf7, Stat1]
GO:0032647	regulation of interferon-alpha production	GO_BiologicalProcess-EBI-UniProt-GOA-ACAP-ARAP_25.05.2022_00h00	3.53791e-05	0.00290109	0.0109163	0.0764139	[5, 6, 7, 8]	Group27	22.7273	5	[Ddx58, Gbp3, Ifih1, Irf7, Stat1]
GO:0007127	meiosis I	GO_BiologicalProcess-EBI-UniProt-GOA-ACAP-ARAP_25.05.2022_00h00	5.07382e-05	0.00410979	5.35772e-06	0.000101797	[4, 5, 6, 8]	Group10	12.7273	7	[Cenpe, Fancd2, Mybl1, Ndc80, Rad51ap1, Sgo2a, Topbp1]
GO:0042770	signal transduction in response to DNA damage	GO_BiologicalProcess-EBI-UniProt-GOA-ACAP-ARAP_25.05.2022_00h00	5.50178e-05	0.00440142	3.30584e-05	0.000528935	[4, 5, 6]	Group13	7.58621	11	[Abraxas1, Clspn, Dtl, Fancd2, Foxm1, Ints7, Mbd4, Rhno1, Rnaseh2b, Topbp1, Wdr76]
GO:0051304	chromosome separation	GO_BiologicalProcess-EBI-UniProt-GOA-ACAP-ARAP_25.05.2022_00h00	6.06771e-05	0.00479349	4.13312e-07	1.03328e-05	[3, 4]	Group24	9.18367	9	[Anapc15, Cenpe, Kntc1, Ncapd2, Ncapg2, Ndc80, Tacc3, Ttk, Zwilch]
GO:0035458	cellular response to interferon-beta	GO_BiologicalProcess-EBI-UniProt-GOA-ACAP-ARAP_25.05.2022_00h00	7.98587e-05	0.00622898	1.10828e-06	2.32738e-05	[6]	Group14	14.6341	6	[Gbp3, Ifi204, Ifi213, Ifit1, Oas1a, Stat1]
GO:0010389	regulation of G2/M transition of mitotic cell cycle	GO_BiologicalProcess-EBI-UniProt-GOA-ACAP-ARAP_25.05.2022_00h00	8.57079e-05	0.00659951	4.3633e-11	1.26536e-09	[6, 7, 8]	Group28	10	8	[Abraxas1, Cdc7, Cenpf, Clspn, Dtl, Mbd4, Rnaseh2b, Topbp1]
GO:0045071	negative regulation of viral genome replication	GO_BiologicalProcess-EBI-UniProt-GOA-ACAP-ARAP_25.05.2022_00h00	9.18018e-05	0.00697694	1.10828e-06	2.32738e-05	[3, 4, 5, 6]	Group14	14.2857	6	[Eif2ak2, Ifi204, Ifih1, Mx2, Oas1a, Oasl2]
GO:0003896	DNA primase activity	GO_BiologicalProcess-EBI-UniProt-GOA-ACAP-ARAP_25.05.2022_00h00	0.00010779	0.00808423	3.92993e-06	7.85986e-05	[7, 8, 9, 10]	Group08	50	3	[Prim1, Prim2, Primpol]
GO:0002831	regulation of response to biotic stimulus	GO_BiologicalProcess-EBI-UniProt-GOA-ACAP-ARAP_25.05.2022_00h00	0.000116758	0.00852336	2.84659e-05	0.000483921	[3, 4]	Group21	6.07477	13	[Ddx58, Dhx58, Gbp3, Ifi204, Ifi213, Irf7, Mbd4, Oas1a, Stat1, Trim30a, Trim30d, Ulbp1, Usp18]
GO:0051383	kinetochore organization	GO_BiologicalProcess-EBI-UniProt-GOA-ACAP-ARAP_25.05.2022_00h00	0.00011522	0.00852625	0.000119663	0.00155562	[6]	Group09	26.6667	4	[Cenpa, Cenpe, Kntc1, Ndc80]
GO:0032465	regulation of cytokinesis	GO_BiologicalProcess-EBI-UniProt-GOA-ACAP-ARAP_25.05.2022_00h00	0.000122698	0.00883427	8.36081e-07	1.83938e-05	[4, 5, 6]	Group19	11.1111	7	[E2f8, Ect2, Kif20a, Kif20b, Plk4, Prc1, Racgap1]
GO:0000910	cytokinesis	GO_BiologicalProcess-EBI-UniProt-GOA-ACAP-ARAP_25.05.2022_00h00	0.000138269	0.00981707	8.36081e-07	1.83938e-05	[3, 4]	Group19	7.46269	10	[Cenpa, Cep55, Ckap2, E2f8, Ect2, Kif20a, Kif20b, Plk4, Prc1, Racgap1]
GO:0045088	regulation of innate immune response	GO_BiologicalProcess-EBI-UniProt-GOA-ACAP-ARAP_25.05.2022_00h00	0.000138269	0.00981707	2.84659e-05	0.000483921	[4, 5, 6, 7]	Group21	7.46269	10	[Dhx58, Ifi204, Ifi213, Irf7, Mbd4, Oas1a, Trim30a, Trim30d, Ulbp1, Usp18]
GO:0000731	DNA synthesis involved in DNA repair	GO_BiologicalProcess-EBI-UniProt-GOA-ACAP-ARAP_25.05.2022_00h00	0.000144174	0.0100922	4.71621e-05	0.000707431	[6, 7, 8]	Group25	17.2414	5	[Dtl, Pclaf, Pole, Pole2, Primpol]
GO:0000281	mitotic cytokinesis	GO_BiologicalProcess-EBI-UniProt-GOA-ACAP-ARAP_25.05.2022_00h00	0.000165123	0.0113935	8.36081e-07	1.83938e-05	[4, 5, 6]	Group19	10.6061	7	[Cenpa, Cep55, Ckap2, Ect2, Kif20a, Kif20b, Racgap1]
GO:0051302	regulation of cell division	GO_BiologicalProcess-EBI-UniProt-GOA-ACAP-ARAP_25.05.2022_00h00	0.000223397	0.015191	8.36081e-07	1.83938e-05	[3, 4]	Group19	7.75862	9	[Aspm, E2f8, Ect2, Kif20a, Kif20b, Plk4, Prc1, Racgap1, Rbl1]
GO:1902850	microtubule cytoskeleton organization involved in mitosis	GO_BiologicalProcess-EBI-UniProt-GOA-ACAP-ARAP_25.05.2022_00h00	0.000254136	0.0170271	4.8753e-09	1.31633e-07	[4, 5, 7]	Group16	7.62712	9	[Abraxas1, Cenpa, Cenpe, Kif11, Kif15, Ndc80, Prc1, Racgap1, Tacc3]
GO:0007091	metaphase/anaphase transition of mitotic cell cycle	GO_BiologicalProcess-EBI-UniProt-GOA-ACAP-ARAP_25.05.2022_00h00	0.000261641	0.0172683	4.13312e-07	1.03328e-05	[5, 6, 7, 8, 9, 10, 11]	Group24	9.85915	7	[Anapc15, Cenpe, Kntc1, Ndc80, Tacc3, Ttk, Zwilch]
GO:0032506	cytokinetic process	GO_BiologicalProcess-EBI-UniProt-GOA-ACAP-ARAP_25.05.2022_00h00	0.000271963	0.0176776	8.36081e-07	1.83938e-05	[3, 4, 5]	Group19	15.1515	5	[Cep55, Ect2, Kif20a, Kif20b, Racgap1]
GO:0098542	defense response to other organism	GO_BiologicalProcess-EBI-UniProt-GOA-ACAP-ARAP_25.05.2022_00h00	0.000279076	0.0178609	0.00125967	0.0151161	[3, 4, 5]	Group18	4.08163	22	[Ddx58, Dhx58, Eif2ak2, Frk, Gbp3, Herc6, Ifi204, Ifi213, Ifih1, Ifit1, Irf7, Mbd4, Mx2, Oas1a, Oasl2, Rnf213, Skp2, Stat1, Trim30a, Trim30d, Ulbp1, Usp18]
GO:2001251	negative regulation of chromosome organization	GO_BiologicalProcess-EBI-UniProt-GOA-ACAP-ARAP_25.05.2022_00h00	0.000285516	0.0179875	4.13312e-07	1.03328e-05	[5, 6, 7]	Group24	9.72222	7	[Anapc15, Cenpe, Kntc1, Mnat1, Ndc80, Ttk, Zwilch]
GO:0090306	meiotic spindle assembly	GO_BiologicalProcess-EBI-UniProt-GOA-ACAP-ARAP_25.05.2022_00h00	0.000293934	0.0182239	4.8753e-09	1.31633e-07	[4, 5, 6, 8, 9]	Group16	37.5	3	[Aspm, Cenpe, Ndc80]
GO:0007051	spindle organization	GO_BiologicalProcess-EBI-UniProt-GOA-ACAP-ARAP_25.05.2022_00h00	0.000347091	0.0211726	4.8753e-09	1.31633e-07	[3, 4, 7]	Group16	6.66667	10	[Abraxas1, Aspm, Cenpe, Haus1, Kif11, Kif15, Ndc80, Prc1, Racgap1, Tacc3]
GO:0051306	mitotic sister chromatid separation	GO_BiologicalProcess-EBI-UniProt-GOA-ACAP-ARAP_25.05.2022_00h00	0.000367824	0.0220695	4.13312e-07	1.03328e-05	[4, 5, 6, 7, 8, 9]	Group24	9.33333	7	[Anapc15, Cenpe, Kntc1, Ndc80, Tacc3, Ttk, Zwilch]
GO:0051231	spindle elongation	GO_BiologicalProcess-EBI-UniProt-GOA-ACAP-ARAP_25.05.2022_00h00	0.000435117	0.0252368	8.7927e-11	2.46196e-09	[3, 4, 5, 8]	Group23	33.3333	3	[Kif11, Prc1, Racgap1]
GO:0065004	protein-DNA complex assembly	GO_BiologicalProcess-EBI-UniProt-GOA-ACAP-ARAP_25.05.2022_00h00	0.000450823	0.0252461	0.000119663	0.00155562	[6]	Group09	6.45161	10	[Cenpa, Cenpe, Chaf1b, H2bc11, H3c1, Hells, Itgb3bp, Kntc1, Mbd4, Med8]
GO:0007276	gamete generation	GO_BiologicalProcess-EBI-UniProt-GOA-ACAP-ARAP_25.05.2022_00h00	0.000444434	0.0253327	8.12621e-07	1.86903e-05	[3, 4]	Group26	4.47368	17	[Aspm, Cenpe, Cip2a, Fanca, Fancd2, Hsf2, Kif18a, Mastl, Mybl1, Ndc80, Parp11, Racgap1, Sgo2a, Stau2, Ttc26, Ttk, Zscan2]
GO:0002833	positive regulation of response to biotic stimulus	GO_BiologicalProcess-EBI-UniProt-GOA-ACAP-ARAP_25.05.2022_00h00	0.000434976	0.0256636	0.00296135	0.0296135	[3, 4, 5]	Group22	7.92079	8	[Dhx58, Ifi204, Ifi213, Irf7, Mbd4, Trim30a, Trim30d, Ulbp1]
GO:0007140	male meiotic nuclear division	GO_BiologicalProcess-EBI-UniProt-GOA-ACAP-ARAP_25.05.2022_00h00	0.000559953	0.0307974	8.12621e-07	1.86903e-05	[3, 4, 5, 6, 8]	Group26	18.1818	4	[Fanca, Kif18a, Mybl1, Sgo2a]
GO:0032606	type I interferon production	GO_BiologicalProcess-EBI-UniProt-GOA-ACAP-ARAP_25.05.2022_00h00	0.000589155	0.0318144	0.00296135	0.0296135	[3, 6]	Group22	8.64198	7	[Ddx58, Dhx58, Gbp3, Ifih1, Irf7, Oas1a, Stat1]
GO:0032479	regulation of type I interferon production	GO_BiologicalProcess-EBI-UniProt-GOA-ACAP-ARAP_25.05.2022_00h00	0.000589155	0.0318144	0.00296135	0.0296135	[4, 5, 6, 7]	Group22	8.64198	7	[Ddx58, Dhx58, Gbp3, Ifih1, Irf7, Oas1a, Stat1]
GO:0044773	mitotic DNA damage checkpoint signaling	GO_BiologicalProcess-EBI-UniProt-GOA-ACAP-ARAP_25.05.2022_00h00	0.000872624	0.0462491	7.92438e-07	1.90185e-05	[6, 7, 8, 9, 10, 11]	Group12	9.52381	6	[Abraxas1, Clspn, Dtl, Fancd2, Mbd4, Topbp1]
GO:0035455	response to interferon-alpha	GO_BiologicalProcess-EBI-UniProt-GOA-ACAP-ARAP_25.05.2022_00h00	0.000928714	0.0482931	1.10828e-06	2.32738e-05	[5]	Group14	16	4	[Eif2ak2, Ifi204, Ifit1, Oas1a]
GO:0006271	DNA strand elongation involved in DNA replication	GO_BiologicalProcess-EBI-UniProt-GOA-ACAP-ARAP_25.05.2022_00h00	0.0010954	0.0558654	4.71621e-05	0.000707431	[6, 7, 8, 9]	Group25	25	3	[Dna2, Mcm7, Pole]
GO:0000076	DNA replication checkpoint signaling	GO_BiologicalProcess-EBI-UniProt-GOA-ACAP-ARAP_25.05.2022_00h00	0.0010954	0.0558654	4.3633e-11	1.26536e-09	[6, 7, 8, 9, 10]	Group28	25	3	[Clspn, Dna2, Topbp1]
GO:0033044	regulation of chromosome organization	GO_BiologicalProcess-EBI-UniProt-GOA-ACAP-ARAP_25.05.2022_00h00	0.00115239	0.0576196	8.12621e-07	1.86903e-05	[5, 6]	Group26	5.33981	11	[Anapc15, Cenpe, Kntc1, Mnat1, Ncapd2, Ncapg2, Ndc80, Sgo2a, Tacc3, Ttk, Zwilch]
GO:0034340	response to type I interferon	GO_BiologicalProcess-EBI-UniProt-GOA-ACAP-ARAP_25.05.2022_00h00	0.00117786	0.0577152	2.84659e-05	0.000483921	[4, 5, 6, 7]	Group21	11.1111	5	[Irf7, Mx2, Oas1a, Stat1, Usp18]
GO:0006270	DNA replication initiation	GO_BiologicalProcess-EBI-UniProt-GOA-ACAP-ARAP_25.05.2022_00h00	0.00125311	0.0601491	3.92993e-06	7.85986e-05	[5, 6, 7, 8, 9]	Group08	14.8148	4	[Mcm7, Prim1, Prim2, Topbp1]
GO:0031347	regulation of defense response	GO_BiologicalProcess-EBI-UniProt-GOA-ACAP-ARAP_25.05.2022_00h00	0.00129093	0.0606735	0.00296135	0.0296135	[4, 5]	Group22	4.34783	15	[Ddx58, Dhx58, Fanca, Fancd2, Gbp3, Ifi204, Ifi213, Irf7, Mbd4, Oas1a, Stat1, Trim30a, Trim30d, Ulbp1, Usp18]
GO:0032886	regulation of microtubule-based process	GO_BiologicalProcess-EBI-UniProt-GOA-ACAP-ARAP_25.05.2022_00h00	0.00137256	0.0631377	9.45774e-05	0.00132408	[3, 4]	Group17	5.58659	10	[Chordc1, Ckap2, Hap1, Kif15, Kif18a, Kif3a, Plk4, Tacc3, Tmem67, Xpo1]
GO:0051988	regulation of attachment of spindle microtubules to kinetochore	GO_BiologicalProcess-EBI-UniProt-GOA-ACAP-ARAP_25.05.2022_00h00	0.0014054	0.063243	4.8753e-09	1.31633e-07	[4, 5, 6]	Group16	23.0769	3	[Cenpe, Ect2, Racgap1]
GO:0022412	cellular process involved in reproduction in multicellular organism	GO_BiologicalProcess-EBI-UniProt-GOA-ACAP-ARAP_25.05.2022_00h00	0.00162545	0.0715199	2.02484e-07	5.26459e-06	[2, 3]	Group20	5.11628	11	[Aspm, Cenpe, Fanca, Kif18a, Mastl, Mybl1, Ndc80, Sgo2a, Stau2, Ttc26, Ttk]
GO:0010212	response to ionizing radiation	GO_BiologicalProcess-EBI-UniProt-GOA-ACAP-ARAP_25.05.2022_00h00	0.00176341	0.0758267	7.92438e-07	1.90185e-05	[4]	Group12	6.4	8	[Abraxas1, Ect2, Fancd2, Ifi204, Ints7, Rad51ap1, Rhno1, Topbp1]
GO:0032608	interferon-beta production	GO_BiologicalProcess-EBI-UniProt-GOA-ACAP-ARAP_25.05.2022_00h00	0.00226621	0.0951807	2.84659e-05	0.000483921	[4, 7]	Group21	9.61539	5	[Ddx58, Dhx58, Ifih1, Irf7, Oas1a]
GO:0046824	positive regulation of nucleocytoplasmic transport	GO_BiologicalProcess-EBI-UniProt-GOA-ACAP-ARAP_25.05.2022_00h00	0.0953341	0.0953341	0.0425661	0.170264	[4, 5, 6, 7, 8]	Group07	4.91803	3	[Camk1, Ect2, Smo]
GO:0036297	interstrand cross-link repair	GO_BiologicalProcess-EBI-UniProt-GOA-ACAP-ARAP_25.05.2022_00h00	0.00239546	0.0982138	0.00357381	0.0321643	[6, 7, 8]	Group06	12.5	4	[Fanca, Fancd2, Neil3, Rad51ap1]
GO:0003887	DNA-directed DNA polymerase activity	GO_BiologicalProcess-EBI-UniProt-GOA-ACAP-ARAP_25.05.2022_00h00	0.00239546	0.0982138	4.71621e-05	0.000707431	[7, 8, 9]	Group25	12.5	4	[Pole, Polq, Primpol, Rfc3]
GO:0002052	positive regulation of neuroblast proliferation	GO_BiologicalProcess-EBI-UniProt-GOA-ACAP-ARAP_25.05.2022_00h00	0.00264547	0.105819	0.0150405	0.0752026	[5, 6, 7, 8, 9, 10]	Group05	18.75	3	[Aspm, Cip2a, Smo]
GO:0002218	activation of innate immune response	GO_BiologicalProcess-EBI-UniProt-GOA-ACAP-ARAP_25.05.2022_00h00	0.0030049	0.117191	0.00125967	0.0151161	[3, 5, 6, 7, 8, 9]	Group18	11.7647	4	[Ifi204, Ifi213, Trim30a, Trim30d]
GO:0072574	hepatocyte proliferation	GO_BiologicalProcess-EBI-UniProt-GOA-ACAP-ARAP_25.05.2022_00h00	0.00317049	0.120479	0.0566523	0.113305	[5, 7, 8, 9]	Group04	17.6471	3	[Mbd4, Mki67, Smo]
GO:0007292	female gamete generation	GO_BiologicalProcess-EBI-UniProt-GOA-ACAP-ARAP_25.05.2022_00h00	0.00383839	0.134344	5.35772e-06	0.000101797	[4, 5]	Group10	7.14286	6	[Aspm, Cenpe, Mastl, Ndc80, Sgo2a, Ttk]
GO:0140694	non-membrane-bounded organelle assembly	GO_BiologicalProcess-EBI-UniProt-GOA-ACAP-ARAP_25.05.2022_00h00	0.00378757	0.136353	9.45774e-05	0.00132408	[6]	Group17	4.18006	13	[Abraxas1, Aspm, Cenpa, Cenpe, Haus1, Kif11, Kif15, Kntc1, Ndc80, Plk4, Prc1, Racgap1, Rnf213]
GO:1901976	regulation of cell cycle checkpoint	GO_BiologicalProcess-EBI-UniProt-GOA-ACAP-ARAP_25.05.2022_00h00	0.00371253	0.137364	0.00371253	0.0297002	[5, 6, 7, 8, 9]	Group02	11.1111	4	[Anapc15, Ndc80, Rnaseh2b, Wdr76]
GO:0006284	base-excision repair	GO_BiologicalProcess-EBI-UniProt-GOA-ACAP-ARAP_25.05.2022_00h00	0.00371253	0.137364	4.71621e-05	0.000707431	[6, 7, 8]	Group25	11.1111	4	[Dna2, Neil3, Pole, Polq]
GO:0090307	mitotic spindle assembly	GO_BiologicalProcess-EBI-UniProt-GOA-ACAP-ARAP_25.05.2022_00h00	0.00424745	0.144413	8.7927e-11	2.46196e-09	[5, 6, 7, 8, 9]	Group23	8.33333	5	[Abraxas1, Kif11, Kif15, Prc1, Racgap1]
GO:0060337	type I interferon signaling pathway	GO_BiologicalProcess-EBI-UniProt-GOA-ACAP-ARAP_25.05.2022_00h00	0.00497344	0.164124	2.84659e-05	0.000483921	[5, 6, 7, 8, 9]	Group21	10.2564	4	[Irf7, Oas1a, Stat1, Usp18]
GO:0071479	cellular response to ionizing radiation	GO_BiologicalProcess-EBI-UniProt-GOA-ACAP-ARAP_25.05.2022_00h00	0.00523734	0.167595	3.30584e-05	0.000528935	[5, 6]	Group13	7.93651	5	[Ect2, Ifi204, Ints7, Rad51ap1, Rhno1]
GO:0051298	centrosome duplication	GO_BiologicalProcess-EBI-UniProt-GOA-ACAP-ARAP_25.05.2022_00h00	0.00523734	0.167595	9.45774e-05	0.00132408	[3, 4, 5, 6, 9]	Group17	7.93651	5	[Chordc1, Ndc80, Plk4, Tmem67, Xpo1]
GO:0010824	regulation of centrosome duplication	GO_BiologicalProcess-EBI-UniProt-GOA-ACAP-ARAP_25.05.2022_00h00	0.00545031	0.168959	9.45774e-05	0.00132408	[4, 5, 6, 7, 10]	Group17	10	4	[Chordc1, Plk4, Tmem67, Xpo1]
GO:0007131	reciprocal meiotic recombination	GO_BiologicalProcess-EBI-UniProt-GOA-ACAP-ARAP_25.05.2022_00h00	0.0058848	0.176544	0.00357381	0.0321643	[3, 4, 5, 6, 7, 8, 9, 10]	Group06	14.2857	3	[Fancd2, Rad51ap1, Topbp1]
GO:1902410	mitotic cytokinetic process	GO_BiologicalProcess-EBI-UniProt-GOA-ACAP-ARAP_25.05.2022_00h00	0.0058848	0.176544	8.36081e-07	1.83938e-05	[4, 5, 6, 7]	Group19	14.2857	3	[Cep55, Kif20a, Kif20b]
GO:0071897	DNA biosynthetic process	GO_BiologicalProcess-EBI-UniProt-GOA-ACAP-ARAP_25.05.2022_00h00	0.00609185	0.176664	4.71621e-05	0.000707431	[5, 6, 7]	Group25	5.22876	8	[Dtl, Pclaf, Pole, Pole2, Polq, Primpol, Rfc3, Tfdp1]
GO:0032640	tumor necrosis factor production	GO_BiologicalProcess-EBI-UniProt-GOA-ACAP-ARAP_25.05.2022_00h00	0.0900832	0.180166	0.00125967	0.0151161	[4, 7]	Group18	4.21053	4	[Ddx58, Ifih1, Oas1a, Trim30a]
GO:0032680	regulation of tumor necrosis factor production	GO_BiologicalProcess-EBI-UniProt-GOA-ACAP-ARAP_25.05.2022_00h00	0.0900832	0.180166	0.00125967	0.0151161	[5, 6, 7, 8]	Group18	4.21053	4	[Ddx58, Ifih1, Oas1a, Trim30a]
GO:0007405	neuroblast proliferation	GO_BiologicalProcess-EBI-UniProt-GOA-ACAP-ARAP_25.05.2022_00h00	0.00706177	0.197729	0.0150405	0.0752026	[4, 6, 7, 8]	Group05	9.30233	4	[Aspm, Cip2a, Racgap1, Smo]
GO:0060760	positive regulation of response to cytokine stimulus	GO_BiologicalProcess-EBI-UniProt-GOA-ACAP-ARAP_25.05.2022_00h00	0.00706177	0.197729	2.84659e-05	0.000483921	[3, 4, 5, 6]	Group21	9.30233	4	[Ddx58, Ifih1, Irf7, Mbd4]
GO:0060759	regulation of response to cytokine stimulus	GO_BiologicalProcess-EBI-UniProt-GOA-ACAP-ARAP_25.05.2022_00h00	0.00772152	0.20076	2.84659e-05	0.000483921	[3, 4, 5]	Group21	6.18557	6	[Ddx58, Ifih1, Irf7, Mbd4, Oas1a, Usp18]
GO:0051984	positive regulation of chromosome segregation	GO_BiologicalProcess-EBI-UniProt-GOA-ACAP-ARAP_25.05.2022_00h00	0.00763413	0.206122	4.3633e-11	1.26536e-09	[3, 4, 5]	Group28	13.0435	3	[Cenpe, Ncapd2, Ncapg2]
GO:1905820	positive regulation of chromosome separation	GO_BiologicalProcess-EBI-UniProt-GOA-ACAP-ARAP_25.05.2022_00h00	0.00763413	0.206122	4.3633e-11	1.26536e-09	[4, 5, 6, 7]	Group28	13.0435	3	[Cenpe, Ncapd2, Ncapg2]
GO:0032467	positive regulation of cytokinesis	GO_BiologicalProcess-EBI-UniProt-GOA-ACAP-ARAP_25.05.2022_00h00	0.00965939	0.241485	4.8753e-09	1.31633e-07	[4, 5, 6, 7]	Group16	12	3	[Ect2, Kif20b, Racgap1]
GO:0032508	DNA duplex unwinding	GO_BiologicalProcess-EBI-UniProt-GOA-ACAP-ARAP_25.05.2022_00h00	0.0102645	0.246348	4.71621e-05	0.000707431	[8]	Group25	6.75676	5	[Dna2, Mcm7, Mnat1, Polq, Rfc3]
GO:0042306	regulation of protein import into nucleus	GO_BiologicalProcess-EBI-UniProt-GOA-ACAP-ARAP_25.05.2022_00h00	0.0848821	0.254646	0.0425661	0.170264	[6, 7, 8, 9]	Group07	5.17241	3	[Ect2, Gbp3, Smo]
GO:0045824	negative regulation of innate immune response	GO_BiologicalProcess-EBI-UniProt-GOA-ACAP-ARAP_25.05.2022_00h00	0.0119696	0.2753	1.10828e-06	2.32738e-05	[4, 5, 6, 7, 8]	Group14	8	4	[Dhx58, Ifi204, Oas1a, Usp18]
GO:0051310	metaphase plate congression	GO_BiologicalProcess-EBI-UniProt-GOA-ACAP-ARAP_25.05.2022_00h00	0.0119696	0.2753	2.02484e-07	5.26459e-06	[4, 5]	Group20	8	4	[Cenpe, Cenpf, Kif18a, Ndc80]
GO:0051445	regulation of meiotic cell cycle	GO_BiologicalProcess-EBI-UniProt-GOA-ACAP-ARAP_25.05.2022_00h00	0.013232	0.277872	8.12621e-07	1.86903e-05	[3, 4, 5]	Group26	10.7143	3	[Aspm, Rad51ap1, Ttk]
GO:0039528	cytoplasmic pattern recognition receptor signaling pathway in response to virus	GO_BiologicalProcess-EBI-UniProt-GOA-ACAP-ARAP_25.05.2022_00h00	0.013232	0.277872	0.0109163	0.0764139	[5, 6, 7, 8]	Group27	10.7143	3	[Ddx58, Dhx58, Ifih1]
GO:1901992	positive regulation of mitotic cell cycle phase transition	GO_BiologicalProcess-EBI-UniProt-GOA-ACAP-ARAP_25.05.2022_00h00	0.0127104	0.279629	0.0127104	0.0762623	[5, 6, 7, 8]	Group03	6.41026	5	[Cdc7, Cenpe, Dtl, Mtbp, Tfdp1]
GO:0061351	neural precursor cell proliferation	GO_BiologicalProcess-EBI-UniProt-GOA-ACAP-ARAP_25.05.2022_00h00	0.0150405	0.28577	0.0150405	0.0752026	[3]	Group05	5.35714	6	[Aspm, Cip2a, Kif3a, Racgap1, Smo, Tacc3]
GO:0043330	response to exogenous dsRNA	GO_BiologicalProcess-EBI-UniProt-GOA-ACAP-ARAP_25.05.2022_00h00	0.0159786	0.287615	0.0109163	0.0764139	[5, 6]	Group27	10	3	[Ddx58, Ifih1, Stat1]
GO:0070192	chromosome organization involved in meiotic cell cycle	GO_BiologicalProcess-EBI-UniProt-GOA-ACAP-ARAP_25.05.2022_00h00	0.0145685	0.291369	0.0019022	0.0209242	[3, 4, 5, 6]	Group11	10.3448	3	[Fancd2, Ncapd2, Sgo2a]
GO:0050688	regulation of defense response to virus	GO_BiologicalProcess-EBI-UniProt-GOA-ACAP-ARAP_25.05.2022_00h00	0.0175844	0.298935	0.0109163	0.0764139	[4, 5, 6, 7, 8]	Group27	7.14286	4	[Ddx58, Dhx58, Gbp3, Stat1]
GO:0044786	cell cycle DNA replication	GO_BiologicalProcess-EBI-UniProt-GOA-ACAP-ARAP_25.05.2022_00h00	0.0206549	0.309824	4.71621e-05	0.000707431	[3, 4, 7, 8, 9]	Group25	9.09091	3	[Cdc7, Dna2, E2f8]
GO:0002221	pattern recognition receptor signaling pathway	GO_BiologicalProcess-EBI-UniProt-GOA-ACAP-ARAP_25.05.2022_00h00	0.0197183	0.315492	0.0109163	0.0764139	[4, 5, 6]	Group27	5.04202	6	[Ddx58, Dhx58, Ifih1, Irf7, Oas1a, Trim30a]
GO:0006334	nucleosome assembly	GO_BiologicalProcess-EBI-UniProt-GOA-ACAP-ARAP_25.05.2022_00h00	0.0233373	0.326722	0.000119663	0.00155562	[6, 7, 8, 9]	Group09	6.55738	4	[Chaf1b, H2bc11, H3c1, Itgb3bp]
GO:0008584	male gonad development	GO_BiologicalProcess-EBI-UniProt-GOA-ACAP-ARAP_25.05.2022_00h00	0.0822865	0.329146	8.12621e-07	1.86903e-05	[5, 6, 7, 8]	Group26	4.34783	4	[Aspm, Fanca, Kif18a, Rhobtb3]
GO:0001578	microtubule bundle formation	GO_BiologicalProcess-EBI-UniProt-GOA-ACAP-ARAP_25.05.2022_00h00	0.0717723	0.358862	0.0717723	0.0717723	[4, 7]	Group01	5.55556	3	[Kif20a, Prc1, Ttc26]
GO:2000241	regulation of reproductive process	GO_BiologicalProcess-EBI-UniProt-GOA-ACAP-ARAP_25.05.2022_00h00	0.030842	0.400947	0.00357381	0.0321643	[2, 3]	Group06	5.10204	5	[Aspm, Fanca, Rad51ap1, Sgo2a, Ttk]
GO:0051653	spindle localization	GO_BiologicalProcess-EBI-UniProt-GOA-ACAP-ARAP_25.05.2022_00h00	0.0341775	0.410129	2.02484e-07	5.26459e-06	[3, 4]	Group20	7.5	3	[Aspm, Cenpa, Ndc80]
GO:0071364	cellular response to epidermal growth factor stimulus	GO_BiologicalProcess-EBI-UniProt-GOA-ACAP-ARAP_25.05.2022_00h00	0.0460413	0.414372	0.0460413	0.138124	[4, 6]	Group00	6.66667	3	[Mbd4, Mcm7, Snx6]
GO:0001959	regulation of cytokine-mediated signaling pathway	GO_BiologicalProcess-EBI-UniProt-GOA-ACAP-ARAP_25.05.2022_00h00	0.0700773	0.420464	2.84659e-05	0.000483921	[4, 5, 6, 7]	Group21	4.5977	4	[Irf7, Mbd4, Oas1a, Usp18]
GO:0046822	regulation of nucleocytoplasmic transport	GO_BiologicalProcess-EBI-UniProt-GOA-ACAP-ARAP_25.05.2022_00h00	0.0425661	0.425661	0.0425661	0.170264	[5, 6, 7]	Group07	4.6729	5	[Camk1, Ect2, Gbp3, Smo, Xpo1]
GO:0045132	meiotic chromosome segregation	GO_BiologicalProcess-EBI-UniProt-GOA-ACAP-ARAP_25.05.2022_00h00	0.0387063	0.425769	0.0019022	0.0209242	[3, 4, 5, 6, 8]	Group11	7.14286	3	[Fancd2, Sgo2a, Ttk]
GO:0045005	DNA-templated DNA replication maintenance of fidelity	GO_BiologicalProcess-EBI-UniProt-GOA-ACAP-ARAP_25.05.2022_00h00	0.0387063	0.425769	4.71621e-05	0.000707431	[5, 6, 7, 8, 9]	Group25	7.14286	3	[Dna2, Pole, Primpol]
GO:0045740	positive regulation of DNA replication	GO_BiologicalProcess-EBI-UniProt-GOA-ACAP-ARAP_25.05.2022_00h00	0.0387063	0.425769	4.71621e-05	0.000707431	[5, 6, 7, 8, 9]	Group25	7.14286	3	[Cdc7, Dna2, E2f8]
GO:0001889	liver development	GO_BiologicalProcess-EBI-UniProt-GOA-ACAP-ARAP_25.05.2022_00h00	0.0566523	0.453218	0.0566523	0.113305	[5, 6]	Group04	4.31034	5	[E2f8, Foxm1, Mbd4, Mki67, Smo]
GO:0006275	regulation of DNA replication	GO_BiologicalProcess-EBI-UniProt-GOA-ACAP-ARAP_25.05.2022_00h00	0.0655092	0.458564	4.71621e-05	0.000707431	[5, 6, 7, 8]	Group25	4.13223	5	[Cdc7, Dna2, E2f8, Mcm7, Rfc3]
