# Supplementary material for: Downregulation of TCF19 and ATAD2 causes endothelial cell cycle arrest at the transition from cardiac hypertrophy to heart failure
Source: Basic Res Cardiol. 2025 Sep 17;120(6):1209–24. doi: 10.1007/s00395-025-01139-4 (PMC12680863; doi:10.1007/s00395-025-01139-4)
Supplement: Supplementary file 2 — Supplementary file2 (XLSX 8682 KB) [file 395_2025_1139_MOESM2_ESM.xlsx]

## Sheet: Tabelle1
GeneID	Gene Name	log2(FC) siATAD2 vs siCTRL	p-adj siATAD2 vs siCTRL	log2FC siTCF19 vs siCTRL	p-adj siTCF19 vs siCTRL	log2FC siTFDP1 vs siCTRL	p-adj siTFDP1 vs siCTRL	siCTRL_1	siCTRL_2	siCTRL_3	siATAD2_1	siATAD2_2	siATAD2_3	siTCF19_1	siTCF19_2	siTCF19_3	siTFDP1_1	siTFDP1_2	siTFDP1_3
ENSG00000115414	FN1	1.10742	5.93151e-60	0.923098	1.19599e-40	-0.542577	4.10019e-11	55241.8	52601.7	54726.8	115833	113487	121115	98919.2	103310	106605	34301.7	40454	37313.4
ENSG00000010327	STAB1	1.2457	7.80251e-51	0.982385	2.84335e-21	0.697533	7.46962e-14	1495.71	1362.92	1324.38	3308.88	3279.05	3329.89	2409.62	3073.28	2787.12	2376.33	2312.07	2115.04
ENSG00000166670	MMP10	2.99015	1.03443e-49	2.90362	8.65178e-51	-0.267852	0.697603	37.9769	36.3543	34.8104	287.277	306.578	272.082	273.276	272.339	271.19	24.951	33.6394	32.8763
ENSG00000171617	ENC1	1.43598	1.09243e-48	1.13054	2.57814e-33	-0.261627	0.140964	705.007	628.41	734.184	1982.1	1863.7	1746.07	1496.79	1500.92	1535.09	510.997	540.819	680.661
ENSG00000144746	ARL6IP5	-1.65645	3.8866e-46	0.0123921	0.973012	0.300785	0.00964508	1052.64	1248.66	1177.23	329.965	398.672	376.921	1212	1127.83	1181.76	1440.17	1463.32	1402.72
ENSG00000156802	ATAD2	-3.00845	2.05563e-44	-1.12223	8.67065e-13	0.246683	0.253268	292.13	373.93	329.908	34.6117	49.6825	39.9387	158.212	158.763	141.534	369.275	360.977	459.05
ENSG00000083857	FAT1	1.55117	5.06328e-39	1.93782	1.81525e-78	0.514452	0.000166441	450.854	424.381	414.561	1169.87	1471.09	1138.25	1631.03	1823.33	1486.6	551.916	696.078	603.95
ENSG00000120708	TGFBI	2.40778	6.31413e-39	1.79686	6.59287e-24	0.843524	0.0003862	90.5604	93.4825	70.412	501.869	502.884	344.471	261.77	335.234	285.047	140.724	174.666	143.682
ENSG00000066279	ASPM	-1.94522	2.39489e-36	-0.979536	0.0034181	0.242931	0.644289	743.958	735.248	556.967	154.599	198.73	175.98	404.64	389.579	239.518	649.724	1073.87	697.708
ENSG00000130300	PLVAP	2.32809	8.0429e-34	1.24023	3.75556e-08	-0.661478	0.10647	63.2949	56.3863	56.1714	342.656	264.166	273.33	158.212	130.063	127.677	33.9334	40.1086	37.7469
ENSG00000171848	RRM2	-2.03299	9.43677e-31	-1.37509	1.11048e-15	-1.03593	8.66148e-10	570.628	490.412	382.124	122.295	111.483	118.568	221.497	181.967	153.41	208.59	260.059	238.658
ENSG00000114698	PLSCR4	1.156	1.51614e-30	0.657292	2.4224e-10	0.337771	0.00241076	1082.83	1209.34	1059.35	2315.52	2772.53	2388.83	1712.53	1652.35	1937.92	1349.35	1462.02	1445.34
ENSG00000134871	COL4A2	1.03871	1.60097e-30	0.472488	3.5839e-06	-0.34068	0.00105092	5278.79	4832.9	5798.31	11537.2	10006.8	11149.1	6718.75	7536.35	7857.59	3985.18	4170	4459
ENSG00000138650	PCDH10	-1.06265	3.25074e-30	-0.478221	5.04534e-08	0.445007	4.26866e-06	6938.09	7546.86	7612.41	3134.66	3548.06	3904.01	4987.05	5261.15	5648.48	9256.83	9776.14	11173.1
ENSG00000182492	BGN	1.09879	3.26534e-30	-0.000828474	0.998212	-0.138452	0.205374	6505.74	6418.39	6511.14	15405.7	11846.3	14392.9	5850.02	6406.69	7204.35	5518.17	6048.63	6163.7
ENSG00000221866	PLXNA4	1.09649	1.52489e-29	0.940077	1.08729e-15	0.197521	0.24609	601.788	651.41	595.733	1345.24	1263.88	1349.18	1036.53	1160.8	1359.91	621.779	781.47	730.584
ENSG00000173705	SUSD5	1.15105	3.00299e-29	0.628814	6.78216e-09	0.158054	0.382048	455.723	456.284	438.295	1027.97	1017.89	953.536	699.011	701.609	690.842	497.024	492.947	522.368
ENSG00000148773	MKI67	-1.52929	5.82363e-29	-1.11354	0.0012956	-0.104591	0.840203	1474.28	1550.62	1076.75	461.489	513.79	446.814	743.119	714.433	441.426	1179.68	1569.41	1082.48
ENSG00000119681	LTBP2	0.869322	1.06843e-27	-0.0150275	0.959193	0.731722	1.55119e-23	4353.71	4545.77	4202.57	8371.41	8097.04	7481.02	4060.79	4541.23	4386.55	7346.58	7270	7225.48
ENSG00000184347	SLIT3	2.40494	2.53129e-27	2.36596	1.44684e-25	0.091946	0.905882	42.8458	37.0962	41.1396	250.358	190.248	198.445	158.212	221.047	243.477	29.9412	54.3406	46.2703
ENSG00000105329	TGFB1	0.99594	5.60065e-26	0.435542	4.05405e-05	0.282771	0.0139265	1096.46	1152.95	1055.39	2402.05	2106.06	2086.8	1421.04	1629.15	1423.25	1334.38	1437.44	1266.35
ENSG00000070756	PABPC1	-0.814955	1.71615e-25	-0.219816	0.0181028	0.105578	0.366159	10678.3	10991.6	9939.97	5994.74	5766.81	6217.96	9174.4	9036.66	8985.9	11037.3	11559	11548.1
ENSG00000105974	CAV1	-0.739333	3.86693e-25	-0.755668	3.21775e-15	-0.781766	1.9606e-28	14466.3	13883.6	13443.2	8296.42	8345.46	8405.85	9430.42	7910.05	7463.67	8241.82	8192.5	7965.8
ENSG00000131747	TOP2A	-1.49768	2.37828e-24	-0.738177	0.0396625	0.102036	0.719052	870.548	767.892	625.797	245.743	254.472	302.036	566.688	470.182	322.657	750.526	988.482	701.361
ENSG00000117724	CENPF	-1.6988	1.18162e-23	-0.767022	0.106719	0.332849	0.493907	1030.25	1116.6	704.12	260.741	353.837	264.594	674.081	628.334	376.103	1045.95	1537.06	1024.04
ENSG00000270722	U1	-2.03864	2.556e-23	-0.661434	0.217797	-2.12402	4.86264e-22	390.481	261.899	370.257	69.2234	81.1886	98.5987	293.412	212.498	141.534	105.792	62.1036	64.5349
ENSG00000120885	CLU	0.912872	1.0001e-22	-0.0538744	0.794647	-0.0389911	0.890789	5167.78	5074.02	4748.46	9677.43	8298.2	10263	4800.07	4505.2	5167.46	4163.82	6146.96	4348.19
ENSG00000177606	JUN	0.983419	1.22848e-22	0.151143	0.612481	0.42263	0.00053036	729.352	672.184	718.361	1506.76	1294.17	1389.12	676.957	665.583	1019.44	859.313	953.549	1041.08
ENSG00000166033	HTRA1	0.914077	5.33733e-22	0.574101	5.14566e-07	0.0953867	0.62534	1251.29	1241.98	1484.98	2526.65	2526.54	2447.49	1855.4	1871.57	2211.09	1282.48	1516.36	1473.35
ENSG00000120217	CD274	1.5337	2.56185e-21	0.869139	9.99113e-05	-0.480324	0.622708	144.118	141.708	207.28	451.106	467.743	511.715	304.918	225.321	377.093	147.71	50.4592	155.858
ENSG00000005469	CROT	1.5128	6.99833e-20	0.650083	0.00110001	-0.338628	0.292808	146.065	113.514	113.134	364.576	374.437	319.51	199.444	191.126	193	95.8119	90.5677	108.37
ENSG00000173597	SULT1B1	-1.09265	6.99833e-20	-0.0423651	0.898887	0.271253	0.0627123	1477.2	1460.11	1146.37	610.319	659.203	646.508	1418.16	1265.22	1290.63	1775.51	1560.35	1606.07
ENSG00000050165	DKK3	0.84011	1.88937e-19	0.352453	0.00198154	0.227747	0.0740327	925.079	869.536	973.901	1713.28	1597.11	1646.22	1125.71	1146.15	1270.83	1035.97	1123.04	1097.09
ENSG00000181634	TNFSF15	1.29965	4.02968e-19	1.96076	7.26171e-41	-1.47386	1.57666e-12	226.888	189.191	266.616	530.712	551.355	597.832	833.252	773.663	1057.05	77.8472	78.9233	90.1054
ENSG00000117586	TNFSF4	-1.47558	5.65817e-19	-0.368898	0.0287362	-1.18267	1.17438e-17	645.608	872.504	799.058	237.667	359.896	237.136	623.261	657.644	516.647	308.395	357.096	362.857
ENSG00000169184	MN1	1.35547	9.94529e-19	0.668883	1.02351e-05	-0.583859	0.00271177	266.812	214.416	272.154	704.925	515.002	705.168	398.887	372.482	428.56	169.667	173.373	160.729
ENSG00000144810	COL8A1	0.676528	1.24463e-18	0.330106	0.000190686	0.800819	1.75598e-20	2418.84	2428.32	2454.14	4003.42	3791.63	3880.29	2956.18	3028.1	3213.7	4340.48	3878.89	4545.45
ENSG00000185737	NRG3	1.85475	1.70364e-18	1.30219	2.07861e-08	0.616591	0.0656562	74.0063	65.2894	45.8865	214.592	237.507	214.671	137.117	148.382	170.236	104.794	93.1554	85.2348
ENSG00000087245	MMP2	0.726571	1.70527e-18	0.368176	2.18229e-05	0.00677588	0.971149	7290.6	7207.8	7430.45	12726.7	10976.2	12599.4	8848.39	9391.43	10118.2	6927.4	7298.47	7895.18
ENSG00000164692	COL1A2	1.22505	4.22772e-18	-0.851651	5.00169e-05	0.224728	0.484001	253.179	213.674	191.457	513.407	529.543	491.745	151.5	100.143	115.8	210.587	342.864	220.393
ENSG00000184357	HIST1H1B	-1.42604	4.36707e-18	-1.02679	9.12637e-10	-0.353529	0.070561	775.119	767.892	517.41	257.28	277.495	232.144	391.216	338.287	283.067	508.003	592.572	518.715
ENSG00000011426	ANLN	-1.47975	5.35296e-18	-0.69201	9.95565e-05	0.407506	0.0389014	624.185	687.022	459.656	177.673	239.93	218.415	422.859	374.924	299.893	704.617	958.724	697.708
ENSG00000274267	HIST1H3B	-1.71786	5.63375e-18	-1.23275	1.94031e-11	-0.511455	0.00989076	523.887	485.219	332.282	125.756	169.648	112.328	224.374	160.595	189.041	334.344	292.404	315.369
ENSG00000118515	SGK1	0.99281	2.64577e-17	0.43543	0.0261827	0.339261	0.0646811	483.962	594.282	638.455	1126.03	1189.96	1108.3	656.821	683.291	991.725	592.836	806.053	789.031
ENSG00000137573	SULF1	-1.43788	2.64577e-17	-0.86301	5.69028e-08	0.438411	0.0081731	358.346	408.801	465.985	166.136	122.389	167.243	202.32	214.33	265.252	493.032	553.757	635.608
ENSG00000113083	LOX	-1.14098	3.14926e-17	-0.987229	2.32353e-15	0.653921	1.20545e-07	1042.9	1109.18	832.286	421.109	507.731	425.597	493.815	481.784	534.462	1648.76	1631.51	1431.95
ENSG00000088325	TPX2	-1.63957	6.4145e-17	-0.812299	6.54112e-05	0.141743	0.838679	567.706	542.347	356.016	123.448	182.977	164.747	315.466	309.587	208.836	438.14	719.367	467.574
ENSG00000071246	VASH1	-1.11951	8.96548e-17	-1.62176	1.42957e-35	-0.989143	1.84461e-13	767.329	689.99	919.312	339.194	367.166	388.154	273.276	239.365	263.272	407.201	370.034	423.739
ENSG00000137804	NUSAP1	-1.6807	1.32589e-16	-0.91526	4.3724e-06	-0.100193	0.740599	242.468	246.319	214.401	59.9936	78.765	81.1255	148.624	132.506	91.0565	215.577	225.126	217.958
ENSG00000130635	COL5A1	0.66916	2.51654e-16	0.823266	2.51569e-21	0.0378769	0.813905	2722.65	2662.77	2788	4582.59	4095.78	4323.36	4361.87	5004.69	5119.95	2743.61	2874.88	2806.66
ENSG00000138778	CENPE	-1.28288	4.38548e-16	-0.670769	5.55515e-05	0.302196	0.087756	445.985	455.542	363.927	167.29	164.801	188.461	304.918	273.561	216.754	469.079	578.34	521.15
ENSG00000106624	AEBP1	1.28228	4.95846e-16	0.635141	0.00078558	0.616887	0.00270037	154.829	141.708	123.419	334.58	340.507	344.471	207.114	235.091	207.846	238.532	195.368	209.434
ENSG00000136378	ADAMTS7	0.969539	6.77747e-16	0.78402	2.25981e-09	-0.22352	0.243845	357.373	383.575	376.586	772.994	655.567	762.58	569.565	620.396	741.319	303.404	350.627	309.281
ENSG00000047188	YTHDC2	0.764561	7.71218e-16	-0.0519739	0.847852	-0.418194	0.00048805	881.259	866.568	866.305	1575.99	1406.86	1459.01	920.509	774.885	835.345	702.621	593.866	663.614
ENSG00000168672	FAM84B	1.12951	7.71218e-16	0.517281	0.00637352	-0.0471288	0.89819	212.281	255.222	277.692	505.331	585.285	545.413	355.738	299.817	419.652	251.506	221.244	252.052
ENSG00000005187	ACSM3	0.936638	7.81266e-16	1.26535	4.29972e-23	-0.22944	0.33498	345.687	350.189	382.915	665.698	711.309	690.191	728.736	876.859	993.704	298.414	377.797	249.616
ENSG00000004399	PLXND1	0.642596	8.11731e-16	0.112983	0.49535	0.317073	0.000984166	3874.62	4007.88	4264.28	6594.68	6086.72	6291.59	3998.46	4763.49	4395.46	5333.53	5164.95	4692.79
ENSG00000187498	COL4A1	0.815583	2.61228e-15	0.298211	0.018659	-0.791706	1.84449e-14	10932.5	10081.3	13240.6	21512.3	19606.4	19179.3	13309	14082.9	14803.6	6382.47	6506.65	6977.08
ENSG00000132646	PCNA	-1.33151	2.65259e-15	-0.248315	0.250464	0.246542	0.193893	349.582	368.737	295.098	138.447	132.083	132.297	269.441	309.587	273.17	401.212	404.967	400.604
ENSG00000173950	XXYLT1	0.900718	2.79707e-15	0.316594	0.0248456	-0.763713	1.06132e-06	422.615	396.93	449.371	837.603	757.356	773.812	526.416	532.466	523.575	257.494	285.935	206.999
ENSG00000046889	PREX2	-0.815218	6.33576e-15	-0.0969465	0.603543	-0.554089	7.9322e-07	910.472	919.245	924.059	537.635	512.578	515.459	885.99	868.921	824.458	677.669	578.34	623.432
ENSG00000135636	DYSF	0.70495	6.3685e-15	-0.350148	0.00142397	-0.410464	0.000152631	1188.97	1147.76	1293.52	2017.86	1946.1	1955.75	988.588	958.683	905.617	934.166	878.507	927.842
ENSG00000116962	NID1	0.763876	7.64074e-15	-0.0921515	0.62565	-0.216317	0.0829112	1880.34	1862.23	2189.89	3575.39	3083.95	3418.5	1899.51	1820.28	1858.74	1658.74	1759.6	1710.78
ENSG00000011028	MRC2	1.03518	1.22829e-14	0.391365	0.01887	0.415948	0.0100433	315.501	278.964	337.82	696.849	562.261	650.252	368.203	406.066	450.334	385.244	428.256	435.915
ENSG00000054654	SYNE2	-0.803858	1.40859e-14	-0.236406	0.233984	0.000546766	0.99913	959.161	955.599	916.148	531.866	551.355	539.172	920.509	862.815	621.56	862.307	1223.96	761.025
ENSG00000111206	FOXM1	-2.06107	1.49364e-14	-0.954153	0.0985373	0.465051	0.0783204	248.311	265.609	142.406	61.1473	43.6237	52.4195	144.788	122.125	72.2514	308.395	333.807	266.663
ENSG00000057019	DCBLD2	0.763686	1.91692e-14	0.734972	2.45915e-18	0.533392	7.02434e-07	1856	1914.17	2011.89	3071.21	3711.65	3040.33	3108.63	3127.63	3410.66	2725.65	2500.96	3174.39
ENSG00000170312	CDK1	-1.62962	2.54841e-14	-0.983431	2.552e-05	-0.344155	0.154921	224.94	223.319	181.173	63.4548	75.1297	64.9004	139.994	108.081	70.2719	151.702	186.311	160.729
ENSG00000278272	HIST1H3C	-1.51228	4.4574e-14	-1.27351	4.33291e-10	-0.215614	0.452005	502.464	500.799	299.053	161.521	152.683	142.282	219.58	174.639	145.493	387.24	353.214	383.557
ENSG00000134363	FST	-1.97689	6.16761e-14	-0.890746	0.000113741	-0.179828	0.635087	140.222	210.707	178.008	38.0729	59.3767	37.4425	78.6268	96.4789	111.841	126.751	155.259	189.952
ENSG00000176890	TYMS	-1.41515	6.16761e-14	-0.656389	0.000739106	0.161781	0.514554	340.819	273.77	266.616	98.0664	128.448	103.591	202.32	209.445	144.503	345.322	333.807	306.845
ENSG00000148143	ZNF462	0.961925	8.29659e-14	0.558254	1.96364e-05	-0.171585	0.444277	402.166	376.898	466.776	899.904	728.273	798.774	615.59	640.547	579.991	369.275	335.101	405.474
ENSG00000109805	NCAPG	-1.44474	9.91807e-14	-1.0265	5.53862e-08	-0.00895087	0.981527	339.845	363.543	265.034	93.4515	130.871	132.297	194.649	156.931	124.708	287.436	376.503	304.41
ENSG00000149564	ESAM	0.781597	1.40898e-13	-0.00983241	0.981347	-0.0786218	0.708868	702.086	676.635	632.126	1220.64	1168.15	1067.11	666.41	723.592	605.724	675.673	627.505	605.167
ENSG00000175387	SMAD2	-0.816991	1.48394e-13	-0.0237846	0.938567	-0.294453	0.01908	1066.28	1190.05	1287.2	647.238	711.309	655.244	1165.02	1146.76	1184.72	963.109	952.255	987.506
ENSG00000049323	LTBP1	0.814512	1.70531e-13	0.997731	2.74844e-22	0.453872	0.000226405	909.499	849.504	736.557	1460.61	1560.76	1366.65	1698.15	1736.01	1551.92	1080.88	1247.25	1103.18
ENSG00000067445	TRO	1.72794	1.88431e-13	1.52042	7.76837e-12	-0.121044	0.859305	51.6097	48.2251	46.6776	191.518	145.412	147.274	150.542	137.391	132.626	47.9059	53.0468	34.0939
ENSG00000134057	CCNB1	-1.67641	2.12851e-13	-0.718416	0.147899	0.147844	0.851877	391.454	339.06	208.072	98.0664	103	92.3582	211.909	216.162	142.523	284.442	459.308	300.757
ENSG00000166341	DCHS1	0.756067	2.58662e-13	0.511288	9.21521e-07	-0.214608	0.126216	1103.28	1225.66	1343.37	2204.76	1921.87	2081.8	1702.94	1818.44	1725.13	1065.91	1098.46	1015.51
ENSG00000273983	HIST1H3G	-1.79734	2.62515e-13	-1.35997	3.27867e-09	-0.421794	0.0879366	271.681	249.287	174.052	55.3787	89.6709	54.9157	120.817	73.8858	78.1899	174.657	172.079	172.905
ENSG00000124942	AHNAK	-0.548477	3.35074e-13	-0.38729	0.000679422	-0.177068	0.162182	10541	10343.2	10967.7	6971.95	7515.39	7301.29	8918.39	8623.26	6856.95	9860.64	10186.3	8237.34
ENSG00000184344	GDF3	1.88788	4.99345e-13	1.01295	0.00232372	1.03447	0.00834912	35.0556	35.6124	30.8547	116.526	135.718	123.56	61.3672	79.992	62.3539	64.8726	98.3307	46.2703
ENSG00000168843	FSTL5	-2.11062	5.07242e-13	-0.47976	0.136267	-0.17528	0.656662	143.144	166.191	110.761	31.1505	41.2002	24.9617	131.364	94.0364	77.2001	137.73	125.501	109.588
ENSG00000126787	DLGAP5	-1.60149	5.72424e-13	-0.852367	0.000172483	0.129734	0.723342	331.081	381.349	219.148	87.6829	117.542	102.343	194.649	189.294	131.636	321.369	402.38	300.757
ENSG00000137812	KNL1	-1.33958	8.42009e-13	-0.881039	3.97942e-07	0.11097	0.707594	368.084	328.673	287.977	113.065	162.377	113.576	198.485	192.958	141.534	382.25	392.029	291.016
ENSG00000140416	TPM1	0.624175	9.93238e-13	0.766204	3.03641e-14	0.0993689	0.532061	2663.25	2989.96	3059.36	4531.82	4294.51	4614.17	4461.59	4857.53	5533.66	3075.96	2921.46	3375.3
ENSG00000184916	JAG2	0.87005	1.4052e-12	0.118186	0.650207	-0.512887	0.000280722	618.342	598.733	746.051	1289.86	1053.03	1246.84	636.685	697.946	801.694	451.114	437.313	493.144
ENSG00000100979	PLTP	1.27622	1.52557e-12	0.902612	1.20113e-06	0.0938887	0.832959	116.852	97.9341	101.267	275.74	232.66	254.609	186.019	201.507	201.908	104.794	121.62	112.023
ENSG00000171992	SYNPO	0.76739	1.60384e-12	0.739108	8.45689e-15	0.619549	6.31739e-09	1041.93	1057.24	1051.43	1905.95	1531.68	1928.29	1596.51	1793.41	1878.54	1792.48	1630.22	1433.16
ENSG00000173530	TNFRSF10D	0.832951	1.60384e-12	1.1529	2.13038e-23	-0.942537	2.52127e-11	888.076	1109.92	1111.56	1773.27	2070.91	1703.64	2006.9	2535.93	2389.24	492.034	659.851	477.315
ENSG00000278828	HIST1H3H	-1.51103	1.71665e-12	-1.06921	1.54918e-07	-0.237908	0.421688	335.95	333.124	208.863	102.681	101.789	103.591	157.254	136.17	125.698	259.491	262.646	224.046
ENSG00000242265	PEG10	0.643271	2.38953e-12	0.497053	7.98825e-07	-0.911313	6.27447e-16	930.921	981.567	948.585	1495.22	1468.66	1508.93	1416.24	1386.12	1243.12	489.04	575.752	465.139
ENSG00000187513	GJA4	1.47769	2.50008e-12	-1.33779	3.9552e-08	-1.07803	7.01064e-05	166.514	120.192	136.868	429.185	264.166	483.009	64.2438	43.9651	61.3642	56.8883	90.5677	54.7938
ENSG00000124831	LRRFIP1	-0.717559	3.03953e-12	-0.69511	4.8991e-13	-0.190247	0.218896	1008.82	1015.7	1021.37	591.86	616.791	645.26	642.438	630.777	611.662	824.381	1024.71	835.301
ENSG00000212232	SNORD17	-1.21481	3.89783e-12	-0.115211	0.808392	-1.31881	2.11972e-11	384.638	290.835	315.667	139.6	133.295	153.514	412.311	276.614	227.641	167.671	128.089	99.8465
ENSG00000110799	VWF	0.563271	4.25957e-12	-0.40855	1.45235e-06	0.0513035	0.737463	14181.9	13927.4	15777.8	22463	20781.8	21626.8	10733.5	11293.5	11098	15046.5	15496.1	15114.6
ENSG00000166340	TPP1	0.71142	4.66166e-12	0.496509	6.9801e-08	0.517464	5.85636e-09	1147.1	1152.21	1139.25	1940.56	2039.41	1652.46	1592.67	1707.92	1555.88	1672.72	1643.16	1624.33
ENSG00000130309	COLGALT1	0.635457	5.07785e-12	0.122217	0.433525	0.175678	0.160044	1221.1	1149.98	1251.59	1972.87	1856.43	1798.49	1301.18	1359.25	1286.67	1375.3	1332.64	1397.85
ENSG00000141756	FKBP10	0.756432	5.71171e-12	0.547145	3.77491e-06	0.399546	0.00246465	467.408	478.542	469.941	824.912	758.568	810.007	693.258	741.911	634.427	622.777	579.634	672.138
ENSG00000089685	BIRC5	-1.47216	7.19408e-12	-0.768117	0.000664671	0.144339	0.643737	231.757	226.287	173.261	73.8383	76.3415	77.3812	143.829	135.559	90.0668	222.563	260.059	217.958
ENSG00000171444	MCC	0.896684	7.44249e-12	0.42916	0.00659669	-0.534556	0.00248994	458.644	493.38	375.795	867.6	849.45	756.339	653.945	606.352	530.503	332.347	332.513	254.487
ENSG00000198901	PRC1	-1.55871	7.64246e-12	-0.88026	0.000126513	0.130637	0.730176	372.953	364.285	222.312	84.2218	130.871	111.08	205.197	186.852	128.667	311.389	437.313	306.845
ENSG00000196411	EPHB4	0.68586	1.05346e-11	0.352414	0.000473368	0.376593	0.000337874	1002.01	950.406	977.066	1717.89	1449.28	1545.13	1255.15	1279.26	1209.47	1242.56	1357.22	1218.86
ENSG00000106991	ENG	0.669929	1.12464e-11	0.20082	0.132365	0.636541	1.17347e-14	2397.41	2351.16	2186.73	4125.71	3452.33	3459.69	2395.24	2909.02	2675.28	3744.65	3556.72	3516.55
ENSG00000169679	BUB1	-1.6205	1.35876e-11	-0.910499	0.000116082	0.311697	0.302343	225.914	201.804	149.527	63.4548	70.2826	53.6676	104.516	122.736	77.2001	194.618	307.93	217.958
ENSG00000091409	ITGA6	-0.686124	1.73573e-11	-0.799043	4.59892e-17	-0.187152	0.0628975	2991.41	3012.21	3059.36	1840.19	2131.5	1663.7	1951.29	1704.26	1564.79	2705.69	2570.83	2712.9
ENSG00000112297	AIM1	-0.85956	1.73935e-11	-2.26547	2.00307e-65	-0.087037	0.67476	669.952	626.926	584.657	321.889	370.801	344.471	144.788	117.24	132.626	598.824	600.335	577.162
ENSG00000138180	CEP55	-1.63028	1.7443e-11	-0.910894	0.000925519	0.433405	0.12726	263.891	221.094	152.691	70.3771	66.6473	68.6446	144.788	122.125	71.2616	273.463	367.446	222.828
ENSG00000112984	KIF20A	-1.78872	2.61635e-11	-0.96425	0.000748886	-0.0641454	0.905652	230.783	221.836	125.792	53.0712	56.9532	57.4119	117.94	112.966	64.3334	178.649	238.064	138.811
ENSG00000148848	ADAM12	2.52074	2.72247e-11	2.62382	3.34948e-14	-0.00181606	0.999314	8.76391	16.3223	14.2406	78.4531	88.4592	62.4042	70.9559	90.3727	85.1181	10.9784	19.4074	9.74112
ENSG00000251562	MALAT1	0.78553	3.18444e-11	0.244174	0.723737	0.506058	1.86859e-05	42302.4	50522.1	60008.5	79624.2	88640.9	95233.8	44366.6	57179.6	79784.3	73780.1	71768.5	72375.3
ENSG00000164104	HMGB2	-1.24538	4.47686e-11	-0.963234	7.07083e-06	-0.350781	0.132145	338.871	292.318	255.54	104.989	142.989	126.057	178.349	175.25	98.9745	201.604	284.641	213.087
ENSG00000010319	SEMA3G	1.14194	4.49074e-11	0.982129	4.97407e-10	-2.45115	1.11523e-19	162.619	147.643	190.666	396.881	300.519	408.124	301.083	334.623	355.318	25.9491	42.6962	24.3528
ENSG00000074181	NOTCH3	2.83705	4.49074e-11	2.72769	2.51113e-11	-0.747234	0.611213	8.76391	5.9354	15.0318	87.6829	52.1061	72.3889	56.5729	78.1601	61.3642	1.99608	3.88147	12.1764
ENSG00000168077	SCARA3	0.882495	4.64889e-11	0.0454798	0.901764	0.486298	0.00277052	1059.46	1001.6	755.545	1804.42	1519.56	1869.63	979.958	1020.97	907.596	1253.54	1569.41	1138.49
ENSG00000182871	COL18A1	0.640971	5.11222e-11	-0.183678	0.124918	-0.0569621	0.738051	1373.01	1362.92	1413.78	2248.61	1933.98	2291.48	1190.91	1241.4	1227.28	1352.34	1336.52	1315.05
ENSG00000146411	SLC2A12	1.55489	6.39727e-11	-0.422972	0.434334	0.122165	0.84324	44.7933	52.6767	52.2157	139.6	167.224	134.793	48.902	32.3632	31.6718	55.8903	56.9283	51.1409
ENSG00000074657	ZNF532	0.727328	6.55661e-11	0.366678	0.00386161	-0.179313	0.269516	600.814	613.572	616.303	1106.42	1011.83	913.598	790.103	859.151	711.627	542.934	573.164	507.756
ENSG00000198795	ZNF521	0.587184	7.00421e-11	0.311087	0.00316695	0.16304	0.232434	1924.16	2146.39	1909.04	3060.83	3046.39	2884.32	2325.24	2579.28	2528.8	2052.97	2415.57	2259.94
ENSG00000138160	KIF11	-1.32389	7.7783e-11	-0.808727	3.35554e-05	0.0938211	0.797396	373.927	373.188	249.211	128.063	156.318	113.576	215.744	191.126	162.318	295.42	425.668	348.245
ENSG00000153234	NR4A2	2.35591	1.09774e-10	1.03927	0.125799	2.22191	1.77539e-06	11.6852	12.6127	22.9432	93.4515	77.5532	72.3889	15.3418	29.3101	53.4462	36.9275	121.62	65.7526
ENSG00000162704	ARPC5	-0.621456	1.23396e-10	0.0308058	0.906147	-0.231595	0.0433054	1582.37	1574.36	1462.83	972.588	1046.97	984.739	1635.82	1524.73	1569.74	1373.3	1258.89	1313.83
ENSG00000088882	CPXM1	1.65546	1.47194e-10	1.17635	2.54654e-05	-0.589411	0.279737	40.8982	40.8059	37.1839	125.756	110.271	138.537	80.5445	100.143	87.0976	21.9569	32.3456	25.5705
ENSG00000184867	ARMCX2	-1.03157	1.56713e-10	0.531263	4.73077e-05	-0.233609	0.197599	423.589	388.769	394.782	219.207	156.318	214.671	629.014	597.192	518.626	363.287	328.632	336.069
ENSG00000103034	NDRG4	0.753985	2.75958e-10	0.560589	1.67557e-05	1.19115	3.88362e-29	401.192	370.22	371.839	646.085	664.05	616.554	504.362	579.484	602.755	851.329	894.033	873.048
ENSG00000117122	MFAP2	0.689454	3.17444e-10	-0.161683	0.348678	0.0445559	0.850871	609.578	603.185	593.36	1029.12	885.803	998.467	522.58	539.794	555.247	576.867	665.026	630.738
ENSG00000164032	H2AFZ	-0.692296	3.53963e-10	-0.506224	1.36964e-06	-0.0263974	0.909968	1320.43	1290.21	1144	756.842	837.333	730.129	911.879	889.072	846.232	1175.69	1346.87	1179.89
ENSG00000134294	SLC38A2	0.752807	4.18347e-10	0.544124	7.72566e-11	-0.0547569	0.77134	6495.03	7235.99	7164.62	10089.3	14260.1	10882	9672.05	10250.6	10611.1	5970.28	6868.92	7366.73
ENSG00000072501	SMC1A	-0.709704	4.76659e-10	-0.314136	0.0107658	0.0726622	0.712169	750.775	803.505	756.336	470.719	454.414	489.249	626.138	644.821	589.888	788.452	791.821	860.872
ENSG00000125089	SH3TC1	0.77605	4.76659e-10	-0.0883054	0.763857	-0.270158	0.139368	573.549	493.38	636.082	1021.04	887.015	1007.2	481.349	567.272	553.267	518.981	472.246	423.739
ENSG00000161638	ITGA5	0.518291	5.22172e-10	0.447656	3.04929e-07	0.454367	2.01185e-08	5343.06	4999.83	4767.45	7489.97	7188.22	6971.8	6563.42	7291.49	6783.71	6790.67	7116.04	6874.8
ENSG00000117399	CDC20	-1.79959	5.65008e-10	-1.0738	9.03728e-05	0.0134673	0.981527	163.593	147.643	104.431	39.2266	30.2942	49.9234	72.8736	78.1601	44.5385	126.751	192.78	102.282
ENSG00000187837	HIST1H1C	-0.963391	6.52498e-10	-0.971463	1.01074e-10	-0.285412	0.136741	840.361	772.344	570.417	408.418	355.048	355.704	372.039	405.456	334.534	587.846	644.325	564.985
ENSG00000145386	CCNA2	-1.40927	6.63024e-10	-0.845148	0.000373804	0.181183	0.799698	341.792	301.221	196.204	89.9904	121.177	104.839	185.061	165.48	115.8	274.461	424.375	256.922
ENSG00000058085	LAMC2	1.22044	6.93106e-10	0.354821	0.266751	2.63261	2.86083e-66	80.8227	82.3537	86.235	201.901	197.518	182.22	107.393	101.364	111.841	525.967	463.189	563.768
ENSG00000171241	SHCBP1	-1.60562	8.8663e-10	-1.02463	3.53682e-05	0.460336	0.0610899	150.934	172.868	118.672	47.3026	53.3179	44.931	70.9559	87.3195	57.4052	181.643	234.182	197.258
ENSG00000164109	MAD2L1	-1.75919	1.06944e-09	-0.837951	0.000788552	-0.104305	0.83205	130.485	132.063	99.6845	35.7654	41.2002	29.954	70.9559	68.3901	63.3437	94.8138	148.79	96.1936
ENSG00000163453	IGFBP7	0.563033	2.07038e-09	0.741049	3.21775e-15	0.278663	0.0183614	1397.36	1411.88	1604.45	2184	2163.01	2177.91	2362.64	2404.65	2627.77	1851.37	1670.33	1852.03
ENSG00000218336	TENM3	-1.05721	2.07038e-09	0.790901	7.27566e-10	0.648066	3.2119e-06	267.786	253.738	280.066	118.833	140.565	126.057	473.678	479.342	434.498	409.197	430.844	421.304
ENSG00000276644	DACH1	-0.749324	2.19291e-09	-0.60378	5.64379e-06	-0.822523	2.14945e-12	710.85	825.02	780.07	413.033	495.614	471.776	541.758	554.449	428.56	418.179	441.194	457.833
ENSG00000107438	PDLIM1	-0.78265	2.20368e-09	-1.29111	4.51921e-23	-0.919905	2.65772e-13	986.426	905.89	780.862	574.554	501.673	476.768	400.805	387.748	302.862	512.993	473.54	428.609
ENSG00000157613	CREB3L1	2.0997	2.37327e-09	-1.19672	0.105789	-2.49418	0.00433397	13.6327	22.9997	21.361	104.989	70.2826	76.1331	10.5475	7.32751	7.91796	3.99216	5.1753	1.21764
ENSG00000164035	EMCN	0.564283	2.44333e-09	0.0820163	0.677088	-0.204767	0.0828226	1644.69	1737.59	1621.06	2389.36	2675.59	2338.91	1868.82	1831.88	1604.38	1533.99	1386.98	1434.38
ENSG00000105223	PLD3	0.718393	3.01496e-09	0.661293	9.19278e-08	0.299635	0.0390158	455.723	540.121	526.904	899.904	779.168	831.224	718.189	863.425	832.376	621.779	631.387	631.955
ENSG00000104738	MCM4	-1.14577	3.13303e-09	-1.05504	1.20331e-08	0.101832	0.733729	267.786	289.351	219.939	118.833	105.424	127.305	139.035	132.506	101.944	275.459	275.585	286.146
ENSG00000105825	TFPI2	0.615513	3.51054e-09	0.0651408	0.82018	-0.946587	4.77678e-20	1459.68	1348.82	1343.37	2062.86	2362.95	1935.78	1650.2	1478.94	1220.36	654.715	720.661	789.031
ENSG00000181019	NQO1	-0.862205	4.03122e-09	-1.30651	5.5218e-27	-0.146042	0.410795	887.102	989.728	856.021	464.95	621.638	418.108	361.491	326.074	424.601	831.368	746.537	901.054
ENSG00000128951	DUT	-1.1021	5.25666e-09	-0.436839	0.0381456	0.0652015	0.842679	281.419	284.157	222.312	118.833	127.236	121.064	226.292	172.807	186.072	287.436	278.172	260.575
ENSG00000168675	LDLRAD4	1.91473	5.30453e-09	1.43009	0.000103925	-0.377614	0.69234	20.4491	18.5481	28.4813	89.9904	84.8239	79.8774	46.9843	66.5583	68.2924	17.9647	25.8765	8.52348
ENSG00000265107	GJA5	2.18443	5.5061e-09	3.1563	3.26115e-30	-0.594215	0.543843	18.5016	12.6127	19.7787	99.2202	60.5885	69.8927	165.883	138.612	147.472	8.98236	9.05677	15.8293
ENSG00000183684	ALYREF	-1.00959	5.91762e-09	-0.112866	0.704125	-0.230282	0.299953	288.235	271.544	265.034	126.91	134.506	148.522	260.811	241.197	263.272	230.547	258.765	216.74
ENSG00000158406	HIST1H4H	-1.05111	6.38748e-09	-0.692749	9.92729e-05	-0.677314	0.00012023	469.356	449.606	325.161	218.054	210.848	170.988	296.289	239.976	235.559	249.51	278.172	253.269
ENSG00000072571	HMMR	-1.72741	6.97306e-09	-0.769029	0.0102951	-0.272808	0.516277	180.147	149.869	97.311	38.0729	50.8943	39.9387	91.092	96.4789	61.3642	102.798	153.965	98.6289
ENSG00000109501	WFS1	0.671415	7.58921e-09	-0.104077	0.670402	-0.19196	0.285416	514.149	538.637	497.631	895.289	787.65	787.541	480.39	520.253	441.426	427.161	504.592	433.48
ENSG00000183856	IQGAP3	-1.56458	7.93455e-09	-0.72183	0.00842075	0.788166	9.6041e-05	146.065	141.708	107.596	41.534	49.6825	42.4349	93.9686	87.3195	57.4052	213.581	258.765	213.087
ENSG00000124635	HIST1H2BJ	-1.46133	8.69761e-09	-1.02823	1.86765e-05	-0.458503	0.10362	225.914	205.513	132.121	71.5308	63.012	69.8927	108.352	87.3195	81.1591	133.737	137.145	140.029
ENSG00000274641	HIST1H2BO	-1.53696	9.28786e-09	-1.33596	4.70719e-07	-0.265257	0.452005	168.462	167.675	110.761	53.0712	49.6825	51.1715	79.5856	53.7351	44.5385	140.724	113.857	116.893
ENSG00000157570	TSPAN18	0.612005	1.01507e-08	-0.732412	4.55096e-11	-1.5539	5.40658e-35	702.086	675.894	693.044	1139.88	1017.89	1007.2	434.365	426.828	386.001	258.492	240.651	206.999
ENSG00000171208	NETO2	-0.849207	1.05819e-08	-0.260175	0.129799	0.16662	0.393187	366.136	386.543	371.048	213.439	198.73	212.174	320.26	314.472	305.831	425.165	443.782	398.168
ENSG00000167325	RRM1	-0.850873	1.16065e-08	-0.457117	0.00202018	0.139839	0.494832	532.651	508.219	428.801	297.66	252.048	264.594	382.586	351.11	338.493	523.971	560.226	540.632
ENSG00000214548	MEG3	0.704658	1.24594e-08	0.811293	0.0241677	0.629915	6.27064e-07	996.164	1169.27	1284.82	1648.67	1890.36	2091.79	1360.63	2184.21	2520.88	2034.01	1707.85	1618.24
ENSG00000064666	CNN2	0.580605	1.30708e-08	0.451769	3.98388e-06	0.111215	0.517123	1048.75	1033.5	954.914	1629.06	1443.22	1470.24	1366.38	1434.97	1356.94	1193.66	1035.06	1059.35
ENSG00000112414	ADGRG6	0.680922	1.40235e-08	0.78609	1.68572e-12	0.56167	2.89527e-06	2672.02	2568.54	1996.06	3923.81	4143.04	3540.82	4354.2	4221.87	3923.35	3697.74	3757.27	3263.28
ENSG00000197746	PSAP	0.427036	1.60801e-08	0.297779	0.00089273	0.435793	3.77029e-07	5150.25	5158.6	5189.13	6902.72	7134.9	6809.55	5958.38	6417.07	6711.46	6423.39	7213.07	7415.43
ENSG00000277157	HIST1H4D	-1.26459	1.62703e-08	-0.926201	3.46208e-05	-0.822825	0.000157096	379.769	298.996	214.401	128.063	138.142	104.839	192.732	147.161	130.646	171.663	164.316	169.252
ENSG00000172716	SLFN11	-0.688425	1.81227e-08	-0.507495	0.00035354	-0.273532	0.107273	633.922	626.185	593.36	383.036	376.86	390.65	513.951	405.456	388.97	563.893	426.962	544.285
ENSG00000129116	PALLD	0.724462	1.90054e-08	0.778374	1.48639e-11	0.221196	0.198764	577.444	554.218	466.776	919.517	935.486	785.045	875.442	968.453	897.699	641.74	648.206	578.379
ENSG00000134986	NREP	0.739276	1.95393e-08	1.06754	8.59954e-21	0.117085	0.620099	609.578	621.733	487.346	954.129	1046.97	868.667	1231.18	1257.89	1116.43	579.862	702.547	590.556
ENSG00000142945	KIF2C	-1.75797	1.95393e-08	-1.13833	6.8509e-05	0.315308	0.411312	111.983	105.353	83.8615	32.3042	26.6589	29.954	35.4779	56.7882	42.559	99.804	170.785	107.152
ENSG00000198846	TOX	-1.09042	2.20782e-08	-0.326351	0.189468	0.149408	0.589276	318.422	310.867	230.224	119.987	147.836	136.041	206.156	208.834	273.17	300.41	332.513	323.892
ENSG00000181744	C3orf58	-0.593001	2.30593e-08	-0.977244	2.45642e-14	-0.205507	0.135314	1117.88	1187.08	1227.07	729.153	827.639	787.541	639.562	481.784	683.914	929.176	1068.7	1082.48
ENSG00000163235	TGFA	3.60168	2.47439e-08	-0.0714978	NA	0.0153392	NA	2.9213	4.45155	2.37344	54.225	29.0825	36.1944	2.87659	4.27438	1.97949	5.98824	0	3.65292
ENSG00000164611	PTTG1	-1.45848	2.58574e-08	-0.818949	0.00240781	-0.0134222	0.979934	202.544	195.126	124.21	66.9159	70.2826	52.4195	119.858	105.028	70.2719	154.696	225.126	140.029
ENSG00000005108	THSD7A	0.737951	2.67623e-08	0.316736	0.0612176	-1.53735	6.27207e-21	379.769	359.834	458.865	694.541	636.179	668.973	489.979	474.457	533.473	149.706	139.733	124.199
ENSG00000153993	SEMA3D	-1.01571	2.73483e-08	0.489976	0.0106741	0.56144	0.00111139	236.625	301.963	303.009	144.215	132.083	141.034	315.466	420.111	450.334	373.267	399.792	478.533
ENSG00000128595	CALU	0.521852	3.01879e-08	0.23315	0.01139	0.634004	3.10484e-14	3178.38	3347.56	3276.93	4820.25	5048.23	4214.78	3953.39	3777.33	3818.44	4817.54	4973.46	5485.47
ENSG00000068489	PRR11	-1.26808	3.08261e-08	-1.05153	4.2475e-06	0.647995	0.00120147	305.763	300.48	182.755	99.2202	121.177	107.335	144.788	138.002	96.995	425.165	419.199	394.516
ENSG00000165304	MELK	-1.31963	3.08261e-08	-0.575681	0.0210064	0.292605	0.258497	184.042	137.256	157.438	62.301	66.6473	62.4042	122.734	112.966	84.1283	197.612	186.311	202.128
ENSG00000232814	COL4A2-AS1	2.17908	3.21335e-08	0.627457	0.433525	0.860989	0.183482	14.6065	14.8385	13.4495	72.6845	72.7062	48.6753	26.8482	22.5932	16.8257	27.9451	21.995	28.0057
ENSG00000131143	COX4I1	-0.632799	3.43477e-08	-0.0521433	0.844555	-0.0770096	0.701746	1039.98	976.373	879.755	612.627	637.391	617.802	901.331	951.966	942.237	860.311	934.142	961.936
ENSG00000101335	MYL9	1.06888	3.90689e-08	0.586615	0.002568	0.505013	0.0192062	138.275	123.901	142.406	326.504	216.907	304.533	187.937	221.047	196.959	194.618	177.254	203.346
ENSG00000138182	KIF20B	-1.06783	3.90689e-08	-0.63006	0.00127014	0.446392	0.022361	264.865	276.738	209.654	118.833	123.6	116.072	186.978	156.32	143.513	328.355	395.91	304.41
ENSG00000164647	STEAP1	-1.65271	3.92929e-08	-0.810082	0.00241794	1.05006	1.28384e-07	138.275	128.353	90.1907	31.1505	37.5649	44.931	71.9147	64.7264	67.3027	266.477	239.358	232.569
ENSG00000168056	LTBP3	0.652971	3.92929e-08	0.0696941	0.819214	0.225701	0.160546	507.333	482.993	469.15	768.379	705.25	821.239	449.707	553.227	527.534	536.946	623.624	554.026
ENSG00000154175	ABI3BP	-0.535534	3.98694e-08	-0.0445743	0.845567	0.770095	7.67692e-20	1588.21	1744.27	1659.83	1167.57	1090.59	1189.42	1575.41	1666.4	1608.34	2714.67	2911.11	2928.43
ENSG00000064042	LIMCH1	0.724207	4.00974e-08	0.282714	0.131329	-1.11703	1.48986e-07	302.842	304.189	339.402	519.175	548.932	496.738	424.776	390.19	338.493	114.775	209.6	116.893
ENSG00000138448	ITGAV	0.611724	4.32016e-08	1.00408	3.12117e-30	0.573977	4.66408e-08	3871.7	4034.59	4705.74	6054.74	7329.99	5895.95	8269.24	8507.24	8572.18	6068.09	5841.62	6940.55
ENSG00000066056	TIE1	0.473285	4.38489e-08	-0.0532941	0.791694	-0.0365071	0.842679	3149.16	2909.83	2878.19	4327.61	4023.07	4058.77	2747.14	3001.84	2874.22	3036.04	3000.38	2706.81
ENSG00000156970	BUB1B	-1.3258	4.49885e-08	-1.04273	8.20597e-06	0.0127041	0.979934	162.619	151.353	129.748	58.8399	59.3767	58.66	90.1331	68.3901	57.4052	113.777	194.074	143.682
ENSG00000198087	CD2AP	-0.6273	4.83709e-08	-0.149598	0.404082	0.0822284	0.660215	811.148	842.085	879.755	512.253	587.708	541.669	837.088	742.521	710.637	922.189	844.868	924.189
ENSG00000276368	HIST1H2AJ	-1.65815	5.25685e-08	-1.46004	1.11123e-07	-0.305194	0.436055	212.281	169.901	99.6845	56.5324	55.7414	39.9387	57.5318	64.1157	52.4565	121.761	142.321	126.635
ENSG00000105967	TFEC	-0.94059	5.82211e-08	-0.15998	0.553532	0.1229	0.7013	258.048	292.318	311.712	146.523	158.742	144.778	246.428	274.782	251.395	340.332	238.064	362.857
ENSG00000273703	HIST1H2BM	-2.09342	7.02825e-08	-1.4454	3.71827e-05	-0.43415	0.318577	105.167	103.128	53.798	19.6133	21.8119	19.9693	40.2723	32.9738	22.7641	63.8746	64.6912	65.7526
ENSG00000164116	GUCY1A3	-1.91662	7.04364e-08	-1.09381	0.000455794	-1.11072	0.000828958	73.0325	80.8698	105.222	16.1521	26.6589	26.2098	45.0666	31.1419	47.5078	34.9314	36.2271	49.9233
ENSG00000180817	PPA1	-0.728844	7.08387e-08	-0.269474	0.107837	0.0954124	0.649414	546.283	568.314	497.631	316.12	347.778	309.525	482.308	399.96	462.211	589.842	580.927	557.679
ENSG00000100592	DAAM1	0.716811	7.39671e-08	0.734782	1.41082e-09	0.245647	0.264968	375.874	392.478	467.568	718.769	694.344	620.298	681.752	699.778	680.945	393.228	521.411	561.332
ENSG00000091136	LAMB1	0.435639	7.50489e-08	0.383954	1.19788e-06	0.224312	0.0128231	6540.79	6868	6488.98	9024.42	9358.5	8545.63	8576.07	8977.43	8461.33	7535.21	8153.68	7652.87
ENSG00000137807	KIF23	-1.18817	8.5887e-08	-0.631	0.00109278	0.658376	0.000871778	229.809	218.126	181.964	69.2234	109.059	98.5987	138.076	140.444	127.677	282.445	419.199	298.322
ENSG00000176438	SYNE3	-1.04648	8.76145e-08	-1.45264	6.7732e-15	0.245469	0.29461	239.547	201.062	253.958	104.989	112.695	118.568	88.2154	73.8858	94.0258	247.514	294.992	284.928
ENSG00000113368	LMNB1	-1.02369	8.84458e-08	-0.741099	0.000635583	-0.11875	0.711982	437.221	419.188	284.022	177.673	204.789	178.476	279.029	235.091	168.257	339.334	393.323	321.457
ENSG00000135926	TMBIM1	-0.72483	9.27969e-08	0.328363	0.0150484	0.764487	2.09123e-11	628.08	540.121	522.157	334.58	340.507	346.967	691.34	718.096	712.616	1012.01	912.147	950.977
ENSG00000110427	KIAA1549L	-0.661836	9.56545e-08	-0.0331787	0.92176	0.282224	0.0347692	620.29	639.539	583.866	388.805	381.707	395.643	636.685	612.458	555.247	742.542	796.996	712.32
ENSG00000070526	ST6GALNAC1	2.30098	1.01953e-07	1.61569	0.00140239	2.79327	9.26358e-14	16.554	17.0643	6.32917	59.9936	84.8239	51.1715	36.4368	53.7351	30.6821	111.781	91.8616	71.8408
ENSG00000113758	DBN1	0.5408	1.02607e-07	0.466026	1.96965e-05	0.115485	0.505681	986.426	1080.98	960.452	1529.84	1465.03	1414.08	1352.96	1522.9	1311.41	1048.94	1208.43	1039.87
ENSG00000137393	RNF144B	-0.820408	1.12086e-07	-0.678987	2.06641e-07	-0.315218	0.0414132	759.538	885.116	677.221	386.497	530.755	399.387	518.745	477.51	458.252	593.834	662.438	619.779
ENSG00000138604	GLCE	0.528422	1.38196e-07	0.524855	4.08774e-08	-0.421634	7.4604e-06	1737.2	1713.1	1609.98	2472.43	2627.12	2201.62	2646.46	2391.82	2256.62	1250.54	1295.12	1246.86
ENSG00000141753	IGFBP4	0.515686	1.43191e-07	-0.114222	0.515343	-0.536293	2.1682e-06	1186.05	1117.34	1276.12	1750.2	1721.92	1646.22	1094.06	1145.53	1070.9	884.264	844.868	746.414
ENSG00000139618	BRCA2	-1.12972	1.51858e-07	-0.945026	4.84151e-06	0.649274	0.000217462	200.596	224.803	172.47	83.068	88.4592	102.343	125.611	89.762	97.9848	284.442	340.276	319.022
ENSG00000172037	LAMB2	0.532102	1.71826e-07	0.125141	0.472892	0.259157	0.0488646	920.21	869.536	867.097	1355.62	1226.31	1259.32	905.167	1004.48	989.745	1160.72	1058.35	968.024
ENSG00000139112	GABARAPL1	0.66488	1.72439e-07	0.0897872	0.747107	0.0625698	0.818814	376.848	371.704	416.143	586.091	662.838	599.08	385.463	424.385	431.529	375.263	454.133	394.516
ENSG00000148488	ST8SIA6	1.6807	1.79118e-07	1.65293	2.23136e-09	1.2689	0.000122024	37.0032	29.677	26.1078	116.526	110.271	68.6446	102.598	90.3727	97.9848	74.853	76.3357	71.8408
ENSG00000166825	ANPEP	0.586599	1.79118e-07	0.168833	0.308824	1.0554	5.65856e-28	1881.32	1882.26	1545.9	2856.62	2696.19	2423.78	1927.32	2151.24	1896.35	3824.49	3757.27	3490.98
ENSG00000187942	LDLRAD2	1.05367	1.90433e-07	-0.473784	0.151123	0.610981	0.0312487	116.852	149.127	207.28	323.042	361.107	302.036	117.94	136.17	86.1078	312.387	179.842	232.569
ENSG00000197903	HIST1H2BK	-0.996383	1.9878e-07	-0.735667	5.64472e-05	0.135269	0.644329	415.799	408.801	273.737	193.825	180.554	175.98	216.703	225.321	217.744	387.24	410.143	412.78
ENSG00000129675	ARHGEF6	-1.31693	2.06603e-07	-0.311087	0.295377	-0.255901	0.416592	127.564	132.805	134.495	55.3787	58.1649	44.931	114.105	100.143	105.903	114.775	107.387	109.588
ENSG00000200972	RNU5A-8P	-2.46766	2.07719e-07	-0.203591	0.810737	-1.66562	7.4043e-05	56.4785	51.1928	52.2157	9.22978	9.69416	9.98467	73.8325	39.0801	26.7231	19.9608	15.5259	14.6117
ENSG00000197535	MYO5A	-0.48718	2.12927e-07	-0.298044	0.00094912	-0.346437	0.000976698	2399.36	2439.45	2493.69	1656.75	1891.57	1686.16	2042.38	1975.99	1958.71	1729.6	1983.43	2082.17
ENSG00000126878	AIF1L	-1.33738	2.13027e-07	-2.3361	5.24941e-22	-1.07316	5.14375e-06	148.013	135.772	159.812	68.0696	39.9884	67.3966	24.9304	28.6994	34.6411	60.8805	73.748	77.929
ENSG00000102287	GABRE	1.36031	2.16121e-07	0.680952	0.411869	0.492291	0.192258	59.3998	66.7732	120.254	186.903	192.671	255.857	91.092	115.408	190.031	125.753	104.8	118.111
ENSG00000103489	XYLT1	1.42232	2.26562e-07	0.999403	0.000918268	-0.773853	0.136566	39.9245	36.3543	43.5131	116.526	98.1533	106.087	69.997	88.5408	80.1694	23.953	18.1135	28.0057
ENSG00000101057	MYBL2	-1.35749	2.27312e-07	-0.907193	0.000616305	0.42996	0.0785299	144.118	150.611	112.343	48.4564	59.3767	51.1715	82.4622	83.6558	49.4873	168.669	187.605	194.822
ENSG00000124575	HIST1H1D	-1.62229	2.33047e-07	-1.29752	1.02964e-05	-0.702313	0.0275222	138.275	161.74	84.6527	40.3803	48.4708	36.1944	61.3672	56.1776	38.6001	75.8511	76.3357	85.2348
ENSG00000213626	LBH	1.22592	2.43075e-07	1.31109	1.34224e-09	0.633829	0.0393361	52.5834	61.5798	72.7855	140.754	158.742	139.785	150.542	168.533	146.482	96.8099	93.1554	102.282
ENSG00000134333	LDHA	-0.728892	2.45566e-07	-0.456525	0.00288275	-0.124779	0.546627	1435.33	1382.21	1044.31	774.148	862.78	693.935	1070.09	914.107	835.345	1179.68	1214.9	1159.19
ENSG00000118523	CTGF	0.445762	2.49757e-07	0.144773	0.498476	-0.146475	0.270395	16315.5	18235	17212.2	22270.3	25021.8	23254.3	17891.4	16297	23153.1	14325.9	15256.8	17372.1
ENSG00000185070	FLRT2	0.47942	2.64735e-07	0.235916	0.0704115	0.0137714	0.955223	6010.09	5039.15	5331.54	7918	7385.73	7538.43	7178.05	6167.93	5979.05	6084.05	5018.75	5485.47
ENSG00000064763	FAR2	0.584358	2.67268e-07	-0.186438	0.267576	-0.736332	7.98793e-07	599.841	574.25	561.714	890.674	908.827	802.518	528.334	519.032	479.037	351.31	415.318	280.057
ENSG00000142192	APP	0.398448	2.71836e-07	0.150094	0.135776	0.373393	6.40648e-06	7241.91	7673.73	7467.63	9950.86	10027.4	9542.85	8272.11	8310.01	8306.93	9080.17	10031	10006.6
ENSG00000002549	LAP3	-0.567367	2.8135e-07	-1.30243	1.22945e-35	-0.256445	0.0721475	1061.41	951.89	1064.09	687.619	662.838	726.385	442.995	390.801	418.662	924.185	762.063	894.966
ENSG00000143878	RHOB	0.491954	2.88181e-07	0.182677	0.208638	0.095176	0.547394	4081.06	3675.5	4538.81	5754.77	5734.09	5806.09	4628.43	4339.11	5016.03	4357.44	4387.36	4439.52
ENSG00000196787	HIST1H2AG	-1.09123	3.23557e-07	-1.01837	2.31412e-07	-0.145945	0.653007	310.632	304.931	205.698	140.754	135.718	108.583	144.788	142.276	117.78	251.506	230.301	261.793
ENSG00000130164	LDLR	0.573361	3.3729e-07	0.0631078	0.944306	0.203185	0.246112	791.673	827.988	958.87	1209.1	1337.79	1294.26	642.438	878.691	1177.8	949.137	894.033	1138.49
ENSG00000109654	TRIM2	-1.14729	3.62435e-07	-0.427294	0.0810112	-0.375892	0.149295	164.567	175.094	229.432	86.5292	92.0945	78.6293	151.5	145.94	126.687	156.692	142.321	141.246
ENSG00000275713	HIST1H2BH	-1.6127	3.80331e-07	-0.918087	0.00142943	-0.540574	0.115937	145.091	103.128	84.6527	31.1505	37.5649	39.9387	65.2027	53.7351	57.4052	85.8315	76.3357	65.7526
ENSG00000157456	CCNB2	-1.47574	3.99858e-07	-0.750222	0.0143118	0.267429	0.490806	203.517	160.998	101.267	58.8399	53.3179	54.9157	96.8452	108.691	69.2822	175.655	230.301	155.858
ENSG00000144959	NCEH1	-1.10731	4.03792e-07	-0.415095	0.0852083	0.656574	0.000390755	186.963	260.416	204.116	92.2978	118.753	92.3582	176.431	141.055	176.175	342.328	390.735	301.975
ENSG00000242247	ARFGAP3	-0.786975	4.05666e-07	0.149436	0.515004	-0.0600057	0.838679	361.268	336.834	343.358	188.057	202.366	213.422	408.476	359.659	390.949	312.387	310.518	379.904
ENSG00000167772	ANGPTL4	2.41134	4.08386e-07	2.70543	3.73183e-11	1.17335	0.113818	6.81637	8.9031	11.0761	58.8399	39.9884	44.931	55.6141	63.5051	57.4052	21.9569	23.2888	15.8293
ENSG00000139289	PHLDA1	-0.549537	4.24109e-07	-1.20213	1.97138e-05	-1.37141	2.08869e-25	1582.37	1478.66	1409.82	1112.19	1005.77	936.063	702.847	791.982	450.334	718.589	525.293	484.621
ENSG00000168078	PBK	-1.75512	4.24373e-07	-0.879442	0.0042599	-0.0864826	0.874067	87.6391	106.095	70.412	21.9207	24.2354	32.4502	50.8197	51.9032	40.5795	87.8276	80.2171	81.5819
ENSG00000134508	CABLES1	0.621291	4.26804e-07	0.638721	2.52605e-08	0.0376018	0.891208	454.749	507.477	476.27	805.298	717.368	692.687	699.97	794.425	749.237	477.063	539.525	468.792
ENSG00000094916	CBX5	-0.447014	4.65135e-07	-0.515412	4.76885e-06	0.0146795	0.943438	2207.53	2151.58	2185.94	1555.22	1592.27	1656.21	1771.98	1463.67	1353.97	2340.4	2209.85	2083.38
ENSG00000274997	HIST1H2AH	-1.29193	5.54185e-07	-1.09789	2.62084e-06	-0.209013	0.608108	230.783	239.642	137.659	94.6053	84.8239	68.6446	100.681	94.6471	89.0771	175.655	133.264	217.958
ENSG00000122786	CALD1	0.512108	5.84822e-07	0.299262	0.0142312	0.338968	0.00582322	4838.65	5264.7	5971.57	7875.31	7031.9	8028.93	6411.92	6158.78	7254.83	6583.08	6193.54	7637.04
ENSG00000115602	IL1RL1	-1.75899	5.93773e-07	0.74741	0.215016	1.86651	0.000185628	156.777	155.062	71.2032	32.3042	49.6825	31.2021	203.279	255.852	184.093	498.022	578.34	325.11
ENSG00000136108	CKAP2	-0.701105	6.09799e-07	-0.524969	0.000297143	0.0467643	0.888452	554.074	557.927	464.403	321.889	322.331	325.75	381.628	389.579	323.647	472.073	675.377	490.709
ENSG00000171320	ESCO2	-1.8567	7.18987e-07	-1.37908	2.40754e-05	-0.285923	0.521191	84.7177	83.8375	63.2917	13.8447	24.2354	26.2098	38.3545	29.9207	20.7846	55.8903	65.9851	69.4055
ENSG00000278588	HIST1H2BI	-1.54287	7.29378e-07	-1.25624	6.64766e-05	-0.420657	0.243186	179.173	133.546	90.9819	53.0712	36.3531	48.6753	79.5856	39.6907	51.4667	103.796	109.975	87.6701
ENSG00000184661	CDCA2	-1.52493	7.60449e-07	-0.88026	0.00274498	0.154062	0.720541	126.59	141.708	87.8173	39.2266	52.1061	32.4502	74.7913	71.4433	46.518	134.735	146.202	116.893
ENSG00000090889	KIF4A	-1.28951	8.20844e-07	-0.522365	0.0580127	0.0394573	0.935126	158.724	201.062	136.077	62.301	87.2474	53.6676	133.282	123.957	88.0873	155.694	209.6	148.552
ENSG00000140750	ARHGAP17	-0.591219	8.34339e-07	-0.0845513	0.710808	0.175675	0.220423	781.935	865.084	883.711	530.712	542.873	609.065	739.284	808.469	845.242	931.172	975.544	966.807
ENSG00000175899	A2M	-2.52208	8.72643e-07	-3.65118	9.62034e-13	-3.4584	3.31981e-10	44.7933	52.6767	131.33	10.3835	8.48239	21.2174	7.67091	4.27438	6.92822	4.9902	6.46912	9.74112
ENSG00000108784	NAGLU	1.00575	8.97251e-07	0.130465	0.797312	0.251223	0.484365	88.6128	90.5148	91.773	194.979	172.071	177.228	94.9275	93.4258	109.862	97.808	107.387	119.329
ENSG00000200913	SNORD46	-1.95375	9.26134e-07	-0.708903	0.141111	-2.80906	3.18148e-11	88.6128	54.1605	114.716	19.6133	16.9648	29.954	80.5445	49.4607	27.7129	13.9726	11.6444	10.9588
ENSG00000105976	MET	0.63184	9.54008e-07	0.0387615	0.92176	0.773707	1.69749e-10	368.084	357.608	420.89	603.397	588.92	585.352	402.723	363.933	416.683	658.707	652.088	657.526
ENSG00000139734	DIAPH3	-0.892698	9.54008e-07	-0.270569	0.287733	0.610039	0.000133165	346.661	361.317	273.737	154.599	196.307	178.476	249.304	323.021	238.529	438.14	544.7	523.585
ENSG00000172638	EFEMP2	0.883308	1.07176e-06	0.526781	0.00894815	0.28137	0.244128	164.567	155.062	170.097	327.657	242.354	333.239	196.567	272.95	233.58	187.632	210.893	199.693
ENSG00000168268	NT5DC2	0.587151	1.07805e-06	0.663819	5.039e-09	-0.415177	0.00189066	723.509	655.862	605.227	1064.89	913.674	1000.96	975.164	1138.82	1028.35	498.022	511.061	483.403
ENSG00000109929	SC5D	0.811576	1.09624e-06	-0.0499899	0.914328	-0.374696	0.0436538	349.582	409.543	457.283	624.164	894.286	620.298	370.121	337.676	475.078	311.389	282.054	349.463
ENSG00000135269	TES	0.711669	1.10027e-06	0.915518	6.72498e-13	0.157632	0.537319	225.914	225.545	228.641	364.576	381.707	368.185	431.488	431.102	422.621	234.54	272.997	255.705
ENSG00000162772	ATF3	1.54453	1.13578e-06	1.31749	0.280757	0.861025	0.104015	20.4491	46.7413	39.5573	92.2978	113.906	109.831	41.2311	53.1245	173.205	29.9412	81.511	86.4525
ENSG00000154864	PIEZO2	1.01082	1.15199e-06	0.637494	0.00245877	-1.25871	5.77948e-05	144.118	139.482	101.267	242.282	309.001	223.407	185.061	210.666	201.908	38.9236	82.8048	41.3998
ENSG00000166147	FBN1	0.434777	1.27425e-06	-0.0718312	0.650331	-0.281973	0.00149143	4463.75	4446.36	4751.63	5755.92	6639.28	6080.67	4402.14	4414.83	4205.43	3615.9	3854.3	3813.65
ENSG00000278621	CTD-2033D15.3	1.24903	1.31162e-06	0.0414378	0.962951	0.719584	0.387641	76.9276	83.8375	117.09	185.749	305.366	170.988	107.393	108.081	70.2719	203.6	68.5727	186.299
ENSG00000164161	HHIP	0.464287	1.36688e-06	0.133327	0.415477	-0.057691	0.793713	16512.2	16935.2	20250.2	24328.6	25183	24593.5	18894.4	19227.4	20888.6	16917.8	15302.1	19568.7
ENSG00000140545	MFGE8	0.834985	1.41393e-06	0.858609	1.01727e-07	0.123448	0.719569	150.934	156.546	140.824	272.279	247.201	280.819	249.304	287.605	276.139	167.671	155.259	166.817
ENSG00000150630	VEGFC	-1.75561	1.43658e-06	-1.21603	0.000127605	0.37227	0.29612	61.3473	93.4825	79.9058	20.767	26.6589	22.4655	31.6425	31.1419	39.5898	106.79	104.8	94.976
ENSG00000197061	HIST1H4C	-1.00094	1.44732e-06	-0.883647	1.84534e-05	-0.864745	3.40876e-05	437.221	338.318	253.167	181.134	167.224	164.747	218.621	167.922	172.216	201.604	166.903	196.04
ENSG00000053747	LAMA3	-1.83907	1.49563e-06	-0.622482	0.101957	1.46728	3.65744e-12	80.8227	72.7086	57.7537	18.4596	21.8119	18.7213	38.3545	55.567	41.5693	171.663	204.424	209.434
ENSG00000162804	SNED1	0.840438	1.53272e-06	0.019305	0.97651	0.757225	3.32521e-05	136.327	139.482	143.989	245.743	242.354	264.594	139.994	153.267	131.636	223.561	266.528	224.046
ENSG00000205765	C5orf51	-0.635473	1.56299e-06	-0.153519	0.425897	-0.268737	0.13275	525.834	508.219	569.626	333.426	355.048	344.471	486.144	480.563	478.047	412.191	404.967	519.933
ENSG00000113140	SPARC	0.388419	1.60272e-06	0.16064	0.133352	0.0238488	0.893048	12410.7	11885.6	12909.1	16889.3	15496.1	16333.7	13800.9	13329.4	14538.4	12246	12321.1	13405
ENSG00000163346	PBXIP1	0.628634	1.62457e-06	0.837252	2.04356e-13	0.413676	0.00305196	385.612	393.962	354.434	626.471	585.285	541.669	637.644	701.609	688.863	519.979	507.179	488.274
ENSG00000152926	ZNF117	0.772334	1.66194e-06	1.35478	1.46745e-06	0.241767	0.269102	336.923	462.219	513.454	709.54	849.45	688.943	872.566	1264.61	1228.27	539.94	514.942	506.538
ENSG00000136295	TTYH3	0.492502	1.77367e-06	0.446971	9.70016e-06	0.248637	0.0144598	1535.63	1500.17	1513.46	2314.37	1906.11	2181.65	1864.03	2225.73	2118.05	1848.37	1750.55	1824.03
ENSG00000167900	TK1	-1.70639	1.81432e-06	-1.05163	0.000662697	0.768539	0.00214853	111.983	99.4179	68.8297	23.0745	21.8119	41.1868	42.19	53.7351	37.6103	171.663	153.965	150.987
ENSG00000152932	RAB3C	2.07889	1.82936e-06	2.64806	1.53139e-14	1.28859	0.0178388	12.659	19.29	10.2849	64.6085	75.1297	39.9387	69.997	100.753	96.0053	40.9197	34.9333	28.0057
ENSG00000088367	EPB41L1	1.04331	1.85757e-06	-0.021137	0.980626	0.671309	0.0192062	74.0063	82.3537	103.64	186.903	164.801	185.965	83.4211	88.5408	85.1181	140.724	104.8	170.47
ENSG00000163513	TGFBR2	0.469229	1.92476e-06	-0.0975885	0.512637	0.0334258	0.849432	4864.94	5167.51	5415.4	6940.8	7912.85	6543.71	4625.56	4975.38	4864.6	5238.71	5082.14	5552.44
ENSG00000109099	PMP22	0.754115	1.93404e-06	0.227432	0.281109	-0.0753183	0.800753	285.314	293.06	250.002	490.332	519.849	386.906	335.602	328.517	306.821	265.479	266.528	256.922
ENSG00000151012	SLC7A11	-0.665839	1.93404e-06	-0.117739	0.655337	0.369292	0.0206268	2891.11	3145.02	3634.53	1630.21	2421.12	2048.11	2412.5	3060.46	3457.18	3640.85	3723.63	5179.84
ENSG00000168528	SERINC2	1.02853	1.96011e-06	1.22682	8.27286e-09	1.23412	4.68427e-10	74.0063	93.4825	93.3553	189.211	186.612	158.507	161.089	246.082	203.887	220.567	188.898	208.217
ENSG00000277775	HIST1H3F	-1.07321	1.98274e-06	-1.23476	4.39346e-09	0.0745413	0.844586	222.993	236.674	159.812	101.528	103	89.8621	96.8452	90.9833	75.2206	210.587	226.419	217.958
ENSG00000122966	CIT	-1.10554	1.98294e-06	-0.709064	0.00463631	0.375724	0.173072	244.416	226.287	155.856	104.989	87.2474	98.5987	129.447	155.099	96.0053	249.51	342.864	224.046
ENSG00000115380	EFEMP1	0.377856	2.01889e-06	0.261102	0.00240066	0.254023	0.00341404	21638.1	21515.1	19983.6	28190.1	26774	27124.6	25813.6	24401.8	25596.8	24214.5	25097.6	26271.8
ENSG00000197153	HIST1H3J	-1.55678	2.04426e-06	-1.12206	0.000236771	-0.766295	0.0215526	182.094	145.417	81.4881	36.9191	49.6825	52.4195	72.8736	62.2839	52.4565	72.857	85.3924	82.7996
ENSG00000075218	GTSE1	-1.45011	2.04953e-06	-0.778837	0.00629249	0.364335	0.288277	109.062	91.9987	88.6084	38.0729	31.506	36.1944	60.4084	61.6732	45.5283	110.782	163.022	101.064
ENSG00000197321	SVIL	0.461737	2.04953e-06	0.0786803	0.669359	0.355958	0.000545796	1278.56	1259.79	1190.68	1707.51	1794.63	1634.99	1306.93	1332.39	1304.48	1583.89	1700.09	1507.44
ENSG00000130202	NECTIN2	0.558112	2.17098e-06	0.429933	0.000474158	0.309565	0.027198	487.857	452.574	470.732	706.078	697.979	672.717	606.96	671.689	621.56	601.818	599.041	552.809
ENSG00000147113	CXorf36	-0.683291	2.17098e-06	-0.914809	9.95115e-10	-0.376457	0.0252941	463.513	495.606	424.055	303.429	275.072	283.315	288.618	208.224	242.488	401.212	351.92	314.151
ENSG00000229124	VIM-AS1	0.815236	2.2191e-06	0.107798	0.781217	0.999145	1.91769e-10	358.346	482.251	473.897	767.226	945.18	605.321	534.087	526.97	358.288	1068.9	733.599	835.301
ENSG00000091986	CCDC80	0.528386	2.25602e-06	-0.233599	0.119251	-0.897467	1.27323e-11	690.401	742.667	698.582	1038.35	947.604	1092.07	659.698	599.024	559.206	318.375	401.086	433.48
ENSG00000024526	DEPDC1	-1.42477	2.35394e-06	-0.893656	0.00061631	0.358175	0.311415	149.96	165.449	107.596	42.6877	76.3415	38.6906	90.1331	78.1601	59.3847	145.714	253.59	147.335
ENSG00000179776	CDH5	0.373358	2.37714e-06	0.0920127	0.489146	0.0515785	0.709457	9348.17	9448.41	9723.98	12771.7	11733.6	12457.1	9871.5	10571.8	10011.3	10168	9593.71	9907.94
ENSG00000051341	POLQ	-1.64554	2.40018e-06	-1.42331	6.25351e-06	0.113648	0.821852	94.4554	78.644	68.0386	28.8431	24.2354	23.7136	33.5602	33.5844	21.7744	89.8236	90.5677	80.3643
ENSG00000204103	MAFB	1.08578	2.53703e-06	0.361647	0.367709	0.388499	0.345302	65.2424	86.0633	67.2475	148.83	151.471	165.995	75.7502	92.2045	114.81	80.8413	133.264	75.4937
ENSG00000126562	WNK4	2.59193	2.64734e-06	0.48677	0.772243	-0.937644	NA	3.89507	5.9354	9.49376	35.7654	32.7178	49.9234	9.58863	5.49564	12.8667	4.9902	2.58765	2.43528
ENSG00000167123	CERCAM	0.914949	2.69622e-06	0.782686	5.77199e-05	0.569376	0.0123908	103.219	122.418	105.222	212.285	197.518	215.919	185.061	207.613	177.164	160.685	163.022	170.47
ENSG00000010292	NCAPD2	-0.99078	2.73824e-06	-0.59188	0.00924177	-0.0745822	0.841469	465.461	376.156	266.616	200.748	197.518	158.507	246.428	285.162	200.918	365.283	354.508	333.634
ENSG00000112742	TTK	-1.43011	2.7961e-06	-0.685028	0.0214717	0.485641	0.0960638	120.747	112.031	84.6527	43.8415	42.4119	31.2021	69.997	74.4964	51.4667	133.737	185.017	127.852
ENSG00000139187	KLRG1	-1.44709	2.8074e-06	-0.68925	0.0170162	-1.71215	1.86252e-07	102.246	103.869	86.235	28.8431	43.6237	34.9464	71.9147	56.7882	53.4462	27.9451	43.99	18.2646
ENSG00000277224	HIST1H2BF	-1.43161	2.85841e-06	-0.852615	0.00463672	-0.565301	0.0838201	170.409	143.191	89.3996	47.3026	59.3767	42.4349	72.8736	89.762	58.395	93.8158	97.0369	81.5819
ENSG00000185477	GPRIN3	0.884119	2.86918e-06	0.143887	0.746707	-1.20554	2.40152e-07	169.435	145.417	137.659	327.657	265.378	239.632	168.76	200.896	126.687	65.8707	69.8665	60.882
ENSG00000137463	MGARP	-1.33953	3.01343e-06	-0.39632	0.266941	-0.396092	0.234685	132.432	137.256	95.7287	43.8415	58.1649	42.4349	117.94	87.3195	73.2411	95.8119	106.094	76.7114
ENSG00000206418	RAB12	-0.750456	3.06498e-06	0.108946	0.683468	-0.117842	0.632286	316.474	333.124	333.864	191.518	180.554	213.422	355.738	335.844	374.124	286.438	326.044	299.54
ENSG00000160145	KALRN	0.913464	3.07029e-06	0.682576	0.000519196	-0.597369	0.0307496	122.695	131.321	130.539	282.662	243.566	198.445	172.595	225.932	218.734	72.857	107.387	76.7114
ENSG00000196747	HIST1H2AI	-1.12764	3.07029e-06	-1.24437	2.97845e-08	-0.0723401	0.871943	345.687	298.996	178.008	130.371	129.659	116.072	117.94	119.072	109.862	252.504	256.177	275.187
ENSG00000133816	MICAL2	0.528086	3.25427e-06	0.476757	1.84368e-05	0.0398288	0.870472	1906.64	1868.17	1506.34	2594.72	2613.79	2410.05	2458.53	2520.05	2381.33	1830.41	1960.14	1658.43
ENSG00000118193	KIF14	-1.19188	3.28111e-06	-0.906353	0.000130279	0.499097	0.0627123	173.331	135.03	126.583	64.6085	71.4944	53.6676	88.2154	78.7708	64.3334	170.665	269.116	177.776
ENSG00000075420	FNDC3B	0.380095	3.38438e-06	0.658377	3.63039e-20	0.0757927	0.551658	4115.14	4247.52	4200.99	5348.66	5702.59	5309.35	6524.11	6735.82	6608.53	4360.44	4414.53	4519.88
ENSG00000185504	FAAP100	0.774477	3.44567e-06	0.177709	0.547336	0.484136	0.00682699	202.544	193.642	199.369	346.117	288.401	384.41	202.32	216.162	257.334	303.404	262.646	267.881
ENSG00000198517	MAFK	0.976805	3.58472e-06	0.550693	0.072938	0.600324	0.0133349	129.511	127.611	189.084	241.128	289.613	349.464	161.089	189.294	306.821	198.61	209.6	272.751
ENSG00000006451	RALA	0.446413	3.62224e-06	0.303581	0.000251027	-0.0056244	0.980621	3031.34	3004.8	2971.55	4061.1	4492.03	3726.78	3760.66	3708.94	3668.98	2852.4	2735.15	3419.13
ENSG00000076382	SPAG5	-1.20744	3.62224e-06	-0.682626	0.00691525	-0.0298067	0.957184	155.803	131.321	113.925	54.225	63.012	56.1638	90.1331	89.1514	69.2822	116.771	175.96	102.282
ENSG00000006118	TMEM132A	0.697345	3.82204e-06	0.278693	0.218039	0.0749507	0.806387	228.835	238.9	251.585	410.725	350.201	406.875	240.675	308.366	324.636	240.528	256.177	265.446
ENSG00000151176	PLBD2	0.551072	3.90477e-06	0.292595	0.0398117	0.568614	9.14673e-07	643.66	728.57	636.873	1036.04	895.498	1015.94	769.008	901.284	792.786	937.16	974.25	1083.7
ENSG00000168090	COPS6	-0.723207	3.90477e-06	-0.318681	0.0776117	0.0397492	0.895646	458.644	451.832	365.51	246.897	264.166	262.098	328.89	370.039	322.657	452.112	448.957	413.998
ENSG00000121152	NCAPH	-1.79585	4.12362e-06	-0.681208	0.0720047	0.183986	0.715543	88.6128	71.2248	53.798	19.6133	23.0236	18.7213	52.7375	42.7438	37.6103	75.8511	85.3924	81.5819
ENSG00000187720	THSD4	0.651594	4.12362e-06	0.170157	0.507996	-0.40074	0.0414777	314.527	287.125	280.066	468.411	489.555	425.597	368.203	335.844	288.016	239.53	243.239	186.299
ENSG00000162521	RBBP4	-0.516965	4.15188e-06	-0.0471832	0.850236	-0.0807461	0.624535	1208.45	1294.66	1210.45	775.302	928.215	894.876	1287.75	1171.18	1145.14	1161.72	1159.27	1205.46
ENSG00000196923	PDLIM7	0.63658	4.16756e-06	0.511445	0.000116082	0.567992	1.08125e-05	476.172	420.671	402.694	746.459	590.132	681.454	559.976	658.866	631.457	688.648	624.917	614.908
ENSG00000276410	HIST1H2BB	-1.56076	4.36075e-06	-1.22122	0.000487715	-0.570613	0.13047	156.777	123.901	71.2032	43.8415	33.9295	41.1868	70.9559	48.2395	31.6718	76.8491	69.8665	90.1054
ENSG00000140564	FURIN	0.533724	4.36654e-06	0.407197	0.000607562	0.506812	5.19598e-06	650.477	604.669	621.841	895.289	838.544	983.49	762.296	882.355	844.253	907.219	934.142	834.084
ENSG00000277075	HIST1H2AE	-0.747935	4.36654e-06	-0.46387	0.00572246	-0.752719	1.7682e-06	507.333	449.606	372.63	269.971	276.283	244.625	313.548	349.278	298.903	257.494	280.76	253.269
ENSG00000200795	RNU4-1	-0.771877	4.49087e-06	-0.232037	0.775046	-1.23154	0.00037235	812.122	621.733	872.635	391.112	407.155	552.901	925.303	553.838	488.934	435.146	310.518	238.658
ENSG00000137831	UACA	-0.595768	4.54962e-06	-1.05844	7.42678e-19	-0.94817	8.04481e-13	4862.02	6299.68	7184.4	3927.27	3924.92	4293.41	2895.77	3017.71	2914.8	2976.16	2916.28	3656.57
ENSG00000182253	SYNM	-1.04896	4.58062e-06	-0.849313	3.76275e-05	-0.810834	0.00155593	203.517	178.804	257.123	80.7606	107.847	121.064	109.31	111.745	135.595	109.784	90.5677	165.599
ENSG00000251322	SHANK3	0.596792	4.58062e-06	0.0051275	0.989522	0.26873	0.0815762	749.801	730.796	842.571	1217.18	986.38	1311.74	727.777	795.035	812.581	1066.91	888.858	849.913
ENSG00000078401	EDN1	0.430319	4.62369e-06	0.178796	0.439753	-0.327314	0.0102916	4711.09	4150.33	4819.66	6505.84	5924.34	6008.28	5368.68	3969.68	6180.96	3349.42	3361.36	4234.95
ENSG00000275714	HIST1H3A	-0.87107	4.95035e-06	-0.783262	5.98604e-06	-0.257824	0.254179	310.632	275.254	240.509	169.597	152.683	128.553	174.513	161.816	143.513	237.534	231.595	222.828
ENSG00000161800	RACGAP1	-1.26507	5.01859e-06	-0.907479	0.000678724	0.329831	0.267571	141.196	122.418	104.431	44.9952	61.8002	46.1791	79.5856	68.3901	47.5078	132.739	179.842	152.205
ENSG00000163214	DHX57	-0.801566	5.07313e-06	-0.11264	0.712765	-0.20956	0.369187	263.891	248.545	263.452	147.677	155.106	142.282	240.675	251.578	224.672	206.594	236.77	231.352
ENSG00000119969	HELLS	-0.805144	5.25722e-06	-0.604057	0.00278449	0.27406	0.162183	279.471	272.286	253.167	152.291	167.224	141.034	227.251	157.542	147.472	307.396	309.224	360.422
ENSG00000198833	UBE2J1	-0.683196	5.33669e-06	-0.742806	4.18938e-09	-0.559407	0.000122068	1143.2	1412.62	1611.57	730.307	1004.56	863.674	864.895	820.682	812.581	818.393	998.833	1027.69
ENSG00000107443	CCNJ	0.586378	5.55745e-06	0.44716	0.00605009	-1.00836	1.06288e-08	474.225	477.8	416.934	669.159	744.026	642.763	577.236	745.575	540.401	178.649	298.874	209.434
ENSG00000090615	GOLGA3	-0.531929	6.00307e-06	0.00763217	0.983106	-0.0566563	0.790713	707.929	704.087	744.469	486.871	512.578	492.993	721.065	735.805	714.596	727.572	668.908	683.096
ENSG00000173801	JUP	0.459097	6.35895e-06	0.0205022	0.957409	-0.035956	0.866713	1361.33	1495.72	1350.49	2034.01	1799.48	1955.75	1312.68	1638.31	1319.33	1382.29	1474.96	1265.13
ENSG00000167984	NLRC3	1.51293	6.56756e-06	0.972128	0.0212901	-0.243931	0.768588	32.1343	35.6124	19.7787	92.2978	82.4003	74.8851	73.8325	57.3989	40.5795	23.953	27.1703	23.1352
ENSG00000087586	AURKA	-1.37027	6.58378e-06	-0.901149	0.00165689	0.201868	0.650183	162.619	120.934	87.8173	46.1489	49.6825	47.4272	74.7913	63.5051	60.3744	120.763	179.842	127.852
ENSG00000245648	RP11-277P12.20	1.25337	6.65212e-06	2.06058	7.43985e-24	-0.00194461	0.998295	71.085	62.3217	43.5131	178.827	122.389	118.568	242.592	278.446	211.805	60.8805	63.3974	52.3585
ENSG00000111450	STX2	-0.750384	7.04952e-06	-0.0183629	0.968966	-0.163499	0.466036	313.553	322.737	299.845	164.982	190.248	202.19	320.26	308.977	296.924	277.455	274.291	287.363
ENSG00000149591	TAGLN	1.78793	7.208e-06	2.50191	9.6639e-20	1.67286	5.32399e-06	25.3179	17.0643	21.361	69.2234	46.0472	103.591	117.94	112.966	127.677	63.8746	55.6345	82.7996
ENSG00000141985	SH3GL1	0.558568	7.38562e-06	0.125453	0.588484	0.5251	1.16295e-05	445.012	445.897	462.821	719.923	618.002	656.492	486.144	539.183	450.334	617.787	674.083	666.049
ENSG00000169607	CKAP2L	-1.49417	7.5022e-06	-1.05155	0.00130698	0.336541	0.471422	113.931	118.708	68.8297	35.7654	39.9884	31.2021	60.4084	51.9032	32.6616	93.8158	191.486	98.6289
ENSG00000172260	NEGR1	-0.947261	7.57024e-06	1.13623	6.80734e-14	0.558928	0.00203628	185.99	207.739	173.261	106.142	96.9416	91.1102	360.533	473.846	411.734	253.502	301.461	286.146
ENSG00000279576	AP000769.1	1.85235	7.72086e-06	0.387227	0.706156	1.58786	0.000588913	9.73767	17.0643	34.8104	65.7622	89.6709	69.8927	20.1361	25.0357	36.6206	80.8413	47.8715	58.4467
ENSG00000143228	NUF2	-1.63378	7.9215e-06	-0.672402	0.0557977	0.048758	0.941269	74.0063	98.676	61.7094	27.6893	23.0236	24.9617	51.7786	45.1863	51.4667	70.8609	104.8	69.4055
ENSG00000185896	LAMP1	0.420267	8.1837e-06	0.451579	2.31656e-07	0.437372	1.03948e-06	2052.7	1917.88	2022.17	2807.01	2486.55	2727.06	2610.03	2853.46	2741.59	2602.89	2671.75	2871.2
ENSG00000104870	FCGRT	0.650306	8.20151e-06	0.117461	0.707324	-0.110004	0.697164	253.179	252.254	268.99	419.955	374.437	421.852	249.304	276.614	316.718	240.528	258.765	221.611
ENSG00000259279	CTD-2033D15.1	1.22763	8.22663e-06	0.253297	0.686447	0.711945	0.0788178	59.3998	64.5475	102.849	161.521	232.66	138.537	115.064	101.975	53.4462	158.688	63.3974	149.77
ENSG00000068001	HYAL2	0.62441	8.40111e-06	0.612983	3.33035e-06	0.834686	3.61812e-11	403.14	403.607	363.927	665.698	616.791	521.699	571.482	668.636	548.319	782.464	662.438	646.567
ENSG00000049540	ELN	2.81337	8.5997e-06	2.07172	0.00880723	3.93358	4.26641e-15	3.89507	4.45155	4.74688	34.6117	25.4472	32.4502	11.5064	14.655	29.6924	55.8903	75.0418	71.8408
ENSG00000134013	LOXL2	0.440789	8.65032e-06	0.0437851	0.862529	0.322154	0.00196009	1769.34	1762.81	1545.11	2314.37	2347.2	2232.82	1713.49	1828.83	1697.41	2169.74	2076.59	2122.35
ENSG00000253729	PRKDC	-0.446237	8.88542e-06	-0.400164	0.000544947	-0.248894	0.0155291	3367.29	3452.18	3227.09	2280.91	2728.9	2368.86	2856.45	2591.5	2179.42	2776.55	3053.43	2660.54
ENSG00000088766	CRLS1	-0.911276	8.94167e-06	-0.169679	0.589642	-0.378596	0.0972191	194.753	205.513	183.546	100.374	96.9416	113.576	188.896	159.984	173.205	142.72	161.728	147.335
ENSG00000276903	HIST1H2AL	-1.47862	9.03846e-06	-1.27285	3.35554e-05	-0.285891	0.510002	123.668	127.611	70.412	38.0729	44.8355	32.4502	51.7786	46.4076	34.6411	96.8099	87.9801	79.1466
ENSG00000188157	AGRN	0.59156	9.20727e-06	0.0753812	0.784978	0.338829	0.00502757	587.182	582.411	604.436	1017.58	750.085	906.109	546.552	640.547	684.904	757.513	754.3	740.325
ENSG00000113657	DPYSL3	-0.539583	9.26148e-06	-0.039729	0.895895	0.525968	1.06132e-06	1752.78	1599.59	1397.96	1039.5	1202.08	1027.17	1643.49	1533.28	1450.97	2360.37	2361.23	2139.39
ENSG00000142173	COL6A2	2.42573	1.02904e-05	1.44384	0.0525415	-1.34514	NA	4.86884	8.9031	6.32917	33.458	33.9295	42.4349	17.2595	21.9825	15.8359	2.99412	0	4.87056
ENSG00000116157	GPX7	1.1863	1.03676e-05	1.04912	6.03999e-05	-0.256954	0.657558	47.7146	58.6121	45.0954	128.063	115.118	102.343	99.7218	98.3108	117.78	40.9197	47.8715	38.9645
ENSG00000162512	SDC3	0.68361	1.06341e-05	0.660078	1.54678e-05	0.18555	0.442501	216.176	224.061	246.838	392.266	335.66	376.921	335.602	404.235	345.421	250.508	261.353	273.969
ENSG00000102908	NFAT5	0.428084	1.07466e-05	0.0375909	0.891099	-0.240897	0.0529812	2277.64	2423.13	2641.64	3158.89	3495.95	3231.29	2680.02	2555.47	2316.99	1892.28	2269.37	2083.38
ENSG00000214046	SMIM7	-1.12313	1.09444e-05	-0.0373213	0.950444	-0.395762	0.160852	124.642	124.643	141.615	50.7638	63.012	66.1485	131.364	125.178	125.698	97.808	102.212	98.6289
ENSG00000110888	CAPRIN2	0.675191	1.15035e-05	0.35752	0.0603379	0.718545	2.76649e-06	208.386	226.287	206.489	338.041	344.143	343.223	247.387	284.552	290.985	363.287	375.209	321.457
ENSG00000138722	MMRN1	0.407733	1.17862e-05	0.120326	0.406126	0.461197	4.6123e-06	15801.3	17177	15146.5	20492.4	23009.1	20385	18601	16473.5	17349.2	19573.6	24436.5	22523.9
ENSG00000153246	PLA2R1	0.564733	1.23709e-05	0.538768	4.98032e-05	0.34463	0.0152286	434.3	401.381	452.536	583.784	648.297	673.966	570.524	602.688	702.719	562.895	533.056	544.285
ENSG00000030582	GRN	0.430649	1.26657e-05	0.310479	0.007719	0.916965	7.42946e-25	1027.32	1026.82	999.218	1422.54	1342.64	1351.68	1147.76	1289.03	1355.95	1879.31	1848.88	2059.03
ENSG00000148468	FAM171A1	0.460503	1.30338e-05	0.453116	1.69333e-05	-0.239433	0.0651333	806.279	808.698	791.147	1127.19	1143.91	1040.9	1056.67	1182.78	1056.06	661.701	702.547	683.096
ENSG00000139926	FRMD6	0.470159	1.31523e-05	0.138573	0.449054	-0.0747854	0.762353	1717.73	1808.07	2157.46	2639.72	2573.8	2664.66	2078.82	1982.7	2212.08	1559.94	1729.84	2132.09
ENSG00000102316	MAGED2	0.4155	1.31651e-05	0.208644	0.0561477	-0.660573	2.47184e-12	1464.55	1442.3	1435.14	2052.47	1889.15	1850.91	1655.96	1734.79	1633.08	886.26	983.307	890.095
ENSG00000129625	REEP5	-0.503155	1.33e-05	-0.286142	0.0214178	0.129526	0.398873	798.489	848.762	839.406	582.63	618.002	555.398	718.189	680.848	645.314	917.199	891.445	922.972
ENSG00000071539	TRIP13	-1.29821	1.34281e-05	-0.967372	0.000307018	0.534582	0.0445179	131.459	133.546	87.0261	46.1489	55.7414	41.1868	62.3261	56.1776	62.3539	166.673	194.074	150.987
ENSG00000228716	DHFR	-1.3529	1.34453e-05	-0.588115	0.0526935	0.633348	0.00911371	84.7177	97.1922	90.9819	34.6117	41.2002	31.2021	60.4084	67.1689	53.4462	150.704	129.382	144.899
ENSG00000111276	CDKN1B	0.557904	1.38667e-05	-0.248092	0.223255	0.13818	0.489033	420.667	395.446	387.662	628.779	579.226	562.886	317.384	391.411	300.883	451.114	438.607	438.351
ENSG00000124772	CPNE5	1.04059	1.38667e-05	0.675673	0.011256	0.0203091	0.973208	83.744	64.5475	68.0386	168.444	135.718	138.537	101.639	111.745	131.636	74.853	72.4542	71.8408
ENSG00000203814	HIST2H2BF	-1.52792	1.3956e-05	-0.899061	0.0106515	-0.465272	0.242713	173.331	143.191	73.5766	33.458	59.3767	42.4349	93.9686	58.6201	57.4052	101.8	84.0986	96.1936
ENSG00000116525	TRIM62	0.979478	1.43658e-05	0.271591	0.482462	-0.179828	0.698321	84.7177	98.676	84.6527	201.901	142.989	184.716	106.434	123.346	93.036	67.8668	98.3307	73.0584
ENSG00000106852	LHX6	1.42791	1.45627e-05	-0.777409	0.164765	-1.39004	0.0091532	54.531	37.0962	27.6901	138.447	94.518	84.8697	26.8482	26.8676	14.8462	12.9745	19.4074	13.394
ENSG00000144381	HSPD1	-0.525055	1.4812e-05	-0.312768	0.0295157	-0.0677364	0.747691	1385.67	1347.34	1110.77	851.447	916.098	904.861	1148.72	997.153	955.104	1273.5	1218.78	1185.98
ENSG00000157227	MMP14	0.437098	1.4824e-05	0.542568	1.04323e-09	0.341017	0.000205472	2652.54	2716.93	2981.04	4147.63	3534.73	3628.18	3974.49	4317.13	3892.67	3466.19	3626.59	3529.94
ENSG00000138449	SLC40A1	0.55108	1.50592e-05	0.830098	1.25184e-16	0.113515	0.633058	521.939	550.508	506.334	700.31	860.356	755.091	950.233	914.718	950.155	474.069	643.031	602.732
ENSG00000136404	TM6SF1	0.763241	1.5439e-05	0.310024	0.178167	0.245422	0.365184	173.331	168.417	215.983	312.659	350.201	284.563	243.551	226.542	223.682	246.516	195.368	220.393
ENSG00000278771	Metazoa_SRP	-0.731735	1.5715e-05	-0.447539	0.00693394	-0.127541	0.635101	334.976	321.995	291.142	199.594	202.366	168.491	250.263	228.374	217.744	324.363	253.59	289.798
ENSG00000131477	RAMP2	0.881261	1.59247e-05	-0.42775	0.178614	0.435844	0.105148	112.957	118.708	98.8933	209.978	221.754	177.228	100.681	72.6645	74.2309	169.667	150.084	127.852
ENSG00000092853	CLSPN	-1.23322	1.59724e-05	-1.29874	6.77827e-07	0.0646019	0.894573	138.275	148.385	97.311	56.5324	63.012	43.683	62.3261	43.9651	51.4667	144.716	133.264	124.199
ENSG00000083444	PLOD1	0.451789	1.60069e-05	0.257346	0.0307393	0.193585	0.112574	1198.71	1103.98	1112.35	1656.75	1440.79	1572.59	1274.33	1450.85	1357.93	1330.39	1309.35	1277.3
ENSG00000145335	SNCA	0.545771	1.60069e-05	0.512281	1.88173e-05	0.186957	0.322395	423.589	432.542	400.32	578.015	641.026	616.554	609.837	577.042	610.673	429.157	494.241	515.062
ENSG00000125991	ERGIC3	0.5677	1.63327e-05	0.221833	0.214816	0.140473	0.521577	356.399	327.931	346.522	508.792	499.249	519.203	397.928	396.296	409.754	353.306	401.086	387.21
ENSG00000138443	ABI2	-0.566285	1.65654e-05	-0.0884453	0.709931	-0.193945	0.228221	662.162	582.411	650.322	436.107	391.402	451.807	630.932	583.759	570.093	559.901	539.525	561.332
ENSG00000151725	CENPU	-1.23323	1.66432e-05	-0.99773	0.000439627	0.22646	0.539743	139.249	136.514	91.773	55.3787	53.3179	47.4272	66.1616	72.6645	43.5488	134.735	131.97	164.381
ENSG00000003436	TFPI	0.479948	1.68559e-05	0.258348	0.0297793	-0.743942	4.49225e-14	6879.67	7279.77	6126.64	9162.87	10661.1	8489.47	8701.68	8220.86	7391.42	3968.21	4503.8	3691.89
ENSG00000122406	RPL5	0.393992	1.76421e-05	-0.12899	0.38736	-0.119863	0.365184	3536.72	4056.1	3638.48	5002.54	4959.77	4808.87	3558.34	3499.5	3235.48	3335.45	3533.44	3512.89
ENSG00000091436	AC013461.1	-0.679766	1.79614e-05	-0.371416	0.0296142	0.149128	0.473572	334.002	368.737	355.225	199.594	232.66	229.648	260.811	303.481	252.385	389.236	386.854	403.039
ENSG00000264229	RNU4ATAC	-2.06769	1.80514e-05	-0.566504	0.362746	-2.79959	3.46072e-08	77.9014	39.322	71.2032	5.76861	21.8119	17.4732	65.2027	42.7438	18.8052	4.9902	16.8197	6.0882
ENSG00000154133	ROBO4	0.436266	1.84833e-05	-0.31127	0.0106846	-0.0182671	0.940691	2100.42	2341.51	2116.32	3198.12	2951.87	2730.81	1694.31	1980.26	1616.25	2431.23	2015.78	2049.29
ENSG00000164687	FABP5	0.659099	2.14526e-05	0.338545	0.07577	-1.25208	2.15795e-10	400.218	404.349	520.574	706.078	596.191	792.534	544.634	490.943	648.283	127.749	197.955	236.222
ENSG00000177283	FZD8	0.765178	2.24933e-05	0.599185	0.00128906	-0.358144	0.242057	155.803	129.837	152.691	249.204	245.989	248.369	238.757	211.277	214.775	91.8197	142.321	110.805
ENSG00000173926	MARCH3	0.777407	2.32347e-05	0.367724	0.100528	-0.209558	0.512571	142.17	155.062	173.261	261.895	305.366	240.88	188.896	202.117	218.734	151.702	133.264	122.982
ENSG00000120802	TMPO	-0.683499	2.34635e-05	-0.461087	0.0107961	-0.0246466	0.941269	832.571	860.633	605.227	473.026	534.39	424.349	647.233	559.944	465.18	711.603	833.223	724.496
ENSG00000075239	ACAT1	-0.786448	2.41681e-05	-0.543241	0.00130764	0.0282441	0.936348	267.786	254.48	249.211	125.756	167.224	154.762	186.019	167.312	178.154	239.53	291.111	260.575
ENSG00000138279	ANXA7	-0.615455	2.44567e-05	0.0673593	0.825164	0.340175	0.0164905	409.956	454.8	470.732	272.279	305.366	295.796	439.159	474.457	489.924	550.918	580.927	568.638
ENSG00000147044	CASK	0.69742	2.51743e-05	0.697122	1.06001e-05	-0.0203955	0.960859	214.229	216.642	272.946	394.573	405.943	341.975	370.121	420.111	351.359	202.602	245.827	250.834
ENSG00000116830	TTF2	-1.09926	2.53074e-05	-0.432515	0.132541	0.0618511	0.889818	116.852	123.16	117.881	57.6861	52.1061	57.4119	99.7218	92.2045	73.2411	125.753	117.738	131.505
ENSG00000163507	KIAA1524	-0.904713	2.61535e-05	-0.673288	0.0012905	-0.116517	0.743013	192.806	174.352	167.723	89.9904	92.0945	103.591	108.352	127.621	96.995	148.708	195.368	152.205
ENSG00000124212	PTGIS	1.45576	2.61941e-05	0.822458	0.0381551	1.89769	1.70527e-12	35.0556	28.9351	30.8547	119.987	73.9179	64.9004	69.997	47.0182	51.4667	111.781	109.975	131.505
ENSG00000103855	CD276	0.526611	2.66645e-05	0.390494	0.00127014	0.449526	0.000680185	508.306	514.154	505.543	764.918	782.803	653.996	632.85	699.778	672.037	732.562	751.712	610.038
ENSG00000087074	PPP1R15A	0.619899	2.74865e-05	0.131565	0.708332	0.46372	0.00927124	282.392	310.867	355.225	452.259	487.131	521.699	270.399	361.491	409.754	364.285	464.483	489.491
ENSG00000102265	TIMP1	0.691834	2.94338e-05	-0.079862	0.840248	0.172656	0.505227	276.55	235.932	219.939	445.337	382.919	351.96	227.251	246.693	216.754	300.41	266.528	258.14
ENSG00000159840	ZYX	0.537106	3.01573e-05	0.264195	0.0560119	0.506378	2.18934e-07	1110.09	1182.63	1042.73	1758.27	1337.79	1747.32	1180.36	1380.63	1451.96	1630.8	1579.76	1545.19
ENSG00000122952	ZWINT	-1.26358	3.06268e-05	-0.93959	0.000681643	-0.252094	0.517123	118.8	114.256	84.6527	43.8415	52.1061	36.1944	56.5729	62.2839	45.5283	93.8158	84.0986	88.8878
ENSG00000179546	HTR1D	1.2666	3.22811e-05	1.19093	3.10346e-05	0.902919	0.00910351	59.3998	39.322	33.2282	119.987	94.518	99.8467	93.0097	106.86	97.9848	72.857	85.3924	87.6701
ENSG00000185339	TCN2	0.920522	3.22811e-05	-0.479618	0.181217	0.895831	6.35339e-05	87.6391	96.4502	79.1147	179.981	150.259	168.491	74.7913	67.1689	46.518	183.639	143.615	163.164
ENSG00000276043	UHRF1	-1.54778	3.25246e-05	-1.06384	0.00198154	-0.333357	0.461392	92.5079	77.1602	56.1714	23.0745	29.0825	24.9617	45.0666	29.3101	34.6411	58.8844	58.2221	62.0997
ENSG00000151692	RNF144A	-0.623599	3.35758e-05	-0.903366	6.4829e-10	-2.02493	1.90294e-26	435.274	402.865	382.915	278.047	265.378	248.369	226.292	239.976	184.093	95.8119	138.439	68.1879
ENSG00000184007	PTP4A2	-0.432922	3.51188e-05	-0.179108	0.156856	-0.040543	0.832506	1394.43	1443.79	1328.34	993.355	1090.59	1004.71	1217.76	1265.22	1202.54	1301.44	1412.86	1355.23
ENSG00000170017	ALCAM	-0.480418	3.70292e-05	0.0543333	0.815961	0.875044	1.58707e-17	1276.61	1411.88	1246.06	854.909	1025.16	943.552	1377.89	1397.72	1318.34	2319.45	2216.32	2710.47
ENSG00000178726	THBD	-0.693627	3.70292e-05	-0.188077	0.531418	-0.916412	5.12737e-08	375.874	395.446	500.005	243.436	253.26	290.804	343.273	318.136	461.221	198.61	262.646	217.958
ENSG00000186193	SAPCD2	-3.11516	3.70292e-05	-0.174993	0.877094	0.571557	0.282992	33.1081	39.322	21.361	2.30745	6.05885	2.49617	26.8482	37.2482	17.8154	43.9138	38.8147	57.2291
ENSG00000166963	MAP1A	0.802719	3.72577e-05	0.553463	0.0169565	-0.259264	0.457079	142.17	130.579	109.969	228.437	213.271	224.655	150.542	208.224	200.918	89.8236	112.563	119.329
ENSG00000115652	UXS1	-0.703176	3.74595e-05	-0.207069	0.355552	-0.667466	9.45703e-05	298.947	274.512	301.427	164.982	184.189	188.461	241.634	262.569	253.375	193.62	195.368	163.164
ENSG00000049245	VAMP3	-0.416676	3.76519e-05	0.101312	0.52638	-0.0739235	0.657011	1535.63	1441.56	1440.68	1107.57	1146.33	1055.88	1632.94	1568.09	1545.98	1345.36	1390.86	1477
ENSG00000101003	GINS1	-1.30795	3.81483e-05	-1.10273	0.000218064	0.301961	0.387804	103.219	126.869	79.1147	44.9952	33.9295	46.1791	57.5318	37.2482	51.4667	123.757	128.089	131.505
ENSG00000202538	RNU4-2	-0.722067	3.82239e-05	-0.214531	0.772342	-1.31871	7.00652e-15	938.712	710.764	1001.59	474.18	456.837	676.462	1036.53	672.91	579.991	442.132	353.214	267.881
ENSG00000114346	ECT2	-0.676398	3.97952e-05	-0.368904	0.0296892	0.66092	3.2342e-07	320.369	310.125	299.053	185.749	189.036	207.182	255.058	235.702	230.611	482.054	508.473	484.621
ENSG00000072071	ADGRL1	1.09416	4.06357e-05	0.410644	0.361378	0.200969	0.725593	49.6621	53.4186	69.6209	119.987	109.059	141.034	67.1204	64.1157	100.954	46.9079	77.6295	76.7114
ENSG00000148677	ANKRD1	0.453816	4.17839e-05	0.770785	0.0379888	0.494213	0.247871	4936.03	5180.86	5789.61	7102.32	6509.63	8184.94	8439.91	6593.54	12154.1	7310.65	5208.94	9962.73
ENSG00000165480	SKA3	-1.41275	4.17839e-05	-1.14588	0.000493127	-0.066323	0.908245	93.4817	74.9344	69.6209	25.3819	31.506	32.4502	47.9432	34.8057	24.7436	69.8628	75.0418	82.7996
ENSG00000170921	TANC2	0.61354	4.17839e-05	0.470884	0.00357843	0.19459	0.402637	311.606	314.576	293.515	493.793	510.155	403.131	372.039	492.165	407.775	411.193	336.394	305.628
ENSG00000134352	IL6ST	0.438939	4.34121e-05	0.309395	0.00240066	-0.563183	2.53631e-09	9056.04	9757.05	11004.8	12824.8	14966.6	12646.8	12657	12269.9	12100.6	6367.5	6817.16	7081.8
ENSG00000162733	DDR2	-0.610506	4.36414e-05	-0.539734	0.000218769	0.517344	7.52619e-06	491.752	509.702	473.106	323.042	365.954	277.075	357.656	371.261	284.057	695.634	712.898	711.102
ENSG00000006607	FARP2	0.635454	4.71509e-05	0.44306	0.00873261	0.391191	0.0392378	210.334	212.932	238.135	348.424	335.66	344.471	284.782	294.932	322.657	313.385	262.646	293.451
ENSG00000035499	DEPDC1B	-1.82682	4.77687e-05	-1.14755	0.00401947	0.138457	0.84324	79.8489	49.709	45.8865	20.767	13.3295	14.977	32.6013	21.3719	25.7334	51.8981	94.4492	47.488
ENSG00000140682	TGFB1I1	0.731513	4.91645e-05	0.354645	0.108669	0.331051	0.16965	209.36	189.191	157.438	319.581	328.39	273.33	239.716	251.578	217.744	265.479	221.244	211.869
ENSG00000136160	EDNRB	1.4147	4.92156e-05	0.461611	0.430284	0.330208	0.608984	24.3442	30.4189	34.8104	59.9936	101.789	78.6293	37.3957	48.2395	37.6103	35.9295	40.1086	37.7469
ENSG00000129595	EPB41L4A	0.615916	5.07729e-05	0.415131	0.0169191	-0.146983	0.589143	222.019	241.867	234.179	365.73	355.048	350.712	349.026	296.154	289.995	217.573	212.187	203.346
ENSG00000137509	PRCP	0.429442	5.07729e-05	-0.00469139	0.987481	-0.0628056	0.7277	2114.05	2159	2216.79	2956.99	3208.77	2578.54	2163.2	2212.91	2104.2	1896.28	2067.53	2278.21
ENSG00000144554	FANCD2	-1.34771	5.07729e-05	-0.790218	0.00962575	0.459785	0.149295	91.5341	107.579	70.412	29.9968	38.7766	37.4425	54.6552	51.2926	50.477	132.739	137.145	102.282
ENSG00000080986	NDC80	-1.28224	5.09004e-05	-0.81502	0.0123297	0.0549262	0.920515	100.298	102.386	75.1589	39.2266	39.9884	34.9464	65.2027	57.3989	34.6411	89.8236	117.738	82.7996
ENSG00000189057	FAM111B	-1.3147	5.09004e-05	-1.4996	1.12761e-06	-0.487847	0.162151	85.6915	112.773	81.4881	41.534	42.4119	28.7059	46.0254	29.3101	24.7436	66.8687	60.8098	73.0584
ENSG00000111110	PPM1H	-1.76403	5.10404e-05	-1.79326	6.45719e-06	-1.30277	0.00375258	62.3211	57.8701	138.451	16.1521	26.6589	33.6983	17.2595	25.0357	32.6616	23.953	28.4641	53.5762
ENSG00000069275	NUCKS1	-0.420455	5.3578e-05	-0.640957	2.37974e-10	-0.918824	2.67727e-25	3193.96	3193.99	2848.13	2196.69	2518.06	2190.39	2194.84	1956.45	1783.52	1547.96	1729.84	1629.2
ENSG00000129925	TMEM8A	0.582765	5.39734e-05	0.224343	0.231572	0.445442	0.00278156	361.268	314.576	352.851	563.017	461.684	514.211	381.628	416.447	402.826	504.01	447.663	450.527
ENSG00000113810	SMC4	-0.596721	5.73426e-05	-0.578698	0.000507106	0.0932833	0.705083	1082.83	1155.92	808.552	643.777	704.038	668.973	786.268	700.999	556.237	1128.78	1115.28	1017.95
ENSG00000090020	SLC9A1	0.573163	5.97535e-05	0.173258	0.460884	0.206073	0.317524	278.497	269.319	288.768	419.955	419.272	405.627	297.248	330.349	315.729	333.346	307.93	326.328
ENSG00000149554	CHEK1	-0.920284	6.26908e-05	-0.352494	0.162601	0.482351	0.0158358	171.383	167.675	143.989	85.3755	77.5532	92.3582	131.364	123.957	123.718	227.553	218.656	230.134
ENSG00000115641	FHL2	0.439416	6.31664e-05	0.198319	0.161356	0.0332964	0.892702	1008.82	1038.69	898.742	1381.01	1331.73	1284.28	1074.89	1142.48	1168.89	931.172	1113.98	985.071
ENSG00000120738	EGR1	0.842532	6.31664e-05	0.241443	0.531975	-0.202977	0.603255	102.246	114.256	106.805	224.976	173.283	182.22	97.804	143.497	140.544	82.8374	94.4492	105.935
ENSG00000136158	SPRY2	0.666371	6.3531e-05	0.0715384	0.829718	-0.227886	0.230868	362.241	416.962	368.674	567.632	753.721	502.978	416.147	366.986	430.539	317.377	329.925	338.504
ENSG00000146918	NCAPG2	-0.763174	6.71589e-05	-0.912694	1.65013e-07	0.208868	0.380441	254.153	257.448	213.61	134.986	150.259	142.282	139.994	122.125	124.708	300.41	260.059	278.84
ENSG00000123219	CENPK	-1.27795	6.88473e-05	-0.566596	0.0935762	0.238943	0.542293	95.4292	103.128	78.3235	35.7654	47.259	31.2021	79.5856	51.9032	57.4052	90.8217	125.501	113.241
ENSG00000200959	SNORA74A	-2.9619	6.95094e-05	-0.419127	0.676157	-3.35171	1.55337e-05	38.9507	18.5481	36.3927	5.76861	3.63531	2.49617	37.3957	24.425	7.91796	3.99216	2.58765	2.43528
ENSG00000115252	PDE1A	2.36751	7.07429e-05	0.871622	0.460064	0.166847	0.928739	10.7114	3.70962	5.53803	27.6893	39.9884	32.4502	10.5475	14.0444	10.8872	6.98628	10.3506	4.87056
ENSG00000105855	ITGB8	0.661386	7.25427e-05	0.484987	0.00871953	0.153805	0.589143	267.786	303.447	381.333	443.03	534.39	532.932	396.969	424.996	517.637	327.357	331.219	407.91
ENSG00000113555	PCDH12	-0.649634	7.38288e-05	-1.53486	3.42529e-17	-1.36578	3.06916e-16	343.74	362.059	429.593	259.588	236.295	228.399	155.336	145.329	90.0668	168.669	128.089	143.682
ENSG00000178999	AURKB	-1.7137	7.58872e-05	-1.09861	0.00284913	0.266008	0.601058	82.7702	66.0313	45.8865	11.5372	25.4472	22.4655	34.5191	28.6994	27.7129	64.8726	97.0369	73.0584
ENSG00000105696	TMEM59L	4.23317	7.60179e-05	2.53919	NA	-0.428095	NA	0.973767	0.741925	1.58229	29.9968	18.1765	13.7289	1.91773	7.32751	9.89745	0	2.58765	0
ENSG00000146830	GIGYF1	0.651273	7.63877e-05	0.258531	0.3551	0.477255	0.00989076	192.806	180.288	203.325	291.892	310.213	303.284	188.896	225.321	277.129	243.522	283.348	280.057
ENSG00000178202	KDELC2	-0.621552	7.63877e-05	0.0108038	0.982033	0.478721	0.000375209	362.241	373.188	367.092	228.437	266.589	222.159	411.352	369.429	332.554	546.926	503.298	490.709
ENSG00000175063	UBE2C	-1.56285	7.86341e-05	-0.747359	0.0427447	0.079269	0.913338	87.6391	75.6763	50.6334	24.2282	18.1765	29.954	40.2723	45.797	40.5795	64.8726	113.857	48.7056
ENSG00000161940	BCL6B	0.437689	7.98421e-05	0.167029	0.357207	-0.10651	0.561143	826.728	758.247	856.021	1145.65	1051.82	1108.3	921.468	1003.87	814.56	797.434	742.656	733.02
ENSG00000150459	SAP18	-0.615793	8.18885e-05	-0.0956018	0.730618	-0.247008	0.17538	355.425	379.866	369.465	221.515	238.719	262.098	360.533	353.553	321.667	307.396	301.461	326.328
ENSG00000185442	FAM174B	0.642655	8.24699e-05	0.45257	0.00886286	-0.171412	0.579389	249.284	198.094	222.312	346.117	363.531	333.239	319.301	309.587	286.036	165.675	232.888	199.693
ENSG00000128050	PAICS	-0.565592	8.27547e-05	-0.285171	0.135659	-0.17767	0.318423	782.909	813.892	645.576	507.638	554.99	453.055	713.394	621.007	508.729	642.738	684.433	663.614
ENSG00000017427	IGF1	1.82059	8.27865e-05	-0.565651	0.630518	-0.260845	0.840306	9.73767	11.8708	29.2724	43.8415	70.2826	67.3966	7.67091	10.3806	16.8257	11.9765	7.76295	23.1352
ENSG00000130313	PGLS	0.680805	8.44232e-05	0.154198	0.609137	0.140556	0.628066	215.203	215.9	185.128	377.267	305.366	304.533	215.744	233.87	236.549	209.589	241.945	231.352
ENSG00000089057	SLC23A2	-0.636966	8.67304e-05	-0.231496	0.345882	-0.095459	0.719569	310.632	316.06	348.896	212.285	208.424	207.182	230.127	278.446	324.636	311.389	287.229	317.804
ENSG00000116741	RGS2	1.28298	8.92216e-05	1.34254	3.63426e-06	0.728048	0.112107	48.6884	40.0639	29.2724	98.0664	116.33	71.1408	108.352	109.302	79.1796	50.9001	97.0369	48.7056
ENSG00000039560	RAI14	0.36299	9.03145e-05	0.284061	0.0174237	-0.00100146	0.996861	3248.49	3685.88	3390.85	4451.06	4557.46	4282.18	4423.24	4471.62	3702.64	3274.57	3563.19	3527.5
ENSG00000101017	CD40	-0.898805	9.0802e-05	-1.26297	1.97979e-09	-0.435724	0.0984464	142.17	169.901	189.084	89.9904	89.6709	89.8621	69.997	74.4964	64.3334	105.792	138.439	130.288
ENSG00000186871	ERCC6L	-2.14632	9.24301e-05	-0.886483	0.0700664	0.0896727	0.909321	45.7671	39.322	32.437	8.07606	8.48239	9.98467	23.9716	23.2038	15.8359	33.9334	53.0468	38.9645
ENSG00000163565	IFI16	-0.416822	9.53308e-05	-0.228622	0.11472	0.110669	0.453325	1087.7	1103.24	1053.02	790.3	832.486	808.759	1023.11	933.647	816.54	1147.75	1201.96	1167.72
ENSG00000135677	GNS	0.415967	9.56743e-05	0.255643	0.00513178	0.201529	0.0410762	2383.78	2323.71	2324.39	3081.59	3502.01	2801.95	2867.96	2809.49	2732.69	2678.74	2657.52	2779.87
ENSG00000057657	PRDM1	-2.91426	9.59413e-05	-2.67502	2.96603e-05	-2.44062	0.000288032	21.4229	23.7416	54.5891	2.30745	7.27062	3.74425	5.75318	7.32751	1.97949	5.98824	6.46912	6.0882
ENSG00000115415	STAT1	0.472824	9.59413e-05	0.5678	1.81526e-06	-0.681343	3.79299e-07	1620.35	1776.91	1403.49	2258.99	2392.03	2016.9	2599.48	2427.85	2103.21	909.215	1201.96	898.619
ENSG00000183087	GAS6	0.704125	9.62997e-05	0.0645818	0.896799	0.487718	0.0132409	165.54	166.933	193.04	312.659	247.201	297.044	160.13	178.913	212.795	240.528	274.291	226.481
ENSG00000169756	LIMS1	0.443661	9.66666e-05	0.362556	0.000414457	-0.0573747	0.762021	2241.61	2486.93	2654.3	3360.79	3708.01	2979.18	3351.23	3083.05	3083.06	2256.57	2321.12	2549.74
ENSG00000079257	LXN	-0.495337	9.69128e-05	-1.51832	1.49724e-27	-0.935977	8.03059e-14	637.818	662.539	629.753	478.795	466.531	424.349	275.194	221.047	179.144	361.291	355.802	294.669
ENSG00000135046	ANXA1	0.386304	9.87835e-05	0.375114	6.45719e-06	0.191331	0.0560492	3680.84	3918.85	3624.24	4640.27	5391.16	4649.11	4945.82	4750.06	4894.29	4124.9	4413.24	4332.36
ENSG00000166845	C18orf54	-0.916305	0.000102733	-0.16673	0.673061	0.256327	0.371807	163.593	149.127	140.033	76.1457	75.1297	88.614	161.089	128.231	114.81	204.598	151.378	183.864
ENSG00000061918	GUCY1B3	-1.34256	0.000104281	-0.081156	0.908578	-0.605819	0.13047	66.2162	77.9021	83.8615	32.3042	31.506	26.2098	75.7502	66.5583	75.2206	36.9275	45.2839	69.4055
ENSG00000113845	TIMMDC1	-0.862905	0.000110237	-0.124942	0.742508	-0.125356	0.723342	201.57	192.9	164.558	119.987	98.1533	88.614	177.39	182.577	151.431	200.606	152.671	158.293
ENSG00000151503	NCAPD3	-0.779318	0.000111092	-0.845692	8.20597e-06	0.0546078	0.875056	201.57	229.255	211.236	137.293	128.448	108.583	139.994	103.196	117.78	231.545	229.007	209.434
ENSG00000090924	PLEKHG2	0.682429	0.000113852	0.503163	0.00456408	-0.114652	0.657288	365.163	406.575	439.877	710.693	477.437	758.835	451.625	577.042	693.811	382.25	326.044	415.215
ENSG00000101849	TBL1X	-0.782444	0.000114474	0.0797369	0.842543	-0.119607	0.701836	202.544	220.352	200.951	131.524	105.424	126.057	244.51	216.162	200.918	194.618	209.6	172.905
ENSG00000102384	CENPI	-1.47594	0.000114474	-0.935498	0.00688178	-0.0443539	0.947049	78.8751	60.0959	59.336	20.767	25.4472	24.9617	40.2723	31.1419	32.6616	69.8628	62.1036	59.6644
ENSG00000176907	C8orf4	0.614729	0.000114474	0.575306	3.76727e-05	-0.177685	0.456029	488.831	465.929	613.139	916.056	659.203	826.232	717.23	768.778	856.129	391.232	483.891	519.933
ENSG00000136802	LRRC8A	0.423552	0.000116013	0.182289	0.209716	0.453662	1.48984e-05	805.306	865.826	832.286	1137.57	1050.6	1173.2	896.537	1000.82	947.186	1191.66	1167.03	1083.7
ENSG00000105520	PLPPR2	0.79443	0.000116569	0.355875	0.194879	0.436457	0.100751	102.246	115.74	119.463	208.824	173.283	204.686	132.323	139.833	162.318	144.716	134.558	180.211
ENSG00000064393	HIPK2	0.469001	0.000119448	-0.0140807	0.971391	-0.755138	1.82549e-08	654.372	717.441	766.621	1051.04	902.768	1009.7	701.888	707.716	714.596	387.24	495.535	393.298
ENSG00000221978	CCNL2	0.478875	0.000123226	0.177463	0.449005	0.150211	0.380383	583.287	543.831	571.208	713.001	849.45	805.014	526.416	639.326	758.145	596.828	645.619	650.22
ENSG00000112695	COX7A2	-0.578794	0.000124593	-0.0282233	0.940361	-0.525341	0.000396772	668.004	522.315	535.606	371.499	414.425	368.185	575.318	544.068	574.052	380.253	424.375	398.168
ENSG00000143469	SYT14	1.09084	0.000124888	1.58494	1.32807e-11	0.462522	0.260105	50.6359	55.6444	98.8933	132.678	150.259	156.011	191.773	197.843	230.611	95.8119	84.0986	104.717
ENSG00000166851	PLK1	-1.19147	0.000124888	-0.650387	0.0475729	0.502799	0.139765	159.698	140.966	89.3996	57.6861	70.2826	42.4349	100.681	88.5408	58.395	150.704	258.765	146.117
ENSG00000176853	FAM91A1	-0.520282	0.000124966	-0.119579	0.613737	-0.23973	0.232609	911.446	945.212	1196.21	674.928	739.179	716.4	953.11	888.461	977.868	780.468	773.707	1043.52
ENSG00000119335	SET	-0.377799	0.000128184	-0.119939	0.425129	-0.567557	2.02113e-08	2472.4	2547.77	2296.7	1795.19	1971.55	1868.38	2377.98	2185.43	2185.36	1473.11	1703.97	1783.84
ENSG00000196781	TLE1	0.542779	0.000130962	0.395511	0.00681963	-0.0336774	0.914528	304.789	304.189	290.351	455.72	432.602	421.852	383.545	397.518	403.816	300.41	288.523	292.234
ENSG00000137942	FNBP1L	0.429371	0.000132183	0.478697	2.30038e-05	-0.328736	0.0231174	902.682	954.857	1087.04	1338.32	1335.37	1295.51	1460.35	1278.65	1378.71	728.57	738.774	888.878
ENSG00000149212	SESN3	0.594684	0.000133519	0.338912	0.100322	-0.952693	7.874e-09	473.251	364.285	424.055	596.475	736.756	569.126	634.767	534.298	426.58	209.589	257.471	187.517
ENSG00000126088	UROD	-0.580435	0.000136883	-0.521991	0.000253069	-0.290309	0.0904652	399.245	434.768	472.314	308.044	300.519	265.842	303.001	320.579	287.026	340.332	381.678	353.116
ENSG00000169213	RAB3B	0.461648	0.000138136	-0.180071	0.306024	-0.465786	0.000216019	1187.02	1148.5	1447.01	1727.12	1856.43	1627.5	1093.1	1066.15	1188.68	855.321	953.549	943.671
ENSG00000087303	NID2	-0.819691	0.000138941	-1.55516	2.32353e-15	0.158646	0.624524	252.206	265.609	383.706	141.908	191.46	178.476	119.858	98.3108	90.0668	323.365	291.111	396.951
ENSG00000162607	USP1	-0.636387	0.000138941	-0.679864	9.22365e-05	0.022999	0.944865	357.373	428.833	359.181	223.822	275.072	239.632	282.865	243.64	190.031	370.273	380.385	420.086
ENSG00000146859	TMEM140	-1.29218	0.000141009	-0.341959	0.428444	-0.276809	0.516361	76.9276	81.6117	73.5766	36.9191	30.2942	27.4579	67.1204	67.7795	47.5078	60.8805	69.8665	62.0997
ENSG00000139636	LMBR1L	0.704342	0.000144233	0.42094	0.0406458	0.134829	0.690639	155.803	148.385	137.659	234.206	259.319	225.903	199.444	196.622	195.97	169.667	156.553	159.511
ENSG00000139174	PRICKLE1	0.45612	0.000145753	0.0928536	0.686447	0.0597476	0.784902	1280.5	1408.92	1095.74	1659.05	1777.67	1761.05	1332.82	1307.96	1406.43	1308.43	1284.77	1367.41
ENSG00000111247	RAD51AP1	-1.48817	0.000145975	-0.915287	0.0159533	-0.370761	0.449984	68.1637	80.8698	53.0068	27.6893	18.1765	26.2098	47.9432	34.8057	24.7436	37.9255	55.6345	64.5349
ENSG00000101670	LIPG	0.596239	0.000148637	1.16962	5.57548e-21	-0.898244	2.4894e-07	317.448	321.995	308.547	498.408	539.237	395.643	608.878	754.734	771.011	164.677	139.733	205.781
ENSG00000163637	PRICKLE2	0.82373	0.000153382	1.13334	4.98433e-12	0.549473	0.0149723	173.331	164.707	120.254	257.28	330.813	222.159	339.438	348.668	315.729	238.532	239.358	193.605
ENSG00000087111	PIGS	0.63483	0.0001538	0.328047	0.115472	0.225368	0.330843	264.865	241.867	207.28	408.418	352.625	345.719	279.029	334.013	280.098	276.457	291.111	269.099
ENSG00000160131	VMA21	-0.51582	0.000155277	-0.199933	0.210327	-0.153951	0.37573	784.856	733.022	671.683	475.334	574.379	481.761	672.163	617.954	619.58	613.795	677.964	684.314
ENSG00000197256	KANK2	0.595762	0.000155277	0.169216	0.498202	0.26967	0.164629	240.521	265.609	270.572	421.109	346.566	408.124	298.206	301.039	276.139	324.363	314.399	301.975
ENSG00000073756	PTGS2	1.47569	0.00015859	1.71934	0.000127605	1.02047	0.150182	579.392	986.76	909.819	1821.73	3066.99	2003.18	1959.92	2359.46	3852.09	853.325	2489.32	1708.35
ENSG00000142864	SERBP1	-0.37436	0.000168836	-0.353678	0.00163931	-0.155642	0.202959	2010.83	2028.42	1830.71	1492.92	1538.95	1498.95	1690.48	1511.3	1401.48	1750.56	1793.24	1746.1
ENSG00000070540	WIPI1	0.545634	0.000172088	0.589761	7.58133e-06	-0.486928	0.00490457	323.291	301.221	300.636	440.722	488.343	420.604	458.337	493.997	438.457	232.543	197.955	230.134
ENSG00000120337	TNFSF18	-0.645804	0.000179342	-0.84643	2.59993e-08	-0.463514	0.0117496	510.254	500.057	417.725	287.277	368.378	257.105	292.453	283.941	216.754	356.3	274.291	406.692
ENSG00000137710	RDX	-0.441263	0.000180953	-1.03805	1.46234e-22	-0.804478	1.78226e-12	2840.48	3211.05	3685.95	2223.22	2418.69	2534.86	1698.15	1467.95	1590.52	1772.52	1736.31	2090.69
ENSG00000082438	COBLL1	-0.671627	0.000182455	-0.933837	3.51398e-08	0.185043	0.449714	543.362	689.248	899.534	415.34	438.661	486.753	343.273	357.827	419.652	801.427	793.115	842.607
ENSG00000157404	KIT	0.530652	0.00018253	0.803033	2.05023e-06	-1.21717	3.18361e-14	315.501	371.704	327.535	488.025	493.19	488.001	659.698	675.353	437.467	142.72	156.553	140.029
ENSG00000187800	PEAR1	0.451836	0.000188192	0.167988	0.361853	0.33661	0.00946437	508.306	542.347	535.606	729.153	691.92	751.347	548.47	602.688	635.416	699.626	654.675	656.308
ENSG00000100100	PIK3IP1	1.22119	0.00018919	1.40318	2.45703e-06	0.70858	0.0967905	35.0556	30.4189	34.8104	74.992	88.4592	69.8927	75.7502	108.081	79.1796	48.904	67.2789	48.7056
ENSG00000167526	RPL13	0.406519	0.000190566	-0.07855	0.666445	-0.0216756	0.913736	2210.45	2098.16	1955.71	2959.3	2474.43	2871.84	2052.93	1955.84	1933.96	2064.95	2133.52	1994.5
ENSG00000173207	CKS1B	-1.31495	0.000193789	-0.841865	0.00798569	0.209503	0.64484	92.5079	86.8052	64.0829	24.2282	37.5649	36.1944	49.8609	40.3013	46.518	83.8354	113.857	85.2348
ENSG00000149573	MPZL2	-1.30731	0.000197979	-1.22185	0.000236771	1.03623	8.5219e-07	109.062	89.031	87.8173	34.6117	58.1649	22.4655	64.2438	29.3101	30.6821	226.555	185.017	172.905
ENSG00000122882	ECD	-0.573271	0.000199481	0.00108861	0.998212	0.185422	0.323621	408.008	442.929	386.08	276.893	298.095	257.105	409.435	415.836	415.693	450.116	460.602	502.886
ENSG00000164543	STK17A	-0.588093	0.000199481	0.0499553	0.890539	-0.356693	0.0587862	361.268	369.479	387.662	261.895	220.542	262.098	421.9	365.765	375.113	295.42	241.945	338.504
ENSG00000078668	VDAC3	-0.564928	0.000206397	-0.224047	0.298293	-0.261542	0.167557	449.88	434.026	382.915	296.507	278.707	280.819	407.517	366.986	310.78	340.332	401.086	320.239
ENSG00000169813	HNRNPF	-0.446671	0.000210067	-0.317685	0.0173011	-0.0968367	0.597343	868.6	791.634	770.577	594.167	603.461	585.352	710.518	643.6	598.796	772.483	743.949	762.243
ENSG00000278705	HIST1H4B	-0.958878	0.000210067	-0.672178	0.0108246	-0.518706	0.0598462	301.868	205.513	162.976	109.604	134.506	99.8467	166.842	139.223	113.821	153.698	172.079	142.464
ENSG00000196576	PLXNB2	0.451489	0.000211683	0.409319	0.00158414	0.472951	0.000140445	698.191	604.669	678.013	946.053	839.756	921.086	802.569	973.338	852.171	1002.03	914.734	837.737
ENSG00000142731	PLK4	-1.23525	0.000220997	-1.05699	0.000369977	0.425124	0.154539	88.6128	95.7083	79.1147	29.9968	50.8943	31.2021	48.902	46.4076	30.6821	110.782	133.264	112.023
ENSG00000186298	PPP1CC	-0.446036	0.000225808	-0.317399	0.0051439	-0.331758	0.00376435	948.449	932.6	906.654	631.086	754.932	661.485	783.391	726.034	733.401	720.585	736.186	767.114
ENSG00000200087	SNORA73B	-0.655569	0.00023362	-0.356685	0.116059	-1.02606	1.95044e-08	638.791	467.413	637.664	314.966	348.99	443.07	578.195	403.013	384.021	367.279	232.888	254.487
ENSG00000139132	FGD4	-0.524848	0.000235721	-0.423535	0.00401947	-0.920556	9.93658e-12	615.421	569.056	693.836	481.102	409.578	414.364	530.251	443.925	430.539	319.373	373.915	304.41
ENSG00000140931	CMTM3	0.590767	0.000235721	0.474685	0.00370964	-0.145522	0.591528	257.075	240.384	231.015	406.11	351.413	338.231	344.232	366.986	298.903	212.583	238.064	210.652
ENSG00000048028	USP28	-0.735361	0.000236592	-0.291935	0.251512	-0.32106	0.144074	224.94	215.9	222.312	138.447	111.483	148.522	217.662	174.028	151.431	186.634	177.254	168.034
ENSG00000128284	APOL3	-1.15733	0.000237842	-1.00712	0.000493128	0.594211	0.0893423	120.747	122.418	75.9501	50.7638	48.4708	43.683	51.7786	58.6201	47.5078	189.628	197.955	94.976
ENSG00000115525	ST3GAL5	0.738465	0.000239747	0.315192	0.259305	-0.948042	0.000136222	128.537	132.805	127.375	216.9	245.989	185.965	175.472	174.028	133.616	57.8863	71.1604	74.2761
ENSG00000166225	FRS2	0.63768	0.000241901	0.558943	0.00109402	0.0682205	0.851271	196.701	251.513	265.825	347.271	412.002	355.704	317.384	366.986	372.144	216.575	262.646	276.404
ENSG00000177600	RPLP2	0.372073	0.000241901	0.0481251	0.844555	-0.0166541	0.940691	1826.79	1770.23	1601.28	2292.45	2156.95	2280.25	1881.29	1680.44	1826.08	1796.47	1683.27	1674.26
ENSG00000205978	NYNRIN	0.472633	0.000241901	0.454644	0.000548394	0.0750552	0.779509	485.91	476.316	454.118	699.156	607.097	658.989	676.957	693.671	570.093	565.889	511.061	417.651
ENSG00000278463	HIST1H2AB	-1.19548	0.000241901	-0.686246	0.0396625	-0.251939	0.567091	132.432	121.676	73.5766	55.3787	42.4119	44.931	84.38	58.0095	62.3539	87.8276	86.6863	101.064
ENSG00000124067	SLC12A4	0.565187	0.000243757	0.356541	0.030712	0.446967	0.0131684	331.081	267.835	304.591	411.879	479.861	443.07	376.833	398.128	380.062	463.091	425.668	343.375
ENSG00000187189	TSPYL4	-0.591333	0.000245973	-0.0541957	0.872393	0.0696162	0.785014	370.032	379.866	383.706	242.282	287.189	223.407	352.862	382.252	357.298	367.279	420.493	409.127
ENSG00000107130	NCS1	-0.636577	0.00025316	0.178231	0.473808	0.149404	0.530603	281.419	285.641	289.56	183.442	167.224	200.942	294.371	309.587	369.175	290.43	314.399	350.68
ENSG00000146072	TNFRSF21	0.413599	0.00025316	0.277334	0.030667	-0.191991	0.211844	998.111	1066.89	1219.95	1469.84	1472.3	1437.79	1273.37	1365.97	1351	928.178	1031.18	931.495
ENSG00000112655	PTK7	0.574031	0.000256203	0.584828	4.92176e-05	0.268678	0.175573	286.288	258.19	245.255	404.957	356.26	413.116	378.751	421.332	382.042	308.395	342.864	303.192
ENSG00000112159	MDN1	-0.460186	0.000257202	-0.439796	0.000545824	-0.479942	0.000253878	697.217	667.732	722.317	486.871	542.873	488.001	554.223	529.413	456.272	551.916	500.71	446.874
ENSG00000137216	TMEM63B	0.624066	0.000261083	-0.0290934	0.957107	-0.129877	0.680099	192.806	201.804	229.432	341.502	287.189	334.487	191.773	209.445	211.805	202.602	172.079	197.258
ENSG00000166803	KIAA0101	-1.39956	0.000262824	-1.0095	0.00388649	-0.197719	0.716697	112.957	85.3214	60.1271	23.0745	46.0472	28.7059	55.6141	40.912	31.6718	87.8276	56.9283	79.1466
ENSG00000116711	PLA2G4A	0.638601	0.000263656	0.556169	0.000991143	0.377645	0.112182	250.258	280.448	210.445	364.576	437.449	353.208	328.89	395.075	366.206	251.506	324.75	393.298
ENSG00000138756	BMP2K	0.465865	0.000264649	0.122445	0.578131	-0.944833	1.35743e-09	845.23	738.957	965.199	1167.57	1231.16	1122.03	955.987	897.62	927.391	404.206	371.328	554.026
ENSG00000146281	PM20D2	-1.176	0.000264842	-0.429512	0.21111	-0.132878	0.795072	76.9276	91.9987	102.849	34.6117	36.3531	49.9234	67.1204	64.1157	72.2514	79.8432	65.9851	103.499
ENSG00000166938	DIS3L	-0.805055	0.000266702	-0.509441	0.0202897	-0.0744802	0.854583	168.462	161.74	163.767	96.9127	89.6709	96.1025	129.447	111.745	106.892	130.743	190.192	152.205
ENSG00000205269	TMEM170B	0.843125	0.000267021	0.0638304	0.92656	-0.429328	0.198313	120.747	159.514	218.356	248.05	293.248	356.952	146.706	160.595	217.744	114.775	103.506	154.64
ENSG00000013810	TACC3	-0.928351	0.000270878	-0.66745	0.0114405	0.479668	0.0637253	194.753	192.159	124.21	86.5292	89.6709	92.3582	110.269	124.568	85.1181	215.577	289.817	210.652
ENSG00000203760	CENPW	-1.31241	0.000274178	-0.666241	0.0769188	0.336783	0.420748	80.8227	87.5471	58.5448	29.9968	33.9295	27.4579	59.4495	48.8501	34.6411	70.8609	111.269	107.152
ENSG00000038274	MAT2B	-0.52734	0.0002763	-0.0271125	0.945559	0.0664776	0.779838	597.893	517.122	506.334	384.19	396.249	343.223	589.701	531.855	470.129	539.94	584.809	578.379
ENSG00000164163	ABCE1	-0.401567	0.000276942	-0.447921	0.000123944	-0.197391	0.195686	1111.07	1195.24	1081.5	875.676	832.486	858.682	897.496	743.132	854.15	981.074	882.389	1101.96
ENSG00000184205	TSPYL2	0.950985	0.00027722	0.346152	0.261793	0.692513	0.00341207	84.7177	122.418	107.596	189.211	147.836	274.579	126.57	134.948	141.534	154.696	168.197	191.17
ENSG00000213462	ERV3-1	0.629792	0.000282163	1.31767	2.52593e-16	0.23813	0.329332	184.042	213.674	208.863	280.355	347.778	313.269	393.134	525.138	598.796	258.492	213.481	245.963
ENSG00000130702	LAMA5	0.583018	0.000283658	0.191154	0.485224	0.809854	1.12258e-07	292.13	294.544	234.179	421.109	385.343	423.101	272.317	345.614	317.708	529.96	491.653	420.086
ENSG00000100596	SPTLC2	-0.400612	0.000287712	-0.384774	0.00177882	-0.204305	0.120681	1393.46	1303.56	1208.87	973.742	1011.83	973.506	1112.28	989.214	894.73	1121.8	1199.38	1081.26
ENSG00000067082	KLF6	0.469258	0.000289733	0.254213	0.213426	-0.149005	0.451252	1753.75	1788.04	1913.78	2150.54	2987.01	2420.04	1937.86	1799.52	2787.12	1304.44	1835.94	1806.98
ENSG00000154262	ABCA6	-0.8358	0.000300181	-0.479657	0.0157011	0.582399	0.00199579	294.078	356.124	250.002	131.524	226.601	147.274	222.456	229.595	193.99	428.159	542.113	385.992
ENSG00000089006	SNX5	-0.484771	0.000300328	-0.248135	0.10391	-0.0152156	0.956023	534.598	541.605	523.739	363.423	385.343	395.643	479.432	437.208	434.498	527.963	531.762	529.674
ENSG00000175274	TP53I11	0.494172	0.000302525	-0.00624365	0.988284	-0.0183754	0.950088	583.287	598.733	531.65	862.985	690.709	861.178	529.292	626.502	549.309	609.803	561.52	524.803
ENSG00000260996	RP13-122B23.8	1.96992	0.000302525	0.293205	0.872302	0.19634	0.892001	9.73767	6.67732	29.2724	64.6085	32.7178	82.3736	8.62977	9.77002	38.6001	17.9647	7.76295	26.7881
ENSG00000174371	EXO1	-1.90773	0.000307281	-1.21074	0.00906774	0.0596294	0.941359	54.531	34.1285	37.975	13.8447	12.1177	7.48851	15.3418	23.2038	14.8462	37.9255	46.5777	47.488
ENSG00000140511	HAPLN3	0.560008	0.000315978	0.135437	0.659986	0.383449	0.0249597	266.812	241.867	253.958	404.957	363.531	354.456	242.592	278.446	317.708	312.387	346.745	339.722
ENSG00000184678	HIST2H2BE	-0.754101	0.000334105	-0.689063	0.000616177	-0.0882301	0.806249	355.425	337.576	227.85	194.979	168.436	182.22	209.032	191.126	171.226	276.457	272.997	319.022
ENSG00000198792	TMEM184B	0.473003	0.000334314	0.325977	0.0109967	0.37231	0.00711949	553.1	494.122	547.473	769.533	657.991	785.045	657.78	679.016	663.129	747.532	696.078	624.65
ENSG00000233822	HIST1H2BN	-0.895318	0.000334452	-0.843084	0.000218769	-0.434755	0.112497	210.334	215.9	136.868	108.45	104.212	89.8621	107.393	107.47	98.9745	135.734	139.733	142.464
ENSG00000144749	LRIG1	0.47278	0.000337946	0.45779	0.000424651	0.00489323	0.987767	537.52	476.316	458.074	644.931	719.791	676.462	635.726	729.698	653.232	467.083	566.695	449.309
ENSG00000233766	AC098617.1	1.94904	0.000337946	-0.132231	0.956939	1.1459	0.121821	9.73767	11.1289	7.12032	33.458	47.259	27.4579	11.5064	11.6019	1.97949	20.9589	15.5259	25.5705
ENSG00000099282	TSPAN15	0.633136	0.000339469	-0.0239168	0.96681	-1.6736	4.72742e-14	201.57	181.772	181.964	308.044	255.683	312.021	186.978	199.064	168.257	71.8589	55.6345	48.7056
ENSG00000168487	BMP1	0.596115	0.000345893	0.561107	7.8245e-05	0.403243	0.0164218	243.442	244.093	242.091	364.576	317.484	421.852	346.15	363.933	368.185	324.363	336.394	308.063
ENSG00000102054	RBBP7	-0.502805	0.000346718	-0.424725	0.000861068	0.0702836	0.758319	539.467	526.025	508.707	346.117	408.366	356.952	383.545	395.686	394.908	584.852	511.061	560.115
ENSG00000167244	IGF2	1.55197	0.000346718	-0.570224	0.0502289	-0.00213954	0.99804	87.6391	130.579	137.659	383.036	218.119	444.318	78.6268	80.6027	82.1488	102.798	147.496	109.588
ENSG00000201413	RNA5SP141	-2.84413	0.000346718	-0.661456	0.414281	-2.76321	0.000237302	39.9245	17.0643	30.0636	4.61489	0	7.48851	29.7248	12.8231	12.8667	3.99216	7.76295	1.21764
ENSG00000225032	RP11-228B15.4	1.52208	0.000346718	0.231498	0.848388	1.57274	0.000402992	13.6327	17.0643	23.7344	51.9175	60.5885	44.931	24.9304	25.0357	13.8564	74.853	37.5209	49.9233
ENSG00000196526	AFAP1	0.369013	0.000348497	-0.0509362	0.853414	0.315704	0.00404851	1347.69	1226.4	1405.08	1724.82	1677.09	1737.33	1223.51	1204.15	1423.25	1575.91	1738.9	1658.43
ENSG00000115232	ITGA4	0.980179	0.000362866	0.499696	0.105889	-0.208895	0.684552	74.0063	59.354	88.6084	148.83	109.059	179.724	104.516	108.081	100.954	64.8726	54.3406	73.0584
ENSG00000174938	SEZ6L2	1.78049	0.000365483	1.94247	1.73532e-05	1.51541	0.00634469	9.73767	13.3546	10.2849	40.3803	33.9295	41.1868	32.6013	47.0182	49.4873	27.9451	27.1703	41.3998
ENSG00000183018	SPNS2	0.622723	0.000369148	-0.113999	0.764444	-0.4639	0.0311088	194.753	190.675	198.578	301.122	262.954	335.735	159.171	172.807	209.826	151.702	138.439	133.94
ENSG00000110880	CORO1C	-0.353868	0.000373626	-0.299683	0.00246366	0.0730806	0.677345	2249.4	2279.19	2058.56	1739.81	1757.07	1659.95	1832.39	1745.78	1785.5	2328.43	2512.61	2116.26
ENSG00000112096	SOD2	-0.529386	0.000375732	-0.355168	0.0180594	0.206458	0.220876	605.683	554.218	701.747	431.492	471.378	386.906	471.761	516.59	467.16	728.57	731.011	696.49
ENSG00000094804	CDC6	-1.11303	0.000376219	-0.643585	0.0349957	0.448905	0.105099	87.6391	103.869	89.3996	41.534	35.1413	53.6676	70.9559	61.6732	47.5078	121.761	128.089	136.376
ENSG00000155368	DBI	-0.508225	0.000376219	-0.255709	0.105255	-0.522145	0.000124874	543.362	504.509	481.808	378.421	329.601	366.937	437.242	407.898	439.447	350.312	344.157	373.816
ENSG00000225630	MTND2P28	0.641384	0.000382466	0.195132	0.509738	0.761678	2.89527e-06	689.427	599.475	411.396	996.816	828.85	824.984	706.682	574.599	669.068	1023.99	921.203	942.454
ENSG00000010322	NISCH	0.44369	0.00038251	0.522995	1.86765e-05	-0.0780213	0.741192	596.919	535.67	570.417	770.687	719.791	824.984	722.983	853.655	870.976	596.828	494.241	523.585
ENSG00000244694	PTCHD4	0.960772	0.000386776	1.35483	1.8751e-09	0.276355	0.546776	47.7146	66.7732	75.9501	125.756	113.906	133.545	155.336	149.603	188.052	73.855	78.9233	80.3643
ENSG00000138430	OLA1	-0.50324	0.000392424	-0.293486	0.061271	-0.124407	0.548773	585.234	643.991	532.442	440.722	398.672	404.379	510.115	486.669	443.406	514.989	531.762	577.162
ENSG00000136492	BRIP1	-1.09887	0.000392869	-0.795907	0.00537754	0.560112	0.0299842	112.957	90.5148	85.4438	51.9175	38.7766	43.683	63.285	49.4607	54.436	130.743	141.027	154.64
ENSG00000123143	PKN1	0.501794	0.000402586	-0.0730226	0.796986	0.339712	0.0184224	445.985	419.929	412.187	636.855	522.273	650.252	396.969	404.845	414.703	548.922	571.871	501.668
ENSG00000134690	CDCA8	-1.37186	0.000406767	-0.546744	0.179271	0.403157	0.29608	65.2424	81.6117	54.5891	31.1505	25.4472	21.2174	55.6141	42.7438	40.5795	78.8452	106.094	84.0172
ENSG00000188486	H2AFX	-0.759275	0.000410782	-0.651145	0.00115796	0.0592625	0.880659	210.334	210.707	167.723	115.372	112.695	119.816	132.323	125.178	117.78	220.567	221.244	172.905
ENSG00000170004	CHD3	0.359793	0.000411528	0.14763	0.295171	-0.151499	0.309056	1282.45	1243.47	1298.27	1638.29	1545.01	1726.1	1362.54	1495.42	1381.68	1252.54	1154.09	1045.95
ENSG00000183527	PSMG1	-0.80081	0.000425979	-0.437686	0.0627641	-0.0738171	0.84324	207.412	192.159	157.438	117.68	109.059	92.3582	136.159	124.568	152.421	177.651	174.666	177.776
ENSG00000196562	SULF2	0.572144	0.000430748	-0.0479682	0.895029	-0.380438	0.0148431	689.427	666.99	878.964	1239.1	876.109	1209.39	670.245	770	724.493	565.889	548.582	610.038
ENSG00000167658	EEF2	0.325036	0.000434959	-0.119998	0.345996	0.196056	0.0359385	8952.82	8521.01	8114.79	11337.6	10057.7	10674.9	7680.49	8190.94	7714.07	9536.28	9976.68	9912.81
ENSG00000186815	TPCN1	0.766704	0.000457899	-0.281431	0.418997	0.372759	0.154921	161.645	157.288	112.343	269.971	262.954	199.693	113.146	131.285	108.872	180.645	199.249	180.211
ENSG00000160049	DFFA	-0.588405	0.000459428	-0.513472	0.0026511	-0.256836	0.195297	323.291	305.673	297.471	211.131	192.671	212.174	236.839	186.241	230.611	262.485	271.703	243.528
ENSG00000273149	RP11-290D2.6	0.749375	0.000466357	-0.31399	0.395046	0.254232	0.521577	106.141	108.321	133.704	181.134	219.33	185.965	112.187	93.4258	75.2206	187.632	107.387	119.329
ENSG00000102271	KLHL4	0.669428	0.000475436	0.177268	0.540781	0.048147	0.89176	295.051	390.994	280.066	469.565	634.967	435.581	360.533	403.013	330.575	329.353	351.92	323.892
ENSG00000140525	FANCI	-0.719843	0.00047681	-0.540874	0.00612789	0.376265	0.0613975	205.465	207.739	181.173	119.987	121.177	119.816	145.747	134.948	128.667	242.524	284.641	248.399
ENSG00000008394	MGST1	-0.721356	0.000478868	-0.132438	0.687255	0.327513	0.105373	328.16	410.284	280.857	176.52	249.625	193.453	330.808	308.366	293.954	446.124	401.086	437.133
ENSG00000143401	ANP32E	-0.538547	0.000478868	-0.158271	0.508574	-0.165546	0.432548	593.024	568.314	456.492	357.654	376.86	379.418	526.416	475.067	450.334	456.105	482.597	508.974
ENSG00000126882	FAM78A	0.560764	0.00048142	-0.12084	0.740586	-0.883761	6.27064e-07	379.769	307.899	286.395	499.562	437.449	496.738	303.001	346.225	242.488	169.667	200.543	159.511
ENSG00000103319	EEF2K	-0.495965	0.000492149	-0.467454	0.000695544	-0.0814982	0.73819	458.644	468.896	455.7	340.348	309.001	331.99	328.89	361.491	308.8	448.12	476.128	388.427
ENSG00000135919	SERPINE2	0.902728	0.000507829	0.428734	0.255696	0.10824	0.924065	90.5604	100.16	178.008	229.591	255.683	205.934	128.488	170.975	198.939	93.8158	107.387	198.475
ENSG00000109586	GALNT7	0.427542	0.000532732	0.116102	0.523438	-0.876583	1.42623e-15	784.856	854.697	814.881	1083.35	1228.73	992.227	909.961	908.612	847.222	461.095	437.313	443.221
ENSG00000129187	DCTD	-0.572323	0.000533927	-0.0978968	0.734599	-0.860378	4.50768e-08	305.763	319.028	321.205	201.901	221.754	213.422	304.918	296.154	285.047	173.659	165.61	183.864
ENSG00000135090	TAOK3	-0.595335	0.000538156	-0.122666	0.662472	0.29035	0.0964906	295.051	342.027	305.383	222.668	207.213	194.701	304.918	285.162	279.108	394.226	381.678	382.339
ENSG00000137193	PIM1	1.37816	0.000540744	0.992524	0.0352121	1.9053	2.18356e-08	21.4229	22.2577	24.5255	42.6877	67.8591	67.3966	28.7659	45.1863	62.3539	66.8687	76.3357	114.458
ENSG00000005810	MYCBP2	-0.404091	0.000541263	-0.34761	0.00422954	-0.349916	0.00635205	1502.52	1544.69	1848.91	1213.72	1242.06	1246.84	1254.19	1352.54	1247.08	1170.7	1341.7	1349.15
ENSG00000187741	FANCA	-1.21362	0.000544724	-0.857029	0.00783299	0.0454511	0.940273	75.9538	75.6763	68.8297	33.458	25.4472	36.1944	37.3957	36.0269	49.4873	77.8472	65.9851	84.0172
ENSG00000157168	NRG1	-0.533847	0.000546383	-0.0835051	0.795817	0.87045	1.50438e-10	395.349	436.252	470.732	288.431	287.189	325.75	363.409	406.066	464.19	740.546	712.898	940.018
ENSG00000213551	DNAJC9	-0.695731	0.000549004	-0.561938	0.00276477	0.390647	0.0442323	209.36	209.223	193.04	126.91	129.659	121.064	143.829	136.78	134.605	239.53	283.348	283.71
ENSG00000128849	CGNL1	0.427991	0.000562519	-0.163635	0.396578	-0.166803	0.366159	1633.01	1609.23	1261.88	1987.86	2053.95	2020.65	1437.34	1323.23	1267.86	1430.19	1407.68	1187.2
ENSG00000179820	MYADM	0.539079	0.000579158	0.206427	0.384682	0.361926	0.0105701	833.545	883.632	1041.94	1330.24	1076.05	1606.28	941.604	929.984	1323.29	1151.74	1077.76	1332.1
ENSG00000125505	MBOAT7	0.775536	0.000601052	0.212858	0.620563	0.536685	0.0415183	103.219	134.288	93.3553	205.363	181.765	180.972	122.734	150.214	109.862	171.663	174.666	136.376
ENSG00000201998	SNORA23	-1.58301	0.000603151	0.0481919	0.984662	-1.83521	2.51904e-06	85.6915	51.1928	103.64	16.1521	15.753	48.6753	153.418	52.5138	43.5488	27.9451	20.7012	18.2646
ENSG00000188517	COL25A1	1.44392	0.000617954	0.936197	0.0601993	-0.668864	0.447887	13.6327	19.29	25.3167	53.0712	59.3767	47.4272	39.3134	34.1951	39.5898	12.9745	15.5259	8.52348
ENSG00000189403	HMGB1	-0.481016	0.000617954	-0.19968	0.227091	-0.369524	0.00715186	1108.15	1061.69	884.502	692.234	825.215	671.469	932.974	887.85	842.273	721.583	843.574	809.731
ENSG00000164292	RHOBTB3	-0.455351	0.000623144	-0.0527956	0.862182	-0.136465	0.449859	610.552	659.571	692.253	446.491	511.367	475.52	620.384	685.733	586.919	584.852	579.634	629.52
ENSG00000023909	GCLM	-0.529487	0.000625779	-0.288645	0.101252	0.00526525	0.986578	445.985	472.606	488.929	282.662	368.378	325.75	366.286	349.278	443.406	440.136	458.014	522.368
ENSG00000130158	DOCK6	0.376171	0.00062688	-0.0677024	0.793288	-0.152552	0.283344	985.452	960.051	958.87	1234.48	1183.9	1352.92	883.113	1041.12	845.242	907.219	846.162	866.96
ENSG00000214655	ZSWIM8	0.491827	0.000627889	0.198184	0.342154	0.15857	0.499233	356.399	321.995	314.876	452.259	461.684	481.761	360.533	406.677	370.165	420.175	332.513	355.551
ENSG00000071575	TRIB2	0.689014	0.000635347	-0.0199274	0.976911	-0.362807	0.22359	145.091	145.417	125.001	198.44	252.048	219.663	126.57	152.046	129.657	121.761	113.857	87.6701
ENSG00000142657	PGD	-0.361079	0.000645713	-0.493523	1.54918e-07	-0.274433	0.0150547	1823.87	1632.98	1675.65	1376.39	1359.61	1259.32	1176.53	1234.69	1238.17	1320.41	1465.9	1474.56
ENSG00000055332	EIF2AK2	-0.407869	0.000654286	-0.109337	0.700381	-0.147901	0.376534	765.381	798.311	762.665	602.243	569.532	582.855	872.566	696.724	592.857	687.65	769.826	652.655
ENSG00000012048	BRCA1	-1.05294	0.000654426	-0.558354	0.0500345	0.606322	0.00761685	124.642	136.514	97.311	42.6877	50.8943	79.8774	72.8736	92.2045	77.2001	176.653	190.192	181.428
ENSG00000173210	ABLIM3	-0.743444	0.000658728	-0.445916	0.0429805	0.0263335	0.952896	250.258	226.287	183.546	151.138	117.542	124.808	163.007	175.25	144.503	256.496	235.476	180.211
ENSG00000214176	PLEKHM1P1	0.843082	0.000658728	0.432651	0.19772	0.656036	0.0151867	78.8751	67.5152	74.3678	122.295	130.871	142.282	78.6268	107.47	110.851	121.761	121.62	104.717
ENSG00000107249	GLIS3	0.885635	0.000659345	0.608188	0.0254885	-0.196988	0.697164	68.1637	93.4825	101.267	128.063	162.377	198.445	117.94	126.4	160.339	55.8903	89.2739	87.6701
ENSG00000137809	ITGA11	0.97045	0.000674535	-0.316471	0.576687	-1.86118	1.28602e-06	56.4785	64.5475	83.0704	136.139	99.3651	165.995	45.0666	43.9651	77.2001	19.9608	19.4074	17.047
ENSG00000108219	TSPAN14	0.367555	0.000685833	0.208824	0.103045	0.152817	0.280319	1232.79	1142.56	1120.26	1432.92	1600.75	1476.48	1308.85	1435.58	1296.57	1368.31	1313.23	1215.21
ENSG00000197774	EME2	1.1107	0.000704065	0.46382	0.430188	0.404058	0.440601	32.1343	42.2897	34.8104	79.6069	71.4944	86.1178	34.5191	44.5757	73.2411	46.9079	43.99	54.7938
ENSG00000029153	ARNTL2	-0.509228	0.000722155	-0.250062	0.168665	0.246934	0.152107	412.877	424.381	427.219	323.042	288.401	277.075	398.887	346.836	320.677	561.897	485.184	456.615
ENSG00000185909	KLHDC8B	0.925406	0.000722155	0.235223	0.662915	-0.236557	0.688693	68.1637	56.3863	53.798	103.835	107.847	126.057	59.4495	81.2133	67.3027	59.8824	59.5159	31.6587
ENSG00000129353	SLC44A2	0.403305	0.000722495	0.161709	0.317224	-0.0388125	0.880659	632.949	608.378	631.335	879.137	800.98	796.278	678.875	710.769	707.668	655.713	632.68	539.415
ENSG00000263731	RP11-498C9.15	-1.23098	0.000722495	0.0426726	0.960793	-0.167783	0.739382	74.9801	80.1279	65.6652	21.9207	38.7766	33.6983	87.2566	78.7708	61.3642	59.8824	68.5727	69.4055
ENSG00000189056	RELN	1.38066	0.000737734	2.11056	3.33184e-13	0.360247	0.621792	22.3966	29.677	19.7787	76.1457	70.2826	41.1868	89.1743	119.072	102.933	34.9314	25.8765	31.6587
ENSG00000161888	SPC24	-1.36408	0.000749743	-1.27788	0.000293884	0.079871	0.902789	74.9801	67.5152	49.8422	21.9207	32.7178	19.9693	29.7248	27.4782	21.7744	55.8903	86.6863	62.0997
ENSG00000115548	KDM3A	0.506192	0.000759195	0.391956	0.0178358	0.198918	0.396885	349.582	409.543	428.801	534.174	631.332	525.443	459.295	591.086	509.719	374.265	536.937	463.921
ENSG00000146950	SHROOM2	0.616036	0.000779815	0.465937	0.00678265	0.192025	0.46291	205.465	182.514	202.534	291.892	350.201	262.098	283.824	275.392	256.344	227.553	243.239	205.781
ENSG00000140848	CPNE2	-0.544668	0.000781476	-0.177043	0.404144	-0.131553	0.553019	409.956	362.059	395.573	281.508	233.872	284.563	338.479	335.844	360.267	344.324	363.565	361.639
ENSG00000159363	ATP13A2	0.621911	0.000781476	0.334922	0.134619	0.531997	0.00814488	214.229	194.384	192.249	350.732	254.472	318.262	227.251	296.154	230.611	354.304	257.471	255.705
ENSG00000154639	CXADR	0.487768	0.00079164	-0.324404	0.0473313	-0.719211	1.79277e-06	352.504	356.866	393.2	515.714	563.473	468.032	297.248	291.879	293.954	232.543	226.419	213.087
ENSG00000147421	HMBOX1	0.603074	0.000804895	0.34834	0.0932635	-0.405956	0.0630893	246.363	238.9	329.908	363.423	445.931	430.589	324.096	340.119	377.093	200.606	212.187	205.781
ENSG00000103479	RBL2	-0.58772	0.000822819	-0.224403	0.30515	-0.0296226	0.923185	422.615	400.639	341.775	239.974	301.731	233.392	354.779	348.668	292.965	393.228	377.797	372.598
ENSG00000156504	FAM122B	-0.727829	0.000822819	-0.69815	0.000343776	-0.319853	0.195686	174.304	206.997	223.103	114.219	139.353	112.328	127.529	117.24	130.646	171.663	155.259	159.511
ENSG00000090339	ICAM1	0.629031	0.000823492	0.926071	0.0195425	1.32522	5.24495e-15	245.389	267.093	390.826	485.717	458.049	455.551	414.229	616.732	688.863	739.548	650.794	885.225
ENSG00000112308	C6orf62	-0.332279	0.000825835	0.20507	0.0587954	-0.0487593	0.785006	1718.7	1624.07	1641.63	1340.63	1320.83	1298.01	1975.26	1921.64	1857.75	1682.7	1524.13	1625.55
ENSG00000163808	KIF15	-1.20705	0.000829905	-0.676693	0.119516	-0.245896	0.620244	90.5604	91.2568	56.9626	36.9191	33.9295	32.4502	71.9147	48.8501	28.7026	71.8589	73.748	56.0115
ENSG00000089280	FUS	0.347113	0.000833781	-0.0144218	0.972097	0.280395	0.0137563	1182.15	1301.34	1305.39	1560.99	1641.95	1622.51	1074.89	1309.79	1373.77	1496.06	1650.92	1478.22
ENSG00000199839	RNA5SP150	-2.72558	0.000834522	-0.759337	0.353653	-3.54077	7.61808e-05	37.0032	14.0966	29.2724	3.46117	1.21177	7.48851	23.9716	15.2657	7.91796	2.99412	1.29382	2.43528
ENSG00000278730	RP11-147L13.11	0.48406	0.000853844	-0.148243	0.487887	0.0270467	0.921785	426.51	434.768	437.504	575.708	699.191	542.917	406.558	368.818	401.836	418.179	461.896	450.527
ENSG00000106511	MEOX2	-1.22095	0.000865229	-1.64151	2.61485e-06	-0.884699	0.019904	89.5866	87.5471	56.1714	31.1505	30.2942	38.6906	31.6425	17.0975	27.7129	30.9393	53.0468	43.8351
ENSG00000114978	MOB1A	-0.359946	0.000865229	-0.116282	0.482462	-0.200395	0.0903485	1590.16	1721.27	1700.17	1241.41	1410.5	1256.82	1663.63	1502.14	1470.76	1378.29	1515.07	1490.39
ENSG00000142303	ADAMTS10	0.928672	0.00086717	0.329084	0.524242	0.278958	0.524653	54.531	60.0959	70.412	111.911	99.3651	142.282	55.6141	70.8326	107.882	78.8452	73.748	73.0584
ENSG00000130449	ZSWIM6	0.431756	0.00088618	0.369347	0.00458588	0.493282	9.46818e-05	532.651	632.862	605.227	777.609	851.874	763.828	743.119	738.858	815.55	763.501	852.631	892.531
ENSG00000119638	NEK9	-0.62769	0.00089444	-0.354162	0.134577	0.00128186	0.998138	313.553	316.802	264.243	174.212	225.389	179.724	270.399	253.41	175.185	345.322	293.698	256.922
ENSG00000159307	SCUBE1	1.41525	0.000916383	0.0197411	0.98991	0.412457	0.597343	23.3704	17.0643	18.1964	54.225	39.9884	61.1561	19.1773	20.1507	19.7949	29.9412	20.7012	26.7881
ENSG00000128045	RASL11B	1.77251	0.000916822	1.70027	0.00238387	1.08835	0.134175	10.7114	6.67732	18.9875	41.534	30.2942	52.4195	24.9304	31.7526	62.3539	16.9667	24.5827	36.5292
ENSG00000144354	CDCA7	-1.44559	0.000922596	-1.22989	0.00322195	-0.200976	0.745661	68.1637	68.999	39.5573	24.2282	23.0236	17.4732	36.4368	18.3188	21.7744	54.8922	41.4024	57.2291
ENSG00000146083	RNF44	0.650979	0.000922596	0.320351	0.224459	0.172405	0.607235	147.039	130.579	131.33	221.515	202.366	217.167	151.5	166.701	193	170.665	142.321	147.335
ENSG00000115963	RND3	0.441799	0.000932275	0.426384	0.00990784	-0.359301	0.0490625	1158.78	1489.04	1138.46	1608.29	1803.11	1739.83	1667.46	1415.43	2024.03	862.307	879.801	1223.73
ENSG00000168496	FEN1	-1.06067	0.000932275	-0.549065	0.0981496	0.447097	0.125312	82.7702	101.644	83.0704	49.6101	36.3531	42.4349	67.1204	50.0713	68.2924	110.782	126.795	130.288
ENSG00000024422	EHD2	0.385504	0.000937306	-0.446952	2.70809e-05	0.359213	0.00290709	1898.85	1716.07	1549.06	2425.13	2179.97	2140.46	1253.23	1279.26	1259.95	2438.21	2115.4	2087.04
ENSG00000139329	LUM	-1.51799	0.000937306	-1.70516	4.30549e-05	-3.64844	1.15513e-08	43.8195	56.3863	44.3042	13.8447	19.3883	17.4732	19.1773	15.2657	9.89745	3.99216	7.76295	0
ENSG00000142949	PTPRF	0.353297	0.000938846	0.336905	0.000499362	0.221157	0.0269133	2169.55	2090.74	2121.86	2872.77	2418.69	2864.35	2493.04	2854.68	2722.79	2478.13	2406.51	2581.4
ENSG00000081087	OSTM1	0.504687	0.000943999	0.329523	0.0173865	-0.0257448	0.928236	400.218	419.188	431.966	573.4	693.132	510.466	547.511	524.528	504.77	425.165	390.735	417.651
ENSG00000130707	ASS1	1.06542	0.000954646	-0.233584	0.753592	1.00254	0.00346463	47.7146	39.322	34.0193	95.759	76.3415	79.8774	34.5191	31.1419	37.6103	85.8315	59.5159	96.1936
ENSG00000111799	COL12A1	-0.983118	0.00100066	-0.472185	0.00168591	-1.19699	6.41502e-07	4047.95	4036.81	5982.65	2225.53	2055.16	2835.65	3301.37	3407.9	3451.24	1844.38	2183.98	2134.52
ENSG00000149273	RPS3	0.31779	0.00100066	-0.33809	0.000597496	-0.265673	0.0144415	2181.24	2059.58	1961.25	2609.72	2584.7	2537.36	1704.86	1572.36	1640.01	1617.82	1746.66	1815.5
ENSG00000252947	SCARNA1	-1.16055	0.00100466	-0.0761278	0.934085	-1.9891	8.15105e-09	88.6128	82.3537	117.881	36.9191	29.0825	63.6523	141.912	81.8239	51.4667	32.9353	24.5827	14.6117
ENSG00000096070	BRPF3	0.454908	0.00100508	0.272026	0.081432	0.231733	0.228077	375.874	365.027	363.927	498.408	483.496	532.932	427.653	456.138	451.324	371.271	455.426	478.533
ENSG00000138346	DNA2	-1.14947	0.00100682	-0.59966	0.0821933	-0.238386	0.625007	67.1899	74.9344	73.5766	33.458	32.7178	31.2021	48.902	43.3545	51.4667	65.8707	46.5777	70.6232
ENSG00000109814	UGDH	-0.481155	0.0010118	-0.0414694	0.91266	-0.49373	0.000911272	569.654	487.445	491.302	376.114	348.99	383.162	560.935	467.74	479.037	348.316	344.157	410.345
ENSG00000065717	TLE2	0.904106	0.00101661	0.382895	0.339212	0.298571	0.491122	64.2686	59.354	54.5891	122.295	95.7298	114.824	69.997	73.8858	89.0771	80.8413	71.1604	66.9702
ENSG00000184260	HIST2H2AC	-0.622292	0.00101661	-0.677993	5.95051e-05	-0.222814	0.377184	334.002	330.157	255.54	191.518	189.036	217.167	188.896	189.905	196.959	227.553	294.992	270.316
ENSG00000082212	ME2	-0.502619	0.00103058	-0.225194	0.224161	-0.315964	0.0506502	409.956	393.22	390.826	299.968	265.378	277.075	368.203	318.747	338.493	324.363	327.338	310.498
ENSG00000108639	SYNGR2	0.520494	0.00103934	-0.261984	0.223372	0.389769	0.030288	261.943	250.771	235.762	351.885	376.86	344.471	205.197	213.109	205.867	355.302	291.111	334.851
ENSG00000069974	RAB27A	-0.67793	0.00104843	-0.43784	0.0304125	0.566417	0.000869394	192.806	195.868	199.369	128.063	128.448	111.08	145.747	139.833	150.441	315.381	288.523	269.099
ENSG00000198176	TFDP1	-0.432161	0.00105436	-0.403571	0.000815095	-2.722	1.65628e-79	681.637	678.861	626.588	467.258	478.649	527.94	491.897	511.094	500.811	104.794	91.8616	104.717
ENSG00000164932	CTHRC1	0.720768	0.00108984	0.309047	0.204369	-0.495661	0.0436538	148.986	146.901	151.9	228.437	316.272	193.453	179.307	202.117	172.216	100.802	116.444	102.282
ENSG00000125966	MMP24	1.95433	0.00110874	1.48425	0.026667	0.939179	0.338284	12.659	5.9354	5.53803	31.1505	31.506	28.7059	22.0539	21.3719	22.7641	10.9784	12.9382	21.9175
ENSG00000124181	PLCG1	0.363995	0.00111717	0.180035	0.316741	-0.210027	0.132121	770.25	774.57	810.134	1034.89	973.051	1024.68	766.132	940.975	964.012	708.609	672.789	661.179
ENSG00000123485	HJURP	-1.16868	0.001125	-0.796144	0.0136412	0.646649	0.0184236	97.3767	88.2891	69.6209	25.3819	52.1061	36.1944	60.4084	48.8501	37.6103	115.773	159.14	126.635
ENSG00000095370	SH2D3C	0.590564	0.00114144	-0.0389757	0.940149	-0.328229	0.188381	205.465	184.739	242.091	341.502	287.189	323.254	224.374	178.303	216.754	176.653	150.084	177.776
ENSG00000135723	FHOD1	0.505912	0.0011989	0.279289	0.130408	0.227671	0.255897	274.602	267.093	265.825	366.884	363.531	416.86	303.001	346.836	329.585	327.357	298.874	321.457
ENSG00000149115	TNKS1BP1	0.4633	0.0011989	-0.0596548	0.866684	-0.0383951	0.895516	352.504	364.285	393.991	549.172	505.308	478.016	329.849	390.801	344.431	361.291	367.446	357.986
ENSG00000137486	ARRB1	0.416918	0.00120736	-0.500347	4.04473e-05	-0.981963	5.48984e-16	672.873	631.378	724.69	977.203	815.521	916.094	510.115	472.014	455.283	346.32	327.338	356.769
ENSG00000196498	NCOR2	0.399441	0.00120736	0.225436	0.14291	0.497741	1.11283e-05	906.577	951.148	837.033	1294.48	1076.05	1185.68	971.328	1179.12	1000.63	1326.4	1353.34	1139.71
ENSG00000115163	CENPA	-2.10826	0.00122054	-0.57513	0.392106	-0.373944	0.625759	34.0819	28.1931	26.1078	5.76861	9.69416	4.99234	17.2595	22.5932	18.8052	23.953	29.758	14.6117
ENSG00000135069	PSAT1	-0.969567	0.00122722	-0.338648	0.34436	-0.291982	0.45876	100.298	108.321	87.8173	50.7638	55.7414	44.931	80.5445	82.4345	71.2616	62.8766	87.9801	93.7583
ENSG00000100749	VRK1	-0.830192	0.0012414	-0.741967	0.0012641	0.022967	0.962006	137.301	123.901	143.989	69.2234	69.0709	89.8621	82.4622	86.7089	72.2514	125.753	133.264	154.64
ENSG00000104853	CLPTM1	0.418637	0.00124276	0.216716	0.183976	0.600177	1.29384e-07	511.228	567.572	544.309	729.153	671.32	772.564	593.536	684.512	609.683	872.287	790.527	807.296
ENSG00000167552	TUBA1A	0.310162	0.00124276	0.629159	8.94975e-15	-0.0181685	0.928049	1807.31	1802.88	1880.56	2314.37	2166.64	2330.17	2735.64	2938.94	2831.66	1750.56	1931.68	1764.36
ENSG00000177464	GPR4	0.811112	0.00124276	-0.337783	0.424562	0.530891	0.0677966	74.0063	74.1925	82.2792	153.445	117.542	133.545	65.2027	65.337	51.4667	112.779	98.3307	122.982
ENSG00000167978	SRRM2	0.309511	0.00124599	0.0788671	0.666445	0.100309	0.469576	3598.07	3866.91	3636.9	4523.75	4351.46	4893.74	3638.89	4231.03	3874.85	4168.82	4102.72	3676.06
ENSG00000065308	TRAM2	0.302443	0.00125498	-0.433025	5.71089e-07	0.0565555	0.716365	2457.79	2469.13	2296.7	3010.06	2893.71	3009.13	1793.07	1805.01	1761.75	2539.02	2500.96	2499.82
ENSG00000170323	FABP4	-1.74254	0.00125498	-0.740277	0.261765	-1.99885	0.000136222	265.838	326.447	593.36	106.142	87.2474	161.003	202.32	209.445	299.893	82.8374	77.6295	137.593
ENSG00000198715	GLMP	0.549486	0.001266	0.416239	0.0161849	1.01533	2.67799e-13	205.465	197.352	208.072	319.581	290.825	283.315	266.564	283.331	265.252	435.146	392.029	410.345
ENSG00000075275	CELSR1	0.684818	0.00129147	0.389681	0.128736	0.00987296	0.984769	111.983	106.095	128.166	193.825	175.707	187.213	138.076	155.71	160.339	103.796	128.089	119.329
ENSG00000164176	EDIL3	-0.445134	0.00129951	0.63094	8.34738e-10	0.497632	3.78554e-06	749.801	735.989	662.19	537.635	573.167	466.784	1091.19	1165.07	1071.89	1005.03	1033.77	1004.55
ENSG00000105220	GPI	-0.457533	0.00132454	-0.319127	0.0367786	0.219953	0.173267	610.552	606.153	518.201	422.263	407.155	434.333	424.776	489.722	476.067	711.603	635.268	678.226
ENSG00000058063	ATP11B	-0.459281	0.00132582	0.0599137	0.807554	-0.387586	0.00222264	808.227	847.278	881.337	527.251	719.791	600.329	935.85	865.257	851.181	595.83	640.443	713.537
ENSG00000274618	HIST1H4F	-0.946523	0.00133492	-1.1523	2.22731e-05	-0.223332	0.569438	242.468	209.965	121.045	115.372	106.636	74.8851	110.269	78.1601	70.2719	167.671	166.903	157.076
ENSG00000123384	LRP1	0.755207	0.00134946	0.629633	0.0097545	-0.00827593	0.98975	77.9014	90.5148	102.058	159.214	146.624	152.266	138.076	156.931	123.718	88.8256	121.62	60.882
ENSG00000200275	RNA5SP199	-2.97264	0.00135724	-0.409121	0.741724	-3.86961	0.000329192	31.1606	11.8708	23.7344	2.30745	1.21177	4.99234	31.6425	10.9913	7.91796	2.99412	1.29382	0
ENSG00000164649	CDCA7L	-0.578303	0.00140534	-0.384171	0.0504885	0.234593	0.282131	452.802	494.864	352.851	268.817	323.542	279.571	350.944	360.269	285.047	483.052	586.103	468.792
ENSG00000243244	STON1	-1.00868	0.00141181	-0.197799	0.684173	-0.260645	0.541033	100.298	94.2245	79.1147	49.6101	38.7766	47.4272	89.1743	67.1689	84.1283	91.8197	73.748	62.0997
ENSG00000067048	DDX3Y	1.27392	0.00141271	0.332221	0.686068	0.477205	0.462243	21.4229	20.032	42.7219	71.5308	70.2826	62.4042	29.7248	39.6907	36.6206	44.9118	34.9333	37.7469
ENSG00000135451	TROAP	-1.63495	0.00141295	-0.823635	0.0975615	0.388076	0.466036	53.5572	48.2251	29.2724	13.8447	14.5412	13.7289	27.807	26.8676	18.8052	49.902	71.1604	51.1409
ENSG00000124795	DEK	-0.404108	0.00143308	-0.271493	0.0508928	0.285616	0.0238472	959.161	1102.5	928.015	721.077	792.497	748.851	889.825	806.027	788.827	1179.68	1204.55	1277.3
ENSG00000162415	ZSWIM5	1.20442	0.00145878	0.692623	0.142402	-0.287853	0.7277	29.213	25.2254	24.5255	68.0696	54.5296	58.66	46.9843	42.7438	37.6103	21.9569	24.5827	18.2646
ENSG00000171621	SPSB1	0.527982	0.00145938	0.616285	5.35753e-05	0.36795	0.0923235	300.894	231.481	281.648	388.805	376.86	405.627	446.83	417.668	382.042	304.402	432.138	319.022
ENSG00000148498	PARD3	0.562995	0.00146944	0.429053	0.0182784	0.168103	0.521191	226.888	225.545	197.787	320.735	356.26	283.315	301.083	315.694	257.334	239.53	263.94	230.134
ENSG00000100368	CSF2RB	-0.492041	0.00151583	0.392648	0.00367803	0.785203	3.76152e-11	514.149	561.637	449.371	339.194	362.319	384.41	672.163	664.972	670.057	909.215	834.517	893.748
ENSG00000093167	LRRFIP2	-0.547382	0.00151926	-0.441834	0.00580346	0.0117006	0.970132	366.136	394.704	446.998	233.052	290.825	304.533	290.536	277.224	326.616	374.265	420.493	431.045
ENSG00000173193	PARP14	-0.467415	0.00154313	-0.865763	2.68751e-07	0.100043	0.680839	806.279	684.055	639.246	489.178	567.108	483.009	498.609	373.093	298.903	867.297	750.418	667.267
ENSG00000002586	CD99	0.354116	0.00154619	0.0457631	0.857617	0.265918	0.0243602	858.863	872.504	819.628	1108.73	1112.4	1040.9	880.236	871.974	886.812	1059.92	1010.48	1006.99
ENSG00000168502	MTCL1	0.448265	0.00156087	0.183072	0.486717	0.515668	9.22201e-05	383.664	431.8	441.46	542.25	554.99	621.546	378.751	498.271	553.267	568.883	648.206	591.773
ENSG00000185201	IFITM2	-0.554459	0.00156662	-0.359877	0.0495009	0.259446	0.198216	418.72	419.929	320.414	261.895	267.801	259.602	305.877	309.587	288.016	506.007	421.787	461.486
ENSG00000189067	LITAF	0.927596	0.00158504	0.734696	0.0162531	0.736895	0.0229992	51.6097	51.9347	45.0954	94.6053	96.9416	91.1102	75.7502	79.3814	93.036	90.8217	84.0986	73.0584
ENSG00000133110	POSTN	-1.56622	0.00160048	-0.233995	0.743139	-3.47968	6.90992e-08	44.7933	43.0316	40.3485	13.8447	19.3883	9.98467	42.19	37.8588	28.7026	3.99216	1.29382	6.0882
ENSG00000196549	MME	-0.79778	0.00160048	-0.930155	2.7254e-05	1.05706	1.32869e-10	144.118	181.772	143.989	78.4531	109.059	83.6216	95.8863	78.1601	74.2309	338.336	302.755	342.157
ENSG00000169359	SLC33A1	-0.553007	0.00164358	-0.0749109	0.840248	-0.156566	0.623981	356.399	299.738	386.871	223.822	243.566	243.376	357.656	297.986	338.493	356.3	225.126	354.333
ENSG00000159714	ZDHHC1	1.05867	0.00164852	0.395937	0.475599	0.797566	0.0436538	33.1081	36.3543	36.3927	80.7606	71.4944	68.6446	48.902	50.682	39.5898	72.857	46.5777	64.5349
ENSG00000152661	GJA1	0.474229	0.00165199	1.28712	1.43814e-38	0.695339	5.72472e-11	2058.54	2578.19	2157.46	2676.64	3840.1	2931.75	5223.89	5424.19	5977.07	3354.41	3881.47	3819.74
ENSG00000104341	LAPTM4B	0.40611	0.00166332	0.313914	0.0100643	0.0697976	0.762368	622.237	640.281	693.044	861.831	946.392	785.045	836.129	815.797	784.868	610.801	703.841	750.067
ENSG00000169255	B3GALNT1	-0.767583	0.00166834	-0.646642	0.00390395	-0.17974	0.589574	138.275	163.223	162.185	87.6829	106.636	78.6293	108.352	103.196	85.1181	143.718	144.908	122.982
ENSG00000196428	TSC22D2	0.455407	0.00166834	0.267343	0.146711	-0.249246	0.217089	490.779	448.123	588.613	685.311	729.485	680.206	605.043	561.165	678.965	375.263	443.782	473.662
ENSG00000281508	CDR1-AS	0.591956	0.00166834	0.384373	0.071584	-0.415371	0.118317	145.091	166.191	163.767	246.897	237.507	233.392	191.773	210.055	220.713	98.806	137.145	124.199
ENSG00000136153	LMO7	-0.670542	0.00169623	-0.290402	0.238322	0.561696	0.000253878	225.914	235.19	244.464	117.68	182.977	143.53	160.13	191.126	227.641	333.346	360.977	353.116
ENSG00000151702	FLI1	0.349054	0.00170254	-0.413728	0.000107347	-0.271573	0.033763	1507.39	1460.11	1345.74	1948.64	1690.42	1855.9	1150.64	1093.02	998.653	1277.49	1244.66	1061.78
ENSG00000128641	MYO1B	-0.38514	0.00171065	-0.579048	7.16005e-07	-1.08807	5.08307e-23	1064.33	1104.73	1284.03	909.134	849.45	887.388	841.882	760.23	715.586	525.967	552.463	554.026
ENSG00000272405	RP11-284F21.10	1.90725	0.00171065	1.06516	0.247659	1.99553	0.000531537	10.7114	4.45155	9.49376	36.9191	30.2942	23.7136	10.5475	25.6463	13.8564	37.9255	25.8765	32.8763
ENSG00000166483	WEE1	0.487255	0.00171095	0.146014	0.636771	0.700085	5.55237e-06	326.212	371.704	414.561	473.026	563.473	526.692	403.681	345.004	490.914	544.93	553.757	719.626
ENSG00000168769	TET2	0.436521	0.00173377	0.484633	0.00027496	0.175127	0.375338	435.274	508.219	553.011	685.311	665.261	678.958	748.872	682.069	672.037	525.967	577.046	597.861
ENSG00000154734	ADAMTS1	-2.25237	0.0017454	-0.881174	0.390314	1.86548	0.00405345	82.7702	184.739	83.0704	13.8447	38.7766	21.2174	36.4368	56.7882	97.9848	322.367	649.5	314.151
ENSG00000076248	UNG	-1.06849	0.0017725	-0.515456	0.145199	-0.473269	0.220641	119.773	78.644	75.1589	47.3026	37.5649	44.931	64.2438	64.7264	61.3642	72.857	68.5727	54.7938
ENSG00000111145	ELK3	-0.3753	0.0017725	-0.148111	0.456387	-0.249977	0.0281666	2844.37	2950.64	2495.28	2381.28	1976.4	2036.87	2864.12	2479.14	2153.69	2421.25	2337.94	2236.81
ENSG00000173218	VANGL1	-0.563666	0.0017725	-0.385867	0.0484998	0.251293	0.202798	335.95	270.061	313.294	207.67	195.095	218.415	259.852	204.56	242.488	343.326	379.091	375.033
ENSG00000205208	C4orf46	-0.73778	0.0018147	-0.132684	0.701553	0.118067	0.706253	182.094	231.481	216.774	94.6053	156.318	128.553	193.69	202.728	180.134	210.587	245.827	233.787
ENSG00000090621	PABPC4	-0.391311	0.00182118	-0.439743	0.000116082	0.162964	0.32878	1039.98	1007.53	909.027	692.234	769.474	793.782	720.106	691.839	773.981	970.095	1177.38	1178.68
ENSG00000100401	RANGAP1	0.434999	0.00183414	-0.174816	0.431982	0.444441	0.000653259	394.376	385.059	406.649	523.79	504.096	576.615	312.589	381.641	355.318	545.928	533.056	540.632
ENSG00000184270	HIST2H2AB	-1.32651	0.00184921	-1.10833	0.00341158	-0.283012	0.614716	96.403	71.2248	44.3042	25.3819	36.3531	22.4655	30.6836	36.0269	30.6821	56.8883	68.5727	48.7056
ENSG00000168282	MGAT2	-0.44361	0.00184931	-0.179016	0.346727	-0.205227	0.230724	532.651	474.09	503.169	362.269	380.496	366.937	467.925	418.279	451.324	431.153	424.375	457.833
ENSG00000128052	KDR	0.352499	0.00185457	-0.231635	0.152342	-0.91308	2.8331e-22	6881.61	6905.84	6491.36	8735.99	9662.65	7507.23	6268.09	6418.29	4615.18	3609.91	4036.73	3167.08
ENSG00000166439	RNF169	-0.453345	0.00185581	-0.259174	0.120388	0.0317244	0.903034	553.1	511.186	500.005	361.115	363.531	418.108	488.061	409.12	413.713	538.942	543.406	521.15
ENSG00000129682	FGF13	4.71138	0.00186025	3.27756	NA	-1.31963	NA	0	0	1.58229	19.6133	14.5412	8.73659	4.79432	4.27438	6.92822	0	0	0
ENSG00000163535	SGO2	-0.814295	0.00190892	-0.563032	0.0335748	0.168308	0.635684	172.357	171.385	131.33	84.2218	72.7062	113.576	134.241	103.806	84.1283	163.679	217.363	155.858
ENSG00000104904	OAZ1	-0.444877	0.00191097	-0.159747	0.419076	-0.137596	0.497063	606.657	544.573	518.201	423.416	386.554	415.612	521.622	478.731	496.852	549.92	498.123	471.227
ENSG00000123933	MXD4	0.41638	0.0019255	0.257078	0.181533	0.180367	0.317864	418.72	425.123	421.681	582.63	533.179	574.119	419.023	573.378	518.626	452.112	516.236	473.662
ENSG00000197635	DPP4	-1.11499	0.00193413	-1.60642	5.30973e-07	1.35605	2.95946e-11	82.7702	81.6117	65.6652	25.3819	43.6237	37.4425	23.9716	30.5313	19.7949	177.651	199.249	214.305
ENSG00000163683	SMIM14	-0.633307	0.00194268	0.354243	0.0493895	0.21528	0.341471	235.652	227.029	215.192	163.829	150.259	122.312	303.96	293.711	269.211	267.475	249.708	271.534
ENSG00000180398	MCFD2	0.345951	0.00195584	0.383228	0.000205884	0.7525	2.28445e-14	789.725	827.988	850.483	1044.12	1067.57	1028.42	1086.39	1066.76	1074.86	1319.41	1359.81	1498.92
ENSG00000090372	STRN4	0.447087	0.00196897	0.105218	0.700446	-0.195785	0.346311	320.369	340.543	322.788	451.106	445.931	445.566	337.52	377.367	343.442	275.459	287.229	300.757
ENSG00000168067	MAP4K2	0.656984	0.00202142	0.0439125	0.940755	0.00564411	0.992214	171.383	143.933	124.21	252.665	199.942	238.384	150.542	170.975	128.667	182.641	159.14	98.6289
ENSG00000178878	APOLD1	0.580177	0.00207265	-0.479958	0.0256631	-0.758987	0.000253878	176.252	221.094	200.951	313.813	325.966	257.105	126.57	154.488	148.462	110.782	116.444	129.07
ENSG00000164056	SPRY1	-1.01583	0.00210332	-0.781468	0.0248213	-1.41545	8.49582e-06	74.0063	95.7083	87.8173	34.6117	48.4708	44.931	48.902	34.8057	69.2822	30.9393	31.0518	35.3116
ENSG00000197496	SLC2A10	0.744284	0.00214205	0.512269	0.0450752	0.0268028	0.962006	104.193	90.5148	84.6527	174.212	161.165	131.049	123.693	145.94	126.687	99.804	99.6245	85.2348
ENSG00000113391	FAM172A	-0.517431	0.0021478	0.176062	0.481457	-0.435279	0.0188175	316.474	362.059	325.952	224.976	244.777	233.392	412.311	402.403	321.667	220.567	292.404	236.222
ENSG00000150753	CCT5	-0.370683	0.00223887	-0.179041	0.254119	-0.221885	0.0987697	1369.12	1336.21	1142.42	973.742	996.075	1007.2	1165.98	1171.18	1064.97	1086.87	1133.39	1091.01
ENSG00000141012	GALNS	0.696499	0.0022558	0.217765	0.594378	0.367697	0.193643	114.905	106.837	102.849	201.901	173.283	149.77	96.8452	131.895	148.462	158.688	128.089	131.505
ENSG00000117984	CTSD	0.6144	0.00228386	0.36465	0.0996085	0.773898	5.47173e-06	173.331	143.933	155.065	275.74	215.695	229.648	193.69	197.843	216.754	265.479	269.116	273.969
ENSG00000185585	OLFML2A	1.38868	0.00229494	0.88003	0.102835	-1.19514	0.168424	25.3179	19.29	12.6583	61.1473	43.6237	43.683	31.6425	33.5844	39.5898	2.99412	11.6444	10.9588
ENSG00000112029	FBXO5	-0.970148	0.00229744	-0.85636	0.00169277	-0.164201	0.705083	97.3767	112.031	87.8173	38.0729	64.2238	49.9234	57.5318	58.0095	48.4975	83.8354	91.8616	91.323
ENSG00000114125	RNF7	-0.522273	0.00229744	-0.540469	0.000279536	-0.747401	1.82439e-06	355.425	325.705	366.301	230.745	275.072	223.407	243.551	231.427	247.436	188.63	219.95	219.175
ENSG00000122779	TRIM24	0.40369	0.00229744	0.551415	2.29757e-06	0.190778	0.241537	737.142	872.504	696.209	1002.59	1065.15	987.235	1124.75	1169.96	1092.68	873.285	878.507	892.531
ENSG00000119912	IDE	-0.374425	0.00233122	0.0381074	0.905379	-0.326294	0.0104023	747.853	741.183	745.26	595.321	573.167	555.398	851.471	754.734	692.822	570.879	578.34	640.479
ENSG00000171475	WIPF2	-0.518144	0.00234158	0.101132	0.720593	-0.0362962	0.907927	297.973	305.673	327.535	221.515	209.636	219.663	339.438	343.172	317.708	300.41	298.874	312.934
ENSG00000096060	FKBP5	-0.573333	0.00236158	-0.368866	0.0610477	0.0468193	0.885881	251.232	252.254	280.066	168.444	195.095	163.499	226.292	184.409	199.929	262.485	284.641	266.663
ENSG00000167110	GOLGA2	0.427632	0.00237937	0.116408	0.669202	0.0391829	0.889845	418.72	446.639	465.985	616.088	539.237	637.771	443.954	445.146	561.185	415.185	472.246	489.491
ENSG00000160219	GAB3	0.823615	0.00238672	0.146663	0.81122	0.0500085	0.936863	63.2949	60.8378	63.2917	118.833	109.059	103.591	64.2438	65.9476	78.1899	68.8648	62.1036	63.3173
ENSG00000243943	ZNF512	-1.09647	0.00242761	-0.0528488	0.950444	-0.0482483	0.940691	97.3767	63.8055	68.8297	35.7654	36.3531	34.9464	91.092	65.337	65.3232	78.8452	62.1036	80.3643
ENSG00000078018	MAP2	-0.857203	0.00243094	-0.800269	0.00113735	0.00026082	0.999574	165.54	158.03	260.287	92.2978	88.4592	142.282	111.228	98.9214	127.677	176.653	169.491	241.093
ENSG00000182158	CREB3L2	-0.326351	0.00243094	0.00985584	0.975435	-0.122974	0.379697	1419.75	1372.56	1430.39	1066.04	1183.9	1119.53	1430.62	1425.81	1402.47	1247.55	1367.57	1279.74
ENSG00000152402	GUCY1A2	0.907391	0.00245338	-0.0235989	0.98336	-2.85638	8.15853e-09	52.5834	51.1928	64.0829	96.9127	129.659	88.614	76.7091	58.6201	29.6924	4.9902	6.46912	12.1764
ENSG00000109133	TMEM33	-0.399272	0.00247938	-0.0962955	0.653773	-0.495267	4.71075e-05	831.597	843.569	928.015	619.549	735.544	620.298	863.936	823.735	752.206	563.893	621.036	672.138
ENSG00000178904	DPY19L3	0.435992	0.00248513	0.53578	4.63746e-06	-0.44626	0.00060915	552.126	572.766	547.473	757.996	860.356	645.26	883.113	813.965	732.411	403.208	428.256	401.821
ENSG00000076003	MCM6	-0.642143	0.00250292	-0.559579	0.00728548	0.404947	0.0353031	214.229	222.577	181.964	141.908	128.448	126.057	153.418	148.993	116.79	263.483	275.585	283.71
ENSG00000070770	CSNK2A2	-0.355242	0.00255485	-0.332786	0.00176796	-0.298568	0.0521221	1268.82	1306.53	1405.08	969.127	1134.22	1010.95	1011.6	1082.64	1071.89	887.258	1252.42	1116.58
ENSG00000141338	ABCA8	0.722335	0.00257529	0.896467	2.09783e-06	-0.544631	0.0635107	112.957	126.127	99.6845	167.29	231.448	161.003	227.251	217.383	187.062	70.8609	81.511	81.5819
ENSG00000107959	PITRM1	-0.378059	0.00258068	-0.0399517	0.895029	0.106118	0.546927	985.452	1036.47	893.996	709.54	748.874	787.541	882.154	1013.03	943.227	988.06	1104.93	1060.56
ENSG00000215012	C22orf29	0.589065	0.00258731	-0.251014	0.511711	-0.141512	0.668304	215.203	172.868	228.641	344.963	261.742	319.51	165.883	127.01	229.621	176.653	174.666	209.434
ENSG00000171408	PDE7B	-0.646256	0.00260288	-1.20086	6.46536e-12	-0.591146	0.00442595	249.284	340.543	263.452	161.521	220.542	164.747	128.488	120.293	124.708	201.604	210.893	157.076
ENSG00000148400	NOTCH1	0.318183	0.00260828	0.0237784	0.929937	0.232086	0.0349088	1657.35	1612.94	1670.9	2171.31	1883.09	2108.01	1572.54	1766.54	1689.49	1973.13	2050.71	1802.11
ENSG00000185130	HIST1H2BL	-1.29928	0.00265221	-0.956111	0.0130872	-0.16225	0.793261	64.2686	65.2894	42.7219	19.6133	20.6001	29.954	31.6425	31.1419	25.7334	48.904	59.5159	46.2703
ENSG00000117519	CNN3	-0.30487	0.00269122	-0.0965884	0.526095	-0.597862	3.16768e-09	2052.7	2185.71	2107.61	1623.29	1732.83	1786.01	2024.16	1939.96	1986.42	1261.52	1399.92	1552.49
ENSG00000176692	FOXC2	0.606874	0.00269354	0.480581	0.00699686	0.380707	0.070589	242.468	232.222	320.414	370.345	344.143	497.986	353.821	361.491	397.878	338.336	310.518	390.863
ENSG00000161013	MGAT4B	0.358699	0.00269522	0.0878409	0.699717	0.497487	6.32769e-06	672.873	687.764	674.848	919.517	859.145	832.472	669.287	779.77	714.596	1006.02	887.564	988.724
ENSG00000272886	DCP1A	0.394995	0.00269587	0.269452	0.0437623	-0.241822	0.139305	611.526	551.25	600.48	701.463	798.556	818.743	714.353	687.565	727.463	448.12	509.767	540.632
ENSG00000221676	RNU6ATAC	-1.56952	0.00270886	-0.324224	0.871997	-2.35931	1.37957e-05	43.8195	28.9351	70.412	14.9984	14.5412	18.7213	67.1204	31.7526	15.8359	6.98628	11.6444	9.74112
ENSG00000100442	FKBP3	-0.517331	0.00271659	0.0121441	0.981938	-0.323458	0.0708398	401.192	359.834	329.908	278.047	250.836	232.144	417.105	365.765	317.708	291.428	294.992	287.363
ENSG00000148303	RPL7A	0.331026	0.00272696	-0.235922	0.0371284	-0.142065	0.338292	2709.99	2527.74	2322.02	3404.64	2950.66	3156.41	2085.53	2129.25	2215.05	2117.84	2524.25	2238.02
ENSG00000124126	PREX1	0.429093	0.0027326	-0.684883	1.42214e-08	-0.894509	3.23003e-13	787.778	770.118	955.705	1234.48	975.474	1175.7	517.786	539.183	508.729	453.11	455.426	449.309
ENSG00000169410	PTPN9	-0.55225	0.00277781	0.0860976	0.793745	0.0986049	0.740389	248.311	266.351	264.243	171.905	189.036	170.988	272.317	269.897	288.016	252.504	263.94	322.675
ENSG00000213390	ARHGAP19	-0.933569	0.0028014	-0.272229	0.503328	-0.111032	0.813359	87.6391	91.9987	91.773	40.3803	48.4708	53.6676	83.4211	69.6114	73.2411	80.8413	87.9801	84.0172
ENSG00000072210	ALDH3A2	-0.69898	0.00280791	-0.266672	0.324861	0.323082	0.149997	188.911	183.997	159.02	129.217	103	94.8544	144.788	150.825	146.482	228.551	229.007	209.434
ENSG00000077782	FGFR1	0.339001	0.00280791	0.0145305	0.967275	0.111217	0.492344	846.204	793.118	833.077	1074.12	1005.77	1047.14	794.898	870.142	833.365	899.234	912.147	868.178
ENSG00000166974	MAPRE2	-0.307398	0.00280791	-0.0165921	0.952031	0.0964261	0.486809	1965.06	2026.2	1893.21	1529.84	1668.61	1560.11	1939.78	1985.15	1902.29	2022.03	2189.15	2107.74
ENSG00000050820	BCAR1	0.448893	0.00281809	0.0868273	0.775046	0.347981	0.0356864	580.365	626.185	490.511	811.067	681.014	826.232	531.21	655.202	616.611	802.425	745.243	618.561
ENSG00000105339	DENND3	0.481898	0.00281899	0.218426	0.467647	0.698915	1.3365e-07	332.055	351.672	418.517	486.871	476.225	579.111	315.466	451.863	517.637	608.805	596.453	592.991
ENSG00000076554	TPD52	0.869488	0.00282084	-0.752422	0.0424659	0.103617	0.857623	70.1112	65.2894	53.0068	93.4515	139.353	111.08	30.6836	40.912	39.5898	63.8746	67.2789	71.8408
ENSG00000087470	DNM1L	-0.3728	0.00282602	-0.148883	0.398026	-0.110439	0.525543	743.958	807.214	825.957	594.167	632.544	611.561	763.255	702.831	684.904	741.544	737.48	733.02
ENSG00000129946	SHC2	1.34306	0.00284707	1.24172	0.00230936	-0.420873	0.63384	19.4753	22.2577	21.361	51.9175	33.9295	74.8851	38.3545	47.6288	64.3334	14.9706	12.9382	19.4822
ENSG00000163069	SGCB	-0.427143	0.00285167	-0.0326699	0.933623	-0.0796793	0.723342	519.992	612.83	561.714	438.415	412.002	411.868	623.261	556.28	482.006	538.942	540.819	532.109
ENSG00000131375	CAPN7	-0.508796	0.00287389	-0.0913701	0.760959	-0.244161	0.228086	344.714	318.286	303.8	216.9	227.813	234.64	301.083	294.322	313.749	250.508	285.935	283.71
ENSG00000108395	TRIM37	-0.395627	0.00287429	-0.0374229	0.905984	0.113994	0.551961	646.581	688.506	707.285	479.949	528.331	546.661	652.027	632.609	713.606	742.542	674.083	802.425
ENSG00000196141	SPATS2L	0.436155	0.00287647	0.0366816	0.920961	-0.131926	0.525227	465.461	507.477	481.017	643.777	747.662	577.863	524.498	526.97	441.426	429.157	490.36	415.215
ENSG00000170144	HNRNPA3	-0.328233	0.00291398	-0.00685954	0.983076	-0.0914454	0.551961	2194.87	2148.61	1943.85	1612.9	1791	1606.28	2170.87	2022.39	2077.47	1986.1	1892.87	2041.98
ENSG00000129810	SGO1	-1.30589	0.00299437	-0.612457	0.18399	0.314462	0.52243	59.3998	64.5475	39.5573	23.0745	20.6001	22.4655	44.1077	33.5844	29.6924	58.8844	78.9233	66.9702
ENSG00000160271	RALGDS	0.477666	0.00299437	0.0245141	0.957595	-0.402025	0.0312576	307.71	292.318	274.528	445.337	367.166	404.379	292.453	304.092	292.965	241.526	218.656	202.128
ENSG00000245532	NEAT1	0.889996	0.00299437	0.890381	0.46501	0.726809	1.87936e-08	10635.5	14888.2	12171	19105.6	21550.1	29246.4	7062.03	21653.4	41264.5	23839.2	18092.8	20682.8
ENSG00000142687	KIAA0319L	0.49835	0.00305541	0.500524	0.00181755	0.580218	0.000831887	263.891	223.319	228.641	343.809	327.178	338.231	360.533	341.34	309.79	381.251	392.029	298.322
ENSG00000203727	SAMD5	0.726314	0.00313055	0.254986	0.509853	-0.561725	0.119207	110.036	91.2568	82.2792	156.906	174.495	136.041	120.817	117.24	98.9745	64.8726	82.8048	45.0527
ENSG00000115194	SLC30A3	1.57054	0.00313924	0.180972	0.912706	1.63669	0.00329727	14.6065	13.3546	8.70261	31.1505	44.8355	32.4502	13.4241	11.6019	16.8257	31.9373	59.5159	23.1352
ENSG00000107554	DNMBP	0.360109	0.00314123	0.34585	0.00575283	0.19884	0.190245	802.384	780.505	707.285	972.588	940.333	1027.17	947.357	911.054	1060.02	881.27	811.228	943.671
ENSG00000162929	KIAA1841	-0.678833	0.00315308	0.0775512	0.869718	-0.120226	0.732446	178.199	158.03	159.812	98.0664	99.3651	112.328	199.444	156.931	169.246	167.671	138.439	149.77
ENSG00000065135	GNAI3	-0.356537	0.00316486	0.104579	0.554784	-0.310366	0.00459947	1200.66	1300.59	1251.59	899.904	1079.69	954.785	1402.82	1386.12	1254.01	987.062	998.833	1054.48
ENSG00000082898	XPO1	-0.312459	0.00320623	-0.211838	0.169619	-0.17918	0.139765	1812.18	1729.43	1712.83	1472.15	1320.83	1439.04	1761.43	1434.97	1351	1624.81	1458.14	1570.76
ENSG00000172331	BPGM	0.437355	0.00322207	0.74885	5.48886e-08	-0.141427	0.643989	357.373	361.317	368.674	444.183	535.602	494.241	513.951	615.511	701.729	238.532	386.854	368.945
ENSG00000201185	RNA5SP202	-2.25654	0.00325029	-0.71378	0.754127	-2.9952	0.000190878	45.7671	10.3869	36.3927	8.07606	3.63531	7.48851	39.3134	10.3806	6.92822	3.99216	5.1753	2.43528
ENSG00000086589	RBM22	-0.520948	0.00325136	0.0356346	0.929937	-0.126741	0.612734	296.999	287.867	296.68	189.211	202.366	223.407	285.741	297.375	322.657	255.498	282.054	273.969
ENSG00000125844	RRBP1	0.335644	0.00326084	0.200869	0.098736	0.0244688	0.903489	2202.66	2141.2	2264.26	2869.31	2441.72	3031.6	2317.57	2579.9	2710.91	2063.95	2310.77	2376.83
ENSG00000140740	UQCRC2	-0.391262	0.00327073	-0.0126432	0.975435	-0.130067	0.464044	697.217	651.41	627.379	478.795	515.002	512.963	681.752	680.238	596.816	586.848	631.387	594.209
ENSG00000279117	CTD-2562J17.6	0.429431	0.00327073	-0.559128	0.000182621	-1.04952	2.67799e-13	495.648	470.38	598.107	747.612	705.25	653.996	391.216	352.942	319.688	260.489	238.064	259.357
ENSG00000099337	KCNK6	-1.07233	0.00327339	-0.196959	0.74822	0.278832	0.555804	84.7177	60.8378	102.058	48.4564	33.9295	34.9464	88.2154	53.7351	76.2104	124.755	68.5727	105.935
ENSG00000014216	CAPN1	-0.416139	0.00327551	-0.0665211	0.81289	0.276587	0.0402232	553.1	534.928	517.41	429.185	381.707	391.898	501.485	550.174	480.026	647.728	652.088	651.438
ENSG00000100526	CDKN3	-1.99465	0.00329305	-0.908473	0.167155	-0.106975	0.916642	39.9245	40.0639	15.8229	10.3835	4.84708	8.73659	16.3007	21.9825	11.8769	24.951	43.99	20.6999
ENSG00000127533	F2RL3	1.95953	0.00332753	0.562442	0.692678	-1.35631	NA	4.86884	6.67732	9.49376	38.0729	15.753	28.7059	9.58863	13.4338	7.91796	0.99804	3.88147	3.65292
ENSG00000179222	MAGED1	0.314267	0.00333461	0.323753	0.00290912	-0.147224	0.271777	2279.59	2296.26	2022.96	2873.92	2743.45	2591.02	2694.41	2985.35	2589.17	1896.28	1986.02	2100.43
ENSG00000261371	PECAM1	0.284966	0.00336361	-0.112147	0.428043	-0.203102	0.0485861	15567.6	16150.2	18079.3	21046.2	19371.3	20277.6	15536.5	15200.9	15428.1	14224.1	14450.7	14756.6
ENSG00000197713	RPE	-0.529055	0.00341923	-0.384958	0.0379944	-0.350403	0.105606	274.602	273.77	262.661	178.827	192.671	190.957	228.209	188.683	207.846	252.504	200.543	182.646
ENSG00000118762	PKD2	-0.4563	0.0035033	-0.0517306	0.883332	-0.200559	0.388296	431.379	438.478	484.973	295.353	341.719	351.96	427.653	404.845	481.016	310.391	432.138	445.656
ENSG00000182952	HMGN4	-1.0417	0.00354803	-0.161248	0.76022	0.0181177	0.974389	100.298	90.5148	75.9501	49.6101	54.5296	24.9617	92.0509	73.8858	73.2411	98.806	94.4492	76.7114
ENSG00000196739	COL27A1	0.582147	0.00358341	0.128098	0.730122	0.661882	0.000315105	148.986	166.933	171.679	230.745	220.542	280.819	162.048	180.745	192.011	285.44	230.301	258.14
ENSG00000127511	SIN3B	0.479099	0.0036479	0.109259	0.738835	0.0914589	0.762021	320.369	270.803	313.294	424.57	374.437	460.543	285.741	316.304	375.113	331.349	270.409	362.857
ENSG00000142156	COL6A1	0.513806	0.0036479	0.535501	0.00101548	-0.37768	0.0914799	232.73	253.738	206.489	308.044	325.966	356.952	335.602	311.419	362.247	179.647	199.249	157.076
ENSG00000115365	LANCL1	-0.511982	0.00366534	-0.170177	0.525883	-0.184583	0.407752	295.051	320.512	288.768	215.746	220.542	198.445	234.921	267.454	303.852	269.471	269.116	260.575
ENSG00000229989	MIR181A1HG	0.813923	0.00374542	0.470871	0.207918	0.0162738	0.978578	75.9538	102.386	143.198	166.136	162.377	239.632	116.022	130.674	202.898	107.788	93.1554	126.635
ENSG00000008517	IL32	0.617002	0.00381106	0.538946	0.0105631	-0.148517	0.703789	143.144	149.869	214.401	259.588	253.26	267.09	256.975	244.861	238.529	160.685	133.264	165.599
ENSG00000114631	PODXL2	1.15436	0.00381106	1.09762	0.00360018	-0.316769	0.71813	21.4229	28.1931	24.5255	56.5324	54.5296	54.9157	47.9432	56.1776	55.4257	12.9745	24.5827	23.1352
ENSG00000162408	NOL9	-0.546457	0.00381106	-0.0730043	0.846197	0.0777006	0.794057	313.553	361.317	275.319	224.976	227.813	198.445	314.507	304.092	287.026	346.32	341.57	319.022
ENSG00000278637	HIST1H4A	-1.22741	0.00382629	-0.89662	0.0218408	-0.370606	0.458397	61.3473	55.6444	46.6776	24.2282	19.3883	26.2098	35.4779	28.6994	23.7539	44.9118	41.4024	40.1821
ENSG00000074590	NUAK1	0.552093	0.00384165	0.278321	0.699593	-0.884346	6.10725e-05	351.53	339.06	526.112	605.704	533.179	646.508	444.913	390.19	644.324	175.655	200.543	287.363
ENSG00000034677	RNF19A	-0.42371	0.00386761	-0.381784	0.00882767	-0.807583	1.09625e-08	656.319	738.215	870.261	557.248	575.59	557.894	607.919	579.484	556.237	380.253	448.957	473.662
ENSG00000048828	FAM120A	-0.345316	0.00386761	-0.140166	0.440566	0.0222384	0.929526	1336.98	1249.4	1129.76	978.357	962.145	984.739	1230.22	1086.3	1062	1403.24	1208.43	1170.15
ENSG00000130724	CHMP2A	0.452865	0.00386761	0.0903864	0.758283	0.0580234	0.843463	305.763	293.802	306.965	441.876	373.225	425.597	322.178	331.57	311.77	324.363	337.688	284.928
ENSG00000170891	CYTL1	0.940009	0.00388971	0.920001	0.00179769	-2.61219	4.24622e-06	40.8982	40.0639	45.0954	80.7606	71.4944	89.8621	79.5856	79.3814	80.1694	8.98236	10.3506	1.21764
ENSG00000109685	WHSC1	-0.388999	0.00393257	-0.173105	0.285002	0.36046	0.00148616	668.978	661.055	681.968	492.64	481.072	564.134	621.343	568.493	600.775	845.34	868.157	880.354
ENSG00000180667	YOD1	0.618454	0.00393257	0.0181777	0.977902	-0.378783	0.175011	130.485	143.933	156.647	184.596	253.26	225.903	149.583	149.603	138.564	98.806	112.563	122.982
ENSG00000032444	PNPLA6	0.446844	0.00396114	0.113461	0.700446	0.32581	0.0828331	328.16	311.608	306.965	460.335	390.19	439.326	325.055	387.137	308.8	465.087	363.565	357.986
ENSG00000169826	CSGALNACT2	-0.518477	0.00397199	0.260977	0.204369	0.145098	0.603254	332.055	340.543	428.01	242.282	278.707	248.369	391.216	453.695	477.057	335.342	417.905	472.445
ENSG00000138413	IDH1	-0.452321	0.00399917	-0.123743	0.557471	-0.419781	0.00320852	525.834	577.218	561.714	449.952	428.966	338.231	536.005	506.82	489.924	453.11	379.091	415.215
ENSG00000089009	RPL6	0.267558	0.00401114	-0.0528334	0.796111	-0.255951	0.00745672	2590.22	2605.64	2469.96	3113.9	3065.78	3052.81	2625.37	2429.68	2350.64	2119.84	2225.38	2100.43
ENSG00000185716	C16orf52	-0.763013	0.00401224	-0.4193	0.136818	-0.364908	0.233997	158.724	114.256	143.198	73.8383	84.8239	86.1178	102.598	94.6471	114.81	93.8158	111.269	119.329
ENSG00000135862	LAMC1	0.262524	0.00402655	0.0867052	0.559198	-0.424902	1.10167e-06	4342.03	4194.84	4526.94	5100.61	5437.21	5139.61	4736.78	4720.75	4440	3049.01	3429.93	3294.94
ENSG00000252010	SCARNA5	-0.90414	0.00406122	-0.0915953	0.901531	-1.04342	0.000889192	124.642	91.2568	84.6527	54.225	52.1061	53.6676	120.817	95.8683	64.3334	56.8883	50.4592	37.7469
ENSG00000198026	ZNF335	0.614383	0.0041495	0.0615199	0.917684	0.29769	0.29612	115.878	121.676	133.704	191.518	174.495	203.438	107.393	134.338	146.482	168.669	150.084	138.811
ENSG00000198056	PRIM1	-1.61065	0.00416184	-0.434206	0.511711	0.448123	0.392152	32.1343	36.3543	34.0193	12.691	12.1177	8.73659	25.8893	21.3719	29.6924	55.8903	40.1086	43.8351
ENSG00000172977	KAT5	0.654649	0.0042488	0.259141	0.457117	0.286934	0.390306	108.088	106.095	94.9376	152.291	172.071	162.251	110.269	133.117	125.698	134.735	141.027	102.282
ENSG00000128944	KNSTRN	-0.939765	0.00427398	-0.379816	0.345444	0.313622	0.388546	120.747	88.2891	78.3235	50.7638	43.6237	54.9157	88.2154	70.8326	61.3642	111.781	138.439	107.152
ENSG00000116833	NR5A2	-1.0708	0.00438066	-1.23102	0.00044855	-1.12799	0.00120635	67.1899	79.386	76.7412	47.3026	36.3531	22.4655	45.0666	32.3632	17.8154	26.9471	43.99	32.8763
ENSG00000007908	SELE	-1.07078	0.00438377	-1.19077	0.00127014	-1.16308	0.0034855	65.2424	68.2571	116.299	36.9191	44.8355	37.4425	23.0127	47.6288	37.6103	49.902	21.995	38.9645
ENSG00000122644	ARL4A	0.524983	0.0043938	0.547082	0.000457223	0.0763256	0.842679	369.058	340.543	272.946	434.953	557.414	420.604	470.802	519.032	443.406	301.408	455.426	284.928
ENSG00000125266	EFNB2	0.480574	0.00439649	0.332395	0.0747826	-0.442459	0.292259	963.056	1312.47	1340.99	1458.31	2032.14	1562.6	1293.51	1789.13	1479.67	660.703	1138.57	876.701
ENSG00000077312	SNRPA	-0.683947	0.00441887	-0.481107	0.0709978	-0.144555	0.681715	193.78	173.61	143.198	113.065	100.577	103.591	120.817	145.94	96.0053	154.696	166.903	141.246
ENSG00000131844	MCCC2	-0.569468	0.00444083	-0.241215	0.324486	-0.529505	0.00661643	220.071	249.287	225.477	166.136	141.777	161.003	213.826	188.073	189.041	165.675	168.197	149.77
ENSG00000179094	PER1	0.888526	0.00445895	0.107041	0.901539	0.616534	0.147631	45.7671	53.4186	44.3042	78.4531	94.518	93.6063	37.3957	61.0626	55.4257	63.8746	107.387	51.1409
ENSG00000276180	HIST1H4I	-1.75805	0.00445895	-1.1607	0.0354513	-0.00258072	0.998278	31.1606	37.0962	25.3167	9.22978	6.05885	12.4808	18.2184	14.655	8.90771	36.9275	27.1703	29.2234
ENSG00000091428	RAPGEF4	0.656035	0.00447957	0.21492	0.5582	0.971689	1.53989e-06	98.3505	111.289	128.166	176.52	198.73	158.507	124.652	134.338	134.605	209.589	262.646	196.04
ENSG00000135083	CCNJL	0.605732	0.00449169	0.251591	0.417153	-0.418571	0.147383	135.354	120.192	121.045	181.134	185.401	205.934	139.035	161.205	146.482	100.802	97.0369	84.0172
ENSG00000164125	FAM198B	-0.35042	0.00449169	-0.32474	0.00555083	-0.600942	2.35119e-08	8288.71	9138.29	10807.9	6977.72	8042.51	7134.05	7622.96	7482	7486.43	5785.64	6300.93	6609.35
ENSG00000165629	ATP5C1	-0.361731	0.00449169	-0.214967	0.141604	-0.059775	0.776734	791.673	839.117	747.633	601.09	631.332	620.298	718.189	690.618	644.324	730.566	759.475	802.425
ENSG00000114853	ZBTB47	0.786836	0.00454248	0.330406	0.436193	0.928058	0.000200099	58.426	65.2894	69.6209	115.372	99.3651	119.816	68.0793	81.2133	95.0155	128.747	126.795	114.458
ENSG00000096433	ITPR3	-0.428916	0.00455205	-0.725461	1.73324e-08	0.780203	1.27686e-09	731.299	592.798	607.601	521.483	448.355	463.039	372.039	415.836	378.083	1248.55	1108.81	964.371
ENSG00000133119	RFC3	-0.939314	0.00456025	-0.715748	0.0244204	-0.463011	0.202681	79.8489	97.9341	77.5324	48.4564	38.7766	46.1791	41.2311	59.2307	54.436	61.8785	69.8665	54.7938
ENSG00000173166	RAPH1	-0.477783	0.00456884	-0.109857	0.712872	-0.43945	0.0115825	408.982	444.413	543.518	313.813	345.354	345.719	476.555	427.438	394.908	311.389	381.678	344.592
ENSG00000182022	CHST15	0.534064	0.00456884	-0.197874	0.513678	-1.1911	1.18378e-07	260.97	192.159	204.116	333.426	309.001	305.781	189.855	187.462	194.98	90.8217	124.207	74.2761
ENSG00000102010	BMX	-0.389816	0.00457129	-0.494234	0.000318234	-0.126813	0.508433	1401.25	1348.08	1075.17	993.355	936.698	989.731	1017.35	889.072	813.57	1152.74	1249.83	1112.92
ENSG00000100297	MCM5	-0.761799	0.00457165	-0.884052	0.000169893	0.827168	1.06599e-05	144.118	124.643	113.134	80.7606	69.0709	74.8851	71.9147	67.7795	67.3027	235.538	223.832	217.958
ENSG00000136928	GABBR2	0.922911	0.00472451	0.743028	0.019191	-1.34213	0.00283646	57.4523	57.1282	37.1839	93.4515	113.906	79.8774	80.5445	86.0983	87.0976	19.9608	15.5259	24.3528
ENSG00000114841	DNAH1	0.790953	0.00474127	0.278762	0.546197	0.375935	0.325833	56.4785	63.8055	64.0829	111.911	99.3651	108.583	65.2027	78.7708	80.1694	76.8491	76.3357	87.6701
ENSG00000182240	BACE2	0.328084	0.00474955	0.0763672	0.728036	0.444919	7.88389e-05	1007.85	968.212	1125.8	1337.16	1267.51	1290.52	1053.79	1094.85	1128.31	1293.46	1499.54	1450.21
ENSG00000130508	PXDN	0.296372	0.0048018	-0.0669948	0.712011	-0.179185	0.113683	4275.81	4044.97	4680.42	5542.48	4930.69	5497.81	4110.65	4190.73	4132.19	3723.69	3946.17	3859.92
ENSG00000164877	MICALL2	0.780091	0.00481356	0.268998	0.557471	0.475303	0.136968	83.744	66.7732	65.6652	122.295	104.212	143.53	81.5034	75.107	104.913	99.804	95.743	104.717
ENSG00000105323	HNRNPUL1	-0.339315	0.00484952	-0.0769494	0.699717	0.227283	0.0479312	1406.12	1393.33	1253.97	1105.27	979.11	1120.78	1251.32	1325.06	1270.83	1552.95	1623.75	1586.59
ENSG00000198826	ARHGAP11A	-1.50614	0.00494696	-0.619019	0.262496	0.211821	0.750492	58.426	56.3863	28.4813	17.3058	24.2354	8.73659	36.4368	33.5844	22.7641	45.9099	69.8665	51.1409
ENSG00000166801	FAM111A	-0.510877	0.00505795	-0.554151	0.00132768	0.40381	0.0123908	360.294	342.769	285.604	244.589	230.236	218.415	238.757	197.843	240.508	430.155	428.256	452.962
ENSG00000154856	APCDD1	2.15847	0.00507032	-0.00228967	NA	-1.49206	NA	4.86884	4.45155	3.95573	17.3058	20.6001	21.2174	5.75318	3.66376	3.95898	0.99804	3.88147	0
ENSG00000283199	ABC13-47488600E17.1	1.54684	0.00516759	0.611866	0.510167	0.832298	0.267726	13.6327	9.64502	13.4495	46.1489	23.0236	37.4425	14.3829	17.0975	24.7436	25.9491	23.2888	15.8293
ENSG00000122642	FKBP9	0.347362	0.00519454	0.108929	0.588235	0.0435157	0.853309	686.506	638.797	703.329	909.134	832.486	838.713	706.682	721.149	764.083	649.724	710.31	740.325
ENSG00000153560	UBP1	-0.378759	0.00519454	-0.345024	0.0101228	-0.179572	0.291908	671.899	604.669	609.183	486.871	487.131	475.52	526.416	464.687	497.842	582.856	575.752	510.191
ENSG00000139629	GALNT6	0.640081	0.00521178	-0.0209012	0.978302	1.27595	4.52186e-13	133.406	117.224	98.8933	185.749	191.46	165.995	129.447	100.753	115.8	300.41	288.523	256.922
ENSG00000213190	MLLT11	-0.375634	0.00526765	0.68298	4.98433e-12	-0.626218	3.79299e-07	619.316	611.346	640.038	453.413	505.308	484.257	962.699	1006.31	1040.22	394.226	384.266	438.351
ENSG00000171298	GAA	0.575673	0.00534294	0.0571096	0.914328	0.338362	0.165034	140.222	132.063	136.077	216.9	187.824	203.438	137.117	147.772	139.554	171.663	172.079	174.123
ENSG00000120278	PLEKHG1	-0.414542	0.0053526	-0.567642	2.00819e-05	-0.675908	3.1444e-06	527.782	590.572	525.321	416.494	442.296	375.673	398.887	380.42	331.565	371.271	373.915	287.363
ENSG00000130312	MRPL34	-0.890674	0.0053526	-0.203379	0.662472	-0.106916	0.826218	91.5341	91.9987	81.4881	54.225	43.6237	44.931	69.997	82.4345	77.2001	84.8334	80.2171	81.5819
ENSG00000142552	RCN3	0.491878	0.0053526	0.352672	0.0712479	-0.0290118	0.940707	228.835	221.094	200.16	299.968	289.613	324.502	266.564	305.924	255.354	224.559	192.78	220.393
ENSG00000124610	HIST1H1A	-1.51358	0.00535283	-0.4569	0.483097	0.18825	0.796876	37.9769	46.7413	28.4813	12.691	13.3295	13.7289	33.5602	23.2038	26.7231	54.8922	31.0518	42.6174
ENSG00000136261	BZW2	-0.405016	0.00540298	-0.221312	0.205949	-0.341847	0.013235	662.162	642.507	587.031	429.185	523.484	476.768	589.701	560.555	473.098	524.969	478.715	491.927
ENSG00000123572	NRK	0.732829	0.00545343	1.69544	2.48228e-21	1.90788	1.74706e-26	70.1112	73.4506	99.6845	139.6	130.871	134.793	259.852	274.782	256.344	302.406	305.343	311.716
ENSG00000082512	TRAF5	0.589875	0.00545703	-0.269617	0.372892	-0.222404	0.497639	174.304	135.772	159.02	241.128	199.942	263.346	129.447	122.736	137.575	150.704	113.857	136.376
ENSG00000269968	RP5-940J5.9	0.71064	0.00558501	-0.45462	0.171087	0.8581	0.000734969	116.852	105.353	117.881	178.827	239.93	137.289	99.7218	90.9833	56.4155	277.455	143.615	193.605
ENSG00000130827	PLXNA3	0.468461	0.00561059	0.6031	0.0001168	-0.233527	0.311099	261.943	328.673	319.623	417.648	386.554	459.295	400.805	470.182	517.637	284.442	240.651	252.052
ENSG00000179044	EXOC3L1	2.18088	0.0057205	0.355317	NA	-1.04206	NA	4.86884	6.67732	2.37344	26.5356	24.2354	12.4808	8.62977	3.66376	5.93847	2.99412	0	3.65292
ENSG00000168615	ADAM9	0.387758	0.00575178	0.440164	2.96882e-06	0.865127	3.41584e-23	1553.16	1550.62	1414.57	1874.8	2342.35	1697.39	1957.04	2123.76	2057.68	2822.46	2592.83	2841.97
ENSG00000237649	KIFC1	-1.56516	0.00577102	-1.787	0.000403663	-0.350317	0.617273	36.0294	43.7736	26.899	10.3835	14.5412	11.2328	8.62977	12.8231	8.90771	30.9393	32.3456	20.6999
ENSG00000006634	DBF4	-0.836785	0.00579224	-0.605203	0.0333871	-0.0945221	0.849439	106.141	124.643	89.3996	54.225	58.1649	67.3966	70.9559	70.8326	69.2822	85.8315	97.0369	119.329
ENSG00000171860	C3AR1	3.27938	0.00579224	1.88399	NA	1.11467	NA	0.973767	2.9677	0	16.1521	13.3295	9.98467	6.71204	6.10626	1.97949	5.98824	1.29382	1.21764
ENSG00000186185	KIF18B	-1.27503	0.00579224	-0.850131	0.0599522	0.367787	0.435812	62.3211	42.2897	44.3042	24.2282	16.9648	19.9693	35.4779	19.54	28.7026	59.8824	73.748	58.4467
ENSG00000232220	AC008440.5	3.86147	0.00579224	1.62419	NA	2.13435	NA	0.973767	0.741925	0.791147	9.22978	20.6001	6.24042	2.87659	3.66376	0.989745	6.98628	1.29382	2.43528
ENSG00000095319	NUP188	-0.414396	0.005905	-0.53853	5.55807e-05	0.00930905	0.974308	487.857	438.478	452.536	333.426	353.837	346.967	335.602	313.862	300.883	494.03	442.488	452.962
ENSG00000125740	FOSB	2.13076	0.00595725	0.759367	0.712872	1.69267	0.134943	93.4817	87.5471	293.515	665.698	524.696	886.14	112.187	150.825	541.391	189.628	760.769	592.991
ENSG00000146409	SLC18B1	-0.820226	0.00602691	-0.486519	0.0936937	-0.427897	0.164044	122.695	98.676	113.925	72.6845	69.0709	47.4272	77.6679	72.6645	90.0668	83.8354	84.0986	81.5819
ENSG00000000460	C1orf112	-1.01456	0.00606671	-0.479222	0.204907	0.219343	0.634448	74.9801	72.7086	63.2917	41.534	35.1413	27.4579	54.6552	49.4607	47.5078	93.8158	65.9851	85.2348
ENSG00000176623	RMDN1	-0.588492	0.00608441	0.0879541	0.829313	-0.0539706	0.882452	204.491	183.997	199.369	140.754	121.177	128.553	233.963	204.56	187.062	193.62	183.723	189.952
ENSG00000112559	MDFI	0.75933	0.00610203	0.700908	0.00831493	0.0823011	0.883637	106.141	82.3537	68.0386	167.29	118.753	146.026	119.858	163.648	129.657	100.802	94.4492	75.4937
ENSG00000136603	SKIL	0.348714	0.00614913	0.402145	0.000695544	0.0751325	0.724922	2665.2	2811.15	3455.73	3501.55	3924.92	3953.93	3949.56	3746.19	4136.14	2875.35	3176.34	3400.87
ENSG00000139613	SMARCC2	-0.418904	0.0062042	0.0924542	0.729649	0.115728	0.589926	643.66	589.088	549.056	402.649	431.39	499.234	685.587	660.697	553.267	710.605	648.206	574.726
ENSG00000275379	HIST1H3I	-0.589146	0.00624727	-0.825118	2.82913e-05	-0.266129	0.3387	362.241	390.994	253.958	251.512	212.06	205.934	222.456	186.852	160.339	300.41	316.987	222.828
ENSG00000140557	ST8SIA2	2.12633	0.00632881	2.49186	0.000294049	-1.21621	NA	4.86884	4.45155	3.95573	18.4596	20.6001	18.7213	16.3007	20.1507	38.6001	1.99608	0	3.65292
ENSG00000167081	PBX3	0.510493	0.00634793	0.47071	0.010407	0.405422	0.0688546	185.016	186.223	217.565	256.126	293.248	290.804	248.346	266.844	303.852	251.506	218.656	312.934
ENSG00000157214	STEAP2	-1.51317	0.00634964	-0.520998	0.392106	0.55347	0.211179	37.9769	42.2897	33.2282	12.691	7.27062	19.9693	34.5191	20.1507	25.7334	48.904	54.3406	64.5349
ENSG00000007202	KIAA0100	-0.287197	0.00644633	-0.274051	0.0067748	0.0258045	0.900961	1507.39	1523.17	1481.03	1213.72	1216.62	1269.3	1223.51	1276.82	1236.19	1546.96	1632.81	1431.95
ENSG00000108515	ENO3	0.922046	0.00645837	-0.301552	0.651041	0.885649	0.018704	58.426	43.7736	37.1839	77.2994	105.424	79.8774	43.1488	40.3013	28.7026	110.782	54.3406	90.1054
ENSG00000175305	CCNE2	-1.02743	0.00645837	-0.983779	0.00206218	-1.05928	0.00216173	70.1112	75.6763	67.2475	40.3803	23.0236	41.1868	41.2311	36.0269	30.6821	35.9295	34.9333	31.6587
ENSG00000104774	MAN2B1	0.623514	0.00645965	0.43575	0.0782111	0.442612	0.0788495	113.931	174.352	135.286	237.667	206.001	212.174	189.855	203.949	182.113	203.6	188.898	187.517
ENSG00000169744	LDB2	-0.350908	0.00646777	-0.321528	0.0133829	-0.702792	1.01481e-08	705.981	692.958	684.342	552.633	524.696	556.646	594.495	564.829	509.719	465.087	380.385	435.915
ENSG00000166949	SMAD3	-0.383917	0.0065124	-0.0984008	0.685646	0.390252	0.00149143	605.683	548.282	542.727	432.646	430.178	436.83	543.675	556.891	482.996	756.515	753.006	719.626
ENSG00000067225	PKM	-0.30901	0.00652718	-0.208878	0.102181	0.657474	8.48215e-13	2486.03	2359.32	2099.7	1950.95	1803.11	1853.41	2024.16	2093.23	1898.33	3753.63	3776.68	3461.75
ENSG00000049449	RCN1	0.270233	0.00675914	0.313095	0.000310191	-0.502549	5.12737e-08	2798.61	2731.77	2601.29	3286.96	3420.83	3102.74	3411.64	3354.17	3355.24	1786.49	2074	1905.61
ENSG00000092201	SUPT16H	-0.347077	0.0067691	-0.220335	0.115712	0.0449904	0.841418	939.685	1002.34	860.767	710.693	762.203	732.625	825.581	805.416	779.919	896.24	1032.47	977.765
ENSG00000106003	LFNG	0.793638	0.00692207	0.0570236	0.943671	-0.794449	0.0516122	51.6097	61.5798	62.5006	103.835	90.8827	111.08	61.3672	61.0626	61.3642	40.9197	31.0518	29.2234
ENSG00000123505	AMD1	-0.435618	0.00697083	-0.507876	0.0027496	-0.0682201	0.809988	362.241	367.253	397.156	278.047	283.554	272.082	279.988	219.215	299.893	310.391	395.91	376.251
ENSG00000237973	MTCO1P12	0.599106	0.00697083	0.133953	0.75797	0.595234	0.00603489	417.746	307.157	232.597	565.324	439.872	441.822	397.928	289.437	365.216	564.891	456.72	423.739
ENSG00000005700	IBTK	-0.363563	0.00697854	-0.214057	0.176127	-0.314197	0.0190677	684.558	626.185	674.057	536.481	517.426	488.001	613.672	574.599	524.565	549.92	534.35	516.28
ENSG00000135476	ESPL1	-1.12634	0.00707931	-1.04583	0.0117773	0.0425763	0.951866	63.2949	63.8055	46.6776	21.9207	27.8707	29.954	32.6013	35.4163	14.8462	51.8981	71.1604	57.2291
ENSG00000166479	TMX3	-0.323323	0.00707931	0.00363784	0.992391	-0.333409	0.00360207	951.371	999.373	928.806	742.997	771.897	788.789	1024.07	938.532	932.34	745.536	764.651	785.378
ENSG00000207445	SNORD15B	-0.588265	0.00710263	-0.19729	0.601917	-1.06476	2.53354e-08	324.264	254.48	307.756	177.673	162.377	249.617	347.108	235.702	192.011	171.663	115.15	135.158
ENSG00000126247	CAPNS1	0.333105	0.00711404	0.0545303	0.830209	-0.543511	2.76649e-06	1225.97	1207.11	1064.88	1600.21	1423.83	1382.88	1277.21	1206.6	1155.03	748.53	773.707	887.66
ENSG00000185567	AHNAK2	-0.357456	0.00713492	0.0926278	0.691928	0.648885	8.32787e-09	1149.05	1162.6	1010.29	898.75	922.157	772.564	1157.35	1319.56	1065.96	1796.47	1912.27	1519.62
ENSG00000157734	SNX22	1.03695	0.00715351	0.0664274	0.951768	0.536543	0.286436	37.0032	31.1608	41.9308	74.992	100.577	49.9234	42.19	42.7438	29.6924	67.8668	34.9333	56.0115
ENSG00000154727	GABPA	-0.447738	0.00719183	0.111995	0.667117	0.0338083	0.909821	346.661	406.575	365.51	272.279	275.072	274.579	406.558	415.836	389.96	377.259	401.086	373.816
ENSG00000117713	ARID1A	0.354086	0.00722971	-0.102535	0.617643	-0.118792	0.496361	826.728	785.698	903.489	1126.03	953.663	1137	777.638	758.398	813.57	757.513	809.934	759.808
ENSG00000089159	PXN	0.350647	0.00726525	0.0743551	0.714353	0.194644	0.189827	938.712	876.213	910.61	1255.25	1009.4	1210.64	955.987	971.506	945.207	1158.73	969.075	997.248
ENSG00000242125	SNHG3	-0.539492	0.0072863	-0.576039	0.00285014	-0.162948	0.530991	263.891	252.254	234.179	149.984	172.071	194.701	144.788	156.931	203.887	241.526	217.363	211.869
ENSG00000080839	RBL1	-0.768383	0.00738861	-0.471408	0.133378	-0.329595	0.324228	115.878	120.192	98.1022	61.1473	69.0709	66.1485	100.681	75.107	66.3129	82.8374	97.0369	87.6701
ENSG00000126464	PRR12	0.53781	0.00741788	0.129067	0.722146	0.231318	0.391153	160.672	166.191	185.919	269.971	214.483	260.85	168.76	198.453	193.99	221.565	203.131	178.993
ENSG00000120549	KIAA1217	0.604551	0.0074288	0.990978	4.74189e-08	0.724314	0.000355684	113.931	147.643	170.097	197.287	236.295	225.903	255.058	288.826	319.688	229.549	232.888	256.922
ENSG00000139946	PELI2	0.613665	0.0074459	0.169979	0.613957	0.072765	0.850571	180.147	192.9	174.843	258.434	365.954	214.671	173.554	238.144	202.898	156.692	226.419	198.475
ENSG00000136810	TXN	-0.402723	0.00746639	-0.162776	0.337413	0.0305492	0.902067	803.358	782.731	699.374	561.863	661.626	505.474	669.287	694.282	679.955	731.564	794.409	818.254
ENSG00000091140	DLD	-0.40327	0.00746995	-0.230596	0.212057	-0.253396	0.123367	461.566	512.67	523.739	354.193	396.249	384.41	403.681	398.739	481.016	442.132	414.024	405.474
ENSG00000141431	ASXL3	1.31937	0.00749364	1.30571	0.00678265	-1.7513	0.0602084	18.5016	16.3223	12.6583	39.2266	36.3531	42.4349	30.6836	51.2926	33.6513	2.99412	9.05677	2.43528
ENSG00000140400	MAN2C1	0.507934	0.0075319	0.160053	0.682635	0.335456	0.137215	181.121	189.933	177.217	254.973	239.93	285.811	149.583	221.657	241.498	230.547	200.543	263.01
ENSG00000167670	CHAF1A	-0.922044	0.00753436	-0.61752	0.0733671	0.6066	0.0264536	75.9538	69.7409	84.6527	39.2266	41.2002	41.1868	40.2723	57.3989	51.4667	118.767	108.681	124.199
ENSG00000215375	MYL5	1.18381	0.00757181	0.204806	0.852068	0.66646	0.267571	19.4753	24.4835	18.1964	50.7638	47.259	43.683	21.095	25.0357	25.7334	39.9216	25.8765	32.8763
ENSG00000126458	RRAS	0.575239	0.00769431	0.419822	0.0737401	0.531006	0.0205014	172.357	151.353	125.792	241.128	207.213	219.663	192.732	223.489	182.113	246.516	181.135	220.393
ENSG00000151465	CDC123	-0.461141	0.00769431	-0.252189	0.18458	-0.00895203	0.97783	324.264	305.673	325.161	238.821	237.507	217.167	279.029	265.012	259.313	324.363	316.987	310.498
ENSG00000170011	MYRIP	-0.435046	0.00769431	-1.33181	8.59954e-21	-0.446431	0.0239949	375.874	405.833	375.003	280.355	306.578	269.586	171.637	141.665	149.452	233.541	362.271	260.575
ENSG00000182004	SNRPE	-0.482829	0.00770978	-0.244545	0.185815	-0.315866	0.0678134	453.776	383.575	385.288	312.659	321.119	239.632	345.191	330.959	357.298	321.369	319.575	343.375
ENSG00000166073	GPR176	-0.797082	0.00772293	-1.02461	9.29093e-05	0.258972	0.475406	98.3505	127.611	162.976	80.7606	81.1886	62.4042	69.0382	56.1776	68.2924	139.726	141.027	188.734
ENSG00000114480	GBE1	-0.3453	0.00783547	-0.258007	0.0419824	0.205577	0.147631	839.387	881.407	867.888	679.543	739.179	620.298	681.752	731.53	756.165	963.109	934.142	1100.75
ENSG00000079385	CEACAM1	1.2079	0.00788177	1.37981	0.000200003	1.19451	0.00481849	27.2655	22.9997	17.4052	70.3771	41.2002	43.683	63.285	64.7264	46.518	58.8844	41.4024	53.5762
ENSG00000141002	TCF25	0.383948	0.00788177	0.119291	0.630497	0.266318	0.0895475	381.717	404.349	421.681	524.944	500.461	552.901	403.681	435.376	477.057	488.042	494.241	477.315
ENSG00000178567	EPM2AIP1	-0.445436	0.00788396	-0.166823	0.465936	-0.174721	0.452005	335.95	370.22	353.643	259.588	273.86	245.873	328.89	296.764	323.647	316.379	270.409	355.551
ENSG00000179456	ZBTB18	0.473126	0.00790901	-0.158969	0.63229	-0.227791	0.405894	215.203	234.448	269.781	324.196	321.119	355.704	221.497	183.188	245.457	189.628	182.429	245.963
ENSG00000161671	EMC10	0.394558	0.00791946	0.0832241	0.775012	0.224842	0.23634	377.822	350.189	389.244	511.099	461.684	495.489	374.916	420.721	386.99	488.042	403.673	415.215
ENSG00000076108	BAZ2A	0.303789	0.00795845	0.0241264	0.934969	0.0158121	0.949021	875.417	905.148	931.179	1096.04	1160.88	1093.32	915.714	955.019	890.771	882.268	984.601	888.878
ENSG00000109686	SH3D19	-0.27118	0.00800282	-0.0798063	0.652574	-0.235592	0.0359894	1866.71	1842.2	1979.45	1564.45	1580.15	1571.34	1850.61	1834.32	1706.32	1622.81	1516.36	1709.57
ENSG00000184992	BRI3BP	-1.01059	0.00809869	-0.269791	0.597744	-0.468559	0.270811	61.3473	77.1602	69.6209	34.6117	25.4472	43.683	69.0382	56.1776	48.4975	55.8903	36.2271	58.4467
ENSG00000120253	NUP43	-0.52279	0.00812958	-0.311668	0.117863	0.0268495	0.941359	283.366	280.448	251.585	179.981	168.436	219.663	232.045	203.339	224.672	305.4	241.945	283.71
ENSG00000000419	DPM1	-0.591772	0.0081757	0.111867	0.751828	-0.178497	0.547007	197.675	195.126	174.843	118.833	141.777	116.072	217.662	196.622	200.918	150.704	179.842	174.123
ENSG00000177432	NAP1L5	-0.976236	0.00818485	0.820535	0.0018603	1.1113	1.3425e-06	69.1375	85.3214	62.5006	39.2266	39.9884	31.2021	138.076	145.94	98.9745	152.7	175.96	143.682
ENSG00000145337	PYURF	-0.53076	0.00832712	-0.308363	0.160421	-0.279538	0.257835	277.524	244.835	220.73	173.058	170.859	169.739	214.785	188.683	197.949	191.624	241.945	181.428
ENSG00000139880	CDH24	0.647482	0.00833066	-0.00060132	0.998979	0.554003	0.0408534	102.246	104.611	85.4438	167.29	139.353	151.018	90.1331	91.5939	111.841	173.659	130.676	124.199
ENSG00000260337	RP11-386M24.6	3.42178	0.00833066	2.37413	NA	0.454076	NA	1.94753	0	1.58229	14.9984	6.05885	14.977	3.83545	6.71689	6.92822	0.99804	2.58765	1.21764
ENSG00000152894	PTPRK	0.394376	0.00838041	0.828941	1.96057e-11	0.959787	8.34922e-15	392.428	397.672	353.643	530.712	485.92	486.753	599.29	721.76	711.627	684.656	714.191	835.301
ENSG00000137968	SLC44A5	0.760914	0.00845745	1.11111	2.11254e-07	-0.666273	0.080065	65.2424	70.4829	63.2917	111.911	133.295	92.3582	147.665	148.382	134.605	42.9157	46.5777	36.5292
ENSG00000070785	EIF2B3	-0.662324	0.00853205	-0.671495	0.00387331	-0.752021	0.00385581	146.065	131.321	157.438	84.2218	92.0945	98.5987	102.598	78.7708	94.0258	73.855	75.0418	110.805
ENSG00000274750	HIST1H3E	-0.80104	0.00854549	-0.372543	0.276453	-0.38389	0.24794	119.773	125.385	91.773	74.992	52.1061	66.1485	90.1331	95.8683	73.2411	86.8295	94.4492	77.929
ENSG00000123416	TUBA1B	-0.319759	0.00857327	-0.14844	0.349158	0.0597944	0.756858	2337.04	2318.52	1947.01	1807.88	1660.12	1824.7	2061.56	1982.09	1924.06	2246.59	2440.15	2222.19
ENSG00000187514	PTMA	-0.280968	0.00861331	-0.122898	0.422221	-0.206388	0.0756764	3634.1	3544.92	3156.67	2857.77	2727.69	2925.51	3349.31	3112.36	3048.41	2799.5	3101.3	3094.02
ENSG00000172534	HCFC1	0.314248	0.00877515	0.0224328	0.953905	0.212078	0.136787	934.817	981.567	890.831	1122.57	1130.58	1240.6	857.224	1100.35	892.75	1108.82	1179.97	976.548
ENSG00000162736	NCSTN	0.346676	0.00880056	0.434357	0.000120057	0.28535	0.0276417	617.368	669.216	606.809	866.446	775.532	767.572	833.252	895.789	833.365	760.507	798.29	759.808
ENSG00000198889	DCAF12L1	-0.65427	0.00880056	-0.688799	0.000604916	-0.203662	0.486745	165.54	195.868	171.679	85.3755	121.177	133.545	108.352	107.47	116.79	162.681	146.202	155.858
ENSG00000131153	GINS2	-1.62731	0.0088232	-1.03023	0.0782693	0.39443	0.514772	30.1868	38.5801	23.7344	11.5372	10.9059	7.48851	14.3829	20.1507	9.89745	40.9197	36.2271	45.0527
ENSG00000102452	NALCN	-1.43563	0.0088963	-0.404999	0.564777	-0.442723	0.478024	40.8982	31.1608	35.6016	12.691	15.753	11.2328	21.095	23.2038	37.6103	29.9412	23.2888	25.5705
ENSG00000084234	APLP2	0.240173	0.00892413	0.127388	0.233695	-0.0132234	0.940056	7061.76	7112.09	7301.49	8745.22	8664.15	7967.77	7980.62	7742.74	7782.37	6879.49	7248.01	7238.87
ENSG00000123473	STIL	-0.676263	0.00897821	-0.567499	0.0363931	0.378909	0.123244	157.75	154.32	125.001	81.9143	100.577	91.1102	126.57	90.3727	79.1796	168.669	197.955	204.564
ENSG00000136111	TBC1D4	-0.375181	0.00897821	-0.52796	2.97374e-06	-0.116275	0.574007	952.344	1049.82	1143.21	709.54	911.251	807.511	699.97	766.336	718.555	852.327	965.193	1100.75
ENSG00000140853	NLRC5	-1.10777	0.00899312	-2.2983	6.00826e-09	-0.29929	0.575891	59.3998	62.3217	49.0511	32.3042	19.3883	27.4579	13.4241	12.2125	8.90771	51.8981	51.753	35.3116
ENSG00000155660	PDIA4	0.320996	0.00900708	0.30496	0.0256987	0.0438537	0.84258	1362.3	1319.14	1144.79	1634.83	1652.85	1492.71	1686.64	1668.23	1376.74	1408.24	1317.11	1229.82
ENSG00000170345	FOS	2.05355	0.00900708	0.593281	0.795953	1.34299	0.344576	107.114	94.2245	348.896	785.685	673.744	822.488	116.022	172.807	542.38	147.71	817.697	439.568
ENSG00000140688	C16orf58	0.584759	0.0092034	0.248174	0.436114	0.320863	0.234682	139.249	122.418	116.299	211.131	172.071	182.22	149.583	161.816	135.595	151.702	169.491	152.205
ENSG00000158373	HIST1H2BD	-0.828436	0.00923304	-0.38512	0.301131	-0.383464	0.286409	205.465	152.837	98.8933	72.6845	95.7298	88.614	123.693	118.461	106.892	115.773	117.738	116.893
ENSG00000145632	PLK2	0.345979	0.0092674	0.104357	0.662471	-0.311122	0.0099143	3126.77	3030.76	2513.47	3876.51	3927.34	3222.55	3094.25	3524.53	2713.88	2488.11	2253.84	2268.46
ENSG00000104938	CLEC4M	3.12203	0.00927007	2.59569	NA	-0.820073	NA	1.94753	1.48385	0.791147	9.22978	16.9648	9.98467	9.58863	10.3806	4.94873	0	0	2.43528
ENSG00000116017	ARID3A	0.852371	0.00927007	0.470295	0.256347	-0.526016	0.301153	64.2686	43.0316	86.235	126.91	95.7298	126.057	81.5034	82.4345	104.913	31.9373	43.99	59.6644
ENSG00000141696	P3H4	0.543149	0.00928233	0.666687	5.16163e-05	0.399491	0.0678134	172.357	156.546	159.02	264.203	197.518	248.369	263.687	267.454	242.488	238.532	192.78	211.869
ENSG00000168575	SLC20A2	0.597064	0.00930716	-0.188781	0.650331	0.540129	0.0302315	108.088	155.062	150.318	213.439	226.601	188.461	106.434	130.063	127.677	161.683	226.419	220.393
ENSG00000117650	NEK2	-1.36607	0.00933462	-0.684156	0.20558	0.308268	0.618948	57.4523	48.967	27.6901	13.8447	16.9648	21.2174	33.5602	28.6994	20.7846	54.8922	71.1604	40.1821
ENSG00000120875	DUSP4	-0.573738	0.00938704	0.0046332	0.994587	-0.199376	0.46756	191.832	234.448	211.236	138.447	164.801	126.057	243.551	238.755	157.369	187.632	170.785	199.693
ENSG00000168610	STAT3	0.28442	0.00938838	-0.00859999	0.980626	0.264389	0.0159741	1180.21	1159.63	1113.93	1368.32	1448.06	1391.61	1146.8	1197.44	1091.69	1412.23	1430.97	1319.92
ENSG00000050130	JKAMP	-0.495963	0.00944206	0.205726	0.299528	0.0405328	0.896304	304.789	333.866	338.611	199.594	276.283	218.415	393.134	375.535	362.247	312.387	335.101	364.075
ENSG00000113448	PDE4D	0.449068	0.00944206	0.101335	0.727911	-0.0405508	0.895506	825.755	1074.31	1090.99	1213.72	1678.3	1196.91	962.699	1234.69	1016.47	827.376	985.895	1112.92
ENSG00000120800	UTP20	-0.377269	0.00944206	-0.301313	0.0459595	-0.371924	0.0210547	492.726	490.412	493.675	366.884	390.19	380.666	403.681	370.039	430.539	409.197	320.869	412.78
ENSG00000152117	AC093838.4	0.762137	0.00944206	0.362937	0.401045	0.0310439	0.963597	61.3473	54.1605	67.2475	92.2978	107.847	109.831	61.3672	82.4345	91.0565	67.8668	51.753	66.9702
ENSG00000156261	CCT8	-0.313327	0.00944206	-0.211824	0.096938	-0.191195	0.139541	1056.54	1154.44	1079.92	831.834	902.768	917.342	981.876	928.152	940.258	946.142	980.719	969.242
ENSG00000103363	TCEB2	0.436518	0.00957921	0.0673956	0.857885	0.015389	0.966195	242.468	274.512	263.452	368.038	332.025	358.2	256.016	288.826	274.159	243.522	283.348	267.881
ENSG00000100299	ARSA	0.831921	0.0095851	0.616557	0.0788567	0.131959	0.834456	47.7146	43.0316	50.6334	85.3755	78.765	87.3659	62.3261	81.2133	72.2514	55.8903	49.1653	49.9233
ENSG00000156587	UBE2L6	-1.02348	0.0096392	-2.65289	8.86461e-10	0.54313	0.148217	74.0063	58.6121	56.1714	33.458	26.6589	32.4502	19.1773	6.71689	4.94873	90.8217	120.326	64.5349
ENSG00000136783	NIPSNAP3A	-0.579723	0.00964459	-0.263877	0.285146	-0.277674	0.237225	234.678	264.125	212.027	182.288	168.436	124.808	199.444	213.109	179.144	185.636	209.6	194.822
ENSG00000164659	KIAA1324L	-0.425215	0.00978818	-0.966625	7.75697e-12	-0.495338	0.00179787	537.52	509.702	670.101	429.185	397.46	453.055	274.235	283.941	323.647	385.244	390.735	448.092
ENSG00000171435	KSR2	-0.691262	0.0098195	-0.285945	0.370632	0.385688	0.108624	153.855	140.966	126.583	88.8367	101.789	69.8927	113.146	129.453	100.954	197.612	186.311	166.817
ENSG00000165244	ZNF367	-1.38062	0.00984748	-1.71964	0.000235483	0.432044	0.417353	44.7933	63.0636	29.2724	18.4596	23.0236	11.2328	16.3007	15.2657	9.89745	57.8863	78.9233	49.9233
ENSG00000198728	LDB1	0.460659	0.00984748	0.185929	0.42779	0.348452	0.0334475	301.868	287.125	324.37	428.031	347.778	481.761	308.754	355.384	376.103	392.23	372.622	401.821
ENSG00000105889	STEAP1B	-0.84401	0.00992051	-0.730788	0.0119844	0.327957	0.345706	126.59	116.482	80.6969	71.5308	47.259	61.1561	72.8736	60.452	62.3539	160.685	120.326	124.199
ENSG00000235437	LINC01278	0.743212	0.0099402	0.620283	0.0236097	0.587923	0.0428837	68.1637	79.386	63.2917	126.91	94.518	132.297	98.7629	118.461	106.892	107.788	104.8	105.935
ENSG00000131873	CHSY1	-0.381936	0.00998371	-0.0788123	0.76258	-0.236805	0.160852	620.29	541.605	552.22	416.494	471.378	426.845	560.935	508.652	557.226	463.091	542.113	455.398
ENSG00000104805	NUCB1	0.352373	0.00998613	0.181208	0.307664	0.227968	0.132492	592.05	546.799	524.53	755.688	673.744	692.687	605.043	677.184	601.765	635.752	690.903	628.303
ENSG00000198816	ZNF358	0.607782	0.0100349	0.30782	0.326158	0.493696	0.0486021	95.4292	122.418	107.596	171.905	156.318	169.739	121.776	142.887	139.554	145.714	168.197	148.552
ENSG00000100441	KHNYN	0.459583	0.0100479	0.506768	0.000132437	0.0321209	0.915448	317.448	321.253	329.908	437.261	528.331	366.937	433.406	464.687	481.016	347.318	319.575	326.328
ENSG00000207392	SNORA20	-1.75852	0.0101448	0.0417718	0.989522	-2.26835	0.00156154	31.1606	20.7739	34.0193	8.07606	3.63531	13.7289	61.3672	19.54	7.91796	11.9765	2.58765	2.43528
ENSG00000173281	PPP1R3B	0.304405	0.0102245	-0.0311258	0.91783	-0.0380861	0.851787	1066.28	1032.76	977.066	1204.49	1354.76	1240.6	939.686	1000.21	1075.85	1012.01	998.833	994.812
ENSG00000123213	NLN	-0.424123	0.0103451	-0.145908	0.52761	-0.0318049	0.913338	388.533	382.091	356.807	289.584	289.613	260.85	357.656	332.181	331.565	380.253	370.034	355.551
ENSG00000182934	SRPRA	0.364154	0.0103451	0.0669354	0.818083	0.390712	0.00347582	482.015	422.897	472.314	601.09	604.673	565.382	490.938	487.89	464.19	602.816	591.278	616.126
ENSG00000138031	ADCY3	-0.654059	0.0103926	-0.147426	0.709931	0.13253	0.723342	127.564	143.191	139.242	86.5292	90.8827	83.6216	133.282	120.904	117.78	152.7	126.795	171.687
ENSG00000167005	NUDT21	-0.348817	0.0104768	-0.203866	0.217797	-0.195881	0.198313	673.847	680.345	699.374	497.255	538.026	579.111	666.41	556.28	567.124	570.879	589.984	640.479
ENSG00000063169	GLTSCR1	0.695503	0.0104889	0.390475	0.231863	0.326992	0.340958	86.6653	80.1279	84.6527	141.908	105.424	159.755	101.639	96.4789	133.616	91.8197	106.094	119.329
ENSG00000173706	HEG1	-0.276427	0.0104889	-0.437584	6.61619e-06	0.601287	4.98848e-10	1512.26	1519.46	1452.55	1232.18	1267.51	1204.4	1165.98	1110.73	1040.22	2467.16	2297.83	2060.25
ENSG00000070961	ATP2B1	-0.366073	0.0105362	-0.511249	4.43048e-05	-1.25984	1.03315e-26	972.793	1124.02	1162.99	731.46	883.38	918.59	706.682	727.256	862.068	414.187	448.957	506.538
ENSG00000103642	LACTB	-0.473391	0.0105432	0.254251	0.222962	0.208832	0.33651	259.022	286.383	278.484	199.594	193.883	200.942	372.998	301.649	313.749	288.434	322.162	348.245
ENSG00000253837	RP11-177H13.2	2.58712	0.0105809	0.870032	NA	2.27774	0.0243602	1.94753	1.48385	4.74688	10.3835	30.2942	8.73659	3.83545	6.10626	4.94873	14.9706	9.05677	15.8293
ENSG00000142627	EPHA2	0.352734	0.0106718	0.171147	0.34672	0.278638	0.0673985	687.48	622.475	737.349	925.286	788.862	899.869	708.6	780.991	818.519	908.217	738.774	841.39
ENSG00000135299	ANKRD6	0.994067	0.0106988	1.17066	0.00131483	0.0687512	0.94022	27.2655	31.1608	30.8547	51.9175	63.012	63.6523	77.6679	79.3814	43.5488	26.9471	32.3456	35.3116
ENSG00000143815	LBR	-0.311608	0.0107024	-0.242499	0.0788282	-1.6844	4.11597e-54	939.685	925.922	923.268	778.763	763.415	705.168	872.566	730.92	762.104	294.422	293.698	282.493
ENSG00000169567	HINT1	-0.395631	0.0107024	-0.446123	0.00120732	-0.328459	0.0330717	688.453	617.281	546.682	443.03	504.096	460.543	467.925	462.244	429.549	510.997	504.592	462.703
ENSG00000101447	FAM83D	-0.625462	0.0108003	-1.14695	1.69175e-06	-0.616148	0.00958968	216.176	180.288	150.318	122.295	107.847	123.56	99.7218	90.3727	55.4257	127.749	120.326	108.37
ENSG00000103540	CCP110	-0.612461	0.0108089	-0.609513	0.00250205	-0.384095	0.107979	197.675	172.127	185.128	144.215	95.7298	122.312	133.282	110.523	121.739	133.737	134.558	158.293
ENSG00000089050	RBBP9	-0.5594	0.0109701	-0.173949	0.576003	-0.00805266	0.98348	202.544	198.094	189.084	148.83	117.542	133.545	190.814	177.692	154.4	189.628	208.306	191.17
ENSG00000182628	SKA2	-0.512437	0.011096	-0.172397	0.609703	0.0849937	0.779509	288.235	313.834	238.926	212.285	190.248	187.213	296.289	252.189	198.939	286.438	307.93	301.975
ENSG00000272325	NUDT3	-0.324244	0.0112711	-0.384827	0.000191886	-0.442221	1.96237e-05	1063.35	1014.95	1043.52	802.991	922.157	768.82	794.898	818.239	779.919	753.521	775.001	778.072
ENSG00000101079	NDRG3	-0.602493	0.0112951	-0.128264	0.736297	0.106617	0.758623	189.885	160.256	158.229	119.987	103	111.08	158.212	159.373	146.482	166.673	188.898	193.605
ENSG00000132383	RPA1	-0.455984	0.0114095	-0.454494	0.0139375	0.384348	0.00985425	401.192	376.156	335.446	303.429	239.93	267.09	329.849	244.861	240.508	490.038	477.421	488.274
ENSG00000006327	TNFRSF12A	0.631401	0.0114961	0.289766	0.42825	0.677123	0.00503334	105.167	86.0633	98.8933	131.524	161.165	156.011	104.516	108.691	142.523	157.69	130.676	175.34
ENSG00000165512	ZNF22	-0.477104	0.0114961	-0.326602	0.0965188	-0.895897	4.12796e-08	353.478	397.672	309.338	272.279	266.589	223.407	315.466	271.118	262.282	183.639	205.718	183.864
ENSG00000168298	HIST1H1E	-0.513842	0.0114961	-0.54601	0.00269764	-0.340716	0.104415	498.569	542.347	354.434	344.963	284.766	348.216	337.52	323.632	295.934	388.238	362.271	354.333
ENSG00000137563	GGH	-0.483746	0.0115153	-0.110064	0.709373	1.09215	6.63766e-19	295.051	316.802	285.604	183.442	241.142	218.415	299.165	275.392	259.313	629.764	597.747	694.055
ENSG00000260244	RP11-588K22.2	-1.95325	0.0115559	-1.13956	0.0994231	-0.821394	0.278515	18.5016	18.5481	32.437	8.07606	6.05885	3.74425	14.3829	7.93814	9.89745	10.9784	14.2321	14.6117
ENSG00000112118	MCM3	-0.611341	0.0116595	-0.611213	0.00462041	0.442942	0.0393363	237.599	253.738	167.723	155.753	128.448	147.274	143.829	144.718	143.513	310.391	280.76	306.845
ENSG00000137207	YIPF3	0.390746	0.0116595	0.273759	0.090815	0.0671978	0.793261	378.795	370.962	366.301	508.792	521.061	433.085	453.542	479.342	415.693	399.216	406.261	367.727
ENSG00000145604	SKP2	-0.611871	0.0116645	-0.467009	0.072542	-0.544224	0.0190288	209.36	200.32	161.394	145.369	104.212	123.56	175.472	114.798	125.698	146.712	117.738	126.635
ENSG00000183828	NUDT14	0.729805	0.0116645	0.0196723	0.98336	0.313688	0.469576	63.2949	67.5152	59.336	94.6053	111.483	109.831	65.2027	79.3814	46.518	79.8432	60.8098	96.1936
ENSG00000011243	AKAP8L	0.46309	0.0116941	0.122615	0.742747	0.137308	0.632392	211.307	216.642	245.255	278.047	327.178	324.502	214.785	223.489	298.903	234.54	280.76	230.134
ENSG00000165801	ARHGEF40	0.914076	0.011695	0.460185	0.369055	-0.453514	0.467351	45.7671	36.3543	30.8547	72.6845	66.6473	72.3889	42.19	53.1245	59.3847	31.9373	20.7012	29.2234
ENSG00000170871	KIAA0232	-0.435659	0.011695	0.175921	0.486212	-0.077518	0.795011	418.72	379.124	469.941	298.814	347.778	290.804	475.596	412.173	551.288	333.346	446.37	429.827
ENSG00000166750	SLFN5	-0.340857	0.0117247	-0.033022	0.923578	0.0138714	0.956792	701.112	684.797	647.949	528.405	562.261	515.459	707.641	691.229	589.888	673.677	693.49	694.055
ENSG00000266412	NCOA4	-0.296796	0.0117675	-0.265257	0.016939	-0.104509	0.500996	1432.41	1354.75	1299.06	1127.19	1162.09	1037.16	1177.48	1121.72	1106.53	1198.65	1324.88	1293.13
ENSG00000184445	KNTC1	-0.503039	0.0117822	-0.564631	0.00206218	0.387559	0.0490971	226.888	238.158	221.521	161.521	162.377	161.003	160.13	166.701	136.585	321.369	249.708	328.763
ENSG00000175040	CHST2	0.792853	0.011805	1.04856	1.76953e-05	-1.37069	0.00238876	52.5834	66.0313	62.5006	98.0664	133.295	83.6216	132.323	139.223	103.923	33.9334	27.1703	8.52348
ENSG00000114302	PRKAR2A	-0.343671	0.0118057	-0.119301	0.51979	-0.33146	0.00810334	746.879	699.635	712.823	567.632	611.944	521.699	663.533	653.981	674.016	561.897	580.927	579.597
ENSG00000248527	MTATP6P1	0.38464	0.0118389	0.144382	0.539011	0.407829	0.00719238	1763.49	1497.95	1253.18	2144.77	1754.64	1994.44	1796.91	1477.72	1725.13	2297.49	1882.52	1822.81
ENSG00000185697	MYBL1	-1.54509	0.0118653	-0.309667	0.709931	0.675655	0.149997	27.2655	40.0639	26.899	11.5372	13.3295	7.48851	23.9716	20.7613	32.6616	45.9099	45.2839	60.882
ENSG00000123080	CDKN2C	-1.49587	0.011898	-1.06034	0.0449358	-0.378075	0.598693	43.8195	31.9028	26.1078	16.1521	10.9059	8.73659	19.1773	16.4869	12.8667	29.9412	29.758	18.2646
ENSG00000144824	PHLDB2	-0.296898	0.011922	-0.83904	1.11922e-15	-0.22202	0.0935008	2342.88	2213.9	1968.37	1857.49	1690.42	1764.79	1359.67	1134.54	1162.95	2011.05	1894.16	1705.91
ENSG00000135241	PNPLA8	-0.472068	0.0120396	-0.210699	0.388314	-0.19089	0.422591	269.734	267.093	308.547	201.901	213.271	194.701	255.058	221.657	258.323	229.549	258.765	256.922
ENSG00000258086	RP11-753H16.5	1.68819	0.012073	0.56342	0.670693	1.56618	0.0294049	7.79014	5.9354	8.70261	26.5356	25.4472	19.9693	11.5064	11.6019	9.89745	31.9373	15.5259	18.2646
ENSG00000197702	PARVA	-0.285596	0.0121326	0.0664825	0.734208	-0.277661	0.0150595	1224.03	1306.53	1255.55	997.97	1049.39	1062.12	1336.66	1335.44	1301.51	1050.94	1102.34	983.854
ENSG00000172889	EGFL7	0.369647	0.0122007	0.297987	0.118487	0.32792	0.0356521	729.352	762.699	605.227	977.203	830.062	903.613	781.474	1039.29	756.165	966.103	904.384	769.549
ENSG00000200534	SNORA33	-1.57257	0.0122025	-0.189628	0.866536	-2.59486	1.69698e-05	41.872	25.2254	45.0954	6.92234	7.27062	23.7136	53.6963	28.0888	16.8257	4.9902	6.46912	7.30584
ENSG00000177119	ANO6	-0.399897	0.0122272	-0.358921	0.01887	0.147183	0.535949	1316.53	1492.01	1886.09	1098.34	1331.73	1130.76	1194.74	1179.12	1297.56	1494.07	1671.62	2059.03
ENSG00000011523	CEP68	-0.459592	0.0122625	-0.382302	0.0601519	-0.21145	0.336624	350.556	325.705	297.471	260.741	218.119	228.399	303.96	223.489	222.693	306.398	279.466	255.705
ENSG00000007944	MYLIP	0.604288	0.0122736	0.396398	0.211523	0.0437417	0.930208	157.75	145.417	102.849	194.979	229.024	192.205	170.678	221.657	138.564	145.714	155.259	118.111
ENSG00000198677	TTC37	-0.306998	0.0122736	0.0563412	0.820587	-0.127082	0.408598	1381.78	1332.5	1205.71	1032.58	1122.1	1014.69	1445.97	1375.74	1259.95	1248.55	1147.62	1203.03
ENSG00000179348	GATA2	0.627156	0.0122902	0.226667	0.552029	0.653322	0.00589534	151.908	129.837	203.325	235.359	203.577	310.773	151.5	212.498	202.898	199.608	296.286	272.751
ENSG00000173846	PLK3	0.599703	0.0123037	0.437446	0.0993783	0.188214	0.608138	123.668	114.998	151.109	227.283	161.165	202.19	155.336	158.763	216.754	137.73	130.676	177.776
ENSG00000261468	RP11-1024P17.1	0.655309	0.0123037	-0.283185	0.565887	-0.103622	0.843935	98.3505	152.837	190.666	203.055	255.683	240.88	81.5034	127.01	156.38	105.792	137.145	172.905
ENSG00000246695	RASSF8-AS1	1.07469	0.0123662	0.696622	0.184621	0.155644	0.865859	21.4229	26.7093	22.9432	48.4564	55.7414	46.1791	33.5602	33.5844	49.4873	27.9451	32.3456	19.4822
ENSG00000231500	RPS18	0.292662	0.0123755	-0.188426	0.181907	-0.0963311	0.567729	1673.91	1529.85	1396.37	1873.65	1850.37	1910.82	1400.9	1290.86	1352.98	1413.23	1473.67	1430.73
ENSG00000147027	TMEM47	-0.402086	0.0123771	-0.481531	0.000120534	-0.36178	0.0188425	624.185	682.571	697	459.182	603.461	455.551	436.283	495.828	505.76	459.099	504.592	605.167
ENSG00000198911	SREBF2	0.298899	0.0123771	-0.0555551	0.832923	0.0718262	0.709825	763.434	807.214	775.324	985.279	962.145	941.056	712.435	798.699	748.247	825.379	791.821	858.437
ENSG00000116237	ICMT	-0.412495	0.0124378	-0.262705	0.110144	-0.0975276	0.678887	461.566	413.994	416.143	333.426	348.99	287.059	357.656	360.269	359.277	418.179	415.318	376.251
ENSG00000130304	SLC27A1	0.841178	0.0125021	0.351947	0.48165	0.397619	0.434264	43.8195	43.7736	48.2599	73.8383	72.7062	97.3506	55.6141	64.7264	52.4565	78.8452	59.5159	40.1821
ENSG00000213949	ITGA1	1.1063	0.0125108	1.28697	0.000588684	1.25853	0.00200038	24.3442	23.7416	18.9875	49.6101	53.3179	41.1868	47.9432	62.2839	52.4565	47.9059	65.9851	47.488
ENSG00000130307	USHBP1	1.0089	0.0126723	0.0986733	0.929937	0.0418824	0.966195	29.213	27.4512	26.1078	48.4564	58.1649	59.908	25.8893	31.7526	30.6821	36.9275	24.5827	23.1352
ENSG00000142227	EMP3	0.466204	0.0126795	0.194336	0.489338	0.904113	3.7808e-08	225.914	229.997	186.711	297.66	299.307	290.804	223.415	246.693	266.241	462.093	401.086	340.939
ENSG00000186866	POFUT2	0.531814	0.012794	0.730884	2.46507e-05	0.408509	0.111644	137.301	133.546	135.286	200.748	180.554	205.934	214.785	220.436	240.508	159.686	159.14	222.828
ENSG00000273542	HIST1H4K	-1.48337	0.0128461	-0.928466	0.111984	-1.30293	0.0218859	72.0588	37.0962	22.9432	13.8447	20.6001	12.4808	24.9304	17.0975	27.7129	16.9667	18.1135	18.2646
ENSG00000130175	PRKCSH	0.324467	0.0128546	0.0735937	0.738835	0.279064	0.0218559	755.643	834.665	786.4	1056.81	899.133	1023.43	843.8	828.62	836.335	971.093	994.951	931.495
ENSG00000145050	MANF	-0.541486	0.0129948	-0.292775	0.209899	-0.621452	0.00214694	299.92	221.094	238.926	154.599	172.071	194.701	208.073	206.392	204.877	175.655	169.491	148.552
ENSG00000158321	AUTS2	0.599188	0.0130416	0.952486	4.24347e-06	0.228344	0.517021	89.5866	106.837	114.716	154.599	155.106	163.499	161.089	215.551	227.641	116.771	120.326	130.288
ENSG00000138311	ZNF365	1.0781	0.0130693	1.50454	8.1066e-06	0.670827	0.211179	20.4491	25.9674	23.7344	56.5324	47.259	44.931	55.6141	73.8858	70.2719	33.9334	37.5209	41.3998
ENSG00000162063	CCNF	-0.724914	0.0130751	-0.477142	0.101108	0.172762	0.695798	138.275	104.611	106.014	74.992	64.2238	71.1408	90.1331	79.3814	81.1591	101.8	174.666	119.329
ENSG00000095397	WHRN	1.74032	0.0131012	1.17598	0.143585	1.2512	0.121724	4.86884	6.67732	11.0761	17.3058	21.8119	37.4425	17.2595	15.8763	18.8052	15.9686	16.8197	21.9175
ENSG00000060138	YBX3	0.28112	0.0131098	0.0449006	0.862115	0.380631	0.000134651	1477.2	1524.66	1329.13	1739.81	1778.88	1747.32	1414.32	1502.14	1559.84	1855.36	1908.39	1897.08
ENSG00000111237	VPS29	-0.422998	0.0131787	-0.250269	0.289762	-0.0221451	0.944865	417.746	405.833	350.478	304.583	275.072	295.796	382.586	341.34	263.272	392.23	393.323	373.816
ENSG00000125648	SLC25A23	0.563726	0.0131787	-0.0639018	0.912706	-0.12089	0.782562	156.777	147.643	113.925	223.822	201.154	192.205	139.035	140.444	119.759	158.688	115.15	109.588
ENSG00000179918	SEPHS2	-0.494479	0.0131787	-0.048504	0.912706	-0.318872	0.150015	222.993	234.448	238.926	156.906	167.224	170.988	238.757	212.498	225.662	195.616	200.543	164.381
ENSG00000090674	MCOLN1	0.80121	0.0131791	0.495838	0.175931	1.1861	2.59474e-06	47.7146	60.0959	50.6334	110.757	78.765	87.3659	70.9559	82.4345	70.2719	123.757	113.857	125.417
ENSG00000074800	ENO1	-0.299376	0.0131825	-0.399191	0.00030673	0.075348	0.672428	2536.66	2328.9	2049.07	1905.95	1834.62	1879.61	1817.05	1776.31	1656.83	2453.18	2466.03	2390.23
ENSG00000103342	GSPT1	-0.274724	0.0131825	-0.224384	0.0596414	-0.0877659	0.564122	1437.28	1394.82	1404.29	1161.8	1120.89	1220.63	1247.48	1127.22	1262.91	1323.4	1380.51	1298
ENSG00000138757	G3BP2	0.247319	0.0131825	0.0825007	0.637721	-0.0140637	0.947919	1975.77	2074.42	1959.67	2363.98	2373.86	2401.31	2239.9	2134.75	2002.25	1855.36	2048.12	2076.08
ENSG00000140350	ANP32A	-0.344297	0.0131825	-0.339795	0.0181293	-0.316542	0.0433054	761.486	669.216	683.551	580.323	523.484	560.39	628.055	536.74	508.729	603.814	618.448	479.75
ENSG00000196584	XRCC2	-1.16867	0.013216	-1.01512	0.0199001	0.427924	0.315189	43.8195	51.9347	46.6776	28.8431	18.1765	16.2251	31.6425	15.8763	24.7436	57.8863	68.5727	66.9702
ENSG00000132341	RAN	-0.321769	0.0132955	-0.302411	0.0173011	-0.351284	0.00289143	1758.62	1632.23	1425.65	1212.56	1374.15	1268.05	1400.9	1259.11	1253.02	1220.6	1321	1248.08
ENSG00000121621	KIF18A	-0.844666	0.0133932	-0.809127	0.00948471	0.37104	0.348659	89.5866	89.031	81.4881	40.3803	41.2002	63.6523	53.6963	58.6201	34.6411	107.788	156.553	74.2761
ENSG00000130816	DNMT1	-0.41987	0.0133941	-0.474559	0.00136593	0.418582	0.00235224	468.382	441.445	391.618	331.118	289.613	351.96	310.672	333.402	290.985	565.889	583.515	595.426
ENSG00000162511	LAPTM5	0.387095	0.0134175	0.102432	0.669677	-0.100603	0.623247	568.68	546.799	529.277	714.154	830.062	606.569	575.318	647.874	540.401	535.948	509.767	491.927
ENSG00000144815	NXPE3	-0.448348	0.0134351	0.0451737	0.914328	0.000107223	0.99963	306.737	294.544	307.756	220.361	242.354	203.438	356.697	303.481	280.098	296.418	319.575	297.104
ENSG00000151967	SCHIP1	-0.506425	0.0134508	-0.8056	4.3724e-06	-0.806466	3.16677e-05	232.73	224.803	236.553	151.138	184.189	153.514	148.624	133.117	115.8	146.712	143.615	107.152
ENSG00000164736	SOX17	0.46262	0.0134824	-0.351057	0.108209	-0.955935	4.80783e-07	248.311	279.706	342.566	358.808	403.519	440.574	202.32	237.534	244.467	135.734	174.666	142.464
ENSG00000182087	TMEM259	0.391757	0.0134849	0.212443	0.291189	0.417697	0.00507298	302.842	339.06	316.459	402.649	419.272	438.078	352.862	365.154	396.888	428.159	442.488	416.433
ENSG00000101955	SRPX	-0.413654	0.013511	-0.116203	0.670402	0.441945	0.0014504	445.012	442.929	372.63	301.122	321.119	324.502	417.105	394.464	352.349	582.856	571.871	562.55
ENSG00000012822	CALCOCO1	0.455102	0.0136363	0.345639	0.0782381	0.191979	0.471337	225.914	227.771	191.457	294.199	294.46	295.796	255.058	288.216	276.139	247.514	276.879	215.522
ENSG00000038295	TLL1	1.38975	0.0136677	1.36032	0.00575283	0.242458	0.834232	13.6327	14.8385	11.0761	25.3819	48.4708	29.954	36.4368	35.4163	29.6924	10.9784	19.4074	17.047
ENSG00000115084	SLC35F5	-0.367468	0.0136677	-0.261077	0.109403	-0.178017	0.364642	525.834	533.444	598.107	406.11	455.625	424.349	495.732	423.164	471.119	529.96	426.962	511.409
ENSG00000201822	RNA5SP149	-1.23946	0.0136677	-0.308919	0.687351	-1.96772	4.68658e-05	69.1375	35.6124	53.0068	18.4596	14.5412	33.6983	66.1616	29.3101	32.6616	15.9686	16.8197	7.30584
ENSG00000255248	MIR100HG	0.552863	0.0136677	0.228733	0.44626	0.575052	0.00566137	168.462	181.03	136.868	236.513	276.283	200.942	204.238	182.577	185.082	264.481	254.884	206.999
ENSG00000112769	LAMA4	0.247616	0.0136721	-0.0743158	0.66771	-0.248408	0.0208509	7969.31	8144.85	9188.38	10291.2	9731.72	10029.6	7916.37	8037.06	8126.8	6776.69	6969.84	7640.69
ENSG00000115159	GPD2	-0.451902	0.0136912	-0.225279	0.262319	-0.469991	0.00474447	338.871	368.737	332.282	281.508	264.166	214.671	313.548	301.649	276.139	265.479	227.713	259.357
ENSG00000185651	UBE2L3	-0.366164	0.013709	-0.01608	0.969012	-0.689008	2.47541e-07	509.28	488.928	471.523	389.958	374.437	375.673	517.786	470.793	468.149	298.414	328.632	288.581
ENSG00000108654	DDX5	0.247076	0.0139565	-0.108753	0.40024	-0.187334	0.111125	5461.86	5736.56	5583.12	6443.54	7179.73	6305.32	5115.54	5076.14	5405.99	4419.32	5347.38	5038.6
ENSG00000127022	CANX	-0.255709	0.0139565	0.029467	0.914328	-0.0079321	0.966342	8406.53	8729.49	7879.03	6755.05	7542.05	6668.51	9215.63	8708.14	7658.65	8199.9	8069.59	8703.69
ENSG00000165476	REEP3	-0.320791	0.0139944	-0.369169	0.00205326	-0.107195	0.492446	1112.04	1224.92	1227.07	877.983	1061.51	917.342	1025.02	887.24	856.129	1124.79	1107.51	1091.01
ENSG00000185650	ZFP36L1	0.405698	0.0139996	0.382161	0.0184269	-0.290671	0.0693269	967.925	879.923	757.127	1383.31	1056.66	1009.7	1172.69	1293.31	928.381	753.521	756.888	624.65
ENSG00000010810	FYN	-0.362179	0.0141135	-0.0748132	0.773863	-0.297096	0.0634666	571.601	588.346	541.935	449.952	471.378	403.131	529.292	573.989	512.688	448.12	529.174	415.215
ENSG00000074603	DPP8	-0.338453	0.0141507	-0.301249	0.0232401	-0.0610485	0.790027	618.342	675.894	694.627	516.868	546.508	511.715	549.429	543.457	525.555	597.826	692.196	628.303
ENSG00000254515	RP11-775A1.2	2.51827	0.0141528	0.680786	NA	-1.03723	NA	0.973767	2.9677	3.16459	19.6133	10.9059	11.2328	0	5.49564	5.93847	0.99804	2.58765	0
ENSG00000150551	LYPD1	0.472401	0.014226	0.455704	0.0181759	-0.0274012	0.947354	221.045	190.675	180.381	259.588	288.401	272.082	267.523	241.197	305.831	202.602	178.548	199.693
ENSG00000173915	USMG5	-0.36623	0.014226	0.0332076	0.92656	-0.431298	0.00217111	471.303	468.155	494.467	364.576	385.343	363.193	507.239	454.916	511.698	345.322	373.915	349.463
ENSG00000234851	RPL23AP42	0.540507	0.014267	-0.161939	0.60345	0.334668	0.103971	227.862	198.094	203.325	388.805	281.131	243.376	190.814	199.675	170.236	242.524	265.234	288.581
ENSG00000213694	S1PR3	0.750924	0.0143756	-0.0296256	0.974111	0.84023	0.0014596	72.0588	68.2571	68.8297	94.6053	156.318	101.095	61.3672	78.7708	63.3437	109.784	155.259	112.023
ENSG00000100522	GNPNAT1	-0.395121	0.0143984	-0.0711229	0.812199	-0.274494	0.114963	451.828	430.316	402.694	301.122	341.719	334.487	434.365	396.296	394.908	333.346	392.029	342.157
ENSG00000150687	PRSS23	0.244987	0.0144109	0.316146	0.000400995	-0.0598931	0.708868	3476.35	3475.18	3160.63	4025.34	4065.49	3899.02	4260.23	4184.62	4168.81	3080.95	3391.12	3269.36
ENSG00000117593	DARS2	-0.67263	0.014418	-0.196179	0.603699	0.0298347	0.950934	171.383	183.997	129.748	121.141	104.212	78.6293	160.13	130.674	134.605	175.655	178.548	142.464
ENSG00000185009	AP3M1	-0.350339	0.0146035	-0.0077773	0.98336	-0.148551	0.366029	706.955	653.636	677.221	588.399	525.908	483.009	736.407	651.538	643.334	628.766	609.392	605.167
ENSG00000102317	RBM3	-0.264603	0.014635	-0.555422	1.94237e-08	-0.33295	0.00157416	2129.63	2054.39	2054.61	1642.9	1856.43	1696.15	1378.85	1307.35	1571.72	1514.03	1661.27	1799.67
ENSG00000197483	ZNF628	1.05045	0.014635	0.194887	0.85264	0.686914	0.197439	20.4491	25.9674	26.899	55.3787	43.6237	53.6676	20.1361	28.6994	35.6308	33.9334	50.4592	35.3116
ENSG00000116871	MAP7D1	0.384471	0.0148421	0.269402	0.0818201	0.266697	0.07253	529.729	496.348	579.119	760.303	587.708	747.603	589.701	653.37	694.801	672.679	622.33	641.697
ENSG00000271851	RP11-565F19.2	-1.76893	0.0148421	-0.395023	0.653421	0.0644676	0.95248	21.4229	22.9997	25.3167	5.76861	6.05885	8.73659	19.1773	16.4869	17.8154	29.9412	28.4641	14.6117
ENSG00000169925	BRD3	-0.404599	0.0149462	0.250292	0.122389	0.166516	0.391153	429.431	375.414	424.846	303.429	290.825	334.487	489.979	497.66	475.078	475.067	443.782	463.921
ENSG00000198945	L3MBTL3	-0.306919	0.0150189	-0.375364	0.00154376	-0.252492	0.0603713	812.122	779.763	820.419	656.468	632.544	661.485	606.96	589.865	669.068	646.73	658.557	728.149
ENSG00000174444	RPL4	0.231948	0.0150568	-0.285304	0.00159276	-0.0884111	0.497063	4917.52	4945.67	4595.77	5789.38	5482.05	5718.72	4131.74	3840.23	3918.4	4338.48	4686.23	4630.69
ENSG00000101460	MAP1LC3A	0.726309	0.0151508	0.432994	0.225529	-0.0509673	0.941359	62.3211	59.354	55.3803	91.1441	100.577	101.095	75.7502	79.3814	84.1283	69.8628	49.1653	51.1409
ENSG00000112893	MAN2A1	-0.2918	0.0154239	0.0163242	0.959791	-0.172179	0.215669	1149.05	1120.31	1230.23	901.057	999.71	959.777	1192.83	1207.82	1144.15	970.095	1062.23	1088.57
ENSG00000231298	LINC00704	-0.600728	0.0154609	0.0523025	0.920219	-0.647351	0.00582322	210.334	176.578	158.229	106.142	141.777	111.08	194.649	198.453	170.236	134.735	108.681	103.499
ENSG00000185624	P4HB	0.255217	0.015461	0.182576	0.107468	-0.012357	0.951137	3733.42	3330.5	3444.65	4442.99	4103.05	3997.61	3817.23	4134.55	3989.66	3405.31	3492.03	3559.16
ENSG00000109762	SNX25	-0.510657	0.0154834	0.158718	0.571839	0.0862424	0.784539	208.386	210.707	235.762	147.677	144.201	168.491	247.387	234.48	252.385	215.577	236.77	247.181
ENSG00000198373	WWP2	-0.461421	0.0154834	-0.251222	0.293121	0.250019	0.207942	248.311	273.77	268.99	185.749	190.248	199.693	233.004	243.029	188.052	333.346	305.343	305.628
ENSG00000124574	ABCC10	0.665963	0.0155509	0.198592	0.680976	0.605528	0.0420209	74.9801	82.3537	68.0386	128.063	119.965	109.831	75.7502	90.9833	92.0463	140.724	98.3307	103.499
ENSG00000090975	PITPNM2	0.576889	0.0156622	0.274386	0.417153	0.051522	0.914327	103.219	102.386	106.805	143.062	158.742	164.747	111.228	141.665	123.718	105.792	107.387	112.023
ENSG00000206527	HACD2	-0.448348	0.0156736	-0.516781	0.0014578	-0.423946	0.018704	293.104	275.996	306.965	196.133	221.754	224.655	216.703	194.179	203.887	220.567	230.301	204.564
ENSG00000080802	CNOT4	0.445992	0.015809	0.501157	0.00196404	0.190804	0.439792	219.098	230.739	271.363	347.271	338.084	298.292	359.574	323.021	343.442	278.453	257.471	291.016
ENSG00000163597	SNHG16	0.289286	0.0158687	0.0470454	0.854255	-0.00464858	0.985163	855.941	852.472	797.476	1042.97	1017.89	1002.21	856.265	870.753	866.027	800.428	842.28	865.742
ENSG00000172578	KLHL6	0.50332	0.0159375	-0.0643786	0.900338	-0.682328	0.00292583	178.199	149.127	163.767	235.359	253.26	205.934	177.39	145.94	147.472	105.792	90.5677	109.588
ENSG00000092148	HECTD1	-0.279941	0.0159843	-0.219579	0.0936027	-0.277654	0.0226616	2171.5	2233.94	2593.38	1910.56	1889.15	1968.23	2135.39	1941.79	1948.81	1781.5	2017.07	2003.02
ENSG00000131788	PIAS3	0.436735	0.0159843	0.0508022	0.911919	-0.113533	0.726896	240.521	211.449	213.61	304.583	307.789	287.059	212.868	224.1	253.375	224.559	172.079	217.958
ENSG00000163950	SLBP	-0.406928	0.0159843	-0.0821348	0.788948	-0.0748219	0.784819	344.714	376.156	394.782	274.586	272.648	295.796	356.697	329.127	374.124	318.375	364.859	383.557
ENSG00000174442	ZWILCH	-0.527481	0.0159843	-0.299117	0.151087	0.568241	0.000136222	242.468	255.222	249.211	136.139	209.636	173.484	186.978	218.604	200.918	369.275	354.508	388.427
ENSG00000005022	SLC25A5	-0.36611	0.0160751	-0.48375	5.71607e-05	-0.00893649	0.974196	918.263	810.924	756.336	649.546	713.732	564.134	611.755	596.582	570.093	766.495	919.91	793.902
ENSG00000007047	MARK4	0.47839	0.0161071	0.14998	0.648164	-0.089309	0.803211	188.911	166.191	179.59	248.05	226.601	269.586	180.266	204.56	207.846	156.692	187.605	160.729
ENSG00000116747	TROVE2	-0.284872	0.0161241	-0.0740415	0.719181	-0.0480592	0.794483	1215.26	1274.63	1315.68	980.664	1100.29	1045.89	1288.71	1144.92	1193.63	1239.57	1235.6	1221.29
ENSG00000113273	ARSB	0.315798	0.0161289	-0.153634	0.399795	-1.39312	1.25931e-27	551.152	565.347	560.923	677.235	719.791	692.687	518.745	500.103	492.893	208.59	227.713	205.781
ENSG00000197345	MRPL21	-0.75065	0.0161315	-0.213935	0.649271	-0.243807	0.543843	109.062	100.16	84.6527	59.9936	54.5296	59.908	90.1331	95.2577	66.3129	75.8511	94.4492	79.1466
ENSG00000184497	TMEM255B	0.562536	0.0161438	0.0237462	0.974772	-0.174514	0.655775	103.219	123.901	129.748	166.136	169.648	193.453	102.598	123.346	138.564	111.781	111.269	94.976
ENSG00000260804	PKI55	-0.790218	0.0161438	-0.51985	0.117814	-0.308047	0.43844	79.8489	83.8375	108.387	53.0712	50.8943	53.6676	71.9147	62.2839	56.4155	72.857	80.2171	68.1879
ENSG00000226950	DANCR	-0.682828	0.0161575	-0.159911	0.70148	-0.284759	0.463584	142.17	125.385	109.969	69.2234	92.0945	73.637	110.269	111.745	115.8	74.853	100.918	136.376
ENSG00000126214	KLC1	0.473099	0.0162008	0.223745	0.417284	0.255434	0.264674	203.517	218.868	238.926	268.817	292.036	359.448	214.785	261.959	297.913	294.422	254.884	242.31
ENSG00000188895	MSL1	0.364546	0.0162008	0.170447	0.408309	0.10462	0.643206	534.598	473.348	545.1	648.392	603.461	747.603	625.179	521.475	607.703	588.844	498.123	585.685
ENSG00000065911	MTHFD2	-0.465689	0.0163169	-0.456054	0.00645202	0.108582	0.695582	364.189	330.898	289.56	205.363	258.107	249.617	239.716	234.48	244.467	314.383	357.096	394.516
ENSG00000108557	RAI1	0.398696	0.0165247	0.156581	0.496039	0.0870284	0.7277	330.107	331.64	352.06	432.646	398.672	506.722	348.067	399.35	383.031	356.3	367.446	357.986
ENSG00000164733	CTSB	0.246213	0.0166022	0.21559	0.0386244	0.137602	0.245643	3298.15	3168.02	3545.13	4155.71	3909.17	3812.9	3827.78	4030.13	3785.77	3602.93	3651.17	3802.69
ENSG00000136450	SRSF1	-0.310508	0.0166535	-0.126444	0.471722	-0.380566	0.000507857	1112.04	1078.02	1017.41	829.527	950.027	807.511	1052.83	972.117	918.483	839.352	840.986	791.466
ENSG00000105854	PON2	0.271352	0.0166997	0.270461	0.0143326	0.000763528	0.998138	1009.8	1080.98	1072	1267.94	1301.44	1251.83	1318.44	1231.02	1277.76	1020	1104.93	1055.69
ENSG00000116199	FAM20B	-0.377151	0.0167346	-0.00748745	0.985938	-0.093666	0.698321	428.458	425.865	434.339	321.889	355.048	315.765	439.159	426.828	418.662	422.171	357.096	431.045
ENSG00000065485	PDIA5	0.337351	0.0167427	-0.108958	0.666445	0.24438	0.131458	465.461	478.542	516.619	642.624	584.073	620.298	460.254	411.562	489.924	540.938	561.52	636.826
ENSG00000164284	GRPEL2	0.568663	0.0167427	0.363052	0.0671755	-0.624029	0.00244217	197.675	217.384	261.87	281.508	448.355	275.827	286.7	307.756	278.118	151.702	138.439	150.987
ENSG00000163754	GYG1	-0.40523	0.0168504	-0.37063	0.0225862	-0.270589	0.159431	414.825	462.219	378.168	318.427	329.601	300.788	345.191	324.242	303.852	310.391	351.92	384.774
ENSG00000100813	ACIN1	0.305139	0.0169086	0.144794	0.446768	0.172507	0.23555	799.463	779.021	806.969	966.82	911.251	1070.86	814.075	837.168	993.704	938.158	837.105	920.536
ENSG00000078596	ITM2A	1.79239	0.0169708	0.13141	NA	1.47286	0.08259	5.8426	5.9354	5.53803	23.0745	19.3883	17.4732	5.75318	5.49564	7.91796	10.9784	19.4074	18.2646
ENSG00000197324	LRP10	0.283541	0.0170437	-0.0506775	0.837086	0.182188	0.162182	867.627	915.535	878.173	1122.57	1038.49	1080.84	840.923	874.417	859.099	1012.01	1019.53	1000.9
ENSG00000096063	SRPK1	-0.341509	0.0171698	-0.0396282	0.90095	0.173915	0.283707	599.841	597.991	546.682	470.719	451.99	454.303	586.824	556.891	557.226	688.648	637.856	646.567
ENSG00000173638	SLC19A1	0.648165	0.0171698	-0.147315	0.767108	0.550248	0.0276505	93.4817	86.8052	98.8933	141.908	180.554	114.824	80.5445	83.0452	89.0771	137.73	138.439	133.94
ENSG00000177000	MTHFR	0.527417	0.0171698	0.0339153	0.957595	0.238749	0.425273	120.747	126.869	130.539	189.211	182.977	173.484	133.282	123.346	132.626	155.694	141.027	150.987
ENSG00000175414	ARL10	-0.571231	0.0171704	-0.197631	0.53128	-0.853838	1.90048e-06	281.419	264.125	348.896	212.285	141.777	248.369	298.206	207.613	280.098	173.659	166.903	155.858
ENSG00000020577	SAMD4A	0.431909	0.0172758	0.3801	0.34157	0.324543	0.077125	732.273	890.31	1126.59	1039.5	1354.76	1319.23	1018.31	1161.41	1406.43	1025.99	1207.14	1229.82
ENSG00000199523	RNA5SP226	-1.94229	0.0173041	-0.480227	0.621285	-2.14442	0.00499903	30.1868	18.5481	21.361	4.61489	1.21177	12.4808	27.807	12.8231	9.89745	8.98236	3.88147	2.43528
ENSG00000105290	APLP1	1.25955	0.0173913	1.93435	2.00174e-07	0.62718	0.419195	15.5803	13.3546	15.8229	35.7654	42.4119	28.7059	53.6963	58.6201	58.395	30.9393	19.4074	18.2646
ENSG00000115109	EPB41L5	-0.415206	0.0175059	0.361142	0.0206462	-0.50279	0.00210477	341.792	315.318	327.535	233.052	253.26	252.113	466.008	407.288	393.919	236.536	218.656	241.093
ENSG00000135272	MDFIC	-0.456211	0.0175059	-0.275543	0.21111	0.226639	0.353262	285.314	269.319	253.958	201.901	204.789	182.22	246.428	228.374	193	315.381	377.797	256.922
ENSG00000076770	MBNL3	-0.962183	0.0175667	-0.534086	0.17528	0.221189	0.66877	63.2949	67.5152	58.5448	33.458	41.2002	22.4655	49.8609	42.7438	38.6001	96.8099	64.6912	58.4467
ENSG00000123975	CKS2	-0.811264	0.0175954	-0.316789	0.436193	0.106669	0.833398	100.298	76.4183	90.1907	51.9175	38.7766	61.1561	64.2438	69.0008	81.1591	75.8511	106.094	107.152
ENSG00000171206	TRIM8	0.385884	0.0176238	0.486463	0.00562333	0.204837	0.334498	305.763	367.995	335.446	439.568	460.472	421.852	431.488	570.935	410.744	371.271	439.9	360.422
ENSG00000106560	GIMAP2	-0.623996	0.0177056	-0.51162	0.0485795	0.00318454	0.995601	137.301	132.063	127.375	85.3755	93.3062	78.6293	108.352	79.3814	93.036	155.694	133.264	108.37
ENSG00000101000	PROCR	0.394584	0.0179165	0.344773	0.0354513	0.401052	0.0124838	808.227	758.247	569.626	951.821	1002.13	853.69	960.781	898.842	856.129	972.091	1009.18	847.478
ENSG00000138639	ARHGAP24	-0.408006	0.0180261	-0.0908618	0.740707	0.312304	0.0671468	404.113	426.607	415.352	313.813	356.26	269.586	357.656	398.128	416.683	498.022	454.133	601.514
ENSG00000102359	SRPX2	0.343722	0.0182161	0.864854	8.28738e-17	0.318296	0.0270198	462.539	437.736	448.58	576.861	527.12	607.817	792.98	853.655	810.601	575.869	593.866	517.497
ENSG00000125166	GOT2	-0.361337	0.0182161	-0.132187	0.529347	0.10583	0.608984	692.349	718.183	590.986	512.253	561.049	485.505	605.043	606.352	618.591	719.587	763.357	679.443
ENSG00000075188	NUP37	-0.738502	0.0182498	-0.283921	0.473512	-0.152445	0.731807	125.616	93.4825	93.3553	61.1473	56.9532	68.6446	93.9686	78.7708	84.1283	86.8295	103.506	91.323
ENSG00000147649	MTDH	-0.269593	0.0182498	-0.0450568	0.854408	-0.0108126	0.962052	1238.63	1316.17	1299.06	1047.58	1049.39	1103.31	1330.9	1209.04	1206.5	1273.5	1230.43	1336.97
ENSG00000166326	TRIM44	0.292142	0.0184152	0.0292499	0.92656	0.0180479	0.941359	762.46	787.182	719.152	920.671	929.427	929.823	776.679	805.416	735.381	765.497	777.589	763.461
ENSG00000100629	CEP128	-1.07572	0.0184506	-0.631945	0.159944	0.482875	0.255778	71.085	48.967	42.7219	27.6893	29.0825	19.9693	31.6425	33.5844	39.5898	70.8609	94.4492	62.0997
ENSG00000105497	ZNF175	0.537191	0.0184506	0.571416	0.00809207	0.339804	0.21058	131.459	145.417	120.254	192.672	213.271	170.988	174.513	230.817	183.103	141.722	182.429	182.646
ENSG00000122257	RBBP6	0.34471	0.0184506	0.0371859	0.913467	0.0492848	0.83862	743.958	922.954	859.976	948.36	1103.92	1163.21	820.787	929.373	848.212	810.409	916.028	904.707
ENSG00000199377	RNU5F-1	-1.71333	0.0184506	-0.270589	0.81766	-2.78507	0.000311961	19.4753	20.032	39.5573	4.61489	9.69416	9.98467	35.4779	17.0975	13.8564	3.99216	3.88147	3.65292
ENSG00000125733	TRIP10	0.505312	0.0184863	0.26618	0.296279	0.552821	0.00304175	185.99	178.062	211.236	312.659	216.907	287.059	200.402	232.649	260.303	300.41	243.239	301.975
ENSG00000171735	CAMTA1	-0.516279	0.0185226	-0.110099	0.751254	-0.161418	0.569514	207.412	213.674	193.831	133.832	134.506	162.251	193.69	189.294	188.052	185.636	177.254	188.734
ENSG00000141522	ARHGDIA	-0.296083	0.0185564	-0.0876041	0.671341	-0.0895432	0.614407	986.426	980.825	934.344	842.218	754.932	766.324	870.648	979.444	880.873	949.137	938.023	848.695
ENSG00000124155	PIGT	0.348967	0.0186933	0.153464	0.451528	0.521788	7.37951e-06	474.225	485.961	479.435	657.622	540.449	636.523	503.403	586.201	510.708	671.681	725.836	679.443
ENSG00000080561	MID2	-0.56583	0.0186997	-0.755143	0.000480101	-0.0971196	0.793115	188.911	180.288	151.9	107.296	117.542	127.305	95.8863	92.2045	122.728	145.714	178.548	165.599
ENSG00000079482	OPHN1	-0.555988	0.0187192	-0.125498	0.748024	-0.236517	0.428636	168.462	163.223	162.976	122.295	109.059	104.839	164.924	157.542	130.646	147.71	156.553	116.893
ENSG00000170537	TMC7	0.533161	0.0187192	0.641078	0.000904393	0.220175	0.521577	117.826	120.192	127.375	173.058	190.248	165.995	194.649	200.285	175.185	134.735	174.666	119.329
ENSG00000277476	RP11-147L13.13	1.30048	0.0188247	-0.110275	0.950712	0.611696	0.452005	19.4753	11.8708	11.0761	40.3803	31.506	31.2021	10.5475	10.9913	17.8154	23.953	20.7012	19.4822
ENSG00000001617	SEMA3F	-0.411897	0.0188438	-0.191936	0.361783	0.859457	2.37295e-12	399.245	384.317	358.389	313.813	250.836	293.3	337.52	354.163	306.821	751.524	698.665	625.867
ENSG00000199347	RNU5E-1	-0.869412	0.0189371	-0.0445591	0.983076	-1.49047	3.36412e-06	146.065	83.0956	158.229	61.1473	48.4708	102.343	210.95	85.4877	80.1694	58.8844	45.2839	32.8763
ENSG00000209482	SNORD83A	-2.15584	0.0189918	-0.903722	0.32587	-2.6919	0.00225665	19.4753	14.0966	26.1078	0	4.84708	8.73659	20.1361	7.32751	4.94873	2.99412	3.88147	2.43528
ENSG00000139684	ESD	-0.441729	0.0189941	-0.306261	0.131874	-0.321572	0.0951208	448.907	467.413	343.358	323.042	319.907	284.563	372.039	339.508	308.8	334.344	331.219	345.81
ENSG00000263155	MYZAP	-1.11984	0.0189941	-0.907279	0.0293927	-1.80653	0.000268936	59.3998	53.4186	38.7662	24.2282	30.2942	14.977	23.0127	28.6994	28.7026	10.9784	25.8765	7.30584
ENSG00000099889	ARVCF	0.519088	0.019099	-0.148656	0.681256	0.14113	0.669983	222.019	167.675	215.983	329.965	229.024	307.029	161.089	187.462	196.959	257.494	210.893	198.475
ENSG00000041357	PSMA4	-0.332036	0.0192008	0.0555284	0.839531	-0.205448	0.181919	788.751	816.117	718.361	621.857	662.838	561.638	862.018	793.814	764.083	625.771	680.552	718.408
ENSG00000181904	C5orf24	-0.334248	0.0192008	0.00970019	0.981347	-0.160767	0.375929	772.197	777.537	911.401	604.551	696.767	652.748	851.471	779.159	856.129	738.55	670.201	801.207
ENSG00000187240	DYNC2H1	-0.546644	0.0192694	-0.66655	0.000967855	0.307913	0.169823	179.173	162.482	187.502	116.526	133.295	112.328	104.516	119.072	108.872	222.563	219.95	214.305
ENSG00000166987	MBD6	0.582754	0.019386	-0.0893438	0.872393	0.148308	0.656094	160.672	146.159	200.16	293.046	181.765	284.563	119.858	169.754	187.062	186.634	188.898	188.734
ENSG00000106399	RPA3	-1.15332	0.0194392	-0.704191	0.153213	0.413675	0.383822	50.6359	46.7413	34.0193	19.6133	18.1765	21.2174	34.5191	23.8144	22.7641	60.8805	53.0468	60.882
ENSG00000089220	PEBP1	-0.41205	0.0195889	-0.0173769	0.970253	0.385672	0.0104133	405.087	387.285	347.313	316.12	277.495	262.098	370.121	393.854	361.257	458.101	513.649	523.585
ENSG00000144827	ABHD10	-0.520021	0.0196218	-0.216424	0.447686	-0.0956082	0.765601	235.652	241.126	196.204	174.212	161.165	133.545	213.826	172.807	195.97	217.573	200.543	213.087
ENSG00000162734	PEA15	0.292502	0.0196218	-0.139158	0.376085	-0.0240338	0.920506	998.111	922.954	994.471	1251.79	1083.32	1235.6	878.319	887.85	884.832	1003.03	862.981	1008.21
ENSG00000138376	BARD1	-0.701603	0.019656	-0.812239	0.00217092	0.110713	0.811943	107.114	94.9664	110.761	69.2234	66.6473	56.1638	63.285	51.2926	65.3232	95.8119	144.908	99.8465
ENSG00000122707	RECK	0.490528	0.0196707	0.593367	0.00120732	0.448409	0.0179585	210.334	184.739	194.622	281.508	322.331	223.407	334.643	315.083	238.529	287.436	276.879	241.093
ENSG00000163041	H3F3A	0.578011	0.0196812	0.609286	0.00484736	0.64046	0.0112258	93.4817	106.095	119.463	152.291	178.13	147.274	161.089	157.542	171.226	130.743	200.543	171.687
ENSG00000143537	ADAM15	-0.284932	0.019703	-0.541729	2.49573e-07	0.920473	4.03947e-26	1086.72	1045.37	986.56	835.295	868.839	856.186	668.328	730.92	745.278	2025.02	1953.68	1942.14
ENSG00000130255	RPL36	0.301884	0.0198432	-0.273279	0.0373206	-0.152131	0.34915	1101.33	1006.05	925.641	1261.02	1165.72	1311.74	845.717	799.31	869.986	868.295	978.132	893.748
ENSG00000182197	EXT1	-0.296617	0.0200246	0.156136	0.337497	0.34731	0.00499797	1033.17	1035.73	1118.68	791.454	908.827	897.373	1099.82	1164.46	1296.57	1190.66	1484.02	1402.72
ENSG00000175216	CKAP5	-0.323839	0.020073	-0.0632128	0.796986	0.0258776	0.918228	1167.55	1119.56	995.262	961.051	790.074	871.163	1092.15	1066.15	986.776	1071.9	1258.89	1025.25
ENSG00000206585	RNVU1-7	-2.10294	0.0200779	-0.762626	0.407029	-3.29913	0.00138028	21.4229	11.8708	23.7344	5.76861	1.21177	6.24042	16.3007	10.3806	6.92822	1.99608	3.88147	0
ENSG00000018408	WWTR1	-0.252353	0.0201481	-0.153957	0.244586	-0.0346767	0.870472	5039.25	5677.95	6004.01	4544.51	4712.57	4790.15	4941.98	5089.57	5029.88	4955.27	5556.98	5884.86
ENSG00000134602	STK26	-1.10708	0.0203313	-0.27941	0.669202	0.902249	0.00311639	39.9245	53.4186	48.2599	25.3819	25.4472	14.977	46.9843	31.1419	40.5795	81.8393	95.743	90.1054
ENSG00000111639	MRPL51	-0.551564	0.0203616	-0.116346	0.776822	-0.291575	0.278277	194.753	190.675	158.229	114.219	136.93	119.816	190.814	164.869	146.482	142.72	138.439	164.381
ENSG00000157216	SSBP3	0.444815	0.0205319	0.380708	0.0575592	0.16087	0.550909	289.209	256.706	218.356	377.267	350.201	310.773	332.726	371.871	287.026	265.479	313.106	278.84
ENSG00000116774	OLFML3	0.819155	0.0206607	-0.606976	0.262088	-0.829425	0.123108	40.8982	43.7736	40.3485	85.3755	66.6473	68.6446	25.8893	36.0269	18.8052	31.9373	25.8765	12.1764
ENSG00000064419	TNPO3	-0.37329	0.0207787	0.163625	0.41611	-0.118505	0.597128	478.12	439.22	414.561	346.117	325.966	355.704	525.457	487.28	481.016	406.202	441.194	383.557
ENSG00000142798	HSPG2	0.282025	0.0207787	-0.365902	3.97272e-05	0.0292108	0.884422	47689.3	46821.4	52548	64547.3	51261.5	63063.2	35920	40117.5	38289.3	50330.2	54912.5	45435
ENSG00000171476	HOPX	-1.35883	0.0207787	-0.972949	0.0669271	0.177662	0.808482	36.0294	28.9351	34.0193	10.3835	18.1765	9.98467	22.0539	14.0444	14.8462	38.9236	42.6962	30.441
ENSG00000154928	EPHB1	0.750635	0.0207833	0.151753	0.825164	-1.63564	0.00016594	60.3736	46.7413	52.2157	86.5292	100.577	79.8774	64.2438	53.7351	59.3847	22.9549	12.9382	14.6117
ENSG00000165389	SPTSSA	-0.470938	0.0207902	-0.65932	0.000201372	-0.371999	0.0744536	223.966	230.739	227.85	174.212	162.377	156.011	156.295	130.674	148.462	176.653	188.898	164.381
ENSG00000205250	E2F4	0.410313	0.0209263	-0.0932844	0.780578	0.0639299	0.837345	246.363	248.545	245.255	340.348	295.672	348.216	221.497	231.427	242.488	261.487	240.651	273.969
ENSG00000106772	PRUNE2	0.550628	0.0209758	-0.1599	0.695906	-0.494776	0.0809531	142.17	158.772	128.166	214.592	247.201	167.243	131.364	142.887	108.872	125.753	86.6863	91.323
ENSG00000178980	SELENOW	-0.354119	0.0209758	0.0790631	0.764852	-0.18925	0.306856	491.752	501.541	451.745	377.267	375.649	378.17	504.362	537.351	484.975	447.122	389.441	433.48
ENSG00000275342	SGK223	0.402411	0.0209758	0.0907655	0.787784	-0.473383	0.00895174	260.97	306.415	298.262	366.884	359.896	420.604	280.947	304.702	340.472	198.61	221.244	208.217
ENSG00000080824	HSP90AA1	-0.249771	0.0211015	0.109523	0.471722	-0.0321206	0.86142	4081.06	3923.3	3667.76	3303.11	3059.72	3458.44	4470.22	3984.34	4164.85	3628.88	3779.26	4051.09
ENSG00000198830	HMGN2	-0.375943	0.0211439	-0.263938	0.179766	0.072129	0.775246	705.007	710.022	545.891	518.022	505.308	488.001	581.071	586.812	465.18	714.597	705.135	647.785
ENSG00000177707	NECTIN3	0.412057	0.0213191	0.248833	0.15445	-0.178339	0.428636	312.579	309.383	336.237	373.806	501.673	400.635	379.71	378.588	383.031	267.475	272.997	310.498
ENSG00000127324	TSPAN8	-1.12474	0.0214427	-0.259291	0.700446	1.28954	4.26866e-06	42.8458	54.9024	37.975	24.2282	21.8119	16.2251	40.2723	39.6907	33.6513	107.788	131.97	94.976
ENSG00000038382	TRIO	0.346001	0.0216416	0.339599	0.0399581	0.0437937	0.866713	1873.53	1910.46	2541.16	2591.26	2493.82	2957.96	2313.74	2657.45	3049.4	2042.99	2199.5	2307.43
ENSG00000138767	CNOT6L	-0.351604	0.0220778	-0.481185	1.0345e-05	-0.283714	0.0239408	918.263	959.309	984.186	639.162	883.38	722.641	722.024	700.999	630.468	730.566	842.28	791.466
ENSG00000198363	ASPH	-0.330717	0.02217	-0.118139	0.541579	0.173262	0.276863	668.978	738.957	723.108	523.79	625.273	547.909	665.451	665.583	637.396	735.556	833.223	848.695
ENSG00000081041	CXCL2	1.11173	0.0222094	0.841072	0.181011	0.188396	0.863161	14.6065	22.9997	19.7787	40.3803	43.6237	41.1868	23.9716	53.1245	24.7436	34.9314	14.2321	15.8293
ENSG00000108561	C1QBP	-0.440573	0.0222436	-0.299526	0.137509	-0.353029	0.0688546	338.871	435.51	329.117	269.971	258.107	287.059	290.536	301.649	307.811	296.418	279.466	292.234
ENSG00000171388	APLN	0.354939	0.0222436	-1.49756	1.18111e-37	-1.30273	7.43193e-07	2421.76	2308.87	2875.82	3629.61	2619.85	3480.91	1054.75	797.478	851.181	1183.68	733.599	1175.02
ENSG00000162337	LRP5	0.379182	0.0223111	0.328025	0.0286827	0.384185	0.0126062	420.667	426.607	374.212	595.321	462.896	530.436	502.444	546.51	483.985	559.901	571.871	467.574
ENSG00000111817	DSE	-0.43706	0.0224109	0.203505	0.336633	0.0421398	0.894573	285.314	281.931	267.408	188.057	222.966	205.934	326.013	327.906	307.811	284.442	282.054	295.887
ENSG00000116791	CRYZ	-0.506758	0.022483	-0.0657377	0.887915	-0.817764	2.24225e-05	228.835	241.867	200.951	175.366	163.589	133.545	248.346	206.392	189.041	121.761	141.027	120.546
ENSG00000089597	GANAB	0.26351	0.0226162	0.101828	0.599036	0.243626	0.0312487	1491.81	1413.37	1344.16	1796.35	1681.94	1622.51	1538.02	1644.42	1379.7	1762.54	1604.34	1677.91
ENSG00000073111	MCM2	-0.663669	0.0227111	-0.945642	0.000256142	0.484323	0.0490688	109.062	123.16	102.849	66.9159	75.1297	69.8927	54.6552	68.3901	49.4873	163.679	141.027	165.599
ENSG00000135480	KRT7	-0.668346	0.0227111	0.763242	0.000326667	1.50463	4.27938e-18	174.304	199.578	116.299	107.296	115.118	86.1178	256.975	313.251	261.293	479.059	473.54	443.221
ENSG00000214753	HNRNPUL2	-0.499332	0.0227111	-0.396129	0.0559323	-0.255678	0.318577	220.071	195.126	221.521	153.445	132.083	164.747	163.007	170.365	149.452	190.626	190.192	153.423
ENSG00000116641	DOCK7	-0.377399	0.0227408	0.327772	0.0207081	0.0289259	0.916892	394.376	433.284	419.308	341.502	327.178	292.052	551.346	520.864	497.842	424.167	428.256	426.174
ENSG00000226149	RP1-69D17.4	0.869756	0.0229421	0.0656556	0.963443	-0.286165	0.669253	35.0556	40.0639	75.1589	92.2978	77.5532	106.087	29.7248	40.3013	89.0771	36.9275	38.8147	48.7056
ENSG00000122694	GLIPR2	0.514942	0.0229736	0.557463	0.0054464	-0.436759	0.118317	127.564	128.353	159.02	213.439	185.401	194.701	218.621	194.179	200.918	96.8099	98.3307	113.241
ENSG00000130770	ATPIF1	-0.44196	0.0229736	-0.114309	0.715992	0.129477	0.610624	301.868	314.576	263.452	219.207	231.448	197.197	302.042	260.127	253.375	340.332	304.049	320.239
ENSG00000203668	CHML	-0.475378	0.0230792	-0.0488622	0.903092	-0.534482	0.00360207	311.606	407.317	343.358	224.976	311.425	229.648	347.108	337.676	347.401	211.585	270.409	258.14
ENSG00000177917	ARL6IP6	-0.486959	0.0230825	-0.41785	0.0378489	0.361452	0.0816926	202.544	201.062	211.236	148.83	152.683	137.289	160.13	145.94	156.38	268.473	226.419	297.104
ENSG00000132824	SERINC3	-0.273997	0.0231587	-0.011843	0.97167	0.43508	3.03025e-06	1078.93	1102.5	1112.35	901.057	959.721	864.922	1113.24	1093.63	1066.95	1493.07	1511.19	1467.26
ENSG00000123159	GIPC1	0.521848	0.0233369	0.23645	0.454188	0.517863	0.0192062	153.855	122.418	127.375	194.979	174.495	208.43	151.5	166.701	155.39	187.632	210.893	180.211
ENSG00000164465	DCBLD1	0.349201	0.0234087	0.717603	9.02224e-12	0.0349452	0.896325	458.644	477.8	455.7	583.784	662.838	527.94	761.337	753.513	780.909	450.116	499.416	484.621
ENSG00000184254	ALDH1A3	-0.582282	0.0234087	-0.797848	0.00107377	-0.47395	0.0648961	133.406	145.417	162.976	107.296	94.518	93.6063	62.3261	90.9833	100.954	100.802	111.269	108.37
ENSG00000139218	SCAF11	0.277879	0.0234283	0.152653	0.334514	-0.256967	0.0805254	1349.64	1373.3	1596.53	1774.43	1661.34	1804.73	1670.34	1546.11	1598.44	1121.8	1133.39	1375.93
ENSG00000130518	KIAA1683	1.27018	0.0235896	0.745099	0.324486	0.44503	0.650803	13.6327	14.0966	15.8229	27.6893	27.8707	49.9234	15.3418	22.5932	35.6308	9.9804	31.0518	19.4822
ENSG00000164904	ALDH7A1	-0.456713	0.0236318	-0.365238	0.117814	-0.202502	0.41195	246.363	261.158	229.432	185.749	182.977	168.491	223.415	200.285	148.462	222.563	196.661	222.828
ENSG00000114626	ABTB1	1.25773	0.0237733	0.874189	0.178551	1.16049	0.0422152	12.659	17.0643	11.8672	28.8431	38.7766	32.4502	27.807	28.6994	19.7949	37.9255	31.0518	24.3528
ENSG00000115364	MRPL19	-0.390537	0.0238478	-0.0579909	0.878609	-0.317361	0.0806724	357.373	341.285	328.326	260.741	262.954	259.602	369.162	326.685	291.975	277.455	298.874	250.834
ENSG00000115541	HSPE1	-0.649886	0.0239222	-0.260429	0.463579	-0.50506	0.0670055	138.275	146.901	113.925	66.9159	99.3651	88.614	115.064	122.125	95.0155	100.802	94.4492	86.4525
ENSG00000020922	MRE11	-0.540358	0.0240949	-0.582322	0.00670006	0.203469	0.471159	153.855	164.707	178.008	107.296	116.33	118.568	122.734	105.028	105.903	209.589	181.135	182.646
ENSG00000197299	BLM	-0.892642	0.0240949	-0.419802	0.331573	-0.120905	0.841145	72.0588	61.5798	67.2475	44.9952	25.4472	37.4425	54.6552	54.9564	39.5898	56.8883	46.5777	81.5819
ENSG00000154556	SORBS2	0.408468	0.024242	-0.606193	0.000747879	-0.300505	0.136741	359.32	381.349	492.093	508.792	516.214	614.057	254.099	241.197	319.688	341.33	319.575	344.592
ENSG00000058804	NDC1	-0.523308	0.0242431	-0.337517	0.164674	0.443901	0.0395267	239.547	217.384	175.635	134.986	155.106	149.77	180.266	162.427	158.359	337.338	262.646	259.357
ENSG00000124207	CSE1L	-0.308018	0.0242431	-0.271051	0.047633	0.194559	0.160546	1002.98	1068.37	916.148	760.303	871.262	783.797	890.784	828.009	762.104	1192.66	1137.27	1100.75
ENSG00000011009	LYPLA2	0.426468	0.024261	0.182613	0.512802	-0.312317	0.16245	220.071	239.642	208.072	328.811	287.189	282.067	239.716	283.331	233.58	184.637	179.842	175.34
ENSG00000159069	FBXW5	0.422265	0.0242785	0.0075605	0.988284	0.470322	0.0128287	227.862	229.997	204.907	318.427	276.283	293.3	232.045	219.825	215.764	353.306	301.461	264.228
ENSG00000205336	ADGRG1	-0.552762	0.0243183	-0.909052	9.27735e-06	0.557874	0.0172095	147.039	169.901	159.812	115.372	110.271	99.8467	80.5445	88.5408	85.1181	292.426	232.888	177.776
ENSG00000159217	IGF2BP1	0.313184	0.0243924	-0.3541	0.0133277	-0.492779	0.000253023	589.129	549.024	645.576	745.305	713.732	757.587	454.501	440.261	505.76	415.185	450.251	407.91
ENSG00000180801	ARSJ	0.397018	0.0245348	0.414952	0.00756199	-0.0329478	0.921785	329.133	301.963	265.825	369.191	425.331	385.658	405.599	403.013	386.99	309.393	276.879	291.016
ENSG00000165806	CASP7	-0.471377	0.0245512	-0.014587	0.980626	-0.20681	0.420748	413.851	317.544	284.022	238.821	229.024	263.346	367.245	335.844	300.883	303.404	306.637	270.316
ENSG00000064313	TAF2	-0.365043	0.0246882	-0.187646	0.350847	-0.148842	0.464044	457.671	444.413	515.036	396.881	346.566	356.952	451.625	394.464	402.826	450.116	416.612	415.215
ENSG00000137507	LRRC32	-0.533391	0.0247262	-0.701207	0.00100873	-0.382957	0.163446	374.9	377.64	263.452	274.586	250.836	175.98	255.058	213.719	156.38	340.332	245.827	192.387
ENSG00000138668	HNRNPD	-0.266076	0.0247324	-0.196652	0.112551	-0.233141	0.0485914	1419.75	1369.59	1329.92	1167.57	1192.38	1065.86	1196.66	1147.98	1258.96	1149.74	1257.6	1111.71
ENSG00000095303	PTGS1	0.473987	0.0248619	-1.12488	1.4111e-11	0.960448	2.56073e-10	528.756	471.864	344.149	661.083	713.732	491.745	210.95	191.737	215.764	771.485	963.9	890.095
ENSG00000157500	APPL1	-0.336523	0.024891	-0.299846	0.0512737	0.197084	0.19863	541.415	604.669	572.79	443.03	489.555	430.589	498.609	418.279	487.944	652.718	675.377	652.655
ENSG00000133112	TPT1	0.210707	0.0249841	-0.131038	0.316741	-0.203187	0.0415183	7341.23	7583.21	7660.67	8484.48	8513.89	9153.45	7393.79	6415.24	6862.89	6071.08	6849.51	6782.26
ENSG00000130962	PRRG1	0.3455	0.0250257	-0.00417175	0.993589	-0.346836	0.0484654	533.624	618.765	716.779	798.376	816.733	763.828	599.29	647.874	621.56	450.116	467.071	561.332
ENSG00000115514	TXNDC9	-0.393031	0.0251588	-0.0971812	0.733957	-0.209442	0.315733	341.792	362.801	391.618	256.126	298.095	282.067	353.821	321.189	355.318	293.424	355.802	305.628
ENSG00000132475	H3F3B	-0.306192	0.0252553	0.196868	0.156856	-0.235371	0.0744261	1213.31	1155.92	1041.94	921.824	1000.92	836.216	1270.49	1379.4	1261.92	945.144	1028.59	935.148
ENSG00000172985	SH3RF3	0.570838	0.0252921	0.456372	0.0318675	0.251648	0.392152	133.406	132.805	134.495	230.745	222.966	141.034	173.554	176.471	201.908	179.647	157.847	140.029
ENSG00000100567	PSMA3	-0.345672	0.0254636	-0.0964052	0.67385	-0.0549359	0.812557	576.47	552.734	529.277	388.805	465.319	451.807	536.963	503.156	514.667	517.983	527.881	556.462
ENSG00000062716	VMP1	0.313055	0.0255463	0.593138	0.16018	0.298967	0.0249418	952.344	1104.73	1172.48	1241.41	1294.17	1482.72	1313.64	1357.42	2211.09	1253.54	1297.71	1442.9
ENSG00000129467	ADCY4	0.399041	0.0255696	0.243284	0.34436	0.631604	0.000132907	255.127	238.9	268.199	358.808	309.001	336.983	268.482	269.897	368.185	463.091	348.039	370.163
ENSG00000064961	HMG20B	0.488278	0.0257222	0.185481	0.588888	0.414517	0.0634666	173.331	150.611	137.659	221.515	197.518	227.151	152.459	183.188	188.052	201.604	221.244	193.605
ENSG00000169554	ZEB2	0.324308	0.0257891	0.253722	0.136267	0.22389	0.15207	742.984	800.537	659.025	890.674	1008.19	861.178	779.556	996.542	850.191	881.27	914.734	786.596
ENSG00000106665	CLIP2	0.46762	0.0258516	0.290133	0.232786	0.172771	0.568216	217.15	166.191	170.097	260.741	239.93	262.098	215.744	235.702	222.693	217.573	213.481	192.387
ENSG00000187144	SPATA21	2.67923	0.0258516	-0.379087	NA	1.78793	NA	0.973767	2.9677	1.58229	4.61489	20.6001	11.2328	2.87659	0.610626	0.989745	5.98824	2.58765	10.9588
ENSG00000091972	CD200	0.579846	0.0259644	0.786207	0.000142204	-1.27484	4.30813e-05	89.5866	94.9664	91.773	138.447	152.683	122.312	170.678	146.55	162.318	26.9471	45.2839	43.8351
ENSG00000065613	SLK	0.281499	0.0259667	0.170383	0.250464	0.117958	0.453882	981.557	1112.15	1111.56	1330.24	1362.03	1208.15	1261.86	1157.75	1200.56	1151.74	1179.97	1164.06
ENSG00000151458	ANKRD50	0.306954	0.0260497	0.337778	0.00512937	-0.0649302	0.762021	1790.76	2013.58	1884.51	2053.63	2710.73	2280.25	2311.82	2186.04	2713.88	1615.83	1754.43	2094.34
ENSG00000133808	MICALCL	1.35587	0.0261009	0.496188	0.666445	-0.315105	0.828596	7.79014	12.6127	12.6583	25.3819	30.2942	29.954	13.4241	11.6019	22.7641	5.98824	5.1753	15.8293
ENSG00000087274	ADD1	-0.259763	0.0261991	-0.0708153	0.709931	-0.0718517	0.697607	1205.52	1213.05	1182.76	1041.81	994.863	972.258	1167.9	1140.65	1127.32	1123.79	1256.3	1061.78
ENSG00000196715	VKORC1L1	0.293384	0.0261991	-0.153172	0.411425	-0.31145	0.0241856	585.234	631.378	638.455	757.996	767.05	751.347	582.03	567.272	522.585	517.983	499.416	483.403
ENSG00000197442	MAP3K5	-0.683026	0.0262542	-1.16063	7.53991e-06	0.126899	0.764572	124.642	126.127	94.9376	68.0696	86.0356	61.1561	42.19	58.0095	53.4462	110.782	146.202	122.982
ENSG00000108691	CCL2	0.382647	0.026386	0.0502163	0.899715	-0.682087	0.260911	839.387	909.6	1186.72	1341.78	1085.75	1402.85	926.262	1149.2	967.971	677.669	344.157	813.384
ENSG00000178035	IMPDH2	-0.442647	0.026386	-0.846141	2.38276e-07	0.150471	0.563829	540.441	457.026	358.389	316.12	358.684	322.006	236.839	254.02	263.272	507.005	539.525	461.486
ENSG00000137309	HMGA1	-0.402935	0.0265061	-0.56436	0.000230841	0.449499	0.00405345	1104.25	1133.66	778.488	857.216	721.003	703.92	650.109	732.751	658.18	1502.05	1341.7	1287.05
ENSG00000091844	RGS17	1.0942	0.026549	0.637045	0.315624	-1.23717	0.133338	14.6065	22.2577	20.5698	44.9952	42.4119	36.1944	31.6425	29.9207	28.7026	4.9902	6.46912	13.394
ENSG00000134001	EIF2S1	-0.299342	0.026549	-0.414508	0.0011658	0.0691563	0.740389	706.955	718.183	693.836	596.475	575.59	550.405	550.387	475.678	572.073	697.63	729.717	806.078
ENSG00000142937	RPS8	0.234565	0.0265602	-0.225626	0.0403838	-0.178994	0.122806	2483.11	2348.93	2227.87	2773.55	2711.94	2823.17	2117.17	1946.68	1986.42	2122.83	2146.46	1988.41
ENSG00000122566	HNRNPA2B1	-0.250768	0.0266288	-0.125321	0.351567	-0.189884	0.0756764	3953.49	3710.37	3488.17	3080.44	3357.81	2937.99	3486.43	3370.05	3385.92	3184.75	3352.3	3276.67
ENSG00000135679	MDM2	-0.273132	0.0266777	0.156141	0.374359	0.0733919	0.723342	2289.33	2006.16	2474.71	1941.72	1829.77	1830.94	2763.44	2518.83	2274.43	2304.48	2187.86	2656.89
ENSG00000172965	MIR4435-2HG	0.388578	0.0266777	0.207417	0.367	0.0428268	0.894211	328.16	350.93	396.364	428.031	442.296	540.421	363.409	409.73	473.098	372.269	329.925	410.345
ENSG00000085449	WDFY1	-0.316779	0.0267418	-0.0325329	0.919508	-0.0914744	0.63384	713.771	726.344	773.741	564.17	657.991	556.646	778.597	712.601	678.965	665.693	738.774	684.314
ENSG00000173726	TOMM20	0.277617	0.0267418	0.32725	0.00204532	-0.249435	0.0973356	852.046	908.858	905.072	1059.12	1154.82	1020.93	1136.25	1124.16	1092.68	686.652	707.722	859.654
ENSG00000013306	SLC25A39	0.433219	0.0268789	0.0581508	0.895071	0.248077	0.317405	231.757	215.9	191.457	284.97	264.166	313.269	212.868	234.48	216.754	287.436	253.59	217.958
ENSG00000143515	ATP8B2	-0.342585	0.0268789	-0.119969	0.587079	0.371216	0.00802838	620.29	521.573	590.195	429.185	451.99	484.257	535.046	522.085	538.421	816.397	690.903	735.455
ENSG00000205302	SNX2	-0.431627	0.0269934	0.2335	0.276644	0.0723785	0.805719	319.396	438.478	375.795	299.968	253.26	289.556	465.049	458.58	414.703	385.244	403.673	411.562
ENSG00000095787	WAC	0.280883	0.0270407	0.0212708	0.946492	0.147924	0.384234	1127.62	1207.85	1325.17	1424.85	1425.04	1602.54	1246.52	1179.73	1301.51	1209.63	1371.45	1496.48
ENSG00000118855	MFSD1	-0.429648	0.0270407	-0.341697	0.0938824	0.109136	0.684053	274.602	250.771	256.331	193.825	189.036	197.197	233.963	186.852	198.939	291.428	272.997	280.057
ENSG00000201861	RNA5SP298	-1.5636	0.0271411	-0.180524	0.889702	-2.70001	0.000104834	50.6359	17.8062	36.3927	5.76861	7.27062	22.4655	50.8197	23.8144	17.8154	6.98628	7.76295	1.21764
ENSG00000145730	PAM	0.24857	0.0271673	0.145516	0.280379	0.309096	0.00449486	1454.81	1381.46	1516.63	1714.43	1799.48	1658.7	1626.23	1623.65	1572.7	1666.73	1837.23	1912.91
ENSG00000151414	NEK7	-0.351634	0.0271673	0.150158	0.3241	0.719143	2.44642e-14	1000.06	1061.69	969.155	687.619	954.874	735.122	1171.73	1077.76	1124.35	1631.8	1604.34	1774.1
ENSG00000163001	CFAP36	-0.539804	0.0271673	0.0889338	0.840248	0.0118419	0.978002	170.409	167.675	159.812	128.063	98.1533	116.072	203.279	170.365	157.369	179.647	179.842	143.682
ENSG00000033327	GAB2	0.34836	0.0272809	0.0272037	0.961099	0.215559	0.361517	340.819	391.736	384.497	481.102	489.555	454.303	306.836	465.297	364.226	399.216	540.819	366.51
ENSG00000172803	SNX32	0.994633	0.0274301	0.0866826	0.943547	0.725632	0.202681	17.5278	27.4512	30.8547	55.3787	53.3179	43.683	27.807	26.8676	26.7231	54.8922	24.5827	46.2703
ENSG00000273237	CTB-119C2.1	2.16746	0.0274712	0.873005	NA	0.618492	NA	2.9213	2.22577	4.74688	18.4596	7.27062	18.7213	2.87659	5.49564	9.89745	3.99216	7.76295	3.65292
ENSG00000092470	WDR76	-0.898086	0.0275352	-0.601956	0.124465	0.614293	0.0449796	68.1637	63.8055	54.5891	32.3042	26.6589	41.1868	47.9432	35.4163	40.5795	97.808	89.2739	98.6289
ENSG00000177889	UBE2N	-0.335263	0.0275613	-0.191327	0.306942	-0.224247	0.189827	524.861	516.38	493.675	428.031	381.707	406.875	493.815	441.483	411.734	397.22	448.957	474.88
ENSG00000283399	AC004381.8	0.922963	0.0275613	1.07017	0.00127014	-0.0163645	0.987027	25.3179	42.2897	59.336	59.9936	106.636	76.1331	81.5034	101.975	85.1181	27.9451	65.9851	34.0939
ENSG00000170542	SERPINB9	-0.28249	0.0277642	0.0936545	0.636508	-0.574366	2.44254e-07	858.863	873.987	824.375	709.54	716.156	677.71	964.616	874.417	897.699	588.844	599.041	535.762
ENSG00000199568	RNU5A-1	-0.841524	0.0278318	0.0120645	0.990631	-1.41227	2.96442e-05	110.036	73.4506	133.704	42.6877	49.6825	84.8697	156.295	77.5495	88.0873	46.9079	46.5777	25.5705
ENSG00000212588	SNORA26	-1.36255	0.0278633	-0.490306	0.556205	-2.7917	1.41962e-05	32.1343	24.4835	54.5891	18.4596	7.27062	17.4732	42.19	24.425	12.8667	5.98824	5.1753	4.87056
ENSG00000136731	UGGT1	-0.240088	0.0278676	0.0135473	0.965997	-0.133504	0.270395	1806.34	1803.62	1764.26	1499.84	1589.84	1462.75	1911.97	1855.69	1665.74	1643.77	1622.46	1651.12
ENSG00000100347	SAMM50	-0.538112	0.0281312	-0.11533	0.787769	-0.120872	0.72972	207.412	178.062	155.856	119.987	116.33	136.041	178.349	178.913	140.544	158.688	177.254	163.164
ENSG00000092199	HNRNPC	-0.276458	0.0281989	-0.173356	0.240891	-0.248145	0.0584707	1699.22	1643.36	1439.1	1273.71	1385.05	1290.52	1481.44	1430.7	1334.18	1319.41	1471.08	1251.73
ENSG00000103381	CPPED1	-0.344417	0.0285999	-0.0663045	0.81923	0.0820764	0.714949	456.697	483.735	462.03	392.266	365.954	346.967	431.488	473.235	435.488	473.071	498.123	521.15
ENSG00000166398	KIAA0355	0.407388	0.0289624	0.120265	0.701579	0.438914	0.0126315	273.629	228.513	224.686	331.118	322.331	308.277	258.893	274.782	254.364	346.32	327.338	311.716
ENSG00000120889	TNFRSF10B	0.243362	0.0290336	0.321969	0.000750803	-0.0265942	0.895516	1781.02	1658.94	1803.81	2049.01	2184.82	1974.47	2126.76	2270.31	2165.56	1628.8	1755.72	1785.06
ENSG00000151233	GXYLT1	0.323356	0.0290907	0.43916	0.00055312	0.232721	0.184356	582.313	607.636	694.627	726.845	861.568	772.564	931.056	796.867	837.324	837.356	654.675	728.149
ENSG00000165650	PDZD8	-0.327908	0.0291286	-0.0549659	0.859655	-0.671756	1.79277e-06	600.814	684.797	734.975	522.636	524.696	565.382	657.78	608.794	687.873	365.283	442.488	470.009
ENSG00000132470	ITGB4	0.762292	0.0292729	0.0106521	0.992804	3.16271	2.62533e-18	90.5604	62.3217	41.9308	109.604	121.177	97.3506	69.0382	66.5583	59.3847	701.622	551.169	489.491
ENSG00000119865	CNRIP1	-0.410018	0.0293975	-0.400422	0.0131576	0.393499	0.00921577	348.609	314.576	315.667	266.51	255.683	213.422	252.181	243.029	247.436	413.189	432.138	444.439
ENSG00000158710	TAGLN2	-0.27557	0.0293975	0.187951	0.15889	0.356843	0.000637557	1373.99	1264.24	1181.97	1100.65	1030	1024.68	1441.17	1500.31	1413.36	1633.79	1617.28	1655.99
ENSG00000196535	MYO18A	-0.462205	0.0294419	-0.257574	0.338223	-0.599544	0.00257015	244.416	214.416	261.87	179.981	185.401	157.259	182.184	236.312	181.123	163.679	138.439	174.123
ENSG00000165516	KLHDC2	-0.515452	0.0294521	0.12537	0.738926	-0.00904308	0.982666	176.252	183.997	217.565	118.833	151.471	134.793	182.184	237.534	209.826	169.667	209.6	199.693
ENSG00000138829	FBN2	0.274051	0.0298581	0.98277	1.66922e-28	0.0995068	0.583032	1615.48	1581.78	1484.19	1817.11	2106.06	1739.83	3135.48	3299.82	2827.7	1664.73	1885.1	1486.74
ENSG00000155975	VPS37A	-0.44317	0.0299502	0.196586	0.427987	0.120958	0.644326	296.025	330.157	381.333	265.356	204.789	272.082	404.64	338.287	419.652	365.283	340.276	395.733
ENSG00000173068	BNC2	0.306372	0.0299948	0.0438629	0.893982	0.174788	0.32573	524.861	548.282	610.765	680.696	701.615	702.671	555.182	615.511	567.124	631.76	689.609	589.338
ENSG00000123575	FAM199X	-0.402345	0.0300137	-0.0498007	0.908578	-0.076306	0.811267	436.248	471.864	597.316	339.194	395.037	406.875	498.609	420.721	543.37	392.23	490.36	555.244
ENSG00000176788	BASP1	-0.332275	0.0301855	0.366047	0.00431413	0.181594	0.267044	542.388	548.282	501.587	441.876	393.825	429.341	733.53	683.901	638.386	600.82	632.68	579.597
ENSG00000136383	ALPK3	0.327906	0.030278	0.142096	0.554784	-0.344507	0.032765	462.539	497.09	543.518	679.543	586.496	622.794	480.39	609.405	570.093	428.159	355.802	403.039
ENSG00000064490	RFXANK	-0.684449	0.030418	0.284615	0.400727	0.0121511	0.981676	105.167	91.9987	89.3996	61.1473	56.9532	59.908	116.022	116.019	116.79	91.8197	91.8616	105.935
ENSG00000127955	GNAI1	0.550522	0.0305904	0.59524	0.00873817	0.0023736	0.997107	110.036	91.9987	106.805	139.6	167.224	144.778	158.212	169.754	136.585	103.796	111.269	94.976
ENSG00000207181	SNORA14B	-1.43767	0.0305904	-0.195258	0.863143	-2.59861	0.000309056	33.1081	18.5481	43.5131	9.22978	8.48239	17.4732	38.3545	26.8676	17.8154	9.9804	3.88147	1.21764
ENSG00000123901	GPR83	2.3403	0.0306066	0.45191	NA	-0.730866	NA	4.86884	2.22577	0.791147	10.3835	16.9648	11.2328	1.91773	3.66376	4.94873	0.99804	1.29382	2.43528
ENSG00000184743	ATL3	-0.243378	0.0306066	0.0367516	0.889079	0.325191	0.000502245	1643.72	1548.4	1636.09	1330.24	1420.19	1329.21	1783.49	1624.88	1553.9	2011.05	2004.13	2055.38
ENSG00000127054	CPSF3L	0.464814	0.0306067	0.253128	0.395178	0.362771	0.131217	159.698	169.901	140.033	215.746	212.06	220.911	157.254	203.949	197.949	226.555	197.955	180.211
ENSG00000156162	DPY19L4	-0.351174	0.0307146	-0.0860602	0.763229	-0.135319	0.503932	572.575	484.477	563.296	388.805	461.684	419.356	569.565	468.35	492.893	509.001	502.004	467.574
ENSG00000118971	CCND2	1.03905	0.030871	0.554443	0.469532	0.0608545	0.956792	13.6327	24.4835	30.8547	43.8415	50.8943	48.6753	23.9716	26.8676	52.4565	22.9549	20.7012	29.2234
ENSG00000136943	CTSV	2.53158	0.0311448	1.21792	NA	0.677824	NA	2.9213	1.48385	1.58229	6.92234	15.753	11.2328	4.79432	4.88501	3.95898	1.99608	5.1753	2.43528
ENSG00000135318	NT5E	0.281308	0.0311601	-0.799079	3.47874e-16	0.250092	0.0202091	1466.49	1517.24	1563.31	1814.81	2076.97	1637.49	952.151	801.752	869.986	1888.29	1718.2	1820.37
ENSG00000150764	DIXDC1	-0.457272	0.0311601	0.198162	0.425006	0.23305	0.314676	244.416	215.9	233.388	149.984	180.554	174.732	248.346	263.18	285.047	237.534	292.404	289.798
ENSG00000273802	HIST1H2BG	-0.349614	0.0311601	-0.189542	0.333361	-0.620361	1.24883e-05	614.447	598.733	501.587	428.031	479.861	438.078	507.239	473.235	527.534	358.297	414.024	348.245
ENSG00000110955	ATP5B	-0.275688	0.0311975	-0.114338	0.515075	-0.266219	0.0193725	1896.9	1707.17	1618.69	1511.38	1485.63	1316.73	1679.93	1637.7	1512.33	1436.18	1489.19	1431.95
ENSG00000104447	TRPS1	0.598142	0.0312635	0.372207	0.229223	0.509783	0.0594587	76.9276	100.902	105.222	139.6	168.436	122.312	113.146	131.895	122.728	131.741	143.615	131.505
ENSG00000103429	BFAR	-0.879416	0.0313909	0.258677	0.595432	-0.341502	0.477532	62.3211	56.3863	88.6084	43.8415	39.9884	28.7059	83.4211	78.7708	87.0976	58.8844	45.2839	59.6644
ENSG00000138642	HERC6	-1.19678	0.0314402	-0.671671	0.285002	0.280339	0.665452	29.213	43.0316	34.8104	14.9984	16.9648	14.977	31.6425	23.8144	11.8769	41.9177	55.6345	34.0939
ENSG00000119844	AFTPH	-0.484232	0.0314594	-0.22966	0.444981	-0.0994514	0.768604	227.862	183.997	226.268	163.829	145.412	146.026	208.073	155.099	184.093	205.596	175.96	214.305
ENSG00000181523	SGSH	0.436861	0.0314915	0.217343	0.393362	0.958484	1.64573e-11	189.885	191.417	205.698	298.814	232.66	263.346	222.456	243.029	216.754	390.234	370.034	384.774
ENSG00000091592	NLRP1	0.378707	0.0315912	0.392524	0.0126222	0.493937	0.0022576	318.422	277.48	299.053	401.496	345.354	415.612	359.574	414.615	398.867	469.079	425.668	366.51
ENSG00000117450	PRDX1	-0.280285	0.0317401	0.0796311	0.657275	-0.17337	0.158716	1732.33	1695.3	1577.55	1338.32	1537.74	1246.84	1822.8	1732.96	1743.93	1438.18	1467.2	1550.06
ENSG00000153933	DGKE	-0.569486	0.031839	-0.620656	0.00628539	-0.74029	0.00130048	178.199	247.061	295.098	137.293	199.942	149.77	137.117	163.037	170.236	127.749	160.434	147.335
ENSG00000101347	SAMHD1	-0.516734	0.0319717	-0.524684	0.0294989	0.186731	0.520276	254.153	224.061	181.964	176.52	150.259	133.545	190.814	145.94	122.728	283.444	243.239	224.046
ENSG00000140836	ZFHX3	0.269273	0.0319717	0.221313	0.118252	-0.190253	0.190245	819.912	796.085	879.755	993.355	1037.27	978.498	1014.48	1014.25	883.842	736.554	759.475	700.143
ENSG00000152240	HAUS1	-0.481507	0.0319958	-0.106249	0.783718	-0.0888164	0.7929	211.307	218.126	181.964	146.523	139.353	152.266	213.826	178.303	178.154	192.622	201.837	182.646
ENSG00000167566	NCKAP5L	0.502369	0.0319958	0.379583	0.117873	0.0825224	0.829627	161.645	209.223	248.42	254.973	275.072	350.712	229.168	282.109	297.913	236.536	214.775	208.217
ENSG00000164323	CFAP97	-0.348422	0.0320356	-0.628091	1.87201e-05	0.251044	0.118605	439.169	481.509	421.681	343.809	356.26	355.704	329.849	287.605	253.375	513.991	523.999	567.42
ENSG00000104859	CLASRP	0.627628	0.0322674	0.182284	0.715401	0.295776	0.446027	65.2424	86.0633	98.1022	110.757	129.659	147.274	85.3388	98.3108	100.954	110.782	109.975	87.6701
ENSG00000149600	COMMD7	-0.437542	0.0322674	-0.0895682	0.798535	-0.189755	0.439748	264.865	255.222	261.078	197.287	214.483	164.747	256.016	261.348	215.764	214.579	260.059	214.305
ENSG00000146828	SLC12A9	0.564282	0.0326731	0.0444974	0.953405	0.342295	0.287923	82.7702	101.644	93.3553	145.369	139.353	127.305	74.7913	112.966	97.9848	132.739	106.094	114.458
ENSG00000057663	ATG5	-0.566384	0.0327145	-0.477433	0.0577853	-0.192691	0.576789	130.485	175.836	146.362	104.989	95.7298	106.087	117.94	103.806	105.903	129.745	125.501	143.682
ENSG00000065882	TBC1D1	-0.354324	0.03287	-0.0736162	0.809671	0.203544	0.227615	445.985	442.929	419.308	376.114	319.907	326.998	438.2	434.766	370.165	488.042	536.937	488.274
ENSG00000170088	TMEM192	-0.495623	0.0328771	-0.216628	0.429424	0.353397	0.0899239	187.937	192.159	204.116	125.756	127.236	162.251	168.76	161.205	175.185	277.455	230.301	239.875
ENSG00000213965	NUDT19	-0.489597	0.0328771	-0.191405	0.570089	-0.172856	0.559966	201.57	181.03	175.635	129.217	135.718	132.297	133.282	169.143	186.072	170.665	166.903	158.293
ENSG00000173334	TRIB1	0.459315	0.0331817	0.0760897	0.872302	0.204508	0.478234	145.091	167.675	147.153	215.746	213.271	204.686	157.254	158.763	171.226	184.637	178.548	169.252
ENSG00000149380	P4HA3	0.721871	0.0332001	0.10959	0.892173	0.389496	0.38578	74.0063	66.0313	41.9308	106.142	104.212	88.614	62.3261	59.2307	75.2206	66.8687	98.3307	74.2761
ENSG00000161217	PCYT1A	-0.352627	0.0339591	-0.0802265	0.788574	0.138982	0.513743	379.769	396.188	395.573	303.429	296.884	318.262	407.517	349.278	356.308	429.157	394.617	471.227
ENSG00000108559	NUP88	-0.390863	0.0339898	-0.352486	0.0489886	-0.174394	0.428377	300.894	330.157	314.876	224.976	255.683	242.128	268.482	252.189	221.703	282.445	284.641	275.187
ENSG00000101911	PRPS2	-0.594392	0.0341751	-0.439389	0.107196	-0.231722	0.484753	145.091	117.224	147.944	100.374	95.7298	74.8851	112.187	101.975	88.0873	116.771	113.857	119.329
ENSG00000228495	LINC01013	-0.441425	0.0342395	0.147664	0.692128	-0.163117	0.616069	283.366	347.221	425.637	264.203	253.26	262.098	336.561	349.278	490.914	296.418	258.765	393.298
ENSG00000164638	SLC29A4	0.94179	0.0342779	1.29489	5.35891e-05	-0.323347	0.692796	30.1868	34.1285	26.899	69.2234	36.3531	69.8927	59.4495	84.877	79.1796	15.9686	38.8147	19.4822
ENSG00000177565	TBL1XR1	-0.317609	0.0342779	-0.0939008	0.627121	0.0851325	0.626284	1473.31	1713.85	1684.35	1173.34	1535.31	1204.4	1567.74	1565.65	1442.06	1623.81	1819.12	1752.18
ENSG00000127528	KLF2	0.454377	0.034334	0.473723	0.0196102	0.9027	2.08756e-08	185.99	250.029	219.148	278.047	271.436	351.96	263.687	355.995	290.985	364.285	460.602	411.562
ENSG00000227220	RP11-69I8.3	2.0411	0.0343901	0.82579	NA	0.336434	NA	3.89507	5.9354	1.58229	8.07606	20.6001	18.7213	5.75318	6.71689	7.91796	7.98432	2.58765	3.65292
ENSG00000161547	SRSF2	-0.278537	0.0344311	-0.164188	0.24106	-0.224302	0.0674509	1089.65	1164.08	1091.78	835.295	990.016	936.063	962.699	1022.8	1005.58	919.195	984.601	974.112
ENSG00000062485	CS	-0.282524	0.0347542	-0.00204672	0.995875	0.0236922	0.916105	959.161	923.696	854.438	753.381	712.52	785.045	842.841	951.966	940.258	926.182	936.729	929.06
ENSG00000102804	TSC22D1	0.283627	0.0347542	0.0529025	0.876127	-0.185158	0.263673	599.841	574.992	591.778	716.462	699.191	735.122	531.21	608.184	696.781	481.056	552.463	528.456
ENSG00000114251	WNT5A	1.53968	0.0347976	0.95258	0.311306	-0.0799525	0.966195	10.7114	4.45155	9.49376	26.5356	29.0825	14.977	11.5064	15.8763	19.7949	7.98432	11.6444	3.65292
ENSG00000251442	LINC01094	0.967748	0.0347976	0.137089	0.901539	-0.409199	0.597343	33.1081	24.4835	22.9432	43.8415	69.0709	43.683	29.7248	34.8057	22.7641	16.9667	21.995	21.9175
ENSG00000105968	H2AFV	-0.284056	0.034855	-0.571574	4.24623e-07	-0.190296	0.203912	812.122	788.666	741.304	639.162	656.779	627.786	549.429	542.236	484.975	653.717	736.186	672.138
ENSG00000180198	RCC1	-0.62754	0.034855	-0.584318	0.0266474	0.0607313	0.89695	165.54	127.611	112.343	102.681	76.3415	82.3736	87.2566	96.4789	85.1181	127.749	143.615	152.205
ENSG00000109736	MFSD10	0.67013	0.0349732	0.113827	0.874986	0.25318	0.589291	74.9801	79.386	49.8422	106.142	115.118	103.591	65.2027	79.992	75.2206	87.8276	81.511	74.2761
ENSG00000022840	RNF10	-0.299281	0.0350639	-0.227737	0.111423	-0.00454169	0.987027	794.594	761.957	712.823	581.476	662.838	600.329	610.796	668.025	660.16	823.383	756.888	686.749
ENSG00000198146	ZNF770	-0.335882	0.0352156	-0.162268	0.412512	-0.0681139	0.768388	547.257	563.121	634.5	423.416	510.155	450.558	546.552	487.28	532.483	526.965	574.458	572.291
ENSG00000109790	KLHL5	-0.389671	0.0353106	-0.31767	0.0533874	0.135702	0.525885	489.805	595.766	653.487	395.727	518.637	415.612	476.555	460.412	464.19	649.724	617.155	653.873
ENSG00000146648	EGFR	0.509603	0.0355379	0.400844	0.0732353	0.729282	0.000415814	148.986	151.353	159.02	164.982	256.895	233.392	202.32	177.082	231.6	201.604	318.281	248.399
ENSG00000071537	SEL1L	0.264621	0.0355459	0.521288	5.38357e-08	0.212136	0.0650824	1426.57	1555.82	1541.94	1737.51	2011.54	1691.15	2295.52	2215.35	1997.31	1695.67	1729.84	1839.85
ENSG00000112182	BACH2	0.651556	0.0355996	0.420365	0.221661	-0.253197	0.60068	59.3998	71.2248	83.8615	101.528	135.718	101.095	92.0509	89.762	107.882	54.8922	68.5727	58.4467
ENSG00000129250	KIF1C	0.267197	0.0355996	0.0139732	0.970032	0.195435	0.14963	875.417	829.472	901.116	1070.65	979.11	1087.08	815.993	900.063	918.483	973.089	966.487	1055.69
ENSG00000149503	INCENP	-0.599298	0.0355996	-0.403438	0.166186	0.419663	0.153164	141.196	154.32	109.178	84.2218	90.8827	92.3582	110.269	101.364	95.0155	150.704	235.476	159.511
ENSG00000170558	CDH2	0.268947	0.0355996	-0.0657583	0.825752	0.235136	0.135215	1159.76	1232.34	1405.08	1482.53	1509.86	1587.56	1118.99	1125.38	1395.54	1352.34	1418.03	1720.53
ENSG00000171603	CLSTN1	0.251959	0.0355996	0.187463	0.15458	0.65382	8.89e-14	1055.56	1013.47	1024.53	1269.1	1255.39	1159.47	1133.38	1248.73	1142.17	1634.79	1619.87	1629.2
ENSG00000124214	STAU1	-0.253273	0.0356064	0.0140642	0.965997	0.0300239	0.887607	1159.76	1201.92	1166.94	948.36	981.533	1033.41	1262.82	1180.34	1128.31	1155.73	1172.21	1290.7
ENSG00000135074	ADAM19	0.334559	0.0356675	0.160075	0.528899	-0.569613	0.000110513	599.841	520.089	541.935	772.994	717.368	602.825	675.04	686.954	492.893	387.24	419.199	316.587
ENSG00000116337	AMPD2	0.45967	0.0357208	0.143088	0.669202	0.107987	0.754238	179.173	156.546	170.888	208.824	218.119	269.586	188.896	185.63	185.082	197.612	163.022	185.081
ENSG00000245970	KB-1208A12.3	0.853257	0.0359437	-0.199845	0.832923	0.396351	0.475319	32.1343	38.5801	37.1839	68.0696	81.1886	46.1791	38.3545	37.2482	17.8154	46.9079	34.9333	60.882
ENSG00000166881	NEMP1	-0.605439	0.0363148	-0.463644	0.0792154	0.71216	0.00048805	118.8	119.45	125.792	85.3755	64.2238	89.8621	93.0097	86.7089	85.1181	221.565	173.373	202.128
ENSG00000136936	XPA	-0.556688	0.0363573	-0.402529	0.124343	-0.66896	0.00809933	150.934	173.61	132.913	102.681	115.118	93.6063	118.899	106.86	122.728	81.8393	112.563	96.1936
ENSG00000135506	OS9	0.254605	0.0366036	-0.00737107	0.982569	-0.0473866	0.803817	1034.14	1005.31	1022.95	1302.55	1172.99	1178.19	1006.81	999.595	1047.15	969.097	1007.89	998.465
ENSG00000130254	SAFB2	0.366143	0.0367736	0.0412855	0.927407	0.276116	0.169477	273.629	289.351	288.768	366.884	335.66	396.891	246.428	310.198	320.677	298.414	348.039	392.08
ENSG00000134202	GSTM3	0.789884	0.0370099	0.940117	0.00211945	-0.519596	0.37044	44.7933	35.6124	38.7662	76.1457	71.4944	57.4119	72.8736	75.107	80.1694	19.9608	33.6394	30.441
ENSG00000105373	GLTSCR2	0.307261	0.0371004	-0.242895	0.131329	0.0761357	0.725483	610.552	546.057	545.1	759.15	651.932	692.687	451.625	515.979	468.149	586.848	618.448	594.209
ENSG00000163297	ANTXR2	0.30707	0.0371287	0.362413	0.00322452	0.235929	0.124087	574.523	567.572	518.201	673.774	742.815	637.771	722.024	732.141	681.934	599.822	681.846	683.096
ENSG00000123179	EBPL	-0.501342	0.037131	-0.723382	0.000403663	-0.488739	0.0547793	197.675	193.642	157.438	128.063	127.236	132.297	109.31	119.072	102.933	152.7	135.852	102.282
ENSG00000148154	UGCG	0.367465	0.037131	0.09876	0.74822	-0.593365	0.00147182	518.044	698.151	637.664	689.926	908.827	798.774	582.989	661.919	748.247	320.371	406.261	511.409
ENSG00000136068	FLNB	0.193789	0.0372781	-0.0694145	0.673061	0.045257	0.755962	11980.3	11123.7	11371.1	13278.2	12873.8	13295.8	10343.3	11484	11083.2	11595.2	12356	11761.2
ENSG00000185480	PARPBP	-0.868675	0.0372781	-0.432488	0.322512	0.29646	0.496693	61.3473	82.3537	56.9626	48.4564	31.506	29.954	53.6963	47.6288	48.4975	92.8178	84.0986	70.6232
ENSG00000153094	BCL2L11	0.32162	0.0373842	-0.176431	0.49705	-0.871778	1.86252e-07	554.074	661.055	738.931	826.066	816.733	803.766	514.91	685.733	528.524	286.438	445.076	345.81
ENSG00000198858	R3HDM4	0.580321	0.0373853	0.300257	0.362303	0.353233	0.250126	96.403	105.353	87.8173	170.751	113.906	148.522	115.064	115.408	127.677	129.745	133.264	108.37
ENSG00000169100	SLC25A6	0.311548	0.0375288	-0.168546	0.412754	0.0802541	0.728138	434.3	434.768	416.934	553.787	533.179	509.218	363.409	407.898	372.144	453.11	474.834	437.133
ENSG00000131669	NINJ1	0.58676	0.0376143	0.158657	0.742747	0.109956	0.813667	131.459	103.869	84.6527	189.211	136.93	152.266	109.31	130.674	114.81	105.792	129.382	110.805
ENSG00000173269	MMRN2	0.267451	0.0376143	0.0298389	0.920961	0.152235	0.31575	1175.34	1166.31	1155.87	1468.69	1496.54	1245.59	1241.73	1260.94	1070.9	1359.33	1392.16	1149.45
ENSG00000100316	RPL3	0.205391	0.0376364	-0.30897	0.000217594	-0.185086	0.0806491	5239.84	5132.64	4928.84	6145.88	5765.6	5738.69	4215.16	4135.77	4023.31	4274.61	4846.67	4394.46
ENSG00000172115	CYCS	-0.344813	0.0376858	-0.0882394	0.72676	-0.315334	0.0421866	463.513	440.703	453.327	332.272	397.46	339.479	434.365	423.164	421.631	373.267	342.864	377.469
ENSG00000196782	MAML3	0.335311	0.0377628	-0.284275	0.141604	-0.394732	0.0258234	506.359	521.573	447.789	661.083	656.779	544.165	412.311	461.633	335.524	324.363	454.133	351.898
ENSG00000047410	TPR	0.223448	0.0381741	0.541001	8.19621e-11	0.174822	0.160113	2185.13	2379.35	2162.99	2643.18	2634.39	2583.53	3244.79	3292.5	3273.09	2392.3	2493.2	2742.13
ENSG00000196262	PPIA	-0.24988	0.0381741	-0.233475	0.0550116	-0.146543	0.339722	2136.45	1901.55	1835.46	1693.67	1656.49	1588.81	1678.97	1583.96	1742.94	1614.83	1948.5	1765.58
ENSG00000148672	GLUD1	-0.323212	0.038392	-0.129059	0.543219	-0.00842546	0.976948	618.342	586.863	530.068	461.489	490.767	434.333	541.758	507.43	541.391	554.911	643.031	534.544
ENSG00000202048	SNORD114-20	0.795363	0.038399	0.742542	0.0521824	0.986559	0.00556576	32.1343	60.0959	41.9308	73.8383	71.4944	89.8621	57.5318	79.992	89.0771	64.8726	100.918	104.717
ENSG00000147202	DIAPH2	-0.435811	0.0386141	-0.560079	0.00458588	-0.505258	0.0197053	444.038	523.057	736.557	411.879	439.872	409.372	379.71	435.376	341.462	355.302	367.446	484.621
ENSG00000148671	ADIRF	-1.29032	0.0386273	-2.02458	0.000242432	1.30816	0.000118422	36.0294	31.9028	23.7344	10.3835	10.9059	16.2251	5.75318	8.54877	7.91796	69.8628	90.5677	66.9702
ENSG00000006125	AP2B1	-0.234556	0.0386327	0.159044	0.252079	0.151815	0.19863	2401.31	2521.06	2308.57	2076.7	2150.89	1922.05	2868.92	2769.19	2450.61	2696.71	2806.31	2563.13
ENSG00000035681	NSMAF	-0.391123	0.0386327	-0.209845	0.333669	-0.195839	0.396284	299.92	327.931	316.459	223.822	267.801	229.648	265.605	261.959	292.965	237.534	301.461	292.234
ENSG00000095015	MAP3K1	0.435667	0.0386327	0.308617	0.208638	-0.04989	0.909821	196.701	181.03	240.509	252.665	283.554	300.788	242.592	230.206	296.924	167.671	181.135	252.052
ENSG00000132718	SYT11	-0.323571	0.0386327	0.455105	0.000133746	-0.264658	0.0936911	485.91	485.219	493.675	398.034	410.79	361.944	702.847	686.344	621.56	433.15	392.029	396.951
ENSG00000197956	S100A6	0.295712	0.0386327	-0.509461	2.05649e-05	0.489084	1.08125e-05	1664.17	1634.46	1314.89	1894.41	2027.29	1743.57	1075.84	1025.85	1147.11	2116.84	2202.09	2179.58
ENSG00000154310	TNIK	0.30784	0.038704	0.208104	0.2047	0.267561	0.068607	781.935	690.732	616.303	876.829	884.592	822.488	810.239	807.248	796.745	853.325	848.749	818.254
ENSG00000129968	ABHD17A	0.534251	0.0387215	-0.0287813	0.971139	0.0955692	0.831539	95.4292	118.708	114.716	161.521	136.93	179.724	84.38	122.125	115.8	101.8	124.207	129.07
ENSG00000160325	CACFD1	1.0002	0.0388597	0.3561	0.651608	0.265965	0.745661	27.2655	25.9674	17.4052	39.2266	60.5885	41.1868	29.7248	29.9207	30.6821	30.9393	23.2888	30.441
ENSG00000249464	LINC01091	-2.55795	0.0388597	-0.81198	0.486434	-1.80459	0.100183	12.659	11.8708	11.0761	1.15372	1.21177	3.74425	9.58863	6.71689	3.95898	4.9902	1.29382	3.65292
ENSG00000260027	HOXB7	-0.537799	0.0388597	-0.203514	0.570089	-0.00898934	0.983493	146.065	142.45	155.856	114.219	103	88.614	124.652	148.382	110.851	150.704	147.496	144.899
ENSG00000149084	HSD17B12	-0.317348	0.0389017	-0.146592	0.443366	-0.281971	0.0548732	524.861	557.186	524.53	428.031	459.261	403.131	490.938	480.563	483.985	438.14	436.019	452.962
ENSG00000231160	KLF3-AS1	2.26072	0.0389017	0.673834	NA	1.15458	NA	2.9213	3.70962	1.58229	14.9984	19.3883	4.99234	4.79432	6.10626	1.97949	6.98628	6.46912	4.87056
ENSG00000169118	CSNK1G1	-0.460338	0.0389699	-0.133851	0.682927	-0.699044	0.000410662	345.687	281.19	413.77	236.513	221.754	298.292	344.232	297.986	308.8	203.6	186.311	253.269
ENSG00000165490	DDIAS	-0.874837	0.039107	-0.695713	0.0754878	0.510346	0.16245	58.426	49.709	61.7094	33.458	31.506	27.4579	35.4779	32.3632	37.6103	86.8295	65.9851	88.8878
ENSG00000143314	MRPL24	-0.729917	0.0393616	-0.448518	0.208142	-0.123985	0.811135	98.3505	89.031	71.9943	61.1473	42.4119	52.4195	68.0793	65.9476	55.4257	80.8413	94.4492	63.3173
ENSG00000140937	CDH11	-0.434295	0.0393904	-0.238003	0.278067	0.855161	4.9163e-11	333.028	334.608	281.648	279.201	225.389	197.197	283.824	246.693	278.118	551.916	617.155	555.244
ENSG00000100714	MTHFD1	-0.478949	0.0397089	-0.607498	0.00216872	0.0687637	0.848221	305.763	287.867	213.61	206.516	207.213	164.747	187.937	185.63	155.39	268.473	319.575	261.793
ENSG00000128602	SMO	0.65277	0.0397089	0.918528	0.000216321	0.0846748	0.890789	67.1899	64.5475	51.4245	96.9127	93.3062	97.3506	107.393	122.125	115.8	62.8766	71.1604	60.882
ENSG00000140598	EFL1	-0.457472	0.0397089	-0.222984	0.391867	-0.152245	0.595959	204.491	199.578	204.116	147.677	134.506	161.003	176.431	173.418	172.216	182.641	191.486	175.34
ENSG00000197837	HIST4H4	-0.64503	0.03972	-1.02984	3.77366e-05	-0.428626	0.190245	145.091	105.353	110.761	91.1441	78.765	59.908	53.6963	61.0626	61.3642	75.8511	108.681	85.2348
ENSG00000177700	POLR2L	-0.450411	0.0397629	-0.309726	0.143074	-0.0812556	0.806573	295.051	232.222	263.452	200.748	162.377	214.671	223.415	211.277	202.898	282.445	223.832	239.875
ENSG00000179295	PTPN11	-0.25621	0.0397629	0.0988316	0.569646	0.0181106	0.93861	1153.91	1240.5	1226.28	944.899	1046.97	1043.4	1300.22	1250.56	1339.13	1123.79	1270.54	1291.92
ENSG00000075790	BCAP29	-0.336673	0.0398808	-0.427609	0.00448159	0.00056189	0.999083	822.833	1040.92	1146.37	739.536	809.462	838.713	819.828	697.335	730.432	1005.03	923.791	1097.09
ENSG00000110395	CBL	-0.37014	0.0400417	-0.376879	0.0342615	-0.704592	4.03794e-06	1058.48	871.762	1306.18	791.454	775.532	937.311	898.455	724.813	876.914	671.681	588.69	731.802
ENSG00000112679	DUSP22	-0.583608	0.0400417	0.163324	0.677991	-0.14986	0.701099	123.668	114.998	122.628	71.5308	82.4003	87.3659	152.459	125.178	128.667	119.765	106.094	99.8465
ENSG00000178718	RPP25	-0.642869	0.0401131	-0.567831	0.0478418	0.156851	0.698485	108.088	90.5148	98.8933	61.1473	64.2238	64.9004	67.1204	69.6114	63.3437	109.784	120.326	102.282
ENSG00000167996	FTH1	0.207375	0.0401368	0.096368	0.567768	0.447585	2.31515e-06	6246.72	6048.17	5716.82	7186.54	6657.46	6961.81	5960.29	6319.37	7012.34	7388.49	8347.76	8926.52
ENSG00000144724	PTPRG	-0.306638	0.0401976	-0.0970339	0.662472	0.219938	0.09292	860.81	839.859	891.622	648.392	807.038	641.515	857.224	852.434	715.586	1056.92	944.492	1026.47
ENSG00000164070	HSPA4L	-0.539405	0.0405818	-0.0990367	0.840248	-0.388012	0.159092	135.354	137.256	155.856	89.9904	101.789	103.591	158.212	119.072	125.698	118.767	98.3307	110.805
ENSG00000115896	PLCL1	0.490417	0.0405888	0.0521656	0.927407	-0.768674	0.00355782	117.826	120.934	138.451	168.444	196.307	165.995	133.282	131.285	127.677	62.8766	85.3924	75.4937
ENSG00000165732	DDX21	-0.272534	0.0405934	-0.279245	0.0845168	-0.0903686	0.657957	1030.25	1172.24	1021.37	886.059	862.78	923.582	842.841	785.876	1039.23	965.105	941.905	1134.84
ENSG00000102144	PGK1	-0.245166	0.0406128	-0.0701065	0.698081	-0.286903	0.00509432	1594.06	1594.4	1585.46	1297.94	1460.18	1271.8	1555.28	1469.78	1534.1	1243.56	1344.28	1343.06
ENSG00000124145	SDC4	-0.442495	0.0407176	-0.0402731	0.929141	0.378916	0.0338219	222.993	239.642	265.034	155.753	197.518	183.468	247.387	230.817	232.59	314.383	313.106	323.892
ENSG00000120910	PPP3CC	-0.536149	0.0407581	-0.0456807	0.935301	0.101761	0.790186	143.144	131.321	155.065	94.6053	99.3651	102.343	126.57	138.002	152.421	142.72	146.202	174.123
ENSG00000165678	GHITM	-0.290027	0.0408941	-0.0622274	0.792709	-0.21169	0.147979	825.755	794.601	759.501	628.779	710.097	607.817	769.008	755.955	758.145	657.709	661.145	743.978
ENSG00000072110	ACTN1	0.22014	0.0409557	-0.472474	2.53126e-06	0.162254	0.119165	3816.19	3703.69	3648.77	4515.67	3995.2	4504.34	2437.43	2622.64	3005.86	4164.82	4378.3	4003.6
ENSG00000144736	SHQ1	-0.609687	0.0409557	-0.200566	0.621654	-0.33745	0.307917	99.3243	126.127	132.913	85.3755	69.0709	81.1255	112.187	100.143	101.944	91.8197	87.9801	105.935
ENSG00000167004	PDIA3	0.205658	0.0409557	0.0856091	0.601272	-0.142138	0.175573	3839.56	3724.46	3658.26	4258.39	4512.63	4176.09	4265.02	3923.27	3743.22	3330.46	3429.93	3448.36
ENSG00000164105	SAP30	-0.825005	0.0410624	-0.349441	0.462992	-0.0806473	0.9008	67.1899	57.8701	58.5448	35.7654	31.506	36.1944	46.9843	47.6288	49.4873	63.8746	63.3974	46.2703
ENSG00000116117	PARD3B	0.434153	0.0410819	0.257317	0.341626	0.298165	0.208176	168.462	201.062	167.723	222.668	252.048	253.361	203.279	242.419	195.97	218.571	205.718	239.875
ENSG00000156508	EEF1A1	0.191813	0.0410819	-0.135158	0.264389	-0.0179667	0.925219	17383.7	17020.5	16201.9	19241.8	19816.1	18776.2	16109.9	14396.7	15667.7	15217.1	17678.8	17288.1
ENSG00000200156	RNU5B-1	-1.3094	0.0411018	-0.36453	0.724785	-2.21856	8.8578e-15	174.304	114.256	202.534	46.1489	46.0472	106.087	192.732	107.47	82.1488	38.9236	28.4641	37.7469
ENSG00000136824	SMC2	-0.378293	0.0411508	-0.480424	0.0205867	0.286128	0.0987697	360.294	393.22	321.205	273.432	290.825	263.346	324.096	248.525	199.929	443.13	420.493	451.745
ENSG00000165821	SALL2	1.3623	0.0411746	0.850696	0.334514	-0.000415769	0.999684	13.6327	11.1289	6.32917	31.1505	19.3883	28.7059	25.8893	17.0975	12.8667	11.9765	10.3506	8.52348
ENSG00000169946	ZFPM2	0.348689	0.0412289	0.0707162	0.840661	0.149718	0.555781	292.13	339.06	337.82	388.805	426.543	421.852	306.836	359.659	353.339	303.404	398.498	382.339
ENSG00000185658	BRWD1	0.333282	0.0412289	-0.174718	0.481444	-0.162477	0.458386	844.256	703.345	1005.55	1012.97	1102.71	1100.81	792.98	657.034	819.509	716.593	733.599	840.172
ENSG00000071553	ATP6AP1	0.275874	0.0414222	0.278912	0.0340335	0.564056	2.73346e-07	718.64	730.054	663.772	843.371	899.133	816.247	792.021	900.063	872.955	1092.85	962.606	1076.39
ENSG00000117448	AKR1A1	0.410679	0.0415393	0.0187286	0.974686	0.255974	0.274066	232.73	199.578	187.502	288.431	270.225	263.346	199.444	221.657	204.877	248.512	262.646	230.134
ENSG00000104881	PPP1R13L	0.631443	0.0417241	0.314083	0.442308	1.51891	3.84746e-14	69.1375	67.5152	64.874	100.374	88.4592	123.56	72.8736	84.877	93.036	202.602	178.548	197.258
ENSG00000115756	HPCAL1	-0.518406	0.0417241	-0.256951	0.407299	0.278115	0.286489	198.649	160.998	151.109	125.756	121.177	108.583	159.171	134.948	133.616	215.577	218.656	185.081
ENSG00000131408	NR1H2	0.542414	0.0417241	0.112216	0.840504	0.341326	0.266028	106.141	103.128	84.6527	129.217	151.471	147.274	93.9686	122.736	98.9745	117.769	129.382	126.635
ENSG00000152217	SETBP1	-0.791192	0.0418384	0.00263746	0.997712	-0.217495	0.660215	85.6915	90.5148	80.6969	29.9968	71.4944	47.4272	77.6679	85.4877	95.0155	56.8883	103.506	63.3173
ENSG00000132003	ZSWIM4	0.450137	0.0422219	0.107873	0.788948	-0.12518	0.726688	160.672	154.32	149.527	214.592	186.612	233.392	151.5	172.807	176.175	141.722	128.089	157.076
ENSG00000135749	PCNX2	0.809147	0.0422219	0.751527	0.0474905	0.0477645	0.956198	46.7408	27.4512	41.9308	66.9159	73.9179	61.1561	69.0382	68.3901	56.4155	42.9157	38.8147	37.7469
ENSG00000184068	RP5-821D11.7	2.5235	0.0422219	1.00379	NA	1.91226	NA	1.94753	0	3.95573	13.8447	12.1177	7.48851	5.75318	4.88501	0.989745	6.98628	9.05677	6.0882
ENSG00000103018	CYB5B	-0.332724	0.0423401	-0.268702	0.10391	-0.158296	0.415679	705.981	649.926	548.265	514.56	518.637	478.016	548.47	509.262	525.555	572.875	565.402	572.291
ENSG00000147123	NDUFB11	-0.437956	0.0424552	0.0737559	0.860926	0.259394	0.229141	253.179	220.352	210.445	166.136	172.071	165.995	239.716	266.233	210.816	264.481	285.935	270.316
ENSG00000218739	CEBPZOS	-0.390358	0.0425245	-0.0107479	0.982033	-0.385883	0.0275076	313.553	320.512	322.788	226.13	281.131	223.407	331.767	326.074	292.965	253.502	257.471	224.046
ENSG00000010803	SCMH1	0.442234	0.0426759	0.0225166	0.971391	0.2274	0.459129	163.593	163.223	157.438	229.591	191.46	237.136	151.5	158.152	184.093	205.596	143.615	217.958
ENSG00000156052	GNAQ	-0.243963	0.0429211	-0.161333	0.230529	-1.13958	1.35943e-24	1508.37	1648.56	1690.68	1333.7	1442.01	1321.72	1463.23	1481.38	1399.5	623.775	800.878	790.249
ENSG00000005249	PRKAR2B	-0.356285	0.0430281	-0.605646	5.81813e-06	-0.431903	0.0055184	543.362	656.603	534.815	448.798	510.155	398.139	394.093	370.65	380.062	399.216	483.891	411.562
ENSG00000274290	HIST1H2BE	-0.996948	0.043083	-0.82798	0.0846628	-0.0606704	0.942198	71.085	68.2571	33.2282	33.458	31.506	21.2174	38.3545	37.2482	20.7846	70.8609	37.5209	56.0115
ENSG00000154016	GRAP	0.54576	0.0431713	-0.3016	0.440387	-0.423093	0.220876	136.327	112.031	88.6084	179.981	150.259	159.755	78.6268	98.3108	95.0155	95.8119	84.0986	70.6232
ENSG00000104147	OIP5	-1.91034	0.0433191	-0.921235	0.308758	0.318537	0.742563	14.6065	22.9997	11.8672	4.61489	4.84708	3.74425	7.67091	10.3806	7.91796	21.9569	21.995	18.2646
ENSG00000198853	RUSC2	0.408197	0.0433191	-0.085317	0.854255	0.241112	0.303786	212.281	214.416	268.199	310.351	279.919	333.239	172.595	239.976	242.488	259.491	279.466	287.363
ENSG00000143384	MCL1	0.260251	0.0435383	0.224043	0.158347	0.0391978	0.876228	1353.54	1405.95	1628.18	1661.36	1838.25	1759.8	1708.69	1518.02	1915.16	1305.44	1578.47	1648.69
ENSG00000146757	ZNF92	0.463028	0.0435447	0.588154	0.00438564	0.109505	0.758796	145.091	143.933	146.362	216.9	213.271	169.739	247.387	234.48	172.216	165.675	159.14	146.117
ENSG00000224959	AC017002.2	0.956882	0.0435835	0.292626	0.775012	0.390298	0.517342	36.0294	27.4512	43.5131	51.9175	44.8355	111.08	28.7659	21.9825	82.1488	61.8785	32.3456	45.0527
ENSG00000136982	DSCC1	-1.59435	0.0439103	-0.929679	0.211024	-0.415006	0.644289	24.3442	20.032	17.4052	8.07606	7.27062	4.99234	14.3829	8.54877	9.89745	14.9706	16.8197	14.6117
ENSG00000275126	HIST1H4L	-0.572963	0.0440825	-0.455801	0.118923	-0.282559	0.354768	263.891	205.513	157.438	174.212	128.448	117.32	189.855	122.736	146.482	179.647	177.254	158.293
ENSG00000004700	RECQL	-0.326329	0.0441818	-0.0333514	0.92656	0.341563	0.0158693	549.205	595.024	493.675	451.106	412.002	444.318	550.387	519.643	535.452	672.679	668.908	742.761
ENSG00000135312	HTR1B	0.470144	0.0442031	-0.189903	0.605767	0.397361	0.11419	290.183	223.319	175.635	342.656	285.978	323.254	215.744	181.356	207.846	354.304	263.94	287.363
ENSG00000061273	HDAC7	0.281873	0.0442867	-0.0608986	0.845567	0.055685	0.797494	726.43	741.183	841.78	910.287	890.651	1009.7	636.685	783.433	796.745	807.415	799.584	803.643
ENSG00000244161	FLNB-AS1	1.43958	0.0442867	-0.0902677	0.970647	1.06742	0.214287	4.86884	11.8708	10.2849	21.9207	35.1413	17.4732	9.58863	9.15939	6.92822	24.951	9.05677	23.1352
ENSG00000201321	RNA5S9	-2.62126	0.0443918	-0.147113	0.940361	-3.48073	0.0143574	16.554	5.9354	15.0318	1.15372	0	4.99234	20.1361	7.93814	5.93847	2.99412	0	0
ENSG00000124006	OBSL1	0.596051	0.0444158	0.424785	0.18239	0.354268	0.351942	68.1637	75.6763	70.412	117.68	99.3651	107.335	101.639	97.7002	89.0771	111.781	84.0986	77.929
ENSG00000165704	HPRT1	-0.563956	0.0445847	-0.445308	0.0849887	0.0972365	0.796421	198.649	202.545	140.824	117.68	150.259	98.5987	146.706	135.559	115.8	199.608	190.192	191.17
ENSG00000122515	ZMIZ2	0.386404	0.0447285	0.165384	0.53128	0.372423	0.0505867	279.471	252.996	242.882	342.656	294.46	375.673	261.77	294.932	312.759	380.253	332.513	291.016
ENSG00000104763	ASAH1	0.619127	0.0449067	0.786339	0.00035354	-0.122434	0.806249	85.6915	77.1602	78.3235	121.141	156.318	92.3582	132.323	141.665	141.534	72.857	73.748	75.4937
ENSG00000105438	KDELR1	0.283335	0.0454629	-0.0740297	0.765971	0.239884	0.0836904	593.024	574.25	556.967	731.46	712.52	653.996	536.963	571.546	529.514	662.699	690.903	690.402
ENSG00000084073	ZMPSTE24	-0.283914	0.0456545	-0.0803594	0.733835	-0.193329	0.198412	705.007	703.345	651.905	542.25	576.802	574.119	685.587	612.458	657.191	589.842	604.216	614.908
ENSG00000124570	SERPINB6	-0.32889	0.0458252	-0.177585	0.386364	-0.105374	0.664007	476.172	470.38	420.099	356.5	357.472	374.425	418.064	418.279	372.144	409.197	481.303	385.992
ENSG00000112276	BVES	-0.683453	0.0459092	-0.41298	0.244135	0.135274	0.76832	97.3767	75.6763	95.7287	58.8399	60.5885	47.4272	61.3672	67.1689	73.2411	105.792	85.3924	103.499
ENSG00000131791	PRKAB2	0.505742	0.046161	0.599501	0.0038758	-0.769734	0.00850368	108.088	108.321	111.552	169.597	161.165	134.793	166.842	156.32	176.175	52.8961	58.2221	82.7996
ENSG00000167740	CYB5D2	0.555316	0.046169	0.0215917	0.979099	0.581144	0.0311113	92.5079	81.6117	79.9058	132.678	123.6	116.072	83.4211	83.6558	91.0565	114.775	119.032	147.335
ENSG00000136842	TMOD1	1.14811	0.04629	0.501602	0.578011	-0.424264	0.697607	11.6852	15.5804	17.4052	33.458	41.2002	24.9617	23.0127	24.425	15.8359	10.9784	12.9382	9.74112
ENSG00000087460	GNAS	0.200089	0.0463447	0.172227	0.09594	-0.0824652	0.520597	5205.76	5467.99	5473.94	6447	5879.51	6234.18	5869.2	6323.64	6036.46	4884.41	5181.77	5249.25
ENSG00000107331	ABCA2	0.441576	0.0463447	0.169305	0.608506	0.45019	0.0330717	141.196	159.514	166.141	229.591	207.213	198.445	174.513	170.365	183.103	215.577	196.661	228.916
ENSG00000159147	DONSON	-0.622537	0.0463447	-0.285998	0.412551	0.221728	0.541491	104.193	110.547	117.09	89.9904	65.4356	59.908	86.2977	89.1514	97.9848	134.735	102.212	150.987
ENSG00000183010	PYCR1	0.531142	0.0463447	0.25836	0.460064	-0.0949325	0.833629	116.852	97.1922	106.805	174.212	126.024	162.251	129.447	140.444	111.841	97.808	100.918	102.282
ENSG00000172733	PURG	0.742258	0.0463704	0.122445	0.878609	-0.157599	0.810877	47.7146	40.0639	54.5891	66.9159	70.2826	101.095	50.8197	54.3457	49.4873	36.9275	46.5777	45.0527
ENSG00000178585	CTNNBIP1	-0.573018	0.0463803	-0.361239	0.222223	-0.439646	0.139413	114.905	117.224	121.837	78.4531	87.2474	72.3889	86.2977	97.0896	92.0463	94.8138	73.748	92.5407
ENSG00000125249	RAP2A	-0.300592	0.0464107	-0.148627	0.461858	-0.136333	0.540035	632.949	626.926	734.184	522.636	563.473	534.18	605.043	565.44	635.416	510.997	635.268	679.443
ENSG00000173482	PTPRM	0.306478	0.0464987	-0.165037	0.473808	0.0171273	0.955778	717.666	757.505	942.256	969.127	975.474	1048.39	635.726	741.3	783.878	766.495	809.934	882.789
ENSG00000180747	SMG1P3	0.752671	0.0465458	0.430291	0.399795	0.0742855	0.922342	32.1343	45.2574	48.2599	68.0696	69.0709	76.1331	45.0666	57.3989	68.2924	48.904	47.8715	36.5292
ENSG00000163659	TIPARP	0.369055	0.0465662	0.413546	0.0394298	-0.0790117	0.90523	460.592	570.54	662.981	628.779	787.65	776.308	585.865	801.752	874.935	379.255	604.216	629.52
ENSG00000197217	ENTPD4	-0.295791	0.0465662	0.0399024	0.900338	-0.491877	0.000235705	599.841	556.444	592.569	458.028	470.167	496.738	578.195	636.883	581.97	431.153	375.209	439.568
ENSG00000156466	GDF6	0.404493	0.0466216	0.572118	7.29507e-05	0.38424	0.077125	300.894	270.061	249.211	415.34	296.884	371.929	431.488	401.181	386.99	343.326	285.935	443.221
ENSG00000203485	INF2	0.315954	0.0466216	0.110272	0.659901	0.57255	4.97156e-05	397.297	390.252	397.947	509.945	449.566	516.707	391.216	442.093	447.365	658.707	606.804	501.668
ENSG00000104093	DMXL2	-0.421572	0.0468393	0.0415268	0.930368	-0.39392	0.0695613	220.071	241.867	220.73	163.829	173.283	173.484	204.238	234.48	266.241	197.612	159.14	163.164
ENSG00000158941	CCAR2	0.348806	0.0468393	0.133363	0.60355	-0.0623555	0.837866	279.471	301.221	282.439	381.882	340.507	378.17	314.507	316.304	318.698	254.5	301.461	276.404
ENSG00000227097	RPS28P7	0.491534	0.0468393	-0.0210664	0.976025	0.247197	0.437364	200.596	166.191	126.583	256.126	216.907	218.415	155.336	163.648	166.277	181.643	226.419	178.993
ENSG00000180998	GPR137C	0.929732	0.0469608	0.651526	0.220354	0.27583	0.713274	38.9507	18.5481	49.0511	51.9175	64.2238	86.1178	52.7375	43.9651	71.2616	43.9138	33.6394	51.1409
ENSG00000198431	TXNRD1	-0.32006	0.0472234	-0.343678	0.00703717	0.0516347	0.840876	2636.96	3009.25	3009.52	1959.02	2828.27	2151.7	2024.16	2208.02	2606	2481.13	2951.21	3581.08
ENSG00000140534	TICRR	-0.845377	0.0472255	-0.940228	0.0119909	0.0927068	0.884862	60.3736	47.4832	69.6209	32.3042	35.1413	31.2021	34.5191	26.2569	32.6616	70.8609	65.9851	52.3585
ENSG00000055163	CYFIP2	0.407671	0.0474746	0.790382	2.70585e-06	0.0887693	0.790977	185.016	200.32	184.337	244.589	277.495	234.64	325.055	383.473	275.149	208.59	217.363	182.646
ENSG00000043143	JADE2	0.55613	0.0475421	-0.351277	0.383551	0.841132	4.31082e-05	135.354	96.4502	119.463	190.364	128.448	195.949	102.598	64.7264	110.851	218.571	221.244	188.734
ENSG00000162599	NFIA	-0.305076	0.0475421	0.196621	0.296247	0.0894723	0.716697	731.299	741.925	630.544	581.476	597.402	524.195	825.581	883.576	701.729	727.572	874.626	646.567
ENSG00000102218	RP2	-0.341202	0.0482239	-0.199362	0.292134	-0.411715	0.0105177	408.982	390.994	431.175	314.966	355.048	302.036	351.903	357.216	365.216	291.428	292.404	345.81
ENSG00000166484	MAPK7	0.534431	0.0482239	0.408912	0.161054	0.237565	0.516194	119.773	87.5471	136.868	158.06	161.165	178.476	134.241	155.099	167.267	124.755	147.496	135.158
ENSG00000099381	SETD1A	0.457183	0.0482661	0.0549032	0.92176	0.476148	0.0316147	125.616	132.805	140.824	178.827	176.918	193.453	124.652	141.665	149.452	174.657	205.718	178.993
ENSG00000156136	DCK	-0.481691	0.0482661	-0.350413	0.221705	-0.230848	0.422254	161.645	172.868	201.742	133.832	130.871	119.816	167.801	111.134	146.482	154.696	144.908	159.511
ENSG00000177951	BET1L	0.539439	0.0482661	0.357877	0.235767	0.276783	0.409763	107.114	88.2891	118.672	177.673	142.989	134.793	141.912	119.072	143.513	131.741	115.15	133.94
ENSG00000134686	PHC2	0.334639	0.0485191	0.184084	0.410718	-0.14413	0.551449	316.474	311.608	300.636	408.418	369.59	393.147	325.055	382.252	346.411	273.463	309.224	261.793
ENSG00000160408	ST6GALNAC6	0.450058	0.0485343	-0.098043	0.832923	-0.0973846	0.804353	135.354	146.901	134.495	197.287	178.13	194.701	123.693	129.453	137.575	127.749	143.615	120.546
ENSG00000121579	NAA50	-0.293459	0.0485847	-0.540863	7.76715e-06	0.0769236	0.727714	890.997	1069.86	1087.04	770.687	900.345	819.991	669.287	677.795	756.165	978.08	1082.93	1172.59
ENSG00000085563	ABCB1	-2.2292	0.0485883	-2.2434	0.0219718	2.03113	7.49903e-06	11.6852	8.9031	18.9875	2.30745	2.42354	3.74425	1.91773	1.83188	4.94873	59.8824	36.2271	65.7526
ENSG00000138175	ARL3	-0.563261	0.0485883	0.149371	0.734599	-0.415743	0.149169	157.75	155.804	113.925	89.9904	92.0945	107.335	187.937	151.435	135.595	106.79	104.8	109.588
ENSG00000172340	SUCLG2	-0.410274	0.0485883	-0.358361	0.0664156	-0.105431	0.715927	239.547	269.319	245.255	201.901	193.883	172.236	189.855	190.515	210.816	222.563	239.358	243.528
ENSG00000110841	PPFIBP1	0.239394	0.0486721	0.0565667	0.815699	0.0208128	0.925219	1211.37	1166.31	1122.64	1353.32	1455.34	1324.22	1321.31	1140.04	1188.68	1259.53	1177.38	1123.88
ENSG00000147526	TACC1	-0.200164	0.0486721	-0.360261	5.59542e-05	-0.395003	1.33969e-06	5445.31	5803.34	5882.17	4785.64	5165.77	4969.87	4660.08	4549.16	4162.87	4364.43	4489.57	4227.65
ENSG00000158122	AAED1	-0.62216	0.0486762	-0.348252	0.315422	-0.348426	0.312812	96.403	98.676	95.7287	58.8399	64.2238	66.1485	72.8736	72.6645	84.1283	72.857	78.9233	77.929
ENSG00000213186	TRIM59	-0.511441	0.0486762	-0.0156727	0.981938	-0.131039	0.72197	162.619	147.643	137.659	107.296	106.636	99.8467	166.842	148.382	127.677	126.751	153.965	130.288
ENSG00000128918	ALDH1A2	0.472448	0.048771	-1.26507	3.29155e-08	0.544156	0.00861612	198.649	179.546	135.286	222.668	269.013	219.663	85.3388	70.8326	57.4052	246.516	254.884	248.399
ENSG00000234456	MAGI2-AS3	-0.374308	0.048771	-0.134697	0.625211	-0.243632	0.230206	320.369	311.608	370.257	250.358	278.707	244.625	315.466	320.579	277.129	274.461	298.874	277.622
ENSG00000204262	COL5A2	0.253014	0.0487956	0.65661	1.98903e-15	0.245148	0.0114805	2885.27	2657.57	2606.04	3253.5	3586.84	2873.09	4346.53	4435.59	4080.72	3253.61	3266.91	3170.74
ENSG00000138385	SSB	-0.315149	0.0490188	0.0124461	0.976911	-0.100883	0.639032	891.971	964.502	734.975	715.308	714.944	653.996	918.591	838.39	864.047	800.428	803.465	821.907
ENSG00000144306	SCRN3	-0.668111	0.0491908	-0.217112	0.655347	-0.272379	0.484887	101.272	83.8375	93.3553	49.6101	53.3179	72.3889	73.8325	97.7002	65.3232	79.8432	81.511	69.4055
ENSG00000134758	RNF138	-0.427381	0.0494434	-0.262932	0.276644	-0.477122	0.0273343	214.229	227.029	216.774	154.599	179.342	156.011	205.197	172.807	173.205	129.745	172.079	175.34
ENSG00000127564	PKMYT1	-1.93554	0.0494581	-0.947737	0.32806	1.20767	0.0199006	16.554	17.8062	11.8672	2.30745	3.63531	6.24042	7.67091	11.6019	3.95898	36.9275	29.758	40.1821
ENSG00000174136	RGMB	0.310965	0.0494848	0.208317	0.256041	-0.289351	0.0928388	385.612	409.543	375.795	503.023	464.108	486.753	444.913	481.784	426.58	301.408	327.338	334.851
ENSG00000137872	SEMA6D	-0.658614	0.049639	-0.524177	0.133194	-0.647216	0.045652	95.4292	141.708	200.16	87.6829	103	87.3659	81.5034	106.249	117.78	84.8334	103.506	93.7583
ENSG00000225855	RUSC1-AS1	1.28187	0.0497111	-0.0379499	0.98603	1.1346	0.118521	9.73767	8.16117	16.6141	33.458	20.6001	29.954	8.62977	14.655	9.89745	37.9255	14.2321	23.1352
ENSG00000051009	FAM160A2	0.573891	0.0497694	-0.0726107	0.92656	0.133897	0.78893	81.7964	67.5152	76.7412	111.911	113.906	109.831	55.6141	69.6114	90.0668	88.8256	69.8665	88.8878
ENSG00000137801	THBS1	0.178392	0.049804	0.0968736	0.541579	-0.152685	0.267427	126275	119752	128066	137990	141371	144152	129911	124487	146407	99196.2	111655	127002
ENSG00000104635	SLC39A14	-0.400182	0.0498159	-0.523255	0.00128906	-0.653174	0.000114967	315.501	288.609	330.699	198.44	241.142	269.586	238.757	207.002	206.857	180.645	195.368	221.611
ENSG00000154529	CNTNAP3B	0.53692	0.050049	-0.471907	0.143467	-0.220066	0.597171	112.957	83.0956	130.539	158.06	155.106	159.755	79.5856	81.2133	74.2309	92.8178	94.4492	93.7583
ENSG00000169246	NPIPB3	1.44755	0.0500743	0.376606	0.824229	0.950245	0.318522	5.8426	8.16117	8.70261	23.0745	19.3883	19.9693	5.75318	10.9913	12.8667	12.9745	20.7012	10.9588
ENSG00000169299	PGM2	-0.452148	0.0500743	-0.216961	0.418338	-0.132441	0.657288	265.838	231.481	209.654	193.825	176.918	144.778	215.744	191.737	201.908	224.559	221.244	199.693
ENSG00000200354	SNORA71D	-0.859875	0.0500743	-0.336925	0.607434	-1.46248	0.00113083	69.1375	46.7413	55.3803	29.9968	27.8707	36.1944	68.0793	39.0801	28.7026	31.9373	16.8197	12.1764
ENSG00000200394	SNORA38B	-1.70822	0.0500743	0.298901	0.832824	-3.01053	0.00201913	25.3179	8.9031	29.2724	4.61489	6.05885	8.73659	42.19	27.4782	7.91796	4.9902	0	2.43528
ENSG00000112473	SLC39A7	0.473277	0.0502196	0.382207	0.115712	0.126559	0.745003	145.091	122.418	116.299	186.903	169.648	174.732	163.966	171.586	163.308	144.716	122.913	150.987
ENSG00000167657	DAPK3	0.367998	0.0507765	0.290047	0.195665	0.458158	0.00289888	311.606	271.544	328.326	386.497	347.778	441.822	303.001	374.314	438.457	414.187	420.493	421.304
ENSG00000253159	PCDHGA12	0.564245	0.0508124	0.0946523	0.886979	0.417753	0.192228	76.9276	80.1279	82.2792	133.832	105.424	114.824	83.4211	99.5321	71.2616	95.8119	126.795	99.8465
ENSG00000145354	CISD2	-0.514931	0.0511303	-0.0468273	0.933408	0.0039334	0.99362	147.039	185.481	147.944	102.681	124.812	109.831	164.924	163.648	137.575	162.681	148.79	172.905
ENSG00000183598	HIST2H3D	-1.27081	0.0511303	-1.15884	0.0474905	0.0700473	0.945114	53.5572	43.7736	16.6141	13.8447	12.1177	21.2174	20.1361	17.7082	12.8667	35.9295	32.3456	51.1409
ENSG00000251143	RP11-849H4.4	1.10134	0.0511303	0.134312	0.927407	0.963121	0.109891	12.659	14.0966	24.5255	34.6117	46.0472	29.954	17.2595	19.54	19.7949	43.9138	23.2888	32.8763
ENSG00000149485	FADS1	-0.307871	0.051193	-0.0689014	0.810296	0.117141	0.551961	581.339	587.604	516.619	441.876	483.496	436.83	538.881	569.104	498.832	627.767	578.34	627.085
ENSG00000147604	RPL7	0.20875	0.0511961	-0.117747	0.429349	-0.266005	0.00974046	1670.01	1665.62	1711.25	1929.02	1948.53	1958.24	1628.15	1556.49	1475.71	1386.28	1471.08	1357.67
ENSG00000065328	MCM10	-0.937129	0.0511966	-1.16245	0.00924177	0.201198	0.727668	52.5834	52.6767	39.5573	28.8431	27.8707	18.7213	25.8893	26.8676	10.8872	51.8981	54.3406	60.882
ENSG00000020129	NCDN	0.600435	0.0512758	-0.0580127	0.939377	0.269153	0.523021	78.8751	70.4829	64.0829	124.602	96.9416	101.095	74.7913	72.0539	57.4052	100.802	76.3357	79.1466
ENSG00000135363	LMO2	-0.409795	0.0516918	-0.489206	0.00633478	-0.587277	0.00185057	244.416	267.093	295.098	183.442	227.813	197.197	209.991	186.241	181.123	160.685	203.131	177.776
ENSG00000138119	MYOF	-0.231062	0.0519484	-0.354564	0.00048273	0.210724	0.0580932	3920.39	3843.91	3334.68	3057.37	3272.99	3131.44	3003.16	2919.4	2773.27	4296.56	4383.48	4211.82
ENSG00000155959	VBP1	-0.382371	0.0519598	-0.0311897	0.940755	-0.250024	0.217729	312.579	336.092	289.56	235.359	266.589	218.415	335.602	296.764	289.006	262.485	276.879	253.269
ENSG00000135446	CDK4	-0.344446	0.0519879	-0.196275	0.4091	0.28265	0.107255	412.877	439.961	363.927	316.12	324.754	318.262	303.001	379.199	380.062	463.091	470.952	552.809
ENSG00000022277	RTFDC1	-0.445459	0.0519963	-0.225938	0.503783	-0.417483	0.0775764	198.649	189.191	182.755	134.986	142.989	141.034	208.073	142.887	139.554	165.675	126.795	133.94
ENSG00000070047	PHRF1	0.634632	0.0519963	0.247832	0.626254	0.291212	0.509198	54.531	66.0313	55.3803	95.759	93.3062	84.8697	78.6268	64.7264	67.3027	75.8511	69.8665	70.6232
ENSG00000147471	PROSC	-0.410861	0.0519963	-0.412484	0.0330068	-0.338093	0.109891	317.448	273.77	260.287	231.898	182.977	224.655	242.592	193.568	205.867	249.51	197.955	225.263
ENSG00000162437	RAVER2	-0.542408	0.052024	-0.00403263	0.995403	-0.0426108	0.92592	124.642	126.869	136.077	78.4531	89.6709	98.5987	138.076	131.285	117.78	122.759	115.15	140.029
ENSG00000119707	RBM25	0.291934	0.0520618	0.144059	0.438768	0.0614429	0.779299	1187.02	1222.69	1341.78	1500.99	1322.04	1773.53	1323.23	1273.16	1562.81	1220.6	1220.08	1491.61
ENSG00000132467	UTP3	-0.462669	0.052087	-0.150022	0.68064	-0.104837	0.758266	175.278	184.739	168.514	124.602	134.506	124.808	178.349	136.78	165.287	171.663	163.022	158.293
ENSG00000143457	GOLPH3L	-0.366388	0.0522752	-0.132379	0.626293	-0.146069	0.557405	347.635	365.769	318.832	278.047	238.719	284.563	337.52	283.941	325.626	283.444	297.58	356.769
ENSG00000168306	ACOX2	1.48943	0.0522752	0.652803	0.606731	-0.0930946	0.962156	6.81637	8.9031	5.53803	24.2282	18.1765	17.4732	12.4652	10.3806	10.8872	3.99216	9.05677	7.30584
ENSG00000067704	IARS2	-0.280731	0.0524111	0.00738799	0.985002	0.070883	0.745003	655.345	746.376	685.133	574.554	580.438	565.382	735.448	704.052	664.119	690.644	720.661	792.684
ENSG00000119285	HEATR1	-0.272126	0.0524814	-0.190105	0.231436	-0.347335	0.00770434	672.873	686.28	661.399	567.632	563.473	542.917	620.384	551.395	606.714	563.893	504.592	523.585
ENSG00000136143	SUCLA2	-0.392268	0.0524814	-0.153894	0.605807	-0.19218	0.435181	253.179	257.448	253.958	207.67	191.46	183.468	264.646	205.17	221.703	238.532	197.955	233.787
ENSG00000177853	ZNF518A	0.349238	0.0524814	0.394379	0.0403557	-0.202175	0.38536	250.258	283.415	279.275	335.733	342.931	359.448	390.257	392.022	287.026	225.557	251.002	235.005
ENSG00000146433	TMEM181	-0.295212	0.0525453	0.0662588	0.786942	-0.158784	0.330964	652.424	652.152	700.165	554.941	592.555	486.753	717.23	715.043	670.057	614.793	609.392	578.379
ENSG00000110958	PTGES3	-0.250511	0.0526762	0.00896768	0.981938	-0.150969	0.280996	1339.9	1383.69	1212.04	1048.73	1147.55	1114.54	1421.99	1367.19	1176.81	1173.7	1216.2	1168.93
ENSG00000131584	ACAP3	0.548355	0.0526762	0.301883	0.483097	0.165498	0.693448	123.668	99.4179	86.235	144.215	129.659	177.228	87.2566	131.895	161.328	123.757	120.326	102.282
ENSG00000198648	STK39	-0.594293	0.0526762	0.207931	0.565489	0.065558	0.889608	111.009	103.869	121.045	70.3771	88.4592	63.6523	122.734	133.727	131.636	110.782	134.558	108.37
ENSG00000140443	IGF1R	0.267434	0.0527675	-0.175258	0.334686	-0.405815	0.00263981	1150.02	1126.24	1408.24	1460.61	1498.96	1477.73	1027.9	1173.62	1064.97	843.344	1010.48	942.454
ENSG00000182858	ALG12	0.646931	0.0527743	0.0924758	0.910323	0.700892	0.0248888	73.0325	74.1925	46.6776	96.9127	107.847	98.5987	63.285	82.4345	59.3847	115.773	94.4492	104.717
ENSG00000103249	CLCN7	0.382787	0.0528197	0.136113	0.67705	0.815943	2.82668e-09	224.94	233.706	244.464	303.429	269.013	345.719	212.868	285.162	274.159	415.185	424.375	404.257
ENSG00000102900	NUP93	-0.393998	0.0528587	-0.241934	0.273793	0.208917	0.34005	257.075	254.48	241.3	186.903	185.401	200.942	214.785	215.551	206.857	284.442	315.693	273.969
ENSG00000151746	BICD1	0.393778	0.0531298	0.412897	0.0211856	-0.35833	0.0976055	269.734	214.416	261.87	336.887	283.554	358.2	364.368	315.083	314.739	204.598	187.605	189.952
ENSG00000154358	OBSCN	1.22653	0.0532228	0.437784	0.708744	0.443408	0.672439	9.73767	13.3546	11.0761	29.9968	24.2354	26.2098	17.2595	18.9294	9.89745	18.9628	14.2321	13.394
ENSG00000071967	CYBRD1	-0.35329	0.0533718	-0.268701	0.16886	0.321389	0.0520833	368.084	334.608	389.244	269.971	309.001	275.827	316.425	269.286	325.626	457.103	417.905	493.144
ENSG00000148737	TCF7L2	0.355563	0.0533718	0.11182	0.709931	0.361434	0.035627	251.232	289.351	303.8	335.733	372.013	375.673	287.659	305.924	322.657	355.302	370.034	366.51
ENSG00000100077	GRK3	1.02191	0.05383	0.247386	0.824332	-0.204139	0.873639	15.5803	24.4835	15.8229	36.9191	36.3531	41.1868	20.1361	23.8144	22.7641	22.9549	21.995	3.65292
ENSG00000161681	SHANK1	1.51777	0.05383	0.615661	0.666445	-0.158656	0.935064	2.9213	6.67732	11.8672	20.767	21.8119	19.9693	7.67091	10.9913	14.8462	6.98628	5.1753	7.30584
ENSG00000104884	ERCC2	0.472654	0.0539474	-0.180027	0.649902	0.146394	0.690639	145.091	151.353	121.045	188.057	169.648	222.159	126.57	134.948	105.903	170.665	131.97	159.511
ENSG00000136238	RAC1	-0.217486	0.0540313	0.0647322	0.718863	-0.0767928	0.592184	1974.8	2041.04	1998.44	1657.9	1827.35	1691.15	2191	2057.81	2056.69	1887.29	1916.15	1922.65
ENSG00000197136	PCNX3	0.316401	0.0542201	-0.0452725	0.911613	0.111963	0.642597	343.74	327.189	339.402	410.725	413.213	434.333	288.618	360.88	327.606	377.259	385.56	332.416
ENSG00000171792	RHNO1	-0.603721	0.0542319	-0.383483	0.169943	0.225619	0.461792	153.855	126.127	124.21	106.142	59.3767	99.8467	96.8452	110.523	100.954	148.708	159.14	165.599
ENSG00000200839	RNA5SP48	-2.79655	0.0542319	-0.389513	0.84709	-3.88032	NA	14.6065	5.19347	14.2406	0	0	4.99234	20.1361	2.4425	3.95898	0.99804	1.29382	0
ENSG00000152253	SPC25	-1.74152	0.0544408	-0.641914	0.566167	-0.351014	0.743678	20.4491	20.032	11.8672	4.61489	7.27062	3.74425	21.095	7.93814	4.94873	9.9804	19.4074	12.1764
ENSG00000163795	ZNF513	0.686498	0.0544985	0.280249	0.604319	0.0649944	0.926084	38.9507	54.9024	64.874	93.4515	81.1886	82.3736	66.1616	62.2839	66.3129	54.8922	54.3406	58.4467
ENSG00000172671	ZFAND4	0.888618	0.0544985	0.325475	0.687351	0.0285583	0.977173	24.3442	23.7416	28.4813	46.1489	54.5296	41.1868	41.2311	32.9738	21.7744	25.9491	20.7012	31.6587
ENSG00000206702	RNU1-11P	-1.92852	0.0544985	-0.179186	0.919004	-2.7421	0.0100007	15.5803	10.3869	19.7787	5.76861	2.42354	3.74425	23.9716	7.32751	9.89745	2.99412	0	3.65292
ENSG00000102221	JADE3	-0.417186	0.0545699	-0.229445	0.410228	-0.605821	0.00142973	217.15	239.642	246.838	155.753	186.612	185.965	239.716	183.188	181.123	147.71	168.197	149.77
ENSG00000141959	PFKL	0.320932	0.0546336	0.0562267	0.877181	0.369906	0.0108322	413.851	419.929	374.212	554.941	491.978	461.791	373.957	464.687	415.693	489.04	553.757	526.021
ENSG00000124787	RPP40	-0.881093	0.0547403	-0.0340957	0.974111	-0.189494	0.758953	60.3736	52.6767	42.7219	24.2282	27.8707	32.4502	50.8197	53.1245	47.5078	51.8981	45.2839	38.9645
ENSG00000185088	RPS27L	-0.255499	0.0547403	0.195012	0.117933	-0.25942	0.0378536	1312.64	1303.56	1204.92	1041.81	1169.36	990.979	1525.55	1458.79	1397.52	970.095	1139.86	1098.31
ENSG00000230715	RP11-274B21.4	1.43799	0.0547403	1.10741	0.179464	1.7722	0.00582322	7.79014	9.64502	5.53803	23.0745	21.8119	17.4732	19.1773	14.0444	16.8257	25.9491	34.9333	18.2646
ENSG00000183283	DAZAP2	-0.238776	0.0548704	0.0186573	0.952756	-0.0851626	0.617273	1163.65	1234.56	1144.79	1038.35	980.321	985.987	1177.48	1276.21	1139.2	1057.92	1177.38	1121.45
ENSG00000116030	SUMO1	-0.304869	0.0548775	-0.096855	0.705315	-0.213142	0.242056	484.936	484.477	462.03	398.034	390.19	370.681	477.514	459.191	402.826	367.279	421.787	452.962
ENSG00000171316	CHD7	0.306982	0.0548986	0.0297823	0.934085	-0.363349	0.0268923	670.926	767.892	880.546	862.985	981.533	1029.67	789.144	770	817.529	516.985	649.5	649.002
ENSG00000116106	EPHA4	0.308475	0.05495	0.0616324	0.853258	0.16549	0.387241	474.225	434.768	488.137	580.323	631.332	517.955	511.074	523.307	422.621	563.893	527.881	478.533
ENSG00000152518	ZFP36L2	-0.313761	0.05495	-0.202538	0.761823	-0.651868	9.60597e-07	672.873	854.697	875.008	664.544	672.532	599.08	652.027	920.214	518.626	498.022	522.705	517.497
ENSG00000164050	PLXNB1	0.429372	0.05495	0.286368	0.333393	0.383133	0.0832541	194.753	154.32	155.856	241.128	218.119	218.415	164.924	207.613	242.488	219.569	217.363	221.611
ENSG00000201098	RNY1	-1.03447	0.05495	-0.121034	0.914973	-1.03095	8.98307e-05	236.625	162.482	285.604	94.6053	79.9768	159.755	286.7	186.852	157.369	131.741	128.089	75.4937
ENSG00000159023	EPB41	0.291841	0.0552677	0.309918	0.0229206	0.110338	0.601524	460.592	451.09	503.96	588.399	598.614	546.661	596.413	584.369	578.011	484.05	540.819	511.409
ENSG00000185684	EP400NL	0.563863	0.0555913	0.132034	0.811181	0.358512	0.261515	89.5866	103.128	147.944	184.596	134.506	185.965	115.064	116.63	144.503	141.722	147.496	150.987
ENSG00000198753	PLXNB3	0.729111	0.0558407	0.348355	0.503372	0.427356	0.351164	44.7933	44.5155	37.975	68.0696	59.3767	83.6216	54.6552	50.682	57.4052	59.8824	51.753	59.6644
ENSG00000165185	KIAA1958	0.617672	0.0562032	0.705518	0.00969189	-0.0591345	0.928677	71.085	61.5798	56.9626	87.6829	110.271	92.3582	98.7629	113.576	95.0155	50.9001	78.9233	53.5762
ENSG00000105939	ZC3HAV1	-0.286933	0.0562069	-0.201216	0.409684	-0.000956806	0.998138	723.509	716.699	666.937	581.476	624.061	521.699	751.749	604.52	480.026	717.591	809.934	586.903
ENSG00000111665	CDCA3	-1.23129	0.0562261	-0.540931	0.443425	0.674257	0.170859	44.7933	34.8705	19.7787	10.3835	19.3883	12.4808	24.9304	23.2038	19.7949	48.904	62.1036	47.488
ENSG00000162692	VCAM1	-1.35614	0.056355	-0.910982	0.194101	-0.507978	0.566004	17.5278	25.2254	37.1839	6.92234	13.3295	11.2328	7.67091	15.2657	19.7949	15.9686	9.05677	31.6587
ENSG00000141258	SGSM2	0.375974	0.0563727	0.17745	0.512637	0.554162	0.000467872	228.835	212.932	220.73	261.895	283.554	314.517	226.292	249.746	274.159	337.338	318.281	319.022
ENSG00000102802	MEDAG	-0.544068	0.0564639	0.577231	0.00384365	0.438337	0.0765879	147.039	118.708	136.868	84.2218	107.847	83.6216	181.225	206.392	211.805	152.7	207.012	188.734
ENSG00000165434	PGM2L1	0.318383	0.0564639	0.822585	1.08362e-16	0.259238	0.109031	771.224	721.151	847.318	835.295	1149.97	933.567	1443.09	1325.06	1379.7	797.434	974.25	1043.52
ENSG00000165716	FAM69B	0.343663	0.0569368	0.150346	0.553532	0.317164	0.0705016	432.353	391.736	339.402	544.557	447.143	483.009	389.298	459.801	440.437	519.979	496.829	434.698
ENSG00000233695	GAS6-AS1	1.80744	0.0569368	0.191012	NA	1.0149	0.441223	2.9213	5.9354	3.95573	16.1521	20.6001	8.73659	5.75318	8.54877	0	9.9804	6.46912	9.74112
ENSG00000013288	MAN2B2	0.352204	0.0569539	0.0446102	0.915019	0.280959	0.146381	296.999	293.802	251.585	353.039	340.507	381.914	278.07	290.047	301.872	318.375	346.745	362.857
ENSG00000108854	SMURF2	0.270449	0.0570066	0.218492	0.295759	0.27929	0.0678134	1716.75	1679.72	2121.06	2167.85	2086.67	2403.81	2121.01	1766.54	2550.57	2214.65	1971.79	2535.13
ENSG00000188229	TUBB4B	-0.354273	0.0570066	-0.268359	0.164243	0.270087	0.134917	675.794	582.411	481.808	433.8	431.39	495.489	478.473	514.147	450.334	659.705	762.063	683.096
ENSG00000139990	DCAF5	0.297053	0.057459	0.120201	0.627121	0.325471	0.0366317	409.956	404.349	447.789	512.253	501.673	537.924	446.83	426.217	504.77	506.007	494.241	588.12
ENSG00000091651	ORC6	-0.792019	0.0575323	-0.799875	0.0293602	0.508283	0.132766	62.3211	59.354	60.1271	28.8431	32.7178	43.683	28.7659	33.5844	42.559	76.8491	95.743	87.6701
ENSG00000101337	TM9SF4	0.320548	0.0575323	0.0495095	0.892682	0.34272	0.0282371	351.53	351.672	327.535	439.568	396.249	451.807	337.52	377.367	351.359	454.108	451.545	405.474
ENSG00000105568	PPP2R1A	0.264052	0.0575323	0.0951041	0.697289	0.0797811	0.697164	787.778	773.086	724.69	971.435	935.486	837.465	758.461	926.32	754.186	819.391	873.332	731.802
ENSG00000184117	NIPSNAP1	0.504205	0.0575806	0.594608	0.0060713	0.400881	0.133138	132.432	134.288	99.6845	198.44	172.071	148.522	188.896	195.4	168.257	165.675	170.785	148.552
ENSG00000088833	NSFL1C	-0.411873	0.0577869	0.149833	0.585587	0.110344	0.696682	228.835	250.029	238.135	174.212	161.165	204.686	259.852	282.72	253.375	248.512	248.414	281.275
ENSG00000100258	LMF2	0.400317	0.0578851	0.183289	0.563865	0.706004	1.6146e-05	193.78	211.449	170.097	263.049	242.354	254.609	188.896	243.64	219.723	303.404	318.281	321.457
ENSG00000110090	CPT1A	-0.247098	0.0580617	-0.485232	4.95488e-06	0.208893	0.0964346	1166.57	1149.98	1035.61	948.36	918.521	958.529	771.885	839	784.868	1246.55	1318.41	1324.79
ENSG00000100296	THOC5	0.443378	0.0580699	0.594885	0.0016589	0.310819	0.225317	188.911	163.965	134.495	233.052	212.06	215.919	250.263	251.578	232.59	191.624	208.306	205.781
ENSG00000167703	SLC43A2	0.5967	0.0581279	0.55366	0.0543352	0.546058	0.0746504	91.5341	99.4179	64.0829	126.91	152.683	106.087	109.31	134.948	129.657	132.739	137.145	103.499
ENSG00000136937	NCBP1	-0.311467	0.0582189	-0.0649648	0.8421	-0.217037	0.211364	541.415	518.605	477.853	383.036	447.143	409.372	560.935	464.687	448.355	478.061	421.787	424.957
ENSG00000147684	NDUFB9	-0.419016	0.0582189	-0.111069	0.756939	0.0410879	0.912548	279.471	273.77	215.192	204.209	185.401	184.716	251.222	246.082	213.785	234.54	262.646	297.104
ENSG00000158859	ADAMTS4	-1.13315	0.0582189	-0.225631	0.787998	1.61299	1.43282e-08	33.1081	28.9351	41.1396	14.9984	9.69416	22.4655	31.6425	29.9207	26.7231	116.771	93.1554	105.935
ENSG00000167100	SAMD14	0.813539	0.0582189	0.64031	0.154559	-0.388103	0.589666	25.3179	35.6124	39.5573	68.0696	47.259	62.4042	42.19	54.3457	61.3642	33.9334	24.5827	18.2646
ENSG00000185551	NR2F2	0.260086	0.0582999	0.412651	0.000153553	0.312694	0.00561155	2088.73	2313.32	1905.87	2428.59	2791.92	2340.16	2727.01	3021.38	2662.41	2548	2789.49	2531.47
ENSG00000100097	LGALS1	-0.272245	0.0583569	-0.421761	0.000255439	0.19013	0.186043	2184.16	1988.36	1721.53	1759.43	1627.41	1493.96	1539.93	1464.89	1401.48	2255.57	2374.17	2117.48
ENSG00000163751	CPA3	-1.71265	0.0584311	-0.0133039	0.994574	-0.322006	0.769838	12.659	16.3223	22.1521	4.61489	4.84708	6.24042	12.4652	21.9825	15.8359	14.9706	7.76295	18.2646
ENSG00000105726	ATP13A1	0.422102	0.0584927	0.324545	0.190489	0.624822	0.00127403	164.567	175.836	147.153	203.055	235.083	215.919	180.266	232.649	195.97	285.44	248.414	219.175
ENSG00000165609	NUDT5	-0.380651	0.0585015	-0.188193	0.445024	0.00596357	0.986778	275.576	260.416	271.363	226.13	196.307	197.197	256.016	231.427	222.693	275.459	283.348	254.487
ENSG00000137960	GIPC2	-0.597947	0.0585867	-1.22979	4.3724e-06	-0.0567307	0.909795	96.403	117.966	101.267	78.4531	60.5885	69.8927	54.6552	36.6376	45.5283	101.8	111.269	92.5407
ENSG00000138035	PNPT1	-0.400947	0.0585867	-0.289464	0.222376	-0.219573	0.365323	236.625	299.738	257.914	193.825	199.942	209.678	250.263	210.055	193	224.559	241.945	220.393
ENSG00000145907	G3BP1	-0.234672	0.0585867	-0.0439472	0.832923	-0.195597	0.110016	1996.22	2078.87	2009.51	1614.06	1909.75	1651.22	1953.2	1963.77	1998.3	1642.77	1949.79	1747.31
ENSG00000236824	BCYRN1	-0.870146	0.058781	-0.19938	0.773132	0.119938	0.860564	84.7177	54.9024	43.5131	38.0729	32.7178	28.7059	52.7375	50.682	55.4257	50.9001	85.3924	63.3173
ENSG00000105185	PDCD5	-0.384795	0.0589197	-0.327061	0.102808	-0.225515	0.329176	276.55	263.383	250.793	203.055	186.612	215.919	223.415	219.215	187.062	248.512	218.656	209.434
ENSG00000112379	ARFGEF3	-0.390606	0.0589281	0.0763701	0.832923	0.37227	0.045652	246.363	274.512	266.616	190.364	222.966	188.461	278.07	297.375	255.354	353.306	380.385	291.016
ENSG00000131374	TBC1D5	-0.350086	0.0589281	-0.282899	0.117635	-0.253815	0.165546	595.946	560.895	500.796	407.264	517.426	375.673	498.609	481.173	382.042	474.069	523.999	396.951
ENSG00000151748	SAV1	-0.365858	0.0589281	-0.489024	0.00213362	0.0126146	0.969551	329.133	360.575	413.77	258.434	315.06	284.563	265.605	251.578	273.17	336.34	380.385	404.257
ENSG00000133121	STARD13	0.423503	0.0589886	0.46184	0.00708107	0.220082	0.407998	220.071	227.771	186.711	271.125	340.507	239.632	287.659	291.879	295.934	229.549	292.404	221.611
ENSG00000059758	CDK17	0.249434	0.0589944	0.22907	0.0403813	-0.0533341	0.790186	1550.24	1718.3	1689.89	1759.43	2160.58	1980.71	1887.04	1925.3	2015.12	1444.16	1735.02	1625.55
ENSG00000175390	EIF3F	-0.256345	0.0590721	-0.351035	0.00184828	-0.120667	0.439451	1109.12	1075.79	1222.32	985.279	872.474	995.971	850.512	901.284	924.422	1039.96	1058.35	1048.39
ENSG00000157510	AFAP1L1	0.363297	0.0593504	-0.598938	0.000667356	-1.68491	1.04415e-20	308.684	377.64	455.7	513.407	485.92	473.024	258.893	262.569	234.57	126.751	119.032	110.805
ENSG00000196814	MVB12B	0.479307	0.059373	0.178565	0.64206	0.000938924	0.998954	126.59	129.837	126.583	189.211	141.777	203.438	125.611	138.612	171.226	113.777	138.439	133.94
ENSG00000147852	VLDLR	0.839584	0.0594347	-0.0578891	0.965869	-0.536625	0.440515	32.1343	24.4835	28.4813	48.4564	55.7414	47.4272	30.6836	26.2569	24.7436	21.9569	20.7012	15.8293
ENSG00000120333	MRPS14	-0.475093	0.059613	-0.270286	0.396865	-0.190581	0.540035	171.383	171.385	148.736	117.68	126.024	109.831	152.459	147.161	106.892	146.712	151.378	133.94
ENSG00000144118	RALB	-0.264629	0.059613	-0.440681	0.000607966	-0.561617	6.60054e-07	797.515	847.278	795.102	695.695	711.309	625.29	684.628	576.431	542.38	581.858	534.35	541.85
ENSG00000198832	SELENOM	0.637906	0.059613	0.441826	0.281548	-0.0691436	0.915728	61.3473	49.709	60.1271	87.6829	100.577	77.3812	60.4084	94.6471	75.2206	58.8844	50.4592	53.5762
ENSG00000156873	PHKG2	0.778674	0.0597162	0.281422	0.689311	0.234341	0.729961	34.0819	31.1608	42.7219	65.7622	49.6825	69.8927	31.6425	53.1245	45.5283	48.904	47.8715	30.441
ENSG00000132639	SNAP25	1.24617	0.0601956	0.362577	0.77891	0.377621	0.740212	7.79014	14.0966	11.8672	20.767	24.2354	36.1944	11.5064	14.655	17.8154	11.9765	19.4074	13.394
ENSG00000197646	PDCD1LG2	-0.643944	0.0602116	-0.496968	0.125669	1.10532	3.66269e-08	88.6128	95.7083	78.3235	59.9936	58.1649	49.9234	60.4084	61.0626	65.3232	196.614	191.486	178.993
ENSG00000114739	ACVR2B	0.562479	0.0603422	0.872918	3.41672e-06	-1.38298	1.56958e-06	111.009	99.4179	107.596	134.986	212.06	122.312	204.238	202.117	175.185	34.9314	53.0468	35.3116
ENSG00000070087	PFN2	-0.297856	0.0604087	-0.281735	0.0569003	-0.256428	0.0968061	612.5	566.831	533.233	436.107	462.896	494.241	496.691	455.527	459.242	494.03	483.891	459.05
ENSG00000101384	JAG1	0.340268	0.0604087	0.151011	0.559041	0.607029	8.94586e-06	298.947	351.672	343.358	374.96	427.755	459.295	388.34	330.349	392.929	515.987	480.009	526.021
ENSG00000110811	P3H3	0.408027	0.0604087	0.169691	0.576385	0.272851	0.243705	205.465	200.32	166.932	257.28	226.601	275.827	211.909	210.666	222.693	222.563	238.064	233.787
ENSG00000221968	FADS3	0.32792	0.0604087	-0.335441	0.068768	0.140449	0.566612	426.51	390.994	397.156	522.636	433.813	567.878	263.687	345.614	352.349	503.012	366.152	470.009
ENSG00000187266	EPOR	0.691289	0.060504	0.0019271	0.998396	-0.12364	0.860335	50.6359	38.5801	48.2599	79.6069	67.8591	73.637	36.4368	48.2395	52.4565	47.9059	38.8147	38.9645
ENSG00000023608	SNAPC1	-0.536932	0.0606334	-0.0867832	0.875319	0.345778	0.196169	119.773	156.546	134.495	96.9127	81.1886	106.087	118.899	117.24	154.4	158.688	169.491	198.475
ENSG00000119771	KLHL29	-0.628635	0.0607231	0.313493	0.341587	0.781938	0.000544492	84.7177	89.7729	100.476	61.1473	50.8943	66.1485	119.858	109.913	113.821	175.655	147.496	150.987
ENSG00000135643	KCNMB4	1.23347	0.0607231	2.01368	5.11035e-06	-0.56662	0.68746	9.73767	14.0966	8.70261	25.3819	25.4472	26.2098	45.0666	47.6288	39.5898	4.9902	2.58765	14.6117
ENSG00000167912	RP11-25K19.1	-1.05443	0.0607231	-0.526955	0.393761	-0.252414	0.731551	46.7408	39.322	26.899	16.1521	18.1765	19.9693	22.0539	28.0888	27.7129	24.951	40.1086	30.441
ENSG00000167528	ZNF641	0.649946	0.0607797	-0.462441	0.344246	-0.389161	0.470702	56.4785	47.4832	49.8422	78.4531	83.6121	78.6293	32.6013	41.5226	36.6206	49.902	38.8147	28.0057
ENSG00000053770	AP5M1	0.288264	0.0608355	-0.0310541	0.932384	-0.0605361	0.809988	470.33	486.703	442.251	556.094	604.673	549.157	486.144	464.687	420.642	432.152	428.256	487.056
ENSG00000087152	ATXN7L3	0.337075	0.0608355	0.0749503	0.834196	0.000995873	0.998166	292.13	265.609	289.56	373.806	363.531	331.99	288.618	327.296	274.159	289.432	270.409	289.798
ENSG00000143369	ECM1	0.448393	0.060841	0.166648	0.618129	0.399359	0.070589	182.094	158.772	153.482	264.203	182.977	225.903	184.102	200.285	168.257	208.59	245.827	199.693
ENSG00000099875	MKNK2	0.399783	0.0608916	0.0161157	0.979053	0.228526	0.383869	213.255	174.352	184.337	265.356	229.024	258.353	189.855	207.002	179.144	237.534	236.77	196.04
ENSG00000099901	RANBP1	-0.373707	0.0608916	-0.235759	0.267687	-0.20729	0.34233	410.93	384.317	314.085	260.741	283.554	312.021	308.754	316.915	316.718	325.361	323.456	314.151
ENSG00000119333	WDR34	-0.589833	0.060908	-0.244165	0.517518	-0.0328214	0.951137	130.485	126.127	98.8933	79.6069	63.012	93.6063	105.475	94.6471	100.954	134.735	107.387	104.717
ENSG00000205726	ITSN1	0.251619	0.0610023	0.127946	0.456387	0.470439	4.15998e-06	884.181	847.278	864.723	961.051	1008.19	1123.28	889.825	953.798	997.663	1247.55	1133.39	1226.16
ENSG00000235703	LINC00894	1.56407	0.0610023	1.22919	0.18061	-0.251764	NA	3.89507	8.16117	5.53803	18.4596	19.3883	14.977	15.3418	14.655	11.8769	5.98824	7.76295	1.21764
ENSG00000104964	AES	0.252682	0.061181	-0.0820792	0.707324	0.229535	0.083323	937.738	1029.05	892.413	1161.8	1068.78	1179.44	887.907	940.364	876.914	1181.68	1079.05	1103.18
ENSG00000066027	PPP2R5A	-0.337231	0.0613691	-0.794111	1.50278e-07	-0.253682	0.165854	401.192	457.026	379.75	343.809	305.366	331.99	273.276	233.259	209.826	357.298	348.039	337.286
ENSG00000103404	USP31	-0.308151	0.0613691	-0.583908	2.00819e-05	-1.05875	1.32472e-15	953.318	877.697	1204.13	774.148	847.027	831.224	724.901	669.857	634.427	482.054	520.118	461.486
ENSG00000105767	CADM4	0.643411	0.0613691	0.627741	0.0437623	-0.750953	0.0795106	47.7146	54.9024	57.7537	89.9904	73.9179	87.3659	87.2566	81.8239	80.1694	32.9353	34.9333	28.0057
ENSG00000168710	AHCYL1	-0.275801	0.0613691	0.048715	0.865486	-0.0817612	0.697164	687.48	787.924	689.089	593.014	607.097	590.344	744.078	760.23	740.329	658.707	725.836	672.138
ENSG00000186260	MKL2	0.300078	0.061463	-0.0493538	0.884411	-0.12391	0.567488	513.175	594.282	643.993	785.685	673.744	700.175	541.758	573.378	582.96	569.881	534.35	510.191
ENSG00000108001	EBF3	-0.91169	0.0614871	-1.83523	6.46651e-06	-2.0105	1.87288e-05	42.8458	50.4509	79.1147	19.6133	33.9295	38.6906	15.3418	19.54	12.8667	20.9589	7.76295	13.394
ENSG00000142102	PGGHG	0.612191	0.0619104	0.331318	0.451528	0.255595	0.573239	87.6391	70.4829	56.1714	113.065	90.8827	122.312	75.7502	84.877	108.872	88.8256	72.4542	93.7583
ENSG00000250067	YJEFN3	1.70577	0.0619804	1.29933	0.242629	0.782962	NA	3.89507	4.45155	5.53803	19.6133	12.1177	13.7289	5.75318	17.0975	10.8872	8.98236	6.46912	8.52348
ENSG00000091947	TMEM101	0.652569	0.062114	0.389938	0.37978	0.355263	0.420145	57.4523	46.7413	51.4245	86.5292	86.0356	71.1408	78.6268	68.3901	56.4155	64.8726	72.4542	62.0997
ENSG00000119408	NEK6	0.297972	0.062114	0.278946	0.0597083	0.203977	0.220131	435.274	474.09	432.757	601.09	519.849	530.436	521.622	539.794	572.073	507.005	531.762	515.062
ENSG00000137693	YAP1	-0.275577	0.062114	-0.350572	0.0152878	0.308841	0.0142035	626.132	618.023	602.063	498.408	538.026	489.249	548.47	435.987	470.129	783.462	789.233	722.061
ENSG00000139697	SBNO1	0.277909	0.062114	0.268801	0.0776117	-0.150637	0.452737	779.014	718.925	912.192	940.284	964.568	1018.44	961.74	909.222	1041.21	646.73	753.006	782.943
ENSG00000146263	MMS22L	-0.484623	0.062114	-0.397577	0.110001	0.151198	0.666308	172.357	140.966	182.755	111.911	113.906	128.553	132.323	122.125	122.728	207.592	152.671	189.952
ENSG00000160193	WDR4	-0.767564	0.062114	-0.311995	0.531666	-0.0367935	0.957824	60.3736	54.9024	67.2475	32.3042	37.5649	37.4425	49.8609	46.4076	51.4667	68.8648	45.2839	63.3173
ENSG00000181381	DDX60L	0.372937	0.062114	0.0425291	0.929937	0.265664	0.275338	401.192	408.059	299.053	474.18	538.026	423.101	431.488	392.022	318.698	492.034	498.123	345.81
ENSG00000004455	AK2	-0.349686	0.0621874	-0.38407	0.021057	-0.142868	0.541306	346.661	339.06	303.8	248.05	267.801	260.85	242.592	253.41	263.272	294.422	309.224	295.887
ENSG00000107672	NSMCE4A	-0.460155	0.0621874	-0.361593	0.125132	0.151647	0.61337	158.724	181.03	175.635	129.217	112.695	133.545	131.364	135.559	135.595	197.612	191.486	186.299
ENSG00000126368	NR1D1	0.694469	0.0622487	-0.0651188	0.957595	0.586172	0.131028	50.6359	70.4829	41.1396	78.4531	105.424	79.8774	36.4368	79.992	36.6206	94.8138	82.8048	66.9702
ENSG00000181218	HIST3H2A	-1.03616	0.0624065	-0.932739	0.0544019	-0.252157	0.712215	36.0294	48.2251	33.2282	26.5356	16.9648	13.7289	24.9304	20.1507	16.8257	33.9334	34.9333	30.441
ENSG00000111229	ARPC3	0.257143	0.0625527	0.244842	0.0894957	0.0219749	0.925786	815.043	876.955	809.343	987.587	1082.11	922.334	1048.04	1046	873.945	818.393	896.621	837.737
ENSG00000166037	CEP57	-0.372609	0.0626591	-0.133891	0.666445	0.168237	0.487466	274.602	264.867	263.452	192.672	218.119	209.678	281.906	217.383	236.549	298.414	266.528	339.722
ENSG00000136826	KLF4	1.64691	0.0626728	0.836778	0.679458	1.74496	0.0999053	41.872	40.8059	135.286	178.827	187.824	315.765	47.9432	81.8239	260.303	103.796	300.167	331.198
ENSG00000164619	BMPER	1.93079	0.062727	1.69258	0.116708	0.990831	NA	0.973767	4.45155	4.74688	9.22978	14.5412	16.2251	10.5475	7.93814	15.8359	6.98628	6.46912	7.30584
ENSG00000095261	PSMD5	-0.331615	0.0631799	-0.648667	2.30038e-05	-0.122219	0.603174	381.717	370.962	340.984	282.662	294.46	292.052	266.564	211.887	222.693	350.312	340.276	316.587
ENSG00000283563	RP11-9J18.1	1.66506	0.0632087	1.12233	0.323658	1.44345	0.132361	3.89507	4.45155	7.12032	12.691	24.2354	12.4808	6.71204	14.0444	12.8667	9.9804	21.995	10.9588
ENSG00000118777	ABCG2	-0.792402	0.0633198	-0.0231966	0.979707	-1.06294	0.00218342	95.4292	74.1925	65.6652	47.3026	63.012	24.9617	80.5445	68.3901	83.1386	34.9314	45.2839	32.8763
ENSG00000128245	YWHAH	-0.303092	0.0633198	-0.0286725	0.935516	-0.0392019	0.890441	482.989	446.639	449.371	356.5	381.707	379.418	453.542	441.483	459.242	465.087	482.597	398.168
ENSG00000129534	MIS18BP1	-0.351072	0.06332	-0.200089	0.373032	0.441376	0.0053671	301.868	290.835	299.053	230.745	232.66	235.888	270.399	265.622	240.508	360.293	414.024	443.221
ENSG00000196975	ANXA4	-0.369362	0.06332	-0.11539	0.706235	0.357795	0.0516122	313.553	267.835	285.604	215.746	237.507	217.167	289.577	268.065	242.488	421.173	357.096	332.416
ENSG00000106211	HSPB1	0.269991	0.0633246	0.0559173	0.81201	0.206671	0.0948097	1965.06	2079.62	1743.69	2602.8	2029.71	2351.39	1958.96	2079.79	1988.4	2313.46	2227.97	2162.53
ENSG00000122592	HOXA7	-0.555607	0.0637653	-0.399244	0.170728	0.479188	0.0413061	117.826	137.998	109.969	72.6845	95.7298	81.1255	93.0097	98.3108	86.1078	166.673	174.666	171.687
ENSG00000167553	TUBA1C	-0.299888	0.0637653	-0.0592364	0.853258	0.227866	0.171083	805.306	827.988	647.949	601.09	622.85	630.283	751.749	764.504	675.006	862.307	975.544	845.043
ENSG00000167995	BEST1	0.610795	0.0637864	0.0897936	0.899642	0.913283	0.00251249	90.5604	62.3217	110.761	123.448	166.012	112.328	95.8863	87.3195	97.9848	200.606	107.387	187.517
ENSG00000197111	PCBP2	-0.256704	0.0637864	-0.188216	0.182627	-0.265617	0.0398909	980.584	885.858	985.769	741.844	845.815	800.022	814.075	836.558	856.129	748.53	835.811	798.772
ENSG00000187244	BCAM	0.581396	0.0639879	0.180086	0.715401	0.584442	0.0371141	73.0325	70.4829	72.7855	116.526	84.8239	122.312	83.4211	81.8239	80.1694	104.794	113.857	107.152
ENSG00000253250	C8orf88	2.07461	0.0639879	1.89898	NA	0.759687	NA	2.9213	3.70962	1.58229	14.9984	12.1177	7.48851	8.62977	16.4869	4.94873	3.99216	5.1753	4.87056
ENSG00000116285	ERRFI1	0.427998	0.0640582	0.00614823	0.993589	0.000602116	0.999314	150.934	135.772	135.286	181.134	197.518	188.461	120.817	145.329	157.369	122.759	135.852	165.599
ENSG00000242802	AP5Z1	0.49131	0.064295	0.553781	0.0331233	0.6001	0.00582322	104.193	136.514	125.792	162.675	149.048	205.934	133.282	189.294	217.744	181.643	183.723	194.822
ENSG00000014138	POLA2	-0.675034	0.0642978	-0.426247	0.263338	0.378603	0.255071	76.9276	76.4183	73.5766	41.534	52.1061	48.6753	47.9432	61.0626	59.3847	98.806	106.094	91.323
ENSG00000126461	SCAF1	0.458104	0.0643803	0.372698	0.117003	0.389124	0.123136	129.511	146.159	121.837	176.52	162.377	208.43	173.554	167.312	176.175	192.622	177.254	152.205
ENSG00000077152	UBE2T	-0.90761	0.0643841	-0.568287	0.18217	0.133845	0.82188	59.3998	67.5152	46.6776	36.9191	14.5412	41.1868	39.3134	42.7438	34.6411	53.8942	75.0418	63.3173
ENSG00000101752	MIB1	-0.236389	0.0643841	0.0533984	0.81766	-0.221647	0.070635	1181.18	1162.6	1262.67	957.59	1067.57	1038.41	1318.44	1216.98	1216.4	990.056	1044.12	1072.74
ENSG00000099783	HNRNPM	-0.234987	0.0645566	-0.0102957	0.975937	-0.231743	0.0529734	1316.53	1364.4	1206.5	1092.58	1131.79	1080.84	1260.91	1302.47	1303.49	1108.82	1106.22	1108.05
ENSG00000153786	ZDHHC7	-0.365212	0.0645566	0.206018	0.333215	0.136083	0.571165	272.655	272.286	276.901	221.515	218.119	198.445	318.343	330.959	298.903	291.428	309.224	306.845
ENSG00000172765	TMCC1	0.290972	0.0645566	0.29625	0.05511	-0.706853	3.05652e-06	423.589	385.059	428.801	508.792	504.096	500.482	551.346	484.837	486.955	244.52	289.817	227.699
ENSG00000005486	RHBDD2	0.460138	0.0646105	0.269645	0.391867	0.502642	0.0229613	116.852	137.998	138.451	208.824	162.377	170.988	133.282	175.86	165.287	175.655	185.017	200.911
ENSG00000197183	NOL4L	0.284744	0.0646105	0.31278	0.0345034	-0.614532	8.33298e-06	562.837	584.637	702.538	745.305	767.05	743.858	715.312	793.814	793.776	382.25	417.905	415.215
ENSG00000171877	FRMD5	-0.332927	0.0650358	-0.0395386	0.916498	0.110097	0.653911	408.008	389.511	352.851	284.97	306.578	322.006	382.586	377.978	359.277	401.212	465.777	379.904
ENSG00000204256	BRD2	0.351542	0.0650358	0.00953755	0.985377	0.0229629	0.950934	222.993	228.513	228.641	296.507	278.707	293.3	233.004	227.764	225.662	228.551	238.064	227.699
ENSG00000235750	KIAA0040	-0.59879	0.0650358	-1.06674	7.99773e-05	-0.566048	0.0522618	142.17	200.32	134.495	80.7606	144.201	91.1102	77.6679	97.7002	50.477	87.8276	137.145	101.064
ENSG00000174032	SLC25A30	-0.415538	0.0652667	-0.143303	0.67467	-0.402156	0.0655196	200.596	199.578	225.477	155.753	147.836	165.995	194.649	165.48	210.816	147.71	165.61	163.164
ENSG00000111875	ASF1A	-0.35435	0.0653797	-0.165121	0.535656	0.149291	0.523591	308.684	337.576	299.053	265.356	238.719	235.888	284.782	312.641	244.467	362.289	314.399	375.033
ENSG00000035687	ADSS	-0.288938	0.0656396	0.0526468	0.870397	-0.00306129	0.990752	779.014	783.473	666.145	596.475	662.838	565.382	840.923	691.229	787.837	761.505	734.893	734.237
ENSG00000250241	RP11-9G1.3	-0.827048	0.0656396	-0.357547	0.503474	0.802387	0.00923045	45.7671	52.6767	59.336	26.5356	29.0825	33.6983	39.3134	38.4694	46.518	90.8217	80.2171	105.935
ENSG00000091483	FH	-0.374477	0.0657997	-0.184664	0.49535	-0.0409465	0.903489	274.602	298.996	250.793	209.978	213.271	213.422	264.646	247.914	213.785	262.485	256.177	286.146
ENSG00000278540	ACACA	-0.364585	0.0657997	-0.254765	0.200914	-0.290224	0.142513	293.104	294.544	335.446	238.821	216.907	262.098	262.729	257.684	255.354	239.53	269.116	250.834
ENSG00000163249	CCNYL1	-0.324727	0.0658509	-0.362288	0.0124734	-0.497576	0.000541562	438.195	477.058	479.435	385.343	409.578	319.51	383.545	363.933	340.472	305.4	353.214	336.069
ENSG00000074201	CLNS1A	-0.379598	0.0661359	-0.0449898	0.923578	-0.0284468	0.937191	296.025	298.996	252.376	200.748	235.083	215.919	310.672	277.835	233.58	281.447	305.343	247.181
ENSG00000170275	CRTAP	0.254224	0.0663422	0.250659	0.065723	0.205665	0.145022	672.873	689.99	632.126	823.758	782.803	773.812	797.774	834.115	743.299	770.487	758.181	780.508
ENSG00000099917	MED15	0.336188	0.0665053	0.144055	0.483508	0.379973	0.00161304	546.283	547.541	549.847	740.69	540.449	795.03	538.881	630.166	649.273	692.64	742.656	713.537
ENSG00000198130	HIBCH	-0.608051	0.0671508	-0.170723	0.710808	-0.228112	0.573073	96.403	92.7406	93.3553	56.5324	73.9179	54.9157	85.3388	85.4877	80.1694	86.8295	84.0986	70.6232
ENSG00000175416	CLTB	0.41506	0.0671943	0.384494	0.0795622	0.517893	0.00914135	141.196	155.804	167.723	208.824	192.671	219.663	185.061	205.17	218.734	230.547	229.007	209.434
ENSG00000134897	BIVM	-0.637032	0.0672045	-0.289941	0.511027	-0.33576	0.384767	84.7177	86.0633	81.4881	59.9936	46.0472	56.1638	85.3388	58.6201	64.3334	70.8609	69.8665	59.6644
ENSG00000168538	TRAPPC11	-0.348186	0.0672045	-0.0784494	0.812447	-0.318582	0.0775764	349.582	339.802	315.667	289.584	241.142	258.353	332.726	288.216	335.524	262.485	260.059	286.146
ENSG00000183853	KIRREL	0.283853	0.0672045	0.171309	0.352398	0.280247	0.0474688	498.569	521.573	571.999	672.62	590.132	677.71	569.565	595.36	633.437	645.732	641.737	655.091
ENSG00000235027	AC068580.6	2.00509	0.0672045	0.621793	NA	1.41386	NA	1.94753	2.22577	4.74688	9.22978	16.9648	9.98467	2.87659	6.71689	3.95898	8.98236	6.46912	8.52348
ENSG00000254726	MEX3A	0.366138	0.0672045	0.30233	0.109094	-0.0296129	0.940032	364.189	276.738	359.972	391.112	404.731	492.993	393.134	415.836	424.601	291.428	302.755	389.645
ENSG00000071073	MGAT4A	0.337826	0.0673631	-0.258768	0.3551	-0.0931198	0.759962	503.438	429.574	618.677	679.543	598.614	682.702	496.691	325.464	482.006	463.091	429.55	567.42
ENSG00000139182	CLSTN3	0.424257	0.0674227	0.321931	0.194101	0.483836	0.0257813	148.013	129.095	145.571	193.825	187.824	184.716	162.048	182.577	183.103	203.6	212.187	176.558
ENSG00000172403	SYNPO2	1.51814	0.0675082	-0.150724	NA	-0.158879	NA	4.86884	5.9354	7.12032	18.4596	16.9648	16.2251	3.83545	5.49564	6.92822	4.9902	3.88147	7.30584
ENSG00000168795	ZBTB5	0.428394	0.0676593	0.281306	0.281772	0.00230569	0.996586	156.777	139.482	146.362	178.827	224.177	192.205	178.349	167.312	193.99	143.718	146.202	154.64
ENSG00000179933	C14orf119	-0.360771	0.0676593	-0.120081	0.681052	-0.155625	0.517254	326.212	332.382	280.066	245.743	256.895	228.399	306.836	290.658	267.231	279.451	294.992	271.534
ENSG00000063180	CA11	1.8367	0.0678914	1.40559	NA	1.65054	0.126421	3.89507	2.9677	3.95573	13.8447	12.1177	12.4808	5.75318	13.4338	8.90771	15.9686	10.3506	7.30584
ENSG00000058453	CROCC	0.689076	0.0681288	0.286714	0.613957	0.428129	0.356131	39.9245	41.5478	47.4688	69.2234	63.012	76.1331	51.7786	54.3457	51.4667	66.8687	58.2221	48.7056
ENSG00000010278	CD9	-0.234579	0.0683074	-0.131536	0.507657	0.34671	0.000780052	1437.28	1368.85	1410.61	1187.18	1299.02	1098.31	1174.61	1197.44	1487.59	1676.71	1776.42	1931.18
ENSG00000069329	VPS35	-0.229271	0.0685629	0.15743	0.252494	0.0041422	0.986005	1158.78	1164.82	1096.53	985.279	996.075	937.311	1329.94	1251.78	1241.14	1119.8	1121.75	1201.81
ENSG00000136193	SCRN1	-0.223924	0.0687997	-0.252518	0.0299483	-0.048606	0.799698	1206.5	1192.27	1288.78	1037.2	1076.05	1045.89	1087.35	1005.7	1010.53	1221.6	1134.68	1221.29
ENSG00000276966	HIST1H4E	-0.304696	0.0687997	-0.322237	0.0306702	-0.872959	9.66075e-12	723.509	598.733	659.025	473.026	538.026	592.84	551.346	479.952	558.216	332.347	384.266	370.163
ENSG00000102048	ASB9	-1.86956	0.0690165	-0.752865	0.456069	-1.08208	0.255704	18.5016	14.8385	11.0761	1.15372	4.84708	6.24042	9.58863	7.93814	8.90771	5.98824	9.05677	6.0882
ENSG00000227051	C14orf132	0.766967	0.0690165	1.07643	0.000768006	0.511727	0.336139	34.0819	28.9351	43.5131	70.3771	55.7414	54.9157	66.1616	81.8239	76.2104	60.8805	58.2221	32.8763
ENSG00000021776	AQR	-0.264433	0.0690323	-0.204172	0.178189	-0.199771	0.207607	661.188	652.894	621.05	535.327	525.908	550.405	586.824	545.9	551.288	603.814	526.587	557.679
ENSG00000143799	PARP1	-0.348357	0.0691611	-0.213773	0.310942	0.101534	0.672428	623.211	520.831	464.403	418.801	473.802	369.433	491.897	470.793	423.611	558.903	591.278	579.597
ENSG00000152767	FARP1	0.263581	0.0691611	0.357334	0.0113485	-0.0822289	0.720979	531.677	549.024	587.031	685.311	645.873	672.717	629.014	787.708	720.534	558.903	547.288	474.88
ENSG00000177728	TMEM94	0.378847	0.0691611	0.192021	0.50559	0.298424	0.175244	213.255	187.707	181.964	249.204	264.166	243.376	206.156	244.25	212.795	248.512	225.126	243.528
ENSG00000177239	MAN1B1	0.348037	0.0693037	0.268095	0.242687	0.590859	9.54808e-05	252.206	232.222	223.894	310.351	294.46	295.796	238.757	297.986	315.729	348.316	363.565	357.986
ENSG00000155966	AFF2	1.05446	0.069413	1.07713	0.0387165	-0.809076	0.408359	15.5803	14.8385	14.2406	31.1505	29.0825	32.4502	30.6836	33.5844	29.6924	7.98432	11.6444	6.0882
ENSG00000205352	PRR13	-0.669709	0.069413	-0.348287	0.41968	-0.174999	0.731242	88.6128	66.7732	79.1147	43.8415	50.8943	52.4195	58.4907	54.3457	72.2514	79.8432	72.4542	54.7938
ENSG00000112667	DNPH1	-1.09035	0.069429	-0.612462	0.30378	-0.771373	0.187844	30.1868	33.3866	33.2282	20.767	12.1177	12.4808	20.1361	20.7613	22.7641	15.9686	20.7012	20.6999
ENSG00000119403	PHF19	-0.554013	0.0696065	-0.600605	0.0302313	0.589214	0.00938579	159.698	137.998	106.805	79.6069	89.6709	106.087	91.092	101.364	72.2514	207.592	216.069	185.081
ENSG00000014641	MDH1	-0.326226	0.0696566	-0.174425	0.44448	0.186394	0.333201	468.382	465.187	383.706	339.194	364.743	346.967	399.846	409.73	357.298	492.034	526.587	485.839
ENSG00000113739	STC2	-0.733209	0.0697107	0.58039	0.0528676	0.381493	0.278388	69.1375	66.7732	76.7412	28.8431	54.5296	44.931	94.9275	92.8152	132.626	96.8099	99.6245	81.5819
ENSG00000169738	DCXR	-0.733234	0.0697726	-0.0283063	0.976025	-0.261823	0.594792	79.8489	72.7086	57.7537	46.1489	31.506	48.6753	59.4495	80.6027	64.3334	64.8726	47.8715	62.0997
ENSG00000131018	SYNE1	-0.302285	0.0698913	0.284124	0.0550116	0.546064	1.04039e-05	501.49	508.96	603.645	419.955	433.813	456.799	660.657	641.157	670.057	818.393	768.532	779.29
ENSG00000168393	DTYMK	-0.540053	0.0702174	-0.661437	0.0102198	-0.147263	0.750237	141.196	146.159	104.431	88.8367	95.7298	84.8697	92.0509	77.5495	79.1796	152.7	109.975	90.1054
ENSG00000156642	NPTN	-0.252444	0.0703126	0.0162368	0.964723	0.0382019	0.872278	726.43	759.731	794.311	642.624	651.932	621.546	783.391	796.257	730.432	845.34	734.893	768.331
ENSG00000080200	CRYBG3	-0.299299	0.0703478	0.0107621	0.980626	-0.175701	0.332854	519.992	520.089	576.746	461.489	390.19	463.039	589.701	534.909	508.729	455.106	467.071	516.28
ENSG00000167671	UBXN6	0.357502	0.0704314	0.00334727	0.995403	0.5006	0.0029289	200.596	220.352	212.818	269.971	271.436	272.082	198.485	227.153	209.826	288.434	313.106	300.757
ENSG00000163807	KIAA1143	-0.393123	0.0705073	-0.422152	0.0426497	0.0868946	0.776186	215.203	235.19	228.641	164.982	167.224	185.965	189.855	175.86	141.534	243.522	257.471	224.046
ENSG00000117758	STX12	0.291753	0.0705571	-0.0532192	0.878609	-0.0297151	0.921175	565.759	649.184	752.38	777.609	840.968	793.782	622.302	610.626	671.047	630.762	592.572	713.537
ENSG00000162591	MEGF6	0.34067	0.0707486	0.0761618	0.840248	0.869	8.50029e-10	257.075	229.255	250.002	303.429	313.848	314.517	241.634	248.525	288.016	442.132	499.416	407.91
ENSG00000177409	SAMD9L	-0.363678	0.0707486	-0.744905	4.99778e-05	-0.00654209	0.986341	472.277	499.315	386.871	351.885	405.943	298.292	336.561	270.507	204.877	466.085	525.293	366.51
ENSG00000101265	RASSF2	-0.315734	0.0708451	-0.613936	1.15466e-05	-1.24804	2.30193e-20	603.736	551.25	688.297	552.633	437.449	490.497	452.583	365.154	391.939	271.467	243.239	263.01
ENSG00000206612	SNORA2A	-1.50784	0.0708451	-0.0520302	0.975709	-2.2189	0.00789637	18.5016	20.032	19.7787	5.76861	3.63531	11.2328	25.8893	15.2657	15.8359	5.98824	5.1753	1.21764
ENSG00000198682	PAPSS2	-0.338816	0.0710011	-0.120755	0.664233	0.273504	0.0839153	592.05	622.475	495.258	489.178	487.131	375.673	543.675	578.874	449.344	725.575	694.784	652.655
ENSG00000128829	EIF2AK4	-0.261392	0.0711373	-0.137221	0.493751	-0.0972205	0.617101	685.532	658.829	634.5	544.557	559.837	546.661	660.657	567.882	576.032	605.811	597.747	652.655
ENSG00000149636	DSN1	-0.676464	0.0711373	-0.76862	0.0185956	0.0243325	0.96857	75.9538	67.5152	71.9943	47.3026	43.6237	43.683	47.9432	40.3013	38.6001	84.8334	54.3406	79.1466
ENSG00000079459	FDFT1	-0.262982	0.0712633	-0.326485	0.0237447	-0.478898	0.000594007	679.69	749.344	731.811	564.17	618.002	621.546	525.457	551.395	653.232	482.054	472.246	603.95
ENSG00000131067	GGT7	1.97538	0.0715517	1.99333	0.0416199	0.867309	NA	3.89507	2.22577	3.16459	10.3835	18.1765	7.48851	10.5475	10.3806	15.8359	8.98236	5.1753	2.43528
ENSG00000151151	IPMK	-0.476256	0.0717967	-0.282603	0.191264	-0.398854	0.0444685	255.127	334.608	301.427	196.133	288.401	157.259	236.839	260.127	237.539	219.569	217.363	243.528
ENSG00000063241	ISOC2	0.58518	0.0718228	-0.0644755	0.937063	0.135872	0.797923	85.6915	88.2891	54.5891	116.526	119.965	106.087	71.9147	84.877	60.3744	84.8334	81.511	85.2348
ENSG00000106397	PLOD3	0.307543	0.0719392	0.248504	0.167719	0.390781	0.0115281	363.215	320.512	344.94	430.339	401.096	440.574	388.34	438.43	392.929	489.04	432.138	428.609
ENSG00000122550	KLHL7	-0.393555	0.0719392	0.293321	0.113646	-0.168252	0.515031	250.258	265.609	281.648	211.131	167.224	229.648	332.726	304.702	345.421	218.571	226.419	269.099
ENSG00000156876	SASS6	-0.783434	0.0719392	-0.758674	0.0540091	0.393356	0.331721	52.5834	58.6121	52.2157	31.1505	30.2942	33.6983	31.6425	36.6376	27.7129	65.8707	71.1604	79.1466
ENSG00000136827	TOR1A	-0.352137	0.0719559	0.023919	0.960913	-0.142299	0.589276	309.658	313.834	363.927	260.741	278.707	234.64	358.615	346.836	299.893	268.473	346.745	286.146
ENSG00000213859	KCTD11	1.18466	0.0721001	0.939458	0.159261	0.839882	0.263142	12.659	11.1289	12.6583	36.9191	16.9648	28.7059	27.807	18.9294	23.7539	25.9491	24.5827	14.6117
ENSG00000115944	COX7A2L	-0.309437	0.0722285	0.0399336	0.901539	-0.189167	0.278277	601.788	533.444	527.695	431.492	507.731	401.883	570.524	561.776	579.001	468.081	478.715	516.28
ENSG00000132967	HMGB1P5	-0.664952	0.0723047	-0.313297	0.474481	-0.44937	0.267427	85.6915	94.2245	65.6652	57.6861	47.259	49.9234	68.0793	62.2839	68.2924	53.8942	77.6295	49.9233
ENSG00000167699	GLOD4	-0.387274	0.0723318	-0.0724826	0.859071	0.120178	0.668022	258.048	274.512	245.255	173.058	224.177	198.445	231.086	225.932	287.026	246.516	307.93	297.104
ENSG00000196396	PTPN1	0.32473	0.0725454	0.342042	0.0256582	0.456142	0.00132795	410.93	476.316	382.915	485.717	599.826	507.97	512.992	554.449	546.339	607.807	574.458	567.42
ENSG00000110719	TCIRG1	0.440891	0.0733717	0.248644	0.379262	0.883481	1.38529e-07	184.042	151.353	145.571	259.588	191.46	199.693	178.349	202.728	188.052	309.393	289.817	287.363
ENSG00000162614	NEXN	-0.441511	0.0734202	0.00784328	0.988284	0.632435	0.000186416	207.412	204.029	190.666	145.369	121.177	177.228	196.567	198.453	211.805	274.461	316.987	347.028
ENSG00000138071	ACTR2	-0.208019	0.0734212	0.0554256	0.764444	-0.166097	0.107971	3005.05	3001.09	3018.22	2550.88	2837.96	2427.52	3321.5	3049.47	3027.63	2638.82	2653.64	2782.31
ENSG00000161202	DVL3	0.320571	0.0734212	0.182841	0.375124	0.139946	0.497063	467.408	398.414	447.789	589.552	460.472	589.096	449.707	506.209	535.452	487.044	455.426	507.756
ENSG00000246705	H2AFJ	-0.5604	0.0734212	0.0672481	0.912706	0.294631	0.349694	113.931	135.03	103.64	71.5308	95.7298	72.3889	104.516	134.338	130.646	133.737	170.785	131.505
ENSG00000135540	NHSL1	0.254928	0.0734919	-0.126233	0.528541	-0.36291	0.010161	576.47	624.701	579.91	718.769	713.732	695.183	532.169	561.165	541.391	491.036	478.715	420.086
ENSG00000102921	N4BP1	0.338021	0.0735018	0.132024	0.644457	-0.0234271	0.950875	235.652	260.416	269.781	313.813	341.719	314.517	294.371	265.622	284.057	230.547	275.585	253.269
ENSG00000233476	EEF1A1P6	0.367885	0.0735018	-0.064954	0.887779	0.434648	0.38578	541.415	527.509	389.244	748.766	578.014	554.149	425.735	406.066	567.124	451.114	851.337	678.226
ENSG00000151474	FRMD4A	0.224325	0.07365	-0.322895	0.00170272	-0.256506	0.0356732	1253.24	1274.63	1339.41	1604.83	1519.56	1395.36	1005.85	1039.29	1053.09	1171.7	1063.52	1011.86
ENSG00000036257	CUL3	0.2463	0.073664	0.199064	0.193125	-0.0836775	0.692643	800.437	948.922	924.059	1053.35	1074.84	1048.39	1020.23	975.781	1085.75	793.442	822.873	920.536
ENSG00000141030	COPS3	-0.405785	0.0739663	-0.317005	0.168639	0.0147995	0.969005	229.809	307.899	244.464	199.594	181.765	210.926	199.444	202.728	229.621	238.532	282.054	276.404
ENSG00000176087	SLC35A4	0.357583	0.0742047	0.026887	0.959215	0.0443015	0.902913	236.625	227.771	213.61	319.581	277.495	270.834	216.703	249.746	222.693	258.492	235.476	205.781
ENSG00000279050	PWAR1	1.58135	0.0742047	0.728967	NA	1.24782	0.224771	5.8426	5.9354	3.95573	13.8447	16.9648	16.2251	3.83545	6.71689	15.8359	8.98236	10.3506	18.2646
ENSG00000119772	DNMT3A	0.306027	0.0742344	0.309503	0.0540091	-0.221545	0.272956	384.638	336.834	337.028	455.72	420.484	430.589	466.008	428.049	418.662	319.373	283.348	305.628
ENSG00000133710	SPINK5	1.23663	0.0743228	0.308591	0.815499	-0.5835	0.639435	8.76391	17.0643	12.6583	46.1489	31.506	13.7289	22.0539	12.8231	13.8564	11.9765	2.58765	10.9588
ENSG00000028277	POU2F2	0.712723	0.0745538	0.421604	0.402357	-0.432133	0.484385	36.0294	42.2897	39.5573	66.9159	53.3179	73.637	46.0254	50.682	62.3539	26.9471	20.7012	40.1821
ENSG00000057252	SOAT1	-0.373514	0.074563	-0.0712339	0.840248	0.405713	0.0111853	264.865	284.899	268.199	191.518	241.142	199.693	257.934	257.074	266.241	348.316	367.446	373.816
ENSG00000011105	TSPAN9	0.298903	0.0747739	-0.142466	0.607556	0.166167	0.432548	437.221	395.446	502.378	548.018	544.084	550.405	350.944	403.624	457.262	461.095	509.767	534.544
ENSG00000100883	SRP54	-0.274614	0.0747762	0.156066	0.400483	-0.215522	0.170928	532.651	540.863	524.53	447.644	447.143	426.845	639.562	578.874	567.124	451.114	473.54	457.833
ENSG00000126705	AHDC1	0.479786	0.0747762	0.142079	0.74304	0.18283	0.567464	201.57	181.03	270.572	349.578	214.483	346.967	234.921	194.79	295.934	245.518	217.363	281.275
ENSG00000146425	DYNLT1	-0.327108	0.0747762	0.0918576	0.757702	-0.180957	0.392546	352.504	361.317	325.161	284.97	272.648	270.834	385.463	390.19	331.565	309.393	320.869	289.798
ENSG00000169594	BNC1	-0.489424	0.0748184	-0.618322	0.0146704	-0.299566	0.324887	140.222	159.514	148.736	114.219	86.0356	119.816	90.1331	79.992	125.698	110.782	107.387	148.552
ENSG00000135404	CD63	0.210539	0.0748455	-0.0146689	0.963954	0.04241	0.837866	1574.58	1434.88	1570.43	1802.11	1792.21	1704.88	1478.57	1485.65	1577.65	1424.2	1665.15	1648.69
ENSG00000271984	RP3-337O18.9	1.83526	0.0749179	0.224717	NA	1.27	NA	4.86884	4.45155	1.58229	11.5372	13.3295	13.7289	1.91773	7.32751	2.96924	15.9686	0	9.74112
ENSG00000084090	STARD7	-0.248035	0.0750041	-0.25018	0.0543352	-0.207683	0.141813	960.134	856.923	859.976	726.845	780.38	746.354	776.679	735.194	742.309	769.489	745.243	809.731
ENSG00000164022	AIMP1	-0.368298	0.0750041	-0.0723838	0.847072	0.0198321	0.956445	247.337	256.706	242.091	197.287	195.095	185.965	253.14	238.144	219.723	248.512	243.239	267.881
ENSG00000243302	RP11-274B21.2	0.723096	0.0750107	0.0393897	0.975146	0.479661	0.314676	38.9507	31.9028	38.7662	59.9936	59.3767	61.1561	26.8482	43.3545	41.5693	47.9059	53.0468	52.3585
ENSG00000105287	PRKD2	0.426664	0.0756616	-0.169292	0.624533	-0.237085	0.402306	296.999	218.868	320.414	404.957	287.189	430.589	216.703	239.976	288.016	259.491	196.661	253.269
ENSG00000121858	TNFSF10	-0.337997	0.0756616	-0.658671	1.84311e-05	-1.19796	1.29398e-14	472.277	471.864	403.485	407.264	306.578	351.96	307.795	308.977	235.559	209.589	219.95	159.511
ENSG00000131446	MGAT1	-0.291652	0.0756616	-0.353632	0.0133829	-0.434146	0.00291728	455.723	442.187	455.7	386.497	363.531	355.704	358.615	366.376	334.534	317.377	363.565	326.328
ENSG00000139168	ZCRB1	-0.3868	0.0756616	-0.00393803	0.994574	0.126692	0.643737	267.786	247.803	223.103	189.211	173.283	202.19	251.222	239.976	246.447	257.494	266.528	284.928
ENSG00000152990	ADGRA3	0.30671	0.0756616	0.482394	0.000528678	0.223402	0.294282	315.501	306.415	324.37	396.881	370.801	403.131	417.105	430.491	478.047	323.365	433.431	355.551
ENSG00000178053	MLF1	0.651305	0.0756616	-0.0165746	0.987477	-1.18011	0.00455465	58.426	44.5155	59.336	99.2202	89.6709	64.9004	65.2027	48.2395	47.5078	23.953	27.1703	20.6999
ENSG00000196083	IL1RAP	0.521203	0.0756616	0.339614	0.309055	-0.961994	0.00295812	93.4817	79.386	78.3235	118.833	132.083	108.583	105.475	102.585	109.862	35.9295	43.99	49.9233
ENSG00000223749	MIR503HG	-0.998028	0.0756616	-1.72226	0.000429385	-1.0541	0.0756764	59.3998	66.0313	23.7344	21.9207	27.8707	24.9617	17.2595	10.9913	17.8154	36.9275	21.995	12.1764
ENSG00000235217	TSPY26P	0.920887	0.0758421	0.531048	0.434141	-0.0559919	0.961099	24.3442	18.5481	18.9875	42.6877	38.7766	34.9464	31.6425	30.5313	26.7231	15.9686	20.7012	23.1352
ENSG00000072274	TFRC	-0.275029	0.076063	0.181505	0.218039	-0.384461	0.000986502	972.793	963.76	863.932	770.687	865.203	678.958	1116.12	1061.27	1003.6	728.57	702.547	720.843
ENSG00000148803	FUOM	1.21347	0.076063	0.811606	0.334514	-0.293048	0.839668	19.4753	8.16117	7.91147	24.2282	26.6589	29.954	21.095	17.7082	22.7641	9.9804	5.1753	13.394
ENSG00000249242	TMEM150C	0.648417	0.0760637	0.956282	0.000402794	0.323593	0.53436	51.6097	42.2897	60.9183	69.2234	84.8239	88.614	105.475	96.4789	98.9745	59.8824	47.8715	86.4525
ENSG00000243147	MRPL33	-0.524815	0.0761296	-0.104905	0.832923	-0.243001	0.466344	154.829	115.74	134.495	109.604	90.8827	79.8774	135.2	125.789	114.81	111.781	113.857	116.893
ENSG00000271601	LIX1L	-0.26498	0.0761296	-0.162892	0.33622	-0.324716	0.0126225	639.765	627.668	633.708	554.941	489.555	537.924	578.195	543.457	581.97	510.997	502.004	510.191
ENSG00000090863	GLG1	0.204121	0.0763777	0.123194	0.415368	0.305862	0.00100066	2352.62	2408.29	2323.6	2817.39	2839.18	2508.65	2670.43	2708.74	2348.67	2904.3	3105.18	2784.74
ENSG00000197858	GPAA1	0.460754	0.0763777	-8.9734e-05	0.999771	0.40378	0.132178	126.59	113.514	105.222	171.905	161.165	141.034	107.393	132.506	102.933	173.659	142.321	140.029
ENSG00000171566	PLRG1	-0.346171	0.0764352	-0.0723446	0.826252	-0.0918491	0.731242	316.474	342.027	321.205	229.591	254.472	288.307	303.001	306.534	325.626	330.351	310.518	281.275
ENSG00000272168	CASC15	0.415961	0.0764352	0.969256	7.80307e-09	0.365403	0.107971	150.934	193.642	210.445	266.51	214.483	262.098	309.713	384.084	397.878	233.541	254.884	232.569
ENSG00000196924	FLNA	0.198921	0.0765645	-0.213081	0.0511356	0.128622	0.29461	9683.14	9096.74	8405.93	10938.4	9959.53	10322.9	7482.01	8262.38	7746.73	10222.9	10187.6	9419.67
ENSG00000266338	NBPF15	0.417125	0.0766296	0.155087	0.676012	0.257481	0.356798	145.091	137.256	130.539	183.442	191.46	175.98	145.747	145.329	170.236	176.653	153.965	163.164
ENSG00000105655	ISYNA1	0.5459	0.0766865	0.0895465	0.896466	0.286492	0.495027	110.036	95.7083	65.6652	123.448	136.93	134.793	83.4211	101.364	102.933	134.735	107.387	87.6701
ENSG00000184470	TXNRD2	0.294097	0.0768156	-0.372949	0.0184363	-0.426226	0.00850368	429.431	442.187	378.168	492.64	500.461	540.421	308.754	312.03	347.401	339.334	293.698	298.322
ENSG00000275084	SNORD91B	-1.81804	0.0768156	-0.513918	0.688559	-1.89509	0.0436538	18.5016	9.64502	18.9875	3.46117	1.21177	8.73659	15.3418	14.0444	2.96924	4.9902	5.1753	2.43528
ENSG00000105556	MIER2	0.504858	0.076919	0.0490291	0.94253	0.308905	0.364617	91.5341	79.386	91.773	116.526	121.177	134.793	100.681	89.1514	82.1488	112.779	98.3307	114.458
ENSG00000179630	LACC1	-0.696875	0.076919	-0.105664	0.876774	0.517511	0.0935008	67.1899	74.1925	67.2475	42.6877	33.9295	52.4195	68.0793	61.6732	65.3232	107.788	90.5677	101.064
ENSG00000183578	TNFAIP8L3	0.46313	0.0769307	0.129375	0.78471	0.443646	0.150634	98.3505	130.579	140.824	177.673	173.283	161.003	119.858	142.887	143.513	120.763	181.135	206.999
ENSG00000160953	MUM1	0.425045	0.0771041	0.447189	0.0438435	0.173676	0.577876	164.567	146.901	164.558	231.898	172.071	234.64	191.773	198.453	261.293	199.608	160.434	176.558
ENSG00000168303	MPLKIP	-0.517528	0.0771041	-0.18006	0.653042	-0.363457	0.242603	111.009	121.676	123.419	81.9143	77.5532	89.8621	109.31	106.86	98.9745	84.8334	87.9801	105.935
ENSG00000198001	IRAK4	-0.453654	0.0772811	-0.0693196	0.877625	0.00737487	0.986341	170.409	189.933	194.622	136.139	109.059	161.003	171.637	174.639	185.082	206.594	181.135	171.687
ENSG00000057608	GDI2	-0.212758	0.0782663	0.102513	0.531635	-0.0535838	0.765601	2443.18	2455.77	2223.91	2065.16	2160.58	1923.3	2714.54	2526.16	2421.91	2116.84	2345.7	2430.41
ENSG00000178764	ZHX2	0.491164	0.0782832	0.126891	0.797312	-0.234792	0.544502	96.403	94.9664	104.431	152.291	115.118	148.522	106.434	98.9214	119.759	87.8276	77.6295	86.4525
ENSG00000100221	JOSD1	-0.307827	0.0783584	-0.229745	0.145245	0.0507746	0.849714	524.861	497.832	496.84	380.729	473.802	373.177	416.147	438.43	442.416	461.095	591.278	530.891
ENSG00000135966	TGFBRAP1	-0.292225	0.0783584	-0.529872	1.16427e-05	-0.182459	0.331847	739.089	802.763	719.943	568.785	719.791	560.39	510.115	570.935	484.975	581.858	781.47	642.914
ENSG00000153187	HNRNPU	-0.196985	0.0783584	-0.0475642	0.821131	-0.176605	0.080917	3312.76	3383.92	3182.78	2789.7	3064.56	2769.5	3398.21	3158.16	3022.68	2930.25	2883.94	2960.08
ENSG00000183735	TBK1	-0.324064	0.0783584	0.031612	0.937181	0.0550906	0.845978	328.16	350.93	377.377	271.125	287.189	287.059	347.108	346.836	390.949	353.306	354.508	395.733
ENSG00000119013	NDUFB3	-0.512774	0.0783819	0.0111633	0.987477	-0.258222	0.440261	210.334	200.32	137.659	113.065	157.53	113.576	207.114	186.852	158.359	171.663	124.207	161.946
ENSG00000106028	SSBP1	-0.310616	0.0785179	-0.198197	0.324861	-0.334204	0.0474688	379.769	368.737	370.257	299.968	315.06	287.059	349.026	308.977	320.677	282.445	324.75	284.928
ENSG00000168758	SEMA4C	0.493157	0.07878	0.422509	0.111172	0.174414	0.655026	105.167	98.676	90.9819	155.753	116.33	142.282	122.734	139.833	131.636	106.79	112.563	114.458
ENSG00000197008	ZNF138	0.644371	0.0787838	0.533213	0.151182	0.0721485	0.918321	51.6097	48.2251	44.3042	78.4531	65.4356	81.1255	79.5856	63.5051	66.3129	52.8961	38.8147	59.6644
ENSG00000207175	RNU1-67P	-2.41378	0.0787838	-0.481546	0.773132	-2.47483	0.0594587	18.5016	4.45155	9.49376	2.30745	1.21177	2.49617	12.4652	4.88501	5.93847	1.99608	2.58765	1.21764
ENSG00000087095	NLK	0.359822	0.0788426	-0.149531	0.613737	0.0465469	0.9016	257.075	267.093	333.073	358.808	414.425	328.246	266.564	260.127	248.426	293.424	252.296	343.375
ENSG00000112837	TBX18	0.307596	0.0793013	0.824093	1.14199e-11	0.612641	1.76105e-05	349.582	357.608	309.338	411.879	441.084	405.627	604.084	567.882	633.437	533.952	459.308	564.985
ENSG00000139645	ANKRD52	0.264117	0.079305	0.443313	9.57542e-05	0.46075	8.42453e-05	635.87	606.895	685.924	826.066	700.403	790.037	827.499	902.505	895.719	923.187	831.929	907.142
ENSG00000183354	KIAA2026	0.30988	0.079305	0.0237551	0.955926	-0.241874	0.209919	388.533	387.285	465.985	470.719	504.096	566.63	419.023	431.102	414.703	329.353	376.503	350.68
ENSG00000151806	GUF1	-0.369803	0.0794194	-0.179017	0.498476	-0.487702	0.00913375	293.104	297.512	246.838	215.746	232.66	199.693	252.181	257.684	229.621	208.59	186.311	203.346
ENSG00000103966	EHD4	-0.247065	0.0795545	-0.984158	4.17081e-19	-0.437445	0.000349338	1026.35	1049.82	1229.44	927.593	903.98	956.033	516.827	584.98	571.083	810.409	775.001	865.742
ENSG00000133056	PIK3C2B	0.315566	0.0795545	-0.0327177	0.933623	0.170699	0.479199	320.369	318.286	315.667	440.722	361.107	385.658	312.589	309.587	312.759	383.248	402.38	292.234
ENSG00000213398	LCAT	0.793972	0.0795545	0.529823	0.318806	0.49717	0.345706	40.8982	28.1931	27.6901	65.7622	58.1649	42.4349	36.4368	47.0182	55.4257	47.9059	47.8715	40.1821
ENSG00000259932	CTD-2651B20.7	-1.37221	0.0795545	-0.23351	0.841678	-1.83171	0.0128247	29.213	17.0643	22.9432	6.92234	4.84708	14.977	24.9304	21.3719	11.8769	8.98236	6.46912	3.65292
ENSG00000184226	PCDH9	0.379379	0.0796681	-0.276582	0.18061	-0.0670207	0.837488	248.311	282.673	287.977	279.201	413.213	375.673	226.292	217.994	235.559	230.547	296.286	261.793
ENSG00000252835	SCARNA21	0.469101	0.0799243	0.294767	0.337281	0.0357204	0.941359	131.459	112.773	113.925	132.678	179.342	183.468	137.117	134.338	169.246	128.747	117.738	120.546
ENSG00000254703	SENCR	0.77082	0.0799882	-0.160197	0.872606	0.564168	0.245491	30.1868	39.322	30.0636	56.5324	69.0709	44.931	28.7659	36.0269	23.7539	48.904	59.5159	40.1821
ENSG00000136718	IMP4	-0.499173	0.0800406	-0.19589	0.613737	-0.0786168	0.854323	121.721	128.353	120.254	88.8367	84.8239	88.614	121.776	105.638	96.995	117.769	111.269	122.982
ENSG00000162496	DHRS3	-0.634064	0.0800588	-1.30471	1.0345e-05	-0.16556	0.755962	128.537	144.675	78.3235	87.6829	78.765	59.908	54.6552	50.682	36.6206	97.808	139.733	77.929
ENSG00000177225	PDDC1	-0.453873	0.0802308	-0.274353	0.341626	0.181525	0.535239	149.96	155.804	170.097	108.45	129.659	109.831	126.57	143.497	122.728	185.636	177.254	178.993
ENSG00000144366	GULP1	-0.358375	0.0802575	-0.291735	0.144083	-0.2328	0.327173	343.74	379.866	472.314	279.201	317.484	338.231	319.301	323.021	338.493	323.365	304.049	395.733
ENSG00000155380	SLC16A1	0.25491	0.0804267	0.399887	0.000221776	-0.23153	0.102862	1712.86	1881.52	1548.27	2129.77	2209.06	1802.23	2346.34	2314.88	2137.85	1444.16	1621.16	1334.53
ENSG00000105397	TYK2	0.364625	0.0804774	0.216112	0.400727	0.258721	0.272143	201.57	235.932	204.907	260.741	264.166	304.533	226.292	259.516	262.282	288.434	253.59	228.916
ENSG00000117118	SDHB	-0.375675	0.0804884	-0.204095	0.415593	-0.0532119	0.875056	331.081	333.866	260.287	234.206	262.954	215.919	264.646	279.056	259.313	276.457	331.219	288.581
ENSG00000152778	IFIT5	-0.731132	0.0806236	-0.16476	0.83694	0.0826208	0.893373	59.3998	67.5152	58.5448	33.458	46.0472	32.4502	84.38	41.5226	41.5693	68.8648	73.748	54.7938
ENSG00000105887	MTPN	-0.20958	0.0809715	-0.159827	0.167976	-0.215556	0.0717199	2198.77	2158.26	2280.08	1867.88	2075.76	1798.49	2037.58	1982.09	1932.97	1853.36	1782.89	2101.65
ENSG00000004534	RBM6	0.318978	0.0810095	0.0480636	0.901743	-0.167255	0.473572	396.323	324.963	318.832	438.415	449.566	406.875	376.833	349.278	349.38	316.379	297.58	312.934
ENSG00000113356	POLR3G	-0.680435	0.0811209	-0.32787	0.475108	0.0177433	0.977472	93.4817	91.2568	58.5448	51.9175	43.6237	56.1638	61.3672	65.9476	66.3129	72.857	91.8616	82.7996
ENSG00000115977	AAK1	0.224669	0.0811209	0.186418	0.146952	-0.244448	0.0486816	1293.16	1313.21	1462.04	1479.07	1615.29	1663.7	1574.45	1566.26	1498.47	1113.81	1229.13	1108.05
ENSG00000265241	RBM8A	-0.33519	0.0813789	-0.217209	0.271338	0.0836315	0.745375	384.638	354.64	349.687	273.432	260.53	329.494	301.083	304.092	333.544	354.304	420.493	384.774
ENSG00000166710	B2M	-0.236519	0.0814245	-0.287546	0.0355152	0.0571732	0.759169	1073.09	1040.18	1115.52	874.522	997.286	869.915	1005.85	845.717	800.704	1081.88	1116.57	1175.02
ENSG00000172458	IL17D	0.61079	0.0815786	-0.418127	0.395415	-0.497369	0.275338	48.6884	57.8701	58.5448	80.7606	75.1297	97.3506	46.9843	34.8057	43.5488	40.9197	41.4024	35.3116
ENSG00000126067	PSMB2	-0.253073	0.0817853	-0.0911742	0.679458	-0.471124	6.15423e-05	890.023	1013.47	872.635	737.229	815.521	780.053	822.705	907.39	880.873	649.724	696.078	667.267
ENSG00000007541	PIGQ	0.626894	0.0822175	0.649614	0.0694846	0.490709	0.19992	43.8195	53.4186	54.5891	86.5292	76.3415	72.3889	57.5318	85.4877	96.0053	71.8589	73.748	69.4055
ENSG00000104332	SFRP1	0.590857	0.0824253	0.335417	0.438992	-0.185174	0.744382	66.2162	54.1605	55.3803	79.6069	93.3062	91.1102	71.9147	69.0008	81.1591	45.9099	59.5159	49.9233
ENSG00000122641	INHBA	-0.775115	0.0826586	0.228928	0.80044	0.189902	0.806573	688.453	949.664	1223.9	422.263	700.403	550.405	839.964	992.267	1529.16	754.519	1104.93	1420.99
ENSG00000143162	CREG1	0.447835	0.0826586	-0.0994735	0.838406	-0.400202	0.163446	121.721	140.966	121.045	164.982	204.789	154.762	120.817	123.346	114.81	96.8099	93.1554	102.282
ENSG00000204899	MZT1	-0.370431	0.0826586	-0.306859	0.167766	-0.112871	0.692504	271.681	256.706	233.388	186.903	190.248	212.174	234.921	183.188	200.918	226.555	238.064	242.31
ENSG00000181045	SLC26A11	0.558994	0.0827978	0.0944315	0.90143	0.501256	0.123953	66.2162	71.2248	59.336	91.1441	100.577	98.5987	52.7375	81.2133	75.2206	86.8295	102.212	91.323
ENSG00000138363	ATIC	-0.464161	0.0831833	-0.0490731	0.933546	0.167309	0.601389	169.435	178.062	135.286	115.372	122.389	112.328	165.883	172.807	126.687	177.651	190.192	176.558
ENSG00000176619	LMNB2	-0.355473	0.0831833	-0.573291	0.000294261	-0.113419	0.65496	379.769	370.22	312.503	309.198	236.295	284.563	231.086	257.684	223.682	327.357	336.394	321.457
ENSG00000099822	HCN2	1.57994	0.08357	1.64726	0.0439555	-1.1793	NA	4.86884	2.9677	7.91147	13.8447	18.1765	14.977	13.4241	15.2657	20.7846	1.99608	2.58765	2.43528
ENSG00000204463	BAG6	0.315148	0.08357	0.0382396	0.930391	-0.0968271	0.72542	306.737	307.157	272.154	366.884	352.625	383.162	307.795	335.844	264.262	289.432	275.585	265.446
ENSG00000272333	KMT2B	0.447339	0.08357	0.163822	0.645196	0.257757	0.304205	193.78	161.74	203.325	283.816	182.977	294.548	184.102	195.4	248.426	237.534	205.718	225.263
ENSG00000196295	AC005154.6	0.446731	0.0836724	0.178332	0.642666	-0.200879	0.617506	108.088	114.256	121.045	140.754	161.165	167.243	126.57	139.223	122.728	121.761	80.2171	96.1936
ENSG00000141378	PTRH2	-0.472962	0.0837773	-0.241725	0.470708	-0.19801	0.568303	143.144	161.74	132.121	106.142	96.9416	112.328	127.529	110.523	134.605	129.745	144.908	108.37
ENSG00000105819	PMPCB	-0.402579	0.0839191	0.0240332	0.966698	0.10151	0.762569	213.255	202.545	187.502	152.291	141.777	162.251	222.456	214.94	175.185	252.504	199.249	194.822
ENSG00000207088	SNORA7B	-1.18235	0.0839191	-0.565586	0.420317	-1.76153	0.003027	29.213	26.7093	40.3485	9.22978	7.27062	26.2098	30.6836	20.7613	13.8564	12.9745	7.76295	7.30584
ENSG00000113013	HSPA9	-0.228387	0.0839629	-0.024178	0.934004	0.0434937	0.830977	1073.09	1055.02	997.636	871.061	935.486	862.426	1008.72	994.71	1077.83	1020	1076.46	1138.49
ENSG00000104852	SNRNP70	0.292091	0.0842528	0.0566343	0.874681	0.291551	0.0538948	496.621	468.155	416.934	549.172	523.484	619.05	419.023	503.156	514.667	552.914	584.809	558.897
ENSG00000116580	GON4L	0.322966	0.0843103	0.167994	0.465902	-0.0594867	0.859928	283.366	286.383	311.712	354.193	339.295	410.62	338.479	323.632	331.565	266.477	245.827	337.286
ENSG00000196419	XRCC6	-0.252251	0.08434	-0.215157	0.131329	-0.0872131	0.637357	1038.04	1000.86	903.489	829.527	885.803	755.091	899.414	839.611	799.714	905.223	971.663	903.489
ENSG00000070214	SLC44A1	0.273214	0.0843528	0.111422	0.565887	0.343874	0.00455465	810.174	775.311	735.766	867.6	1084.53	853.69	889.825	824.345	797.735	1013.01	1040.24	902.272
ENSG00000099998	GGT5	0.653392	0.0843528	0.356029	0.521673	-0.0862088	0.90354	73.0325	61.5798	38.7662	101.528	76.3415	93.6063	73.8325	94.0364	51.4667	60.8805	55.6345	46.2703
ENSG00000109881	CCDC34	-1.04051	0.0843528	-0.0148788	0.990631	0.158401	0.841469	33.1081	45.9993	24.5255	17.3058	14.5412	18.7213	37.3957	32.3632	33.6513	47.9059	34.9333	32.8763
ENSG00000005238	FAM214B	0.365282	0.0844334	0.571062	0.000446432	0.187984	0.482513	197.675	177.32	179.59	238.821	235.083	239.632	269.441	283.331	270.2	199.608	226.419	208.217
ENSG00000048649	RSF1	0.243583	0.0845465	0.130853	0.463369	0.0847631	0.669253	926.053	931.116	1034.82	1029.12	1189.96	1208.15	1129.54	998.374	1049.13	935.164	1027.3	1120.23
ENSG00000160957	RECQL4	-1.14256	0.0845505	-0.66231	0.306239	0.155718	0.852102	40.8982	29.677	22.9432	14.9984	7.27062	19.9693	16.3007	18.9294	23.7539	41.9177	25.8765	35.3116
ENSG00000137074	APTX	-0.488676	0.0845593	-0.225401	0.528573	0.0773952	0.850763	122.695	124.643	135.286	93.4515	94.518	84.8697	102.598	103.806	122.728	136.732	139.733	129.07
ENSG00000065833	ME1	-0.362119	0.08476	-0.17643	0.502802	-0.278701	0.170291	307.71	368.737	297.471	242.282	287.189	229.648	262.729	310.809	289.006	268.473	278.172	260.575
ENSG00000106785	TRIM14	-0.998741	0.0854714	-0.934064	0.103449	0.167107	0.830415	37.9769	47.4832	26.899	24.2282	16.9648	14.977	28.7659	20.1507	9.89745	46.9079	53.0468	26.7881
ENSG00000144063	MALL	-0.746231	0.0856948	-2.04125	3.84534e-08	0.883182	0.00112745	75.9538	64.5475	49.8422	32.3042	47.259	33.6983	17.2595	12.8231	16.8257	112.779	115.15	122.982
ENSG00000103326	CAPN15	0.521252	0.0857162	0.150536	0.726303	0.721096	0.000487813	110.036	124.643	104.431	156.906	117.542	213.422	116.981	137.391	121.739	198.61	178.548	183.864
ENSG00000142230	SAE1	-0.251778	0.0858709	-0.361225	0.00805432	-0.0417624	0.850326	825.755	866.568	769.786	699.156	728.273	641.515	704.764	654.591	560.196	774.479	807.347	820.69
ENSG00000077549	CAPZB	0.219169	0.0859004	0.0966785	0.59643	-0.0725076	0.69763	1002.01	1046.11	967.572	1149.11	1148.76	1215.63	1074.89	1107.68	1047.15	924.185	1028.59	929.06
ENSG00000161912	ADCY10P1	1.35527	0.0859004	1.38305	0.0452372	-0.0564162	0.974308	8.76391	3.70962	15.0318	20.767	16.9648	32.4502	21.095	21.9825	28.7026	8.98236	6.46912	10.9588
ENSG00000174130	TLR6	0.737007	0.0859004	0.740514	0.0867877	0.305215	0.620099	30.1868	31.9028	37.1839	59.9936	52.1061	53.6676	56.5729	69.6114	38.6001	42.9157	40.1086	40.1821
ENSG00000125863	MKKS	-0.394159	0.086027	-0.358155	0.150819	-0.147149	0.611213	211.307	207.739	196.995	162.675	163.589	142.282	145.747	194.79	136.585	192.622	178.548	186.299
ENSG00000145214	DGKQ	0.508894	0.0860669	0.173121	0.742747	0.411297	0.213666	93.4817	83.0956	73.5766	116.526	112.695	126.057	76.7091	89.1514	116.79	113.777	130.676	88.8878
ENSG00000092421	SEMA6A	0.939176	0.0863256	0.182572	0.874504	0.0139089	0.989957	22.3966	22.2577	21.361	57.6861	44.8355	23.7136	17.2595	31.1419	25.7334	16.9667	32.3456	18.2646
ENSG00000121644	DESI2	-0.25864	0.0863256	-0.0207795	0.951514	-0.173191	0.310661	623.211	647.7	682.759	544.557	575.59	514.211	641.479	644.821	644.324	531.956	584.809	625.867
ENSG00000201763	RNA5SP267	-2.39708	0.0863256	-0.531977	0.783127	-5.6254	NA	14.6065	3.70962	13.4495	3.46117	1.21177	1.24808	17.2595	3.05313	1.97949	0	0	0
ENSG00000175130	MARCKSL1	0.245321	0.0863839	0.354037	0.00218252	-0.348682	0.00619229	809.201	824.278	901.116	1100.65	941.545	963.521	1075.84	1152.86	1014.49	629.764	652.088	718.408
ENSG00000132274	TRIM22	-0.286022	0.0865276	-0.169109	0.382517	-0.131679	0.500996	520.965	613.572	575.164	443.03	512.578	449.31	533.128	510.483	482.006	516.985	545.994	506.538
ENSG00000179941	BBS10	-0.510058	0.0865276	-0.204035	0.616167	-0.384186	0.215132	148.013	112.031	121.045	96.9127	84.8239	84.8697	117.94	94.6471	119.759	96.8099	85.3924	109.588
ENSG00000238741	SCARNA7	0.305359	0.0865276	0.136801	0.6115	0.316386	0.0378943	561.864	452.574	469.15	531.866	641.026	658.989	544.634	472.625	618.591	607.807	644.325	599.079
ENSG00000128923	FAM63B	-0.361745	0.0868269	-0.437596	0.483679	-0.167642	0.526722	311.606	269.319	279.275	216.9	253.26	198.445	304.918	184.409	147.472	296.418	244.533	224.046
ENSG00000128283	CDC42EP1	0.430164	0.0868985	-0.0637436	0.909914	0.22646	0.450968	140.222	158.03	203.325	211.131	206.001	260.85	141.912	175.25	163.308	187.632	191.486	211.869
ENSG00000150712	MTMR12	-0.320509	0.0870034	-0.447017	0.005845	-0.470335	0.0034855	494.674	635.83	674.848	433.8	517.426	497.986	442.036	404.235	485.965	418.179	417.905	474.88
ENSG00000182534	MXRA7	0.321593	0.0870034	-0.0938018	0.77571	0.263469	0.187992	294.078	252.996	283.23	354.193	357.472	324.502	265.605	268.065	243.477	360.293	306.637	329.981
ENSG00000131013	PPIL4	-0.337028	0.0877561	0.0815724	0.834968	0.0200274	0.956792	342.766	314.576	393.2	278.047	256.895	297.044	366.286	313.251	438.457	315.381	338.982	416.433
[truncated: 56,051 more rows]
