# Supplementary material for: Downregulation of TCF19 and ATAD2 causes endothelial cell cycle arrest at the transition from cardiac hypertrophy to heart failure
Source: Basic Res Cardiol. 2025 Sep 17;120(6):1209–24. doi: 10.1007/s00395-025-01139-4 (PMC12680863; doi:10.1007/s00395-025-01139-4)
Supplement: Supplementary file 3 — Supplementary file3 (XLSX 172 KB) [file 395_2025_1139_MOESM3_ESM.xlsx]

## Sheet: HUVECs siATAD2 and siTCF19 down
ID	Term	Ontology Source	Term PValue	Term PValue Corrected with Bonferroni step down	Group PValue	Group PValue Corrected with Bonferroni step down	GOLevels	GOGroups	% Associated Genes	Nr. Genes	Associated Genes Found
GO:1903047	mitotic cell cycle process	GO_BiologicalProcess-EBI-UniProt-GOA-ACAP-ARAP_25.05.2022_00h00	1.47374e-37	6.66131e-35	2.46731e-23	2.96077e-21	[3, 4]	Group121	13.783	94	[ABCB1, ANLN, AURKA, AURKB, BARD1, BIRC5, BRCA2, BRIP1, BUB1, BUB1B, CCNA2, CCNB2, CCNE2, CDC20, CDC6, CDCA2, CDK1, CDKN2C, CENPE, CEP55, CIT, CKAP2, CKS1B, CLSPN, DBF4, DDR2, DEPDC1B, DLGAP5, ECT2, ESCO2, ESPL1, FANCD2, FBXO5, GINS1, GTSE1, IQGAP3, KIF11, KIF14, KIF18A, KIF20A, KIF20B, KIF23, KIF2C, KIFC1, KNTC1, MAD2L1, MAP3K20, MCM2, MCM3, MCM4, MCM6, MELK, MKI67, MRE11, MYBL2, NAA50, NCAPD2, …
GO:0051276	chromosome organization	GO_BiologicalProcess-EBI-UniProt-GOA-ACAP-ARAP_25.05.2022_00h00	2.5784e-37	1.16286e-34	2.65383e-09	2.83959e-07	[5]	Group069	11.7078	109	[ATAD2, AURKB, BIRC5, BRCA2, BRIP1, BUB1, BUB1B, CBX5, CCNE2, CDC20, CDC6, CDK1, CENPE, CENPI, CEP55, DEPDC1B, DLGAP5, DNAJC9, DNMT1, ESCO2, ESPL1, EXO1, FANCD2, FBXO5, GINS1, H1-2, H1-3, H1-4, H1-5, H2AX, H2BC10, H2BC11, H2BC12, H2BC13, H2BC14, H2BC15, H2BC17, H2BC18, H2BC21, H2BC3, H2BC7, H2BC9, H3C1, H3C10, H3C11, H3C12, H3C7, H3C8, H4-16, H4C1, H4C2, H4C3, H4C4, H4C6, H4C8, H4C9, HELLS, HJURP…
GO:0000278	mitotic cell cycle	GO_BiologicalProcess-EBI-UniProt-GOA-ACAP-ARAP_25.05.2022_00h00	1.68501e-34	7.58253e-32	2.46731e-23	2.96077e-21	[3]	Group121	12.1437	98	[ABCB1, ANLN, AURKA, AURKB, BARD1, BIRC5, BRCA2, BRIP1, BUB1, BUB1B, CCNA2, CCNB2, CCNE2, CDC20, CDC6, CDCA2, CDK1, CDKN2C, CENPE, CEP55, CIT, CKAP2, CKS1B, CLSPN, DBF4, DDR2, DEPDC1B, DLGAP5, ECT2, ESCO2, ESPL1, FANCD2, FBXO5, GINS1, GTSE1, IQGAP3, KIF11, KIF14, KIF18A, KIF20A, KIF20B, KIF23, KIF2C, KIFC1, KNTC1, MAD2L1, MAP3K20, MCM2, MCM3, MCM4, MCM6, MELK, MKI67, MRE11, MYBL2, NAA50, NCAPD2, …
GO:0022402	cell cycle process	GO_BiologicalProcess-EBI-UniProt-GOA-ACAP-ARAP_25.05.2022_00h00	7.0217e-33	3.15274e-30	2.46731e-23	2.96077e-21	[2, 3]	Group121	10.6786	107	[ABCB1, ANLN, ASPM, AURKA, AURKB, BARD1, BIRC5, BRCA2, BRIP1, BUB1, BUB1B, CCNA2, CCNB2, CCNE2, CCP110, CDC20, CDC6, CDCA2, CDK1, CDKN2C, CENPE, CEP55, CIT, CKAP2, CKS1B, CLSPN, CSNK2A2, DACH1, DBF4, DDR2, DEPDC1B, DLGAP5, ECT2, ESCO2, ESPL1, FAM83D, FANCA, FANCD2, FBXO5, GINS1, GTSE1, H2AX, IQGAP3, KIF11, KIF14, KIF18A, KIF20A, KIF20B, KIF23, KIF2C, KIFC1, KNL1, KNTC1, MAD2L1, MAP3K20, MCM2, MCM…
GO:0048285	organelle fission	GO_BiologicalProcess-EBI-UniProt-GOA-ACAP-ARAP_25.05.2022_00h00	7.48289e-28	3.35233e-25	1.31351e-09	1.43173e-07	[5]	Group109	15.3846	64	[ANLN, ASPM, AURKA, AURKB, BIRC5, BRCA2, BRIP1, BUB1, BUB1B, CCNB2, CCNE2, CDC20, CDC6, CDCA2, CENPE, CEP55, CORO1C, DLGAP5, ESCO2, ESPL1, FANCA, FANCD2, FBXO5, KIF11, KIF14, KIF18A, KIF20B, KIF23, KIF2C, KIFC1, KNTC1, MAD2L1, MKI67, MRE11, MYBL2, NAA50, NCAPD2, NCAPD3, NCAPG, NCAPG2, NDC80, NUSAP1, PLK1, PRC1, PTTG1, RACGAP1, RAD51AP1, RAN, RCC1, REEP3, SGO2, SMC1A, SMC2, SMC4, SPAG5, SPC24, TAC…
GO:0098813	nuclear chromosome segregation	GO_BiologicalProcess-EBI-UniProt-GOA-ACAP-ARAP_25.05.2022_00h00	8.93814e-27	3.99535e-24	1.31351e-09	1.43173e-07	[3, 4]	Group109	19.1729	51	[AURKB, BIRC5, BRIP1, BUB1, BUB1B, CCNE2, CDC20, CDC6, CENPE, CEP55, DLGAP5, ECT2, ESCO2, ESPL1, FAM83D, FANCD2, FBXO5, KIF11, KIF14, KIF18A, KIF23, KIF2C, KIFC1, KNL1, KNTC1, MAD2L1, MRE11, NAA50, NCAPD2, NCAPD3, NCAPG, NCAPG2, NDC80, NUSAP1, PLK1, PRC1, PTTG1, RACGAP1, RAN, SGO2, SMC1A, SMC2, SMC4, SPAG5, SPC24, TACC3, TOP2A, TRIP13, TTK, UBE2C, ZWINT]
GO:0140014	mitotic nuclear division	GO_BiologicalProcess-EBI-UniProt-GOA-ACAP-ARAP_25.05.2022_00h00	2.63998e-26	1.17743e-23	2.46731e-23	2.96077e-21	[4, 5, 7]	Group121	17.9054	53	[ANLN, AURKA, AURKB, BIRC5, BUB1, BUB1B, CDC20, CDC6, CDCA2, CENPE, CEP55, DLGAP5, ESCO2, ESPL1, FBXO5, KIF11, KIF14, KIF18A, KIF20B, KIF23, KIF2C, KIFC1, KNTC1, MAD2L1, MKI67, MYBL2, NAA50, NCAPD2, NCAPD3, NCAPG, NCAPG2, NDC80, NUSAP1, PLK1, PRC1, PTTG1, RACGAP1, RAN, RCC1, REEP3, SGO2, SMC1A, SMC2, SMC4, SPAG5, SPC24, TACC3, TPX2, TRIP13, TTK, UBE2C, ZNF367, ZWINT]
GO:0010564	regulation of cell cycle process	GO_BiologicalProcess-EBI-UniProt-GOA-ACAP-ARAP_25.05.2022_00h00	2.95936e-25	1.31692e-22	2.46731e-23	2.96077e-21	[3, 4, 5]	Group121	12.1667	73	[ANLN, AURKA, AURKB, BARD1, BIRC5, BRCA2, BRIP1, BUB1, BUB1B, CCP110, CDC20, CDC6, CDCA2, CDK1, CDKN2C, CENPE, CIT, CLSPN, CSNK2A2, DACH1, DBF4, DDR2, DEPDC1B, DLGAP5, ECT2, ESPL1, FAM83D, FANCD2, FBXO5, GTSE1, H2AX, KIF11, KIF14, KIF20A, KIF20B, KIF23, KNTC1, MAD2L1, MAP3K20, MCM2, MKI67, MRE11, NCAPG, NCAPG2, NDC80, NUSAP1, PBK, PLK1, PLK4, PRC1, PRKDC, PTTG1, RACGAP1, RAD51AP1, RCC1, RDX, RRM1…
GO:0000070	mitotic sister chromatid segregation	GO_BiologicalProcess-EBI-UniProt-GOA-ACAP-ARAP_25.05.2022_00h00	3.23702e-25	1.43724e-22	1.31351e-09	1.43173e-07	[4, 5, 6, 7, 8]	Group109	22.0513	43	[AURKB, BIRC5, BUB1, BUB1B, CDC20, CDC6, CENPE, CEP55, DLGAP5, ESCO2, ESPL1, FBXO5, KIF11, KIF14, KIF18A, KIF23, KIF2C, KIFC1, KNTC1, MAD2L1, NAA50, NCAPD2, NCAPD3, NCAPG, NCAPG2, NDC80, NUSAP1, PLK1, PRC1, PTTG1, RACGAP1, RAN, SGO2, SMC1A, SMC2, SMC4, SPAG5, SPC24, TACC3, TRIP13, TTK, UBE2C, ZWINT]
GO:0034728	nucleosome organization	GO_BiologicalProcess-EBI-UniProt-GOA-ACAP-ARAP_25.05.2022_00h00	3.59404e-25	1.59216e-22	1.31351e-09	1.43173e-07	[6, 8]	Group109	28.125	36	[DNAJC9, H1-2, H1-3, H1-4, H1-5, H2AX, H2BC10, H2BC11, H2BC12, H2BC13, H2BC14, H2BC15, H2BC17, H2BC18, H2BC21, H2BC3, H2BC7, H2BC9, H3C1, H3C10, H3C11, H3C12, H3C7, H3C8, H4-16, H4C1, H4C2, H4C3, H4C4, H4C6, H4C8, H4C9, HJURP, HMGA1, HMGB2, MCM2]
GO:0000819	sister chromatid segregation	GO_BiologicalProcess-EBI-UniProt-GOA-ACAP-ARAP_25.05.2022_00h00	5.43882e-25	2.40396e-22	1.31351e-09	1.43173e-07	[4, 5, 6]	Group109	20.5479	45	[AURKB, BIRC5, BUB1, BUB1B, CDC20, CDC6, CENPE, CEP55, DLGAP5, ESCO2, ESPL1, FBXO5, KIF11, KIF14, KIF18A, KIF23, KIF2C, KIFC1, KNTC1, MAD2L1, MRE11, NAA50, NCAPD2, NCAPD3, NCAPG, NCAPG2, NDC80, NUSAP1, PLK1, PRC1, PTTG1, RACGAP1, RAN, SGO2, SMC1A, SMC2, SMC4, SPAG5, SPC24, TACC3, TOP2A, TRIP13, TTK, UBE2C, ZWINT]
GO:0031497	chromatin assembly	GO_BiologicalProcess-EBI-UniProt-GOA-ACAP-ARAP_25.05.2022_00h00	2.08719e-23	9.20451e-21	1.31351e-09	1.43173e-07	[5, 7]	Group109	22.6744	39	[DNAJC9, DNMT1, H1-2, H1-3, H1-4, H1-5, H2AX, H2BC10, H2BC11, H2BC12, H2BC13, H2BC14, H2BC15, H2BC17, H2BC18, H2BC21, H2BC3, H2BC7, H2BC9, H3C1, H3C10, H3C11, H3C12, H3C7, H3C8, H4-16, H4C1, H4C2, H4C3, H4C4, H4C6, H4C8, H4C9, HELLS, HJURP, HMGB2, L3MBTL3, LMNB1, MCM2]
GO:0071824	protein-DNA complex subunit organization	GO_BiologicalProcess-EBI-UniProt-GOA-ACAP-ARAP_25.05.2022_00h00	3.68553e-20	1.62164e-17	1.31351e-09	1.43173e-07	[5]	Group109	17.5966	41	[CENPE, CENPI, DLGAP5, DNAJC9, H1-2, H1-3, H1-4, H1-5, H2AX, H2BC10, H2BC11, H2BC12, H2BC13, H2BC14, H2BC15, H2BC17, H2BC18, H2BC21, H2BC3, H2BC7, H2BC9, H3C1, H3C10, H3C11, H3C12, H3C7, H3C8, H4-16, H4C1, H4C2, H4C3, H4C4, H4C6, H4C8, H4C9, HELLS, HJURP, HMGA1, HMGB2, KNTC1, MCM2]
GO:0044770	cell cycle phase transition	GO_BiologicalProcess-EBI-UniProt-GOA-ACAP-ARAP_25.05.2022_00h00	4.65888e-19	2.04525e-16	1.44448e-22	1.71893e-20	[3, 4]	Group101	11.8257	57	[ABCB1, ANLN, AURKA, AURKB, BARD1, BIRC5, BRCA2, BRIP1, BUB1, BUB1B, CCNA2, CCNB2, CCNE2, CDC20, CDC6, CDK1, CDKN2C, CENPE, CIT, CKS1B, CLSPN, DBF4, DDR2, DEPDC1B, DLGAP5, ESPL1, FAM83D, FANCD2, FBXO5, GTSE1, H2AX, IQGAP3, KIF14, KNTC1, MAD2L1, MAP3K20, MELK, MRE11, NDC80, PBK, PLK1, PRKDC, RCC1, RDX, RRM1, RRM2, SLFN11, SPC24, STIL, TACC3, TFDP1, TICRR, TRIP13, TTK, UBE2C, ZNF367, ZWINT]
GO:0051726	regulation of cell cycle	GO_BiologicalProcess-EBI-UniProt-GOA-ACAP-ARAP_25.05.2022_00h00	9.34122e-19	4.09146e-16	2.46731e-23	2.96077e-21	[3, 4]	Group121	8.83978	80	[ANLN, ASPM, AURKA, AURKB, BARD1, BIRC5, BRCA2, BRIP1, BUB1, BUB1B, CCNA2, CCNB2, CCNE2, CCP110, CDC20, CDC6, CDCA2, CDK1, CDKN2C, CENPE, CIT, CKS1B, CLSPN, CSNK2A2, DACH1, DBF4, DDR2, DEPDC1B, DLGAP5, ECT2, ESPL1, FAM83D, FANCD2, FBXO5, GTSE1, H2AX, KIF11, KIF14, KIF20A, KIF20B, KIF23, KNTC1, MAD2L1, MAP3K20, MCM2, MKI67, MRE11, NCAPG, NCAPG2, NDC80, NUSAP1, PBK, PCLAF, PLK1, PLK4, PRC1, PRKDC, …
GO:0044772	mitotic cell cycle phase transition	GO_BiologicalProcess-EBI-UniProt-GOA-ACAP-ARAP_25.05.2022_00h00	1.20968e-18	5.28629e-16	1.44448e-22	1.71893e-20	[4, 5]	Group101	12.8463	51	[ABCB1, ANLN, AURKA, AURKB, BARD1, BIRC5, BRIP1, BUB1, BUB1B, CCNA2, CCNB2, CCNE2, CDC20, CDC6, CDK1, CDKN2C, CENPE, CIT, CKS1B, CLSPN, DBF4, DDR2, DEPDC1B, DLGAP5, ESPL1, FBXO5, GTSE1, IQGAP3, KIF14, KNTC1, MAD2L1, MELK, MRE11, NDC80, PLK1, PRKDC, RCC1, RDX, RRM1, RRM2, SLFN11, SPC24, STIL, TACC3, TFDP1, TICRR, TRIP13, TTK, UBE2C, ZNF367, ZWINT]
GO:0090068	positive regulation of cell cycle process	GO_BiologicalProcess-EBI-UniProt-GOA-ACAP-ARAP_25.05.2022_00h00	1.95056e-18	8.50443e-16	1.44448e-22	1.71893e-20	[3, 4, 5, 6]	Group101	18.3673	36	[AURKA, AURKB, BIRC5, CDC6, CDK1, CIT, DBF4, DDR2, DLGAP5, ECT2, ESPL1, FAM83D, FBXO5, KIF14, KIF20B, KIF23, MAD2L1, MAP3K20, NCAPG, NCAPG2, NDC80, NUSAP1, PBK, PLK4, RACGAP1, RAD51AP1, RDX, RRM1, RRM2, SMC2, SMC4, SPAG5, STIL, TFDP1, UBE2C, ZNF367]
GO:0051983	regulation of chromosome segregation	GO_BiologicalProcess-EBI-UniProt-GOA-ACAP-ARAP_25.05.2022_00h00	3.0188e-18	1.31318e-15	1.33233e-12	1.51885e-10	[3, 4]	Group105	23.7705	29	[AURKB, BIRC5, BUB1, BUB1B, CDC20, CDC6, CDCA2, CENPE, CSNK2A2, DLGAP5, ESPL1, FBXO5, KIF2C, KNTC1, MAD2L1, MKI67, NCAPG, NCAPG2, NDC80, PLK1, PTTG1, SMC2, SMC4, SPC24, TACC3, TRIP13, TTK, UBE2C, ZWINT]
GO:1903046	meiotic cell cycle process	GO_BiologicalProcess-EBI-UniProt-GOA-ACAP-ARAP_25.05.2022_00h00	1.55284e-17	6.73931e-15	1.92449e-10	2.11694e-08	[2, 3, 4]	Group115	22.4806	29	[ASPM, AURKA, BIRC5, BRCA2, BRIP1, BUB1, BUB1B, CCNB2, CCNE2, CDC20, ESPL1, FANCA, FANCD2, FBXO5, KIF18A, MRE11, NCAPD2, NCAPD3, NDC80, PLK1, PTTG1, RAD51AP1, SGO2, SMC1A, SMC2, SMC4, TOP2A, TRIP13, TTK]
GO:0006996	organelle organization	GO_BiologicalProcess-EBI-UniProt-GOA-ACAP-ARAP_25.05.2022_00h00	2.80761e-17	1.2157e-14	2.65383e-09	2.83959e-07	[4]	Group069	5.38362	167	[ABLIM3, AIF1L, ANLN, ASPM, ATAD2, AURKA, AURKB, BIRC5, BRCA2, BRIP1, BUB1, BUB1B, CAV1, CBX5, CCNB2, CCNE2, CCP110, CDC20, CDC6, CDCA2, CDK1, CENPE, CENPI, CEP55, CIT, CKAP2, CNOT6L, CORO1C, CSNK2A2, DEPDC1B, DIAPH2, DLGAP5, DNAJC9, DNMT1, DYNC2H1, ECT2, EIF2S1, ESCO2, ESPL1, EXO1, FANCA, FANCD2, FBXO5, FGD4, GINS1, H1-2, H1-3, H1-4, H1-5, H2AX, H2BC10, H2BC11, H2BC12, H2BC13, H2BC14, H2BC15, H2…
GO:1905818	regulation of chromosome separation	GO_BiologicalProcess-EBI-UniProt-GOA-ACAP-ARAP_25.05.2022_00h00	6.03102e-17	2.6054e-14	1.33233e-12	1.51885e-10	[4, 5, 6]	Group105	24.7619	26	[AURKB, BIRC5, BUB1, BUB1B, CDC20, CDC6, CENPE, CSNK2A2, DLGAP5, ESPL1, FBXO5, KNTC1, MAD2L1, NCAPG, NCAPG2, NDC80, PLK1, PTTG1, SMC2, SMC4, SPC24, TACC3, TRIP13, TTK, UBE2C, ZWINT]
GO:0051321	meiotic cell cycle	GO_BiologicalProcess-EBI-UniProt-GOA-ACAP-ARAP_25.05.2022_00h00	7.0513e-17	3.03911e-14	1.92449e-10	2.11694e-08	[2, 3]	Group115	18.232	33	[ASPM, AURKA, BIRC5, BRCA2, BRIP1, BUB1, BUB1B, CCNB2, CCNE2, CDC20, ESPL1, EXO1, FANCA, FANCD2, FBXO5, H2AX, KIF18A, MRE11, NCAPD2, NCAPD3, NDC80, PLK1, PTTG1, RAD51AP1, RPA1, SGO2, SMC1A, SMC2, SMC4, TOP2A, TRIP13, TTK, XRCC2]
GO:0140013	meiotic nuclear division	GO_BiologicalProcess-EBI-UniProt-GOA-ACAP-ARAP_25.05.2022_00h00	8.19442e-17	3.5236e-14	1.92449e-10	2.11694e-08	[3, 4, 5, 7]	Group115	23.2759	27	[ASPM, AURKA, BIRC5, BRCA2, BRIP1, BUB1, BUB1B, CCNB2, CCNE2, CDC20, ESPL1, FANCA, FANCD2, FBXO5, KIF18A, MRE11, NDC80, PLK1, PTTG1, RAD51AP1, SGO2, SMC1A, SMC2, SMC4, TOP2A, TRIP13, TTK]
GO:0071459	protein localization to chromosome, centromeric region	GO_BiologicalProcess-EBI-UniProt-GOA-ACAP-ARAP_25.05.2022_00h00	1.15696e-16	4.96338e-14	9.07563e-17	1.06185e-14	[7]	Group036	41.8605	18	[AURKB, BUB1B, CDK1, H2AC4, H2AC8, H2BC11, H4-16, H4C1, H4C2, H4C3, H4C4, H4C6, H4C8, H4C9, KNL1, KNTC1, NDC80, TTK]
GO:1901987	regulation of cell cycle phase transition	GO_BiologicalProcess-EBI-UniProt-GOA-ACAP-ARAP_25.05.2022_00h00	1.46491e-16	6.26982e-14	7.94487e-15	9.21605e-13	[4, 5, 6]	Group111	12.3684	47	[ANLN, AURKA, AURKB, BARD1, BIRC5, BRCA2, BRIP1, BUB1, BUB1B, CDC20, CDC6, CDK1, CDKN2C, CENPE, CLSPN, DBF4, DDR2, DEPDC1B, DLGAP5, ESPL1, FAM83D, FANCD2, FBXO5, GTSE1, H2AX, KIF14, KNTC1, MAD2L1, MAP3K20, MRE11, NDC80, PBK, PLK1, PRKDC, RDX, RRM1, RRM2, SLFN11, SPC24, STIL, TFDP1, TICRR, TRIP13, TTK, UBE2C, ZNF367, ZWINT]
GO:0006338	chromatin remodeling	GO_BiologicalProcess-EBI-UniProt-GOA-ACAP-ARAP_25.05.2022_00h00	2.14622e-16	9.16438e-14	1.31351e-09	1.43173e-07	[5, 7]	Group109	15.0794	38	[DNAJC9, H1-2, H1-3, H1-4, H1-5, H2AX, H2BC10, H2BC11, H2BC12, H2BC13, H2BC14, H2BC15, H2BC17, H2BC18, H2BC21, H2BC3, H2BC7, H2BC9, H3C1, H3C10, H3C11, H3C12, H3C7, H3C8, H4-16, H4C1, H4C2, H4C3, H4C4, H4C6, H4C8, H4C9, HELLS, HJURP, HMGA1, HMGB2, MCM2, RBBP7]
GO:0051304	chromosome separation	GO_BiologicalProcess-EBI-UniProt-GOA-ACAP-ARAP_25.05.2022_00h00	2.58284e-16	1.10029e-13	1.33233e-12	1.51885e-10	[3, 4]	Group105	22.314	27	[AURKB, BIRC5, BUB1, BUB1B, CDC20, CDC6, CENPE, CSNK2A2, DLGAP5, ESPL1, FBXO5, KNTC1, MAD2L1, NCAPG, NCAPG2, NDC80, PLK1, PTTG1, SMC2, SMC4, SPC24, TACC3, TOP2A, TRIP13, TTK, UBE2C, ZWINT]
GO:0007346	regulation of mitotic cell cycle	GO_BiologicalProcess-EBI-UniProt-GOA-ACAP-ARAP_25.05.2022_00h00	4.11468e-16	1.74874e-13	7.94487e-15	9.21605e-13	[4, 5]	Group111	11.6114	49	[ANLN, AURKA, AURKB, BARD1, BIRC5, BRCA2, BUB1, BUB1B, CDC20, CDC6, CDCA2, CDK1, CDKN2C, CENPE, CKS1B, CLSPN, DDR2, DEPDC1B, DLGAP5, ESPL1, FANCD2, FBXO5, GTSE1, KIF14, KIF20B, KNTC1, MAD2L1, MAP3K20, MKI67, MRE11, NDC80, NUSAP1, PBK, PLK1, PRKDC, RCC1, RDX, RRM1, RRM2, SLFN11, SPC24, STIL, TFDP1, TICRR, TRIP13, TTK, UBE2C, ZNF367, ZWINT]
GO:0045787	positive regulation of cell cycle	GO_BiologicalProcess-EBI-UniProt-GOA-ACAP-ARAP_25.05.2022_00h00	4.19481e-16	1.7786e-13	1.44448e-22	1.71893e-20	[3, 4, 5]	Group101	14.786	38	[AURKA, AURKB, BIRC5, BRCA2, CDC6, CDK1, CIT, CKS1B, DBF4, DDR2, DLGAP5, ECT2, ESPL1, FAM83D, FBXO5, KIF14, KIF20B, KIF23, MAD2L1, MAP3K20, NCAPG, NCAPG2, NDC80, NUSAP1, PBK, PLK4, RACGAP1, RAD51AP1, RDX, RRM1, RRM2, SMC2, SMC4, SPAG5, STIL, TFDP1, UBE2C, ZNF367]
GO:0006335	DNA replication-dependent chromatin assembly	GO_BiologicalProcess-EBI-UniProt-GOA-ACAP-ARAP_25.05.2022_00h00	7.20999e-15	3.04982e-12	3.38776e-07	3.52327e-05	[6, 8]	Group074	51.8519	14	[H3C1, H3C10, H3C11, H3C12, H3C7, H3C8, H4-16, H4C1, H4C2, H4C3, H4C4, H4C6, H4C8, H4C9]
GO:1901990	regulation of mitotic cell cycle phase transition	GO_BiologicalProcess-EBI-UniProt-GOA-ACAP-ARAP_25.05.2022_00h00	9.728e-15	4.10522e-12	1.44448e-22	1.71893e-20	[5, 6, 7]	Group101	13.1313	39	[ANLN, AURKA, AURKB, BARD1, BIRC5, BUB1, BUB1B, CDC20, CDC6, CDK1, CDKN2C, CENPE, CLSPN, DDR2, DEPDC1B, DLGAP5, ESPL1, FBXO5, GTSE1, KIF14, KNTC1, MAD2L1, MRE11, NDC80, PLK1, PRKDC, RDX, RRM1, RRM2, SLFN11, SPC24, STIL, TFDP1, TICRR, TRIP13, TTK, UBE2C, ZNF367, ZWINT]
GO:0007093	mitotic cell cycle checkpoint signaling	GO_BiologicalProcess-EBI-UniProt-GOA-ACAP-ARAP_25.05.2022_00h00	4.03466e-14	1.69859e-11	2.71004e-09	2.87264e-07	[4, 5, 6, 7, 8, 9]	Group103	19.2593	26	[AURKB, BARD1, BIRC5, BUB1, BUB1B, CDC20, CDC6, CDK1, CLSPN, DEPDC1B, FANCD2, GTSE1, KNTC1, MAD2L1, MAP3K20, MRE11, NDC80, PBK, PLK1, PRKDC, SPC24, TICRR, TRIP13, TTK, ZNF367, ZWINT]
GO:0034502	protein localization to chromosome	GO_BiologicalProcess-EBI-UniProt-GOA-ACAP-ARAP_25.05.2022_00h00	4.05295e-14	1.70224e-11	1.56942e-10	1.75775e-08	[6]	Group118	21.2389	24	[AURKB, BRCA2, BUB1B, CDK1, ESCO2, H1-5, H2AC4, H2AC8, H2BC11, H4-16, H4C1, H4C2, H4C3, H4C4, H4C6, H4C8, H4C9, KNL1, KNTC1, NDC80, PLK1, RPA1, TTK, VRK1]
GO:0061644	protein localization to CENP-A containing chromatin	GO_BiologicalProcess-EBI-UniProt-GOA-ACAP-ARAP_25.05.2022_00h00	7.53036e-14	3.15522e-11	1.56942e-10	1.75775e-08	[8]	Group118	68.75	11	[H2AC4, H2AC8, H2BC11, H4-16, H4C1, H4C2, H4C3, H4C4, H4C6, H4C8, H4C9]
GO:0000075	cell cycle checkpoint signaling	GO_BiologicalProcess-EBI-UniProt-GOA-ACAP-ARAP_25.05.2022_00h00	1.64937e-13	6.89438e-11	2.71004e-09	2.87264e-07	[4, 5, 6, 7, 8]	Group103	16.1111	29	[AURKB, BARD1, BIRC5, BRCA2, BRIP1, BUB1, BUB1B, CDC20, CDC6, CDK1, CLSPN, DEPDC1B, FANCD2, GTSE1, H2AX, KNTC1, MAD2L1, MAP3K20, MRE11, NDC80, PBK, PLK1, PRKDC, SPC24, TICRR, TRIP13, TTK, ZNF367, ZWINT]
GO:0051783	regulation of nuclear division	GO_BiologicalProcess-EBI-UniProt-GOA-ACAP-ARAP_25.05.2022_00h00	1.9954e-13	8.3208e-11	2.46731e-23	2.96077e-21	[5, 6, 7]	Group121	20.9091	23	[AURKA, AURKB, BIRC5, BUB1, BUB1B, CDC20, CDCA2, DLGAP5, ESPL1, FBXO5, KIF20B, KNTC1, MAD2L1, MKI67, NDC80, NUSAP1, PLK1, RAD51AP1, RCC1, SPC24, TRIP13, TTK, ZWINT]
GO:0010965	regulation of mitotic sister chromatid separation	GO_BiologicalProcess-EBI-UniProt-GOA-ACAP-ARAP_25.05.2022_00h00	3.68182e-13	1.53164e-10	4.93446e-05	0.00473709	[5, 6, 7, 8, 9, 10]	Group106	22.8261	21	[AURKB, BIRC5, BUB1, BUB1B, CDC20, CDC6, CENPE, DLGAP5, ESPL1, FBXO5, KNTC1, MAD2L1, NDC80, PLK1, PTTG1, SPC24, TACC3, TRIP13, TTK, UBE2C, ZWINT]
GO:1902850	microtubule cytoskeleton organization involved in mitosis	GO_BiologicalProcess-EBI-UniProt-GOA-ACAP-ARAP_25.05.2022_00h00	5.40855e-13	2.24455e-10	2.46731e-23	2.96077e-21	[4, 5, 7]	Group121	17.3333	26	[AURKA, AURKB, BIRC5, CDC20, CENPE, DLGAP5, ESPL1, KIF11, KIF23, KIFC1, MAD2L1, MYBL2, NDC80, NUSAP1, PLK1, PRC1, RACGAP1, RAN, RCC1, SMC1A, SPRY1, STIL, TACC1, TACC3, TPX2, TTK]
GO:0051306	mitotic sister chromatid separation	GO_BiologicalProcess-EBI-UniProt-GOA-ACAP-ARAP_25.05.2022_00h00	7.22907e-13	2.99284e-10	4.93446e-05	0.00473709	[4, 5, 6, 7, 8, 9]	Group106	22.1053	21	[AURKB, BIRC5, BUB1, BUB1B, CDC20, CDC6, CENPE, DLGAP5, ESPL1, FBXO5, KNTC1, MAD2L1, NDC80, PLK1, PTTG1, SPC24, TACC3, TRIP13, TTK, UBE2C, ZWINT]
GO:0033045	regulation of sister chromatid segregation	GO_BiologicalProcess-EBI-UniProt-GOA-ACAP-ARAP_25.05.2022_00h00	2.09982e-12	8.67225e-10	4.93446e-05	0.00473709	[4, 5, 6, 7]	Group106	21	21	[AURKB, BIRC5, BUB1, BUB1B, CDC20, CDC6, CENPE, DLGAP5, ESPL1, FBXO5, KNTC1, MAD2L1, NDC80, PLK1, PTTG1, SPC24, TACC3, TRIP13, TTK, UBE2C, ZWINT]
GO:0030261	chromosome condensation	GO_BiologicalProcess-EBI-UniProt-GOA-ACAP-ARAP_25.05.2022_00h00	3.88061e-12	1.59881e-09	3.56823e-09	3.74664e-07	[6]	Group099	35.8974	14	[CDK1, H1-2, H1-3, H1-4, H1-5, NCAPD2, NCAPD3, NCAPG, NCAPG2, NUSAP1, PLK1, SMC2, SMC4, TOP2A]
GO:0006259	DNA metabolic process	GO_BiologicalProcess-EBI-UniProt-GOA-ACAP-ARAP_25.05.2022_00h00	4.06669e-12	1.67141e-09	2.32776e-11	2.63037e-09	[4, 5, 6]	Group119	7.47768	67	[AURKB, BARD1, BRCA2, BRIP1, CCNA2, CCNE2, CD40, CDC6, CDK1, CLSPN, DACH1, DBF4, DEPDC1B, DFFA, DNMT1, DUT, ESCO2, EXO1, FAM111A, FAM111B, FANCA, FANCD2, FANCI, FBXO5, GINS1, H1-2, H1-3, H1-4, H1-5, H2AX, HELLS, HMGA1, HMGB2, HSPD1, LOX, MCM2, MCM3, MCM4, MCM5, MCM6, MRE11, NUCKS1, PCLAF, POLQ, PRKDC, PTTG1, RAD51AP1, RAN, RBBP7, RFC3, RPA1, RRM1, RRM2, SAMHD1, SLFN11, SMC1A, TFDP1, TICRR, TK1, T…
GO:1901988	negative regulation of cell cycle phase transition	GO_BiologicalProcess-EBI-UniProt-GOA-ACAP-ARAP_25.05.2022_00h00	4.48926e-12	1.8406e-09	2.71004e-09	2.87264e-07	[4, 5, 6, 7]	Group103	13.3047	31	[AURKB, BARD1, BIRC5, BRCA2, BRIP1, BUB1, BUB1B, CDC20, CDC6, CDK1, CLSPN, DEPDC1B, FANCD2, FBXO5, GTSE1, H2AX, KNTC1, MAD2L1, MAP3K20, MRE11, NDC80, PBK, PLK1, PRKDC, SLFN11, SPC24, TICRR, TRIP13, TTK, ZNF367, ZWINT]
GO:2000816	negative regulation of mitotic sister chromatid separation	GO_BiologicalProcess-EBI-UniProt-GOA-ACAP-ARAP_25.05.2022_00h00	6.62402e-12	2.70923e-09	4.93446e-05	0.00473709	[5, 6, 7, 8, 9, 10, 11]	Group106	31.25	15	[AURKB, BIRC5, BUB1, BUB1B, CDC20, FBXO5, KNTC1, MAD2L1, NDC80, PLK1, PTTG1, SPC24, TRIP13, TTK, ZWINT]
GO:0071168	protein localization to chromatin	GO_BiologicalProcess-EBI-UniProt-GOA-ACAP-ARAP_25.05.2022_00h00	6.62402e-12	2.70923e-09	1.56942e-10	1.75775e-08	[7]	Group118	31.25	15	[ESCO2, H1-5, H2AC4, H2AC8, H2BC11, H4-16, H4C1, H4C2, H4C3, H4C4, H4C6, H4C8, H4C9, PLK1, VRK1]
GO:0007051	spindle organization	GO_BiologicalProcess-EBI-UniProt-GOA-ACAP-ARAP_25.05.2022_00h00	7.69259e-12	3.13857e-09	2.46731e-23	2.96077e-21	[3, 4, 7]	Group121	14.9171	27	[ASPM, AURKA, AURKB, BIRC5, CCNB2, CDC20, CENPE, DLGAP5, ESPL1, FBXO5, KIF11, KIF23, KIFC1, MYBL2, NDC80, PLK1, PRC1, RACGAP1, RAN, RCC1, SMC1A, SPAG5, STIL, TACC1, TACC3, TPX2, TTK]
GO:0000226	microtubule cytoskeleton organization	GO_BiologicalProcess-EBI-UniProt-GOA-ACAP-ARAP_25.05.2022_00h00	1.03107e-11	4.19647e-09	2.67486e-19	3.15633e-17	[3, 6]	Group117	9.19765	47	[ASPM, AURKA, AURKB, BIRC5, BRCA2, CCNB2, CCP110, CDC20, CDK1, CENPE, CKAP2, DLGAP5, ESPL1, FBXO5, KIF11, KIF14, KIF18A, KIF20A, KIF23, KIF2C, KIFC1, MAD2L1, MAP2, MCM2, MYBL2, NDC80, NUSAP1, PCLAF, PHLDB2, PLK1, PLK4, PRC1, RACGAP1, RAN, RCC1, RNF19A, SKA3, SMC1A, SPAG5, SPRY1, STIL, TACC1, TACC3, TPX2, TTK, XRCC2, ZNF367]
GO:0030071	regulation of mitotic metaphase/anaphase transition	GO_BiologicalProcess-EBI-UniProt-GOA-ACAP-ARAP_25.05.2022_00h00	1.44105e-11	5.85067e-09	4.93446e-05	0.00473709	[6, 7, 8, 9, 10, 11, 12]	Group106	21.5909	19	[AURKB, BIRC5, BUB1, BUB1B, CDC20, CDC6, CENPE, DLGAP5, ESPL1, FBXO5, KNTC1, MAD2L1, NDC80, PLK1, SPC24, TRIP13, TTK, UBE2C, ZWINT]
GO:0045930	negative regulation of mitotic cell cycle	GO_BiologicalProcess-EBI-UniProt-GOA-ACAP-ARAP_25.05.2022_00h00	1.68274e-11	6.8151e-09	2.71004e-09	2.87264e-07	[4, 5, 6]	Group103	13.9303	28	[AURKB, BARD1, BIRC5, BUB1, BUB1B, CDC20, CDC6, CDK1, CLSPN, DEPDC1B, FANCD2, FBXO5, GTSE1, KNTC1, MAD2L1, MAP3K20, MRE11, NDC80, PBK, PLK1, PRKDC, SLFN11, SPC24, TICRR, TRIP13, TTK, ZNF367, ZWINT]
GO:0007052	mitotic spindle organization	GO_BiologicalProcess-EBI-UniProt-GOA-ACAP-ARAP_25.05.2022_00h00	2.56915e-11	1.03794e-08	2.46731e-23	2.96077e-21	[4, 5, 6, 8]	Group121	17.6	22	[AURKA, AURKB, BIRC5, CDC20, CENPE, DLGAP5, KIF11, KIF23, KIFC1, MYBL2, NDC80, PLK1, PRC1, RACGAP1, RAN, RCC1, SMC1A, STIL, TACC1, TACC3, TPX2, TTK]
GO:1901991	negative regulation of mitotic cell cycle phase transition	GO_BiologicalProcess-EBI-UniProt-GOA-ACAP-ARAP_25.05.2022_00h00	3.33988e-11	1.34597e-08	7.94487e-15	9.21605e-13	[5, 6, 7, 8]	Group111	15.1515	25	[AURKB, BARD1, BIRC5, BUB1, BUB1B, CDC20, CDC6, CDK1, CLSPN, DEPDC1B, FBXO5, GTSE1, KNTC1, MAD2L1, MRE11, NDC80, PLK1, PRKDC, SLFN11, SPC24, TICRR, TRIP13, TTK, ZNF367, ZWINT]
GO:0045132	meiotic chromosome segregation	GO_BiologicalProcess-EBI-UniProt-GOA-ACAP-ARAP_25.05.2022_00h00	4.40743e-11	1.77179e-08	2.46731e-23	2.96077e-21	[3, 4, 5, 6, 8]	Group121	25.3968	16	[BRIP1, BUB1, BUB1B, CCNE2, ESPL1, FANCD2, MRE11, PLK1, PTTG1, SGO2, SMC1A, SMC2, SMC4, TOP2A, TRIP13, TTK]
GO:0006260	DNA replication	GO_BiologicalProcess-EBI-UniProt-GOA-ACAP-ARAP_25.05.2022_00h00	6.07551e-11	2.43628e-08	2.32776e-11	2.63037e-09	[5, 6, 7]	Group119	11.7216	32	[BARD1, BRCA2, CCNA2, CCNE2, CDC6, CDK1, DACH1, DBF4, DUT, ESCO2, FAM111A, FAM111B, FBXO5, GINS1, HMGA1, MCM2, MCM3, MCM4, MCM5, MCM6, MRE11, NUCKS1, PCLAF, POLQ, RBBP7, RFC3, RPA1, RRM1, RRM2, SAMHD1, SLFN11, TICRR]
GO:0045786	negative regulation of cell cycle	GO_BiologicalProcess-EBI-UniProt-GOA-ACAP-ARAP_25.05.2022_00h00	6.19543e-11	2.47817e-08	7.94487e-15	9.21605e-13	[3, 4, 5]	Group111	10.8696	35	[AURKB, BARD1, BIRC5, BRCA2, BRIP1, BUB1, BUB1B, CCP110, CDC20, CDC6, CDK1, CDKN2C, CLSPN, DEPDC1B, ESPL1, FANCD2, FBXO5, GTSE1, H2AX, KNTC1, MAD2L1, MAP3K20, MRE11, NDC80, PBK, PLK1, PRKDC, PTTG1, SLFN11, SPC24, TICRR, TRIP13, TTK, ZNF367, ZWINT]
GO:0006325	chromatin organization	GO_BiologicalProcess-EBI-UniProt-GOA-ACAP-ARAP_25.05.2022_00h00	6.22382e-11	2.48331e-08	1.31351e-09	1.43173e-07	[4, 6]	Group109	8.73606	47	[ATAD2, CBX5, DEPDC1B, DNAJC9, DNMT1, H1-2, H1-3, H1-4, H1-5, H2AX, H2BC10, H2BC11, H2BC12, H2BC13, H2BC14, H2BC15, H2BC17, H2BC18, H2BC21, H2BC3, H2BC7, H2BC9, H3C1, H3C10, H3C11, H3C12, H3C7, H3C8, H4-16, H4C1, H4C2, H4C3, H4C4, H4C6, H4C8, H4C9, HELLS, HJURP, HMGA1, HMGB2, L3MBTL3, LMNB1, MCM2, MKI67, NUCKS1, RBBP7, UHRF1]
GO:0007127	meiosis I	GO_BiologicalProcess-EBI-UniProt-GOA-ACAP-ARAP_25.05.2022_00h00	7.68171e-11	3.05732e-08	1.45825e-14	1.67699e-12	[4, 5, 6, 8]	Group089	22.6667	17	[AURKA, BIRC5, BRCA2, BRIP1, CCNB2, CCNE2, ESPL1, FANCD2, FBXO5, MRE11, NDC80, PLK1, PTTG1, RAD51AP1, SGO2, TOP2A, TRIP13]
GO:0032465	regulation of cytokinesis	GO_BiologicalProcess-EBI-UniProt-GOA-ACAP-ARAP_25.05.2022_00h00	9.6223e-11	3.82005e-08	2.67486e-19	3.15633e-17	[4, 5, 6]	Group117	22.3684	17	[AURKA, AURKB, BIRC5, BRCA2, CCP110, CDC6, CIT, ECT2, KIF14, KIF20A, KIF20B, KIF23, PLK1, PLK4, PRC1, RACGAP1, ZNF367]
GO:0006261	DNA-templated DNA replication	GO_BiologicalProcess-EBI-UniProt-GOA-ACAP-ARAP_25.05.2022_00h00	1.76291e-10	6.98111e-08	1.76291e-10	1.95683e-08	[6, 7, 8]	Group021	14.6341	24	[BARD1, BRCA2, CCNE2, CDC6, DACH1, DBF4, FAM111A, FBXO5, GINS1, HMGA1, MCM2, MCM3, MCM4, MCM5, MCM6, MRE11, NUCKS1, POLQ, RFC3, RPA1, RRM1, SAMHD1, SLFN11, TICRR]
GO:0033044	regulation of chromosome organization	GO_BiologicalProcess-EBI-UniProt-GOA-ACAP-ARAP_25.05.2022_00h00	2.43301e-10	9.61039e-08	2.46731e-23	2.96077e-21	[5, 6]	Group121	12.0833	29	[AURKB, BIRC5, BUB1, BUB1B, CDC20, CDC6, CENPE, DLGAP5, DNMT1, ESPL1, FBXO5, KNTC1, MAD2L1, MCM2, MRE11, NCAPD2, NCAPG, NDC80, PLK1, PTTG1, SMC2, SMC4, SPC24, TACC3, TOP2A, TRIP13, TTK, UBE2C, ZWINT]
GO:2001251	negative regulation of chromosome organization	GO_BiologicalProcess-EBI-UniProt-GOA-ACAP-ARAP_25.05.2022_00h00	2.83683e-10	1.11771e-07	1.92449e-10	2.11694e-08	[5, 6, 7]	Group115	19.5652	18	[AURKB, BIRC5, BUB1, BUB1B, CDC20, ESPL1, FBXO5, KNTC1, MAD2L1, MCM2, NDC80, PLK1, PTTG1, SPC24, TOP2A, TRIP13, TTK, ZWINT]
GO:0016043	cellular component organization	GO_BiologicalProcess-EBI-UniProt-GOA-ACAP-ARAP_25.05.2022_00h00	3.52527e-10	1.38543e-07	2.65383e-09	2.83959e-07	[3]	Group069	4.31111	194	[ABCB1, ABCE1, ABLIM3, ADAM15, AHNAK, AIF1L, ALDH1A3, ANLN, ANO6, ASPM, ATAD2, AURKA, AURKB, BIRC5, BRCA2, BRIP1, BUB1, BUB1B, CAV1, CBL, CBX5, CCNA2, CCNB2, CCNE2, CCP110, CD40, CDC20, CDC6, CDCA2, CDK1, CDKN2C, CENPE, CENPI, CEP55, CIT, CKAP2, CNOT6L, COL12A1, CORO1C, CSNK2A2, DDR2, DEPDC1B, DFFA, DIAPH2, DLGAP5, DNAJC9, DNMT1, DPP4, DYNC2H1, ECT2, EEF2K, EIF2S1, ENO1, ESCO2, ESPL1, EXO1, FANCA…
GO:0051225	spindle assembly	GO_BiologicalProcess-EBI-UniProt-GOA-ACAP-ARAP_25.05.2022_00h00	4.26186e-10	1.67065e-07	2.46731e-23	2.96077e-21	[4, 5, 7, 8]	Group121	16.9492	20	[ASPM, AURKA, AURKB, BIRC5, CCNB2, CDC20, FBXO5, KIF11, KIF23, KIFC1, MYBL2, NDC80, PLK1, PRC1, RACGAP1, RCC1, SMC1A, SPAG5, STIL, TPX2]
GO:0070192	chromosome organization involved in meiotic cell cycle	GO_BiologicalProcess-EBI-UniProt-GOA-ACAP-ARAP_25.05.2022_00h00	1.27334e-09	4.97875e-07	1.33233e-12	1.51885e-10	[3, 4, 5, 6]	Group105	27.0833	13	[BRIP1, BUB1, BUB1B, CCNE2, FANCD2, MRE11, NCAPD2, NCAPD3, SGO2, SMC1A, SMC2, SMC4, TRIP13]
GO:0000910	cytokinesis	GO_BiologicalProcess-EBI-UniProt-GOA-ACAP-ARAP_25.05.2022_00h00	2.1287e-09	8.30195e-07	3.94995e-06	0.000387095	[3, 4]	Group094	14.1026	22	[ANLN, AURKA, AURKB, BIRC5, BRCA2, CCP110, CDC6, CEP55, CIT, CKAP2, ECT2, ESPL1, KIF14, KIF20A, KIF20B, KIF23, NUSAP1, PLK1, PLK4, PRC1, RACGAP1, ZNF367]
GO:0044839	cell cycle G2/M phase transition	GO_BiologicalProcess-EBI-UniProt-GOA-ACAP-ARAP_25.05.2022_00h00	2.35966e-09	9.17907e-07	7.94487e-15	9.21605e-13	[4, 5]	Group111	14.6853	21	[ABCB1, AURKA, AURKB, BARD1, BRIP1, CCNA2, CCNB2, CDC6, CDK1, CIT, CLSPN, DEPDC1B, FBXO5, KIF14, MELK, MRE11, NDC80, PLK1, RRM1, TICRR, ZNF367]
GO:0006310	DNA recombination	GO_BiologicalProcess-EBI-UniProt-GOA-ACAP-ARAP_25.05.2022_00h00	6.51998e-09	2.52975e-06	1.45825e-14	1.67699e-12	[5, 6, 7]	Group089	10.5072	29	[BARD1, BRCA2, BRIP1, CD40, EXO1, FANCD2, H1-2, H1-3, H1-4, H1-5, H2AX, HMGB2, HSPD1, MCM2, MCM3, MCM4, MCM5, MCM6, MRE11, NUCKS1, POLQ, PRKDC, RAD51AP1, RPA1, SAMHD1, TNFSF4, TOP2A, TRIP13, XRCC2]
GO:0090329	regulation of DNA-templated DNA replication	GO_BiologicalProcess-EBI-UniProt-GOA-ACAP-ARAP_25.05.2022_00h00	7.88589e-09	3.04395e-06	2.32776e-11	2.63037e-09	[6, 7, 8, 9]	Group119	23.6364	13	[BRCA2, DACH1, DBF4, FBXO5, GINS1, MCM2, MCM3, MCM4, MCM5, MCM6, RFC3, SLFN11, TICRR]
GO:0045652	regulation of megakaryocyte differentiation	GO_BiologicalProcess-EBI-UniProt-GOA-ACAP-ARAP_25.05.2022_00h00	7.88339e-09	3.05087e-06	1.56942e-10	1.75775e-08	[5, 6, 7, 8, 9, 10]	Group118	34.4828	10	[H4-16, H4C1, H4C2, H4C3, H4C4, H4C6, H4C8, H4C9, HMGB2, LOX]
GO:0000086	G2/M transition of mitotic cell cycle	GO_BiologicalProcess-EBI-UniProt-GOA-ACAP-ARAP_25.05.2022_00h00	1.32249e-08	5.09157e-06	7.94487e-15	9.21605e-13	[5, 6]	Group111	14.7287	19	[ABCB1, AURKA, AURKB, BARD1, BRIP1, CCNA2, CDC6, CDK1, CIT, CLSPN, DEPDC1B, FBXO5, KIF14, MELK, MRE11, PLK1, RRM1, TICRR, ZNF367]
GO:0140694	non-membrane-bounded organelle assembly	GO_BiologicalProcess-EBI-UniProt-GOA-ACAP-ARAP_25.05.2022_00h00	1.55705e-08	5.97909e-06	2.46731e-23	2.96077e-21	[6]	Group121	9.62733	31	[ANLN, ASPM, AURKA, AURKB, BIRC5, CCNB2, CCP110, CDC20, CENPE, CNOT6L, DLGAP5, EIF2S1, FBXO5, KIF11, KIF23, KIFC1, KNTC1, MDN1, MYBL2, NCAPG, NDC80, PLK1, PLK4, PRC1, PRKDC, RACGAP1, RCC1, SMC1A, SPAG5, STIL, TPX2]
GO:0051302	regulation of cell division	GO_BiologicalProcess-EBI-UniProt-GOA-ACAP-ARAP_25.05.2022_00h00	2.50134e-08	9.58012e-06	2.67486e-19	3.15633e-17	[3, 4]	Group117	14.1791	19	[ASPM, AURKA, AURKB, BIRC5, BRCA2, CCP110, CDC6, CIT, ECT2, KIF14, KIF20A, KIF20B, KIF23, PLK1, PLK4, PRC1, RACGAP1, VEGFC, ZNF367]
GO:0007010	cytoskeleton organization	GO_BiologicalProcess-EBI-UniProt-GOA-ACAP-ARAP_25.05.2022_00h00	4.18245e-08	1.5977e-05	2.46731e-23	2.96077e-21	[5]	Group121	6.08856	66	[ABLIM3, AIF1L, ANLN, ASPM, AURKA, AURKB, BIRC5, BRCA2, CCNB2, CCP110, CDC20, CDK1, CENPE, CIT, CKAP2, CORO1C, DIAPH2, DLGAP5, ECT2, ESPL1, FBXO5, FGD4, IQGAP3, KIF11, KIF14, KIF18A, KIF20A, KIF23, KIF2C, KIFC1, LMNB1, MAD2L1, MAP2, MAP3K20, MCM2, MYBL2, MYCBP2, MYO1B, MYO5A, NCAPG, NDC80, NUSAP1, PCLAF, PDLIM1, PHLDB2, PLK1, PLK4, PRC1, RACGAP1, RAN, RCC1, RDX, RNF19A, SKA3, SMC1A, SPAG5, SPRY1,…
GO:0006275	regulation of DNA replication	GO_BiologicalProcess-EBI-UniProt-GOA-ACAP-ARAP_25.05.2022_00h00	5.91587e-08	2.25395e-05	2.32776e-11	2.63037e-09	[5, 6, 7, 8]	Group119	14.1732	18	[BRCA2, CCNA2, CDC6, CDK1, DACH1, DBF4, ESCO2, FBXO5, GINS1, MCM2, MCM3, MCM4, MCM5, MCM6, NUCKS1, RFC3, SLFN11, TICRR]
GO:0007143	female meiotic nuclear division	GO_BiologicalProcess-EBI-UniProt-GOA-ACAP-ARAP_25.05.2022_00h00	1.05675e-07	4.01563e-05	1.92449e-10	2.11694e-08	[3, 4, 5, 6, 8]	Group115	38.0952	8	[AURKA, CCNB2, FBXO5, NDC80, PLK1, TOP2A, TRIP13, TTK]
GO:0032200	telomere organization	GO_BiologicalProcess-EBI-UniProt-GOA-ACAP-ARAP_25.05.2022_00h00	1.32945e-07	5.03861e-05	3.55966e-07	3.66645e-05	[6]	Group040	11.7318	21	[AURKB, BRCA2, CCNE2, EXO1, H3C1, H3C10, H3C11, H3C12, H3C7, H3C8, H4-16, H4C1, H4C2, H4C3, H4C4, H4C6, H4C8, H4C9, MRE11, PRKDC, RPA1]
GO:0022607	cellular component assembly	GO_BiologicalProcess-EBI-UniProt-GOA-ACAP-ARAP_25.05.2022_00h00	1.5836e-07	5.986e-05	2.65383e-09	2.83959e-07	[4]	Group069	4.84082	111	[ABLIM3, AIF1L, ALDH1A3, ANLN, ANO6, ASPM, AURKA, AURKB, BIRC5, BRIP1, CAV1, CCNB2, CCP110, CD40, CDC20, CDK1, CENPE, CENPI, CNOT6L, CORO1C, DIAPH2, DLGAP5, DNAJC9, DNMT1, DYNC2H1, ECT2, EEF2K, EIF2S1, EXO1, FANCA, FBXO5, FGD4, H1-2, H1-3, H1-4, H1-5, H2AX, H2BC10, H2BC11, H2BC12, H2BC13, H2BC14, H2BC15, H2BC17, H2BC18, H2BC21, H2BC3, H2BC7, H2BC9, H3C1, H3C10, H3C11, H3C12, H3C7, H3C8, H4-16, H4…
GO:0000281	mitotic cytokinesis	GO_BiologicalProcess-EBI-UniProt-GOA-ACAP-ARAP_25.05.2022_00h00	1.70906e-07	6.44314e-05	3.94995e-06	0.000387095	[4, 5, 6]	Group094	17.0732	14	[ANLN, AURKB, BIRC5, CEP55, CIT, CKAP2, ECT2, ESPL1, KIF20A, KIF20B, KIF23, NUSAP1, PLK1, RACGAP1]
GO:0006268	DNA unwinding involved in DNA replication	GO_BiologicalProcess-EBI-UniProt-GOA-ACAP-ARAP_25.05.2022_00h00	2.41261e-07	9.07142e-05	2.32776e-11	2.63037e-09	[7, 8, 9]	Group119	34.7826	8	[GINS1, HMGA1, MCM2, MCM3, MCM4, MCM5, MCM6, RPA1]
GO:0006336	DNA replication-independent chromatin assembly	GO_BiologicalProcess-EBI-UniProt-GOA-ACAP-ARAP_25.05.2022_00h00	2.45229e-07	9.19608e-05	1.56942e-10	1.75775e-08	[6, 8]	Group118	29.0323	9	[H4-16, H4C1, H4C2, H4C3, H4C4, H4C6, H4C8, H4C9, HJURP]
GO:0031570	DNA integrity checkpoint signaling	GO_BiologicalProcess-EBI-UniProt-GOA-ACAP-ARAP_25.05.2022_00h00	2.87607e-07	0.000107565	3.65929e-06	0.000365929	[5, 6, 7, 8, 9]	Group108	13.4921	17	[BARD1, BRCA2, BRIP1, CDC6, CDK1, CLSPN, DEPDC1B, FANCD2, GTSE1, H2AX, MAP3K20, MRE11, PBK, PLK1, PRKDC, TICRR, ZNF367]
GO:0008608	attachment of spindle microtubules to kinetochore	GO_BiologicalProcess-EBI-UniProt-GOA-ACAP-ARAP_25.05.2022_00h00	3.17604e-07	0.000118466	2.67486e-19	3.15633e-17	[3, 4, 5]	Group117	24.3902	10	[AURKB, BIRC5, CENPE, ECT2, KIF2C, KNL1, NDC80, RACGAP1, SPAG5, SPC24]
GO:0045143	homologous chromosome segregation	GO_BiologicalProcess-EBI-UniProt-GOA-ACAP-ARAP_25.05.2022_00h00	3.32037e-07	0.000123518	1.45825e-14	1.67699e-12	[4, 5, 6, 7, 9]	Group089	28.125	9	[BRIP1, CCNE2, ESPL1, FANCD2, MRE11, PLK1, PTTG1, SGO2, TRIP13]
GO:0044085	cellular component biogenesis	GO_BiologicalProcess-EBI-UniProt-GOA-ACAP-ARAP_25.05.2022_00h00	4.24245e-07	0.000157395	2.65383e-09	2.83959e-07	[3]	Group069	4.66219	118	[ABCE1, ABLIM3, AIF1L, ALDH1A3, ANLN, ANO6, ASPM, AURKA, AURKB, BIRC5, BRIP1, CAV1, CCNA2, CCNB2, CCP110, CD40, CDC20, CDK1, CENPE, CENPI, CNOT6L, CORO1C, DIAPH2, DLGAP5, DNAJC9, DNMT1, DYNC2H1, ECT2, EEF2K, EIF2S1, EXO1, FANCA, FBXO5, FGD4, H1-2, H1-3, H1-4, H1-5, H2AX, H2BC10, H2BC11, H2BC12, H2BC13, H2BC14, H2BC15, H2BC17, H2BC18, H2BC21, H2BC3, H2BC7, H2BC9, H3C1, H3C10, H3C11, H3C12, H3C7, H…
GO:0051231	spindle elongation	GO_BiologicalProcess-EBI-UniProt-GOA-ACAP-ARAP_25.05.2022_00h00	6.40077e-07	0.000236829	2.67486e-19	3.15633e-17	[3, 4, 5, 8]	Group117	50	6	[AURKB, BIRC5, KIF11, KIF23, PRC1, RACGAP1]
GO:0010389	regulation of G2/M transition of mitotic cell cycle	GO_BiologicalProcess-EBI-UniProt-GOA-ACAP-ARAP_25.05.2022_00h00	6.46616e-07	0.000238601	7.94487e-15	9.21605e-13	[6, 7, 8]	Group111	15.3846	14	[AURKA, AURKB, BARD1, CDC6, CDK1, CLSPN, DEPDC1B, FBXO5, KIF14, MRE11, PLK1, RRM1, TICRR, ZNF367]
GO:1905820	positive regulation of chromosome separation	GO_BiologicalProcess-EBI-UniProt-GOA-ACAP-ARAP_25.05.2022_00h00	7.09047e-07	0.000260929	1.53709e-09	1.66006e-07	[4, 5, 6, 7]	Group045	30.7692	8	[AURKB, BIRC5, DLGAP5, ESPL1, NCAPG, NCAPG2, SMC2, SMC4]
GO:0007076	mitotic chromosome condensation	GO_BiologicalProcess-EBI-UniProt-GOA-ACAP-ARAP_25.05.2022_00h00	8.96305e-07	0.000328944	1.33233e-12	1.51885e-10	[4, 5, 6, 7, 8, 9]	Group105	36.8421	7	[NCAPD2, NCAPD3, NCAPG, NUSAP1, PLK1, SMC2, SMC4]
GO:0010639	negative regulation of organelle organization	GO_BiologicalProcess-EBI-UniProt-GOA-ACAP-ARAP_25.05.2022_00h00	9.04217e-07	0.000330943	2.46731e-23	2.96077e-21	[4, 5, 6]	Group121	8.76623	27	[AURKB, BIRC5, BUB1, BUB1B, CCP110, CDC20, CKAP2, ESPL1, FBXO5, KNTC1, MAD2L1, MAP2, MCM2, NCAPG, NDC80, PHLDB2, PLK1, PTTG1, RDX, SLC25A5, SPC24, TBC1D4, TOP2A, TPX2, TRIP13, TTK, ZWINT]
GO:0044774	mitotic DNA integrity checkpoint signaling	GO_BiologicalProcess-EBI-UniProt-GOA-ACAP-ARAP_25.05.2022_00h00	9.91949e-07	0.000362061	0.00100831	0.0887311	[5, 6, 7, 8, 9, 10]	Group081	16.0494	13	[CDC6, CDK1, CLSPN, DEPDC1B, FANCD2, GTSE1, MAP3K20, MRE11, PBK, PLK1, PRKDC, TICRR, ZNF367]
GO:0090307	mitotic spindle assembly	GO_BiologicalProcess-EBI-UniProt-GOA-ACAP-ARAP_25.05.2022_00h00	1.07128e-06	0.000389947	2.67486e-19	3.15633e-17	[5, 6, 7, 8, 9]	Group117	17.3913	12	[AURKB, BIRC5, CDC20, KIF11, KIF23, KIFC1, MYBL2, PLK1, PRC1, RACGAP1, SMC1A, TPX2]
GO:0032392	DNA geometric change	GO_BiologicalProcess-EBI-UniProt-GOA-ACAP-ARAP_25.05.2022_00h00	1.10721e-06	0.000401916	2.32776e-11	2.63037e-09	[7]	Group119	14.7368	14	[BRIP1, GINS1, HMGA1, HMGB2, MCM2, MCM3, MCM4, MCM5, MCM6, MRE11, POLQ, RFC3, RPA1, TOP2A]
GO:0051052	regulation of DNA metabolic process	GO_BiologicalProcess-EBI-UniProt-GOA-ACAP-ARAP_25.05.2022_00h00	1.14563e-06	0.000414719	3.56823e-09	3.74664e-07	[4, 5, 6, 7]	Group099	7.5431	35	[AURKB, BARD1, BRCA2, CCNA2, CD40, CDC6, CDK1, DACH1, DBF4, DEPDC1B, DFFA, ESCO2, FBXO5, GINS1, H1-2, H1-3, H1-4, H1-5, H2AX, MCM2, MCM3, MCM4, MCM5, MCM6, MRE11, NUCKS1, POLQ, PRKDC, RAD51AP1, RFC3, SLFN11, TFDP1, TICRR, TNFSF4, USP1]
GO:0007144	female meiosis I	GO_BiologicalProcess-EBI-UniProt-GOA-ACAP-ARAP_25.05.2022_00h00	1.38741e-06	0.000500857	1.92449e-10	2.11694e-08	[4, 5, 6, 7, 9]	Group115	62.5	5	[AURKA, CCNB2, FBXO5, NDC80, TRIP13]
GO:0051781	positive regulation of cell division	GO_BiologicalProcess-EBI-UniProt-GOA-ACAP-ARAP_25.05.2022_00h00	1.757e-06	0.000632519	3.94995e-06	0.000387095	[3, 4, 5]	Group094	18.3333	11	[AURKB, BIRC5, CDC6, CIT, ECT2, KIF14, KIF20B, KIF23, RACGAP1, VEGFC, ZNF367]
GO:0000212	meiotic spindle organization	GO_BiologicalProcess-EBI-UniProt-GOA-ACAP-ARAP_25.05.2022_00h00	1.97423e-06	0.000708747	0.00173436	0.140483	[3, 4, 5, 8]	Group039	42.8571	6	[ASPM, AURKA, CCNB2, ESPL1, FBXO5, NDC80]
GO:0030174	regulation of DNA-templated DNA replication initiation	GO_BiologicalProcess-EBI-UniProt-GOA-ACAP-ARAP_25.05.2022_00h00	1.97423e-06	0.000708747	2.32776e-11	2.63037e-09	[6, 7, 8, 9, 10]	Group119	42.8571	6	[MCM2, MCM3, MCM4, MCM5, MCM6, TICRR]
GO:0030219	megakaryocyte differentiation	GO_BiologicalProcess-EBI-UniProt-GOA-ACAP-ARAP_25.05.2022_00h00	2.27519e-06	0.000814519	1.56942e-10	1.75775e-08	[5, 6, 7, 8, 9]	Group118	20	10	[H4-16, H4C1, H4C2, H4C3, H4C4, H4C6, H4C8, H4C9, HMGB2, LOX]
GO:0006974	cellular response to DNA damage stimulus	GO_BiologicalProcess-EBI-UniProt-GOA-ACAP-ARAP_25.05.2022_00h00	2.64782e-06	0.000945272	3.65929e-06	0.000365929	[4]	Group108	6.19469	49	[BARD1, BRCA2, BRIP1, CBL, CBX5, CDK1, CLSPN, CNRIP1, DEPDC1B, ESCO2, EXO1, FAM111A, FANCA, FANCD2, FANCI, FBXO5, GTSE1, H2AX, HMGB2, MAP3K20, MCM2, MCM3, MCM4, MCM5, MCM6, MRE11, NUCKS1, PBK, PCLAF, PLK1, POLQ, PRKDC, PTTG1, RAD51AP1, RFC3, RPA1, RRM1, SAMHD1, SLFN11, SMC1A, SOD2, TICRR, TOP2A, TRIP13, UHRF1, USP1, VRK1, XRCC2, ZNF367]
GO:0051256	mitotic spindle midzone assembly	GO_BiologicalProcess-EBI-UniProt-GOA-ACAP-ARAP_25.05.2022_00h00	3.043e-06	0.00108331	2.67486e-19	3.15633e-17	[4, 5, 6, 7, 8, 9, 10]	Group117	55.5556	5	[AURKB, BIRC5, KIF23, PRC1, RACGAP1]
GO:0044786	cell cycle DNA replication	GO_BiologicalProcess-EBI-UniProt-GOA-ACAP-ARAP_25.05.2022_00h00	3.24807e-06	0.00115306	2.32776e-11	2.63037e-09	[3, 4, 7, 8, 9]	Group119	21.9512	9	[BRCA2, DACH1, DBF4, FBXO5, GINS1, MCM2, MCM3, MCM4, MCM6]
GO:0050000	chromosome localization	GO_BiologicalProcess-EBI-UniProt-GOA-ACAP-ARAP_25.05.2022_00h00	4.11762e-06	0.00145764	2.67486e-19	3.15633e-17	[3]	Group117	15.3846	12	[AURKB, BIRC5, CENPE, CEP55, DLGAP5, FAM83D, KIF14, KIF18A, KIF2C, KIFC1, NDC80, SPAG5]
GO:0006281	DNA repair	GO_BiologicalProcess-EBI-UniProt-GOA-ACAP-ARAP_25.05.2022_00h00	4.29175e-06	0.00151499	2.32776e-11	2.63037e-09	[5, 6, 7]	Group119	6.85185	37	[BARD1, BRCA2, BRIP1, CDK1, CLSPN, DEPDC1B, ESCO2, EXO1, FAM111A, FANCA, FANCD2, FANCI, H2AX, HMGB2, MCM2, MCM3, MCM4, MCM5, MCM6, MRE11, NUCKS1, PCLAF, POLQ, PRKDC, PTTG1, RAD51AP1, RFC3, RPA1, RRM1, SAMHD1, SMC1A, TICRR, TRIP13, UHRF1, USP1, XRCC2, ZNF367]
GO:0051310	metaphase plate congression	GO_BiologicalProcess-EBI-UniProt-GOA-ACAP-ARAP_25.05.2022_00h00	4.67013e-06	0.00164389	2.67486e-19	3.15633e-17	[4, 5]	Group117	16.6667	11	[AURKB, BIRC5, CENPE, CEP55, FAM83D, KIF14, KIF18A, KIF2C, KIFC1, NDC80, SPAG5]
GO:0007062	sister chromatid cohesion	GO_BiologicalProcess-EBI-UniProt-GOA-ACAP-ARAP_25.05.2022_00h00	4.75181e-06	0.00166788	2.46731e-23	2.96077e-21	[3, 4, 5, 6, 7]	Group121	18.5185	10	[BUB1, BUB1B, CDC20, ESCO2, ESPL1, MRE11, NAA50, PLK1, SGO2, SMC1A]
GO:1902969	mitotic DNA replication	GO_BiologicalProcess-EBI-UniProt-GOA-ACAP-ARAP_25.05.2022_00h00	4.99654e-06	0.00174879	0.0252777	1	[4, 5, 6, 9, 10, 11]	Group041	37.5	6	[BRCA2, GINS1, MCM2, MCM3, MCM4, MCM6]
GO:1901989	positive regulation of cell cycle phase transition	GO_BiologicalProcess-EBI-UniProt-GOA-ACAP-ARAP_25.05.2022_00h00	6.25941e-06	0.00218453	1.44448e-22	1.71893e-20	[4, 5, 6, 7]	Group101	13.6842	13	[CDC6, CDK1, DDR2, DLGAP5, ESPL1, FAM83D, FBXO5, RDX, RRM1, RRM2, STIL, TFDP1, UBE2C]
GO:0033043	regulation of organelle organization	GO_BiologicalProcess-EBI-UniProt-GOA-ACAP-ARAP_25.05.2022_00h00	6.59819e-06	0.00229617	4.11081e-06	0.000398748	[4, 5]	Group080	5.65086	56	[AURKA, AURKB, BIRC5, BUB1, BUB1B, CCP110, CDC20, CDC6, CDCA2, CENPE, CIT, CKAP2, CNOT6L, CSNK2A2, DLGAP5, DNMT1, ECT2, ESPL1, FBXO5, IQGAP3, KIF18A, KIF20B, KNTC1, MAD2L1, MAP2, MCM2, MKI67, MRE11, MYCBP2, MYO5A, NCAPD2, NCAPG, NDC80, NUSAP1, PHLDB2, PLK1, PLK4, PTTG1, RAD51AP1, RCC1, RDX, SKA3, SLC25A5, SMC2, SMC4, SPAG5, SPC24, STIL, TACC3, TBC1D4, TOP2A, TPX2, TRIP13, TTK, UBE2C, ZWINT]
GO:0051984	positive regulation of chromosome segregation	GO_BiologicalProcess-EBI-UniProt-GOA-ACAP-ARAP_25.05.2022_00h00	7.29075e-06	0.00252989	1.33233e-12	1.51885e-10	[3, 4, 5]	Group105	28	7	[AURKB, BIRC5, CDC6, NCAPG, NCAPG2, SMC2, SMC4]
GO:0006270	DNA replication initiation	GO_BiologicalProcess-EBI-UniProt-GOA-ACAP-ARAP_25.05.2022_00h00	1.04962e-05	0.00363167	2.32776e-11	2.63037e-09	[5, 6, 7, 8, 9]	Group119	22.2222	8	[CCNE2, CDC6, MCM2, MCM3, MCM4, MCM5, MCM6, TICRR]
GO:0002227	innate immune response in mucosa	GO_BiologicalProcess-EBI-UniProt-GOA-ACAP-ARAP_25.05.2022_00h00	1.06029e-05	0.00365799	0.1068	1	[4, 5, 6, 7]	Group083	45.4545	5	[H2BC10, H2BC11, H2BC12, H2BC21, H2BC7]
GO:0000727	double-strand break repair via break-induced replication	GO_BiologicalProcess-EBI-UniProt-GOA-ACAP-ARAP_25.05.2022_00h00	1.06029e-05	0.00365799	2.32776e-11	2.63037e-09	[8, 9, 10]	Group119	45.4545	5	[MCM2, MCM3, MCM4, MCM5, MCM6]
GO:1905821	positive regulation of chromosome condensation	GO_BiologicalProcess-EBI-UniProt-GOA-ACAP-ARAP_25.05.2022_00h00	1.25659e-05	0.00432269	1.33233e-12	1.51885e-10	[6, 7, 8]	Group105	66.6667	4	[NCAPD2, NCAPG, SMC2, SMC4]
GO:0010972	negative regulation of G2/M transition of mitotic cell cycle	GO_BiologicalProcess-EBI-UniProt-GOA-ACAP-ARAP_25.05.2022_00h00	1.27098e-05	0.00435945	7.94487e-15	9.21605e-13	[6, 7, 8, 9]	Group111	16.6667	10	[AURKB, BARD1, CDC6, CDK1, CLSPN, DEPDC1B, MRE11, PLK1, TICRR, ZNF367]
GO:0065003	protein-containing complex assembly	GO_BiologicalProcess-EBI-UniProt-GOA-ACAP-ARAP_25.05.2022_00h00	1.41197e-05	0.00482895	1.31351e-09	1.43173e-07	[5]	Group109	5.25465	65	[ALDH1A3, ANLN, ANO6, CD40, CDK1, CENPE, CENPI, DIAPH2, DLGAP5, DNAJC9, ECT2, FANCA, FBXO5, H1-2, H1-3, H1-4, H1-5, H2AX, H2BC10, H2BC11, H2BC12, H2BC13, H2BC14, H2BC15, H2BC17, H2BC18, H2BC21, H2BC3, H2BC7, H2BC9, H3C1, H3C10, H3C11, H3C12, H3C7, H3C8, H4-16, H4C1, H4C2, H4C3, H4C4, H4C6, H4C8, H4C9, HELLS, HJURP, HMGB2, HSPD1, KIF14, KNTC1, MAP2, MCM2, MDN1, NCAPG, POLQ, PRKDC, RDX, RRM1, RRM2,…
GO:1901976	regulation of cell cycle checkpoint	GO_BiologicalProcess-EBI-UniProt-GOA-ACAP-ARAP_25.05.2022_00h00	1.53346e-05	0.00522909	4.63531e-07	4.72802e-05	[5, 6, 7, 8, 9]	Group079	18.3673	9	[AURKB, BARD1, BIRC5, BRCA2, DEPDC1B, MAD2L1, MAP3K20, NDC80, PBK]
GO:1901978	positive regulation of cell cycle checkpoint	GO_BiologicalProcess-EBI-UniProt-GOA-ACAP-ARAP_25.05.2022_00h00	1.5654e-05	0.00532237	2.27519e-06	0.000229794	[5, 6, 7, 8, 9, 10]	Group027	31.5789	6	[AURKB, BIRC5, MAD2L1, MAP3K20, NDC80, PBK]
GO:0045931	positive regulation of mitotic cell cycle	GO_BiologicalProcess-EBI-UniProt-GOA-ACAP-ARAP_25.05.2022_00h00	1.71095e-05	0.00580013	1.44448e-22	1.71893e-20	[4, 5, 6]	Group101	12.5	13	[BRCA2, CDC6, CDK1, DDR2, DLGAP5, ESPL1, FBXO5, RDX, RRM1, RRM2, STIL, TFDP1, UBE2C]
GO:0034501	protein localization to kinetochore	GO_BiologicalProcess-EBI-UniProt-GOA-ACAP-ARAP_25.05.2022_00h00	2.17875e-05	0.00736416	9.07563e-17	1.06185e-14	[8]	Group036	30	6	[AURKB, CDK1, KNL1, KNTC1, NDC80, TTK]
GO:0010032	meiotic chromosome condensation	GO_BiologicalProcess-EBI-UniProt-GOA-ACAP-ARAP_25.05.2022_00h00	2.86089e-05	0.0096412	1.33233e-12	1.51885e-10	[4, 5, 6, 7]	Group105	57.1429	4	[NCAPD2, NCAPD3, SMC2, SMC4]
GO:0051656	establishment of organelle localization	GO_BiologicalProcess-EBI-UniProt-GOA-ACAP-ARAP_25.05.2022_00h00	2.8696e-05	0.00964185	2.67486e-19	3.15633e-17	[3]	Group117	7.45856	27	[ABCE1, AURKB, BIRC5, CBL, CENPE, CEP55, ESPL1, FAM83D, KIF14, KIF18A, KIF2C, KIFC1, LMNB1, MAD2L1, MAP2, MDN1, MYO1B, MYO5A, NDC80, NUP88, NUSAP1, PLK1, RAB27A, RAN, SPAG5, SPRY1, SYNE3]
GO:0043933	protein-containing complex organization	GO_BiologicalProcess-EBI-UniProt-GOA-ACAP-ARAP_25.05.2022_00h00	2.95147e-05	0.00988741	1.31351e-09	1.43173e-07	[4]	Group109	4.98221	70	[ABCE1, ALDH1A3, ANLN, ANO6, CD40, CDK1, CENPE, CENPI, CKAP2, DIAPH2, DLGAP5, DNAJC9, ECT2, FANCA, FBXO5, H1-2, H1-3, H1-4, H1-5, H2AX, H2BC10, H2BC11, H2BC12, H2BC13, H2BC14, H2BC15, H2BC17, H2BC18, H2BC21, H2BC3, H2BC7, H2BC9, H3C1, H3C10, H3C11, H3C12, H3C7, H3C8, H4-16, H4C1, H4C2, H4C3, H4C4, H4C6, H4C8, H4C9, HELLS, HJURP, HMGA1, HMGB2, HSPD1, KIF14, KIF18A, KIF2C, KNTC1, MAP2, MCM2, MDN1, …
GO:0044843	cell cycle G1/S phase transition	GO_BiologicalProcess-EBI-UniProt-GOA-ACAP-ARAP_25.05.2022_00h00	3.06036e-05	0.0102216	1.44448e-22	1.71893e-20	[4, 5]	Group101	8.92019	19	[BRIP1, CCNA2, CCNE2, CDC6, CDKN2C, DBF4, DDR2, FAM83D, GTSE1, IQGAP3, KIF14, PRKDC, RCC1, RDX, RRM1, RRM2, SLFN11, STIL, TFDP1]
GO:0035825	homologous recombination	GO_BiologicalProcess-EBI-UniProt-GOA-ACAP-ARAP_25.05.2022_00h00	3.48551e-05	0.0116067	0.000114658	0.0108926	[6, 7, 8]	Group037	19.0476	8	[BARD1, BRIP1, FANCD2, MRE11, NUCKS1, RAD51AP1, TOP2A, TRIP13]
GO:0007080	mitotic metaphase plate congression	GO_BiologicalProcess-EBI-UniProt-GOA-ACAP-ARAP_25.05.2022_00h00	4.03489e-05	0.0133958	3.94914e-06	0.000390965	[4, 5, 6, 7, 8, 9]	Group110	16.3636	9	[AURKB, BIRC5, CENPE, CEP55, KIF14, KIF18A, KIF2C, KIFC1, NDC80]
GO:0009314	response to radiation	GO_BiologicalProcess-EBI-UniProt-GOA-ACAP-ARAP_25.05.2022_00h00	6.44205e-05	0.0212588	0.000419996	0.0386397	[3]	Group053	7.4184	25	[AURKB, BARD1, BRCA2, CBL, CNRIP1, DEPDC1B, ECT2, EIF2S1, FANCD2, H2AX, MAP3K20, MME, NUCKS1, PBK, PCLAF, PPP1CC, PRDM1, PRKDC, RAD51AP1, RNF7, SMC1A, SOD2, TICRR, USP1, XRCC2]
GO:0007095	mitotic G2 DNA damage checkpoint signaling	GO_BiologicalProcess-EBI-UniProt-GOA-ACAP-ARAP_25.05.2022_00h00	6.42849e-05	0.0212783	7.94487e-15	9.21605e-13	[6, 7, 8, 9, 10, 11, 12]	Group111	20.5882	7	[CDK1, CLSPN, DEPDC1B, MRE11, PLK1, TICRR, ZNF367]
GO:0051383	kinetochore organization	GO_BiologicalProcess-EBI-UniProt-GOA-ACAP-ARAP_25.05.2022_00h00	6.81752e-05	0.0224296	1.53709e-09	1.66006e-07	[6]	Group045	25	6	[CENPE, DLGAP5, KNTC1, NDC80, SMC2, SMC4]
GO:1902808	positive regulation of cell cycle G1/S phase transition	GO_BiologicalProcess-EBI-UniProt-GOA-ACAP-ARAP_25.05.2022_00h00	6.92289e-05	0.0227071	1.44448e-22	1.71893e-20	[5, 6, 7, 8]	Group101	17.3913	8	[CDC6, DDR2, FAM83D, RDX, RRM1, RRM2, STIL, TFDP1]
GO:0051653	spindle localization	GO_BiologicalProcess-EBI-UniProt-GOA-ACAP-ARAP_25.05.2022_00h00	8.12273e-05	0.0265613	0.00173436	0.140483	[3, 4]	Group039	17.0213	8	[ASPM, ESPL1, MAD2L1, NDC80, NUSAP1, PLK1, SPAG5, SPRY1]
GO:0010212	response to ionizing radiation	GO_BiologicalProcess-EBI-UniProt-GOA-ACAP-ARAP_25.05.2022_00h00	8.66794e-05	0.0282575	0.000419996	0.0386397	[4]	Group053	10.1449	14	[BARD1, BRCA2, CBL, DEPDC1B, ECT2, FANCD2, H2AX, MAP3K20, NUCKS1, PRKDC, RAD51AP1, SOD2, TICRR, XRCC2]
GO:0032506	cytokinetic process	GO_BiologicalProcess-EBI-UniProt-GOA-ACAP-ARAP_25.05.2022_00h00	9.46164e-05	0.0307503	0.178586	1	[3, 4, 5]	Group059	19.4444	7	[ANLN, AURKB, CEP55, ECT2, KIF20A, KIF20B, RACGAP1]
GO:0000082	G1/S transition of mitotic cell cycle	GO_BiologicalProcess-EBI-UniProt-GOA-ACAP-ARAP_25.05.2022_00h00	0.000106309	0.034444	1.44448e-22	1.71893e-20	[5, 6]	Group101	8.71795	17	[BRIP1, CCNE2, CDC6, CDKN2C, DBF4, DDR2, GTSE1, IQGAP3, KIF14, PRKDC, RCC1, RDX, RRM1, RRM2, SLFN11, STIL, TFDP1]
GO:0006302	double-strand break repair	GO_BiologicalProcess-EBI-UniProt-GOA-ACAP-ARAP_25.05.2022_00h00	0.00013479	0.0435373	3.65929e-06	0.000365929	[6, 7, 8]	Group108	7.55396	21	[BRCA2, BRIP1, DEPDC1B, ESCO2, FANCD2, H2AX, HMGB2, MCM2, MCM3, MCM4, MCM5, MCM6, MRE11, NUCKS1, POLQ, PRKDC, RAD51AP1, RPA1, SAMHD1, TRIP13, XRCC2]
GO:0007292	female gamete generation	GO_BiologicalProcess-EBI-UniProt-GOA-ACAP-ARAP_25.05.2022_00h00	0.000139442	0.0449004	1.92449e-10	2.11694e-08	[4, 5]	Group115	11.7021	11	[ASPM, AURKA, BRCA2, CCNB2, DIAPH2, FBXO5, NDC80, PLK1, TOP2A, TRIP13, TTK]
GO:0051338	regulation of transferase activity	GO_BiologicalProcess-EBI-UniProt-GOA-ACAP-ARAP_25.05.2022_00h00	0.000160446	0.0515031	0.00499824	0.389863	[4]	Group120	5.76631	38	[AURKB, BUB1B, CAV1, CBL, CCNA2, CCNB2, CCNE2, CD40, CDC20, CDC6, CDKN2C, CENPE, CKS1B, CLSPN, CORO1C, DBF4, DDR2, DIPK2A, ECT2, FBXO5, GINS1, HEG1, KIF14, LDB2, MAD2L1, MAP3K5, MCM2, MRE11, NCAPG2, NLRC5, PLK1, PRKAR2B, RFC3, SPRY1, TPX2, UBE2C, VEGFC, ZNF367]
GO:0051988	regulation of attachment of spindle microtubules to kinetochore	GO_BiologicalProcess-EBI-UniProt-GOA-ACAP-ARAP_25.05.2022_00h00	0.00016458	0.0526657	3.94995e-06	0.000387095	[4, 5, 6]	Group094	27.7778	5	[AURKB, BIRC5, ECT2, RACGAP1, SPAG5]
GO:0033365	protein localization to organelle	GO_BiologicalProcess-EBI-UniProt-GOA-ACAP-ARAP_25.05.2022_00h00	0.000173376	0.0553068	1.56942e-10	1.75775e-08	[5]	Group118	5.45906	44	[ABLIM3, AURKA, AURKB, BARD1, BCAP29, BRCA2, BUB1B, CDK1, CSE1L, CSNK2A2, DYNC2H1, ECT2, ESCO2, FAM83D, H1-5, H2AC4, H2AC8, H2BC11, H4-16, H4C1, H4C2, H4C3, H4C4, H4C6, H4C8, H4C9, HSPD1, KIF20B, KNL1, KNTC1, LMNB1, MID2, NCOA4, NDC80, NUP188, NUP88, PLK1, RAN, RDX, RPA1, SPAG5, STIL, TTK, VRK1]
GO:0010332	response to gamma radiation	GO_BiologicalProcess-EBI-UniProt-GOA-ACAP-ARAP_25.05.2022_00h00	0.00019503	0.0620194	0.000419996	0.0386397	[5]	Group053	15.0943	8	[BRCA2, CBL, FANCD2, H2AX, MAP3K20, PRKDC, SOD2, XRCC2]
GO:0022412	cellular process involved in reproduction in multicellular organism	GO_BiologicalProcess-EBI-UniProt-GOA-ACAP-ARAP_25.05.2022_00h00	0.000211184	0.0669453	1.92449e-10	2.11694e-08	[2, 3]	Group115	7.9646	18	[ASPM, AURKA, BRCA2, BRIP1, CCNB2, DIAPH2, FANCA, FBXO5, HMGB2, KIF18A, KNL1, NDC80, PLK1, PRDM1, TOP2A, TRIP13, TTK, UBE2J1]
GO:0045638	negative regulation of myeloid cell differentiation	GO_BiologicalProcess-EBI-UniProt-GOA-ACAP-ARAP_25.05.2022_00h00	0.000220196	0.069582	1.56942e-10	1.75775e-08	[4, 5, 6, 7, 8, 9, 10]	Group118	13.2353	9	[H4-16, H4C1, H4C2, H4C3, H4C4, H4C6, H4C8, H4C9, LDB2]
GO:1904668	positive regulation of ubiquitin protein ligase activity	GO_BiologicalProcess-EBI-UniProt-GOA-ACAP-ARAP_25.05.2022_00h00	0.00024455	0.0770334	4.93446e-05	0.00473709	[7, 9, 10, 11, 12]	Group106	36.3636	4	[CDC20, PLK1, UBE2C, ZNF367]
GO:0070601	centromeric sister chromatid cohesion	GO_BiologicalProcess-EBI-UniProt-GOA-ACAP-ARAP_25.05.2022_00h00	0.00024455	0.0770334	2.46731e-23	2.96077e-21	[4, 5, 6, 7, 8]	Group121	36.3636	4	[BUB1, BUB1B, NAA50, SGO2]
GO:0003006	developmental process involved in reproduction	GO_BiologicalProcess-EBI-UniProt-GOA-ACAP-ARAP_25.05.2022_00h00	0.000292648	0.0918915	0.000478742	0.0435655	[2, 3]	Group090	5.8319	34	[A2M, ADAM15, ADGRG1, ASPM, AURKA, BRCA2, BRIP1, CBL, CCNA2, CENPI, CFAP97, CNRIP1, CSNK2A2, DACH1, DIAPH2, FANCA, FBXO5, FST, H2AX, HMGB2, KIF18A, KNL1, MME, NCOA4, PCDH12, PLK4, PRDM1, PRKDC, PTTG1, RACGAP1, SULF1, TRIP13, UBE2J1, VASH1]
GO:0090267	positive regulation of mitotic cell cycle spindle assembly checkpoint	GO_BiologicalProcess-EBI-UniProt-GOA-ACAP-ARAP_25.05.2022_00h00	0.000357966	0.112043	4.63531e-07	4.72802e-05	[4, 5, 6, 7, 8, 9, 10, 11, 12, 13, 14, 15, 16]	Group079	33.3333	4	[AURKB, BIRC5, MAD2L1, NDC80]
GO:0051315	attachment of mitotic spindle microtubules to kinetochore	GO_BiologicalProcess-EBI-UniProt-GOA-ACAP-ARAP_25.05.2022_00h00	0.000362276	0.11303	4.63531e-07	4.72802e-05	[4, 5, 6, 7, 8, 9, 10]	Group079	23.8095	5	[AURKB, BIRC5, CENPE, KIF2C, NDC80]
GO:0006915	apoptotic process	GO_BiologicalProcess-EBI-UniProt-GOA-ACAP-ARAP_25.05.2022_00h00	0.000364072	0.113226	0.00930423	0.697817	[4]	Group091	4.73373	64	[ADAM15, ALDH1A3, ANO6, ANP32A, AURKA, AURKB, BARD1, BCAP29, BIRC5, BMX, BRCA2, BUB1, BUB1B, CAV1, CBL, CCNA2, CD40, CDCA7, CDK1, CIT, CKAP2, CNRIP1, CSNK2A2, DDR2, DFFA, DIPK2A, DNMT1, DPP8, ECT2, EEF2K, EIF2S1, ENO1, ESPL1, GBE1, GPI, HELLS, HINT1, HMGB2, HSPD1, ITGA6, KIF14, LOX, MAD2L1, MAP3K20, MAP3K5, MCM2, MELK, MRE11, MYBL2, NQO1, PHLDA1, PLK1, PRKDC, RNF144B, SLC25A5, SOD2, STIL, SULF1, …
GO:0034508	centromere complex assembly	GO_BiologicalProcess-EBI-UniProt-GOA-ACAP-ARAP_25.05.2022_00h00	0.000372949	0.115614	1.53709e-09	1.66006e-07	[6, 7]	Group045	18.75	6	[CENPE, CENPI, DLGAP5, HELLS, HJURP, KNTC1]
GO:0000724	double-strand break repair via homologous recombination	GO_BiologicalProcess-EBI-UniProt-GOA-ACAP-ARAP_25.05.2022_00h00	0.000439439	0.135787	2.32776e-11	2.63037e-09	[7, 8, 9]	Group119	8.69565	14	[BRCA2, H2AX, MCM2, MCM3, MCM4, MCM5, MCM6, MRE11, NUCKS1, POLQ, RAD51AP1, RPA1, SAMHD1, XRCC2]
GO:0051177	meiotic sister chromatid cohesion	GO_BiologicalProcess-EBI-UniProt-GOA-ACAP-ARAP_25.05.2022_00h00	0.000504587	0.155413	2.46731e-23	2.96077e-21	[4, 5, 6, 7, 8, 10]	Group121	30.7692	4	[BUB1, BUB1B, SGO2, SMC1A]
GO:0007098	centrosome cycle	GO_BiologicalProcess-EBI-UniProt-GOA-ACAP-ARAP_25.05.2022_00h00	0.000530498	0.162863	0.000182985	0.0170176	[3, 4, 5, 8]	Group098	9.44882	12	[AURKA, BRCA2, CCP110, CDK1, KIF11, MCM2, NDC80, PCLAF, PLK1, PLK4, STIL, XRCC2]
GO:0000915	actomyosin contractile ring assembly	GO_BiologicalProcess-EBI-UniProt-GOA-ACAP-ARAP_25.05.2022_00h00	0.000538585	0.164807	0.178586	1	[4, 5, 6, 7, 9]	Group059	50	3	[ANLN, ECT2, RACGAP1]
GO:1902975	mitotic DNA replication initiation	GO_BiologicalProcess-EBI-UniProt-GOA-ACAP-ARAP_25.05.2022_00h00	0.000538585	0.164807	2.32776e-11	2.63037e-09	[4, 5, 6, 7, 8, 9, 10, 11, 12]	Group119	50	3	[MCM2, MCM3, MCM4]
GO:0044092	negative regulation of molecular function	GO_BiologicalProcess-EBI-UniProt-GOA-ACAP-ARAP_25.05.2022_00h00	0.000592507	0.180715	0.00164069	0.134537	[3]	Group096	5.33333	40	[A2M, ABCE1, ADAM15, AURKA, AURKB, BIRC5, BUB1B, CAV1, CBL, CDC20, CDKN2C, CIT, CNRIP1, CORO1C, CSNK2A2, DDR2, DFFA, EIF2S1, FBXO5, FST, GPI, HEG1, LXN, MAD2L1, MAP2, MCM2, NCAPG2, NLRC5, NQO1, NUCKS1, PABIR2, PLK1, PRKAR2B, PTTG1, RDX, RNF7, SLC39A14, SPRY1, TFDP1, TNFSF4]
GO:0048608	reproductive structure development	GO_BiologicalProcess-EBI-UniProt-GOA-ACAP-ARAP_25.05.2022_00h00	0.000628193	0.190971	0.00343298	0.271206	[3, 4, 5, 6]	Group060	7.01754	20	[A2M, ADAM15, ADGRG1, ASPM, BRCA2, BRIP1, CBL, CCNA2, CNRIP1, FANCA, FST, HMGB2, KIF18A, MME, NCOA4, PCDH12, PLK4, PRDM1, SULF1, VASH1]
GO:0061844	antimicrobial humoral immune response mediated by antimicrobial peptide	GO_BiologicalProcess-EBI-UniProt-GOA-ACAP-ARAP_25.05.2022_00h00	0.00070145	0.212539	0.1068	1	[5, 6, 7]	Group083	20.8333	5	[H2BC10, H2BC11, H2BC12, H2BC21, H2BC7]
GO:0007129	homologous chromosome pairing at meiosis	GO_BiologicalProcess-EBI-UniProt-GOA-ACAP-ARAP_25.05.2022_00h00	0.00070145	0.212539	1.45825e-14	1.67699e-12	[4, 5, 6, 7, 8, 10]	Group089	20.8333	5	[BRIP1, CCNE2, FANCD2, MRE11, TRIP13]
GO:0007548	sex differentiation	GO_BiologicalProcess-EBI-UniProt-GOA-ACAP-ARAP_25.05.2022_00h00	0.000714971	0.215921	0.000583903	0.0525513	[3, 4]	Group023	8.28402	14	[A2M, ADAM15, ADGRG1, ASPM, BRCA2, BRIP1, CBL, CENPI, DACH1, FANCA, FST, HMGB2, KIF18A, NCOA4]
GO:0007131	reciprocal meiotic recombination	GO_BiologicalProcess-EBI-UniProt-GOA-ACAP-ARAP_25.05.2022_00h00	0.000722838	0.217574	1.45825e-14	1.67699e-12	[3, 4, 5, 6, 7, 8, 9, 10]	Group089	16.6667	6	[BRIP1, FANCD2, MRE11, RAD51AP1, TOP2A, TRIP13]
GO:0022616	DNA strand elongation	GO_BiologicalProcess-EBI-UniProt-GOA-ACAP-ARAP_25.05.2022_00h00	0.000840745	0.252223	2.32776e-11	2.63037e-09	[5, 6, 7]	Group119	16.2162	6	[GINS1, MCM3, MCM4, MRE11, NUCKS1, RFC3]
GO:0000054	ribosomal subunit export from nucleus	GO_BiologicalProcess-EBI-UniProt-GOA-ACAP-ARAP_25.05.2022_00h00	0.000917448	0.274317	0.592562	1	[3, 4, 6, 7, 8]	Group065	26.6667	4	[ABCE1, MDN1, NUP88, RAN]
GO:0010216	maintenance of DNA methylation	GO_BiologicalProcess-EBI-UniProt-GOA-ACAP-ARAP_25.05.2022_00h00	0.000921066	0.274478	3.38776e-07	3.52327e-05	[5, 6, 7]	Group074	42.8571	3	[DNMT1, HELLS, UHRF1]
GO:1903490	positive regulation of mitotic cytokinesis	GO_BiologicalProcess-EBI-UniProt-GOA-ACAP-ARAP_25.05.2022_00h00	0.000921066	0.274478	4.63531e-07	4.72802e-05	[5, 6, 7, 8]	Group079	42.8571	3	[AURKB, BIRC5, KIF20B]
GO:0045005	DNA-templated DNA replication maintenance of fidelity	GO_BiologicalProcess-EBI-UniProt-GOA-ACAP-ARAP_25.05.2022_00h00	0.000995095	0.295543	1.76291e-10	1.95683e-08	[5, 6, 7, 8, 9]	Group021	13.4615	7	[BARD1, BRCA2, FAM111A, MRE11, NUCKS1, SAMHD1, SLFN11]
GO:1902806	regulation of cell cycle G1/S phase transition	GO_BiologicalProcess-EBI-UniProt-GOA-ACAP-ARAP_25.05.2022_00h00	0.00110335	0.326591	1.44448e-22	1.71893e-20	[5, 6, 7]	Group101	8.28025	13	[CDC6, CDKN2C, DDR2, FAM83D, GTSE1, KIF14, PRKDC, RDX, RRM1, RRM2, SLFN11, STIL, TFDP1]
GO:0016538	cyclin-dependent protein serine/threonine kinase regulator activity	GO_BiologicalProcess-EBI-UniProt-GOA-ACAP-ARAP_25.05.2022_00h00	0.00112056	0.330565	0.00278433	0.222747	[6, 7]	Group093	15.3846	6	[CCNA2, CCNB2, CCNE2, CDKN2C, CKS1B, MCM2]
GO:0040020	regulation of meiotic nuclear division	GO_BiologicalProcess-EBI-UniProt-GOA-ACAP-ARAP_25.05.2022_00h00	0.00119384	0.350989	4.93446e-05	0.00473709	[4, 5, 6, 7, 8]	Group106	25	4	[CDC20, FBXO5, RAD51AP1, TRIP13]
GO:0007096	regulation of exit from mitosis	GO_BiologicalProcess-EBI-UniProt-GOA-ACAP-ARAP_25.05.2022_00h00	0.00119384	0.350989	4.93446e-05	0.00473709	[6, 7, 8, 9]	Group106	25	4	[ANLN, KNTC1, UBE2C, ZNF367]
GO:2000001	regulation of DNA damage checkpoint	GO_BiologicalProcess-EBI-UniProt-GOA-ACAP-ARAP_25.05.2022_00h00	0.00123523	0.361922	2.27519e-06	0.000229794	[5, 6, 7, 8, 9, 10, 11]	Group027	18.5185	5	[BARD1, BRCA2, DEPDC1B, MAP3K20, PBK]
GO:0072698	protein localization to microtubule cytoskeleton	GO_BiologicalProcess-EBI-UniProt-GOA-ACAP-ARAP_25.05.2022_00h00	0.00124998	0.364995	0.000182985	0.0170176	[7]	Group098	12.963	7	[AURKA, FAM83D, KIF20B, MID2, SPAG5, STIL, TTK]
GO:0071897	DNA biosynthetic process	GO_BiologicalProcess-EBI-UniProt-GOA-ACAP-ARAP_25.05.2022_00h00	0.00132212	0.384737	0.00017418	0.016373	[5, 6, 7]	Group073	7.77778	14	[AURKB, DACH1, GINS1, LOX, MRE11, PCLAF, POLQ, RFC3, RPA1, RRM1, TFDP1, TK1, TYMS, USP1]
GO:0043086	negative regulation of catalytic activity	GO_BiologicalProcess-EBI-UniProt-GOA-ACAP-ARAP_25.05.2022_00h00	0.00140446	0.407295	0.00164069	0.134537	[4]	Group096	5.67515	29	[A2M, ABCE1, BIRC5, BUB1B, CAV1, CBL, CDC20, CDKN2C, CIT, CORO1C, CSNK2A2, DDR2, DFFA, FBXO5, GPI, HEG1, LXN, MAD2L1, MCM2, NCAPG2, NQO1, PABIR2, PLK1, PRKAR2B, PTTG1, RDX, RNF7, SLC39A14, SPRY1]
GO:0035999	tetrahydrofolate interconversion	GO_BiologicalProcess-EBI-UniProt-GOA-ACAP-ARAP_25.05.2022_00h00	0.00144021	0.41622	0.00144021	0.120977	[4, 6, 7]	Group017	37.5	3	[MTHFD1, MTHFD2, TYMS]
GO:0110025	DNA strand resection involved in replication fork processing	GO_BiologicalProcess-EBI-UniProt-GOA-ACAP-ARAP_25.05.2022_00h00	0.00144021	0.41622	1.76291e-10	1.95683e-08	[5, 6, 7, 8, 9, 10, 11]	Group021	37.5	3	[BARD1, MRE11, SAMHD1]
GO:0044771	meiotic cell cycle phase transition	GO_BiologicalProcess-EBI-UniProt-GOA-ACAP-ARAP_25.05.2022_00h00	0.00144021	0.41622	9.07563e-17	1.06185e-14	[3, 4, 5]	Group036	37.5	3	[CCNB2, NDC80, TTK]
GO:0051129	negative regulation of cellular component organization	GO_BiologicalProcess-EBI-UniProt-GOA-ACAP-ARAP_25.05.2022_00h00	0.00146083	0.420719	2.46731e-23	2.96077e-21	[3, 4, 5]	Group121	5.53571	31	[AURKB, BIRC5, BUB1, BUB1B, CAV1, CCP110, CDC20, CKAP2, CORO1C, DPP4, ESPL1, FBXO5, KIF14, KNTC1, MAD2L1, MAP2, MCM2, NCAPG, NDC80, PHLDB2, PLK1, PTTG1, RDX, SLC25A5, SPC24, TBC1D4, TOP2A, TPX2, TRIP13, TTK, ZWINT]
GO:1901970	positive regulation of mitotic sister chromatid separation	GO_BiologicalProcess-EBI-UniProt-GOA-ACAP-ARAP_25.05.2022_00h00	0.00152366	0.437291	0.0795027	1	[5, 6, 7, 8, 9, 10, 11]	Group025	23.5294	4	[AURKB, BIRC5, DLGAP5, ESPL1]
GO:0006271	DNA strand elongation involved in DNA replication	GO_BiologicalProcess-EBI-UniProt-GOA-ACAP-ARAP_25.05.2022_00h00	0.00152366	0.437291	0.00017418	0.016373	[6, 7, 8, 9]	Group073	23.5294	4	[GINS1, MCM3, MCM4, RFC3]
GO:0043066	negative regulation of apoptotic process	GO_BiologicalProcess-EBI-UniProt-GOA-ACAP-ARAP_25.05.2022_00h00	0.00159182	0.453668	0.00930423	0.697817	[5, 6, 7]	Group091	5.37459	33	[AURKA, AURKB, BARD1, BIRC5, CAV1, CBL, CCNA2, CDK1, CSNK2A2, DDR2, DFFA, DIPK2A, DNMT1, EEF2K, ENO1, GBE1, GPI, HELLS, HMGB2, HSPD1, ITGA6, KIF14, MAD2L1, MRE11, NQO1, PLK1, PRKDC, RNF144B, SLC25A5, SOD2, STIL, TNFSF18, XRCC2]
GO:0051128	regulation of cellular component organization	GO_BiologicalProcess-EBI-UniProt-GOA-ACAP-ARAP_25.05.2022_00h00	0.00159816	0.453877	2.46731e-23	2.96077e-21	[3, 4]	Group121	4.28731	77	[ADAM15, AHNAK, ANLN, ANO6, AURKA, AURKB, BIRC5, BUB1, BUB1B, CAV1, CBL, CCP110, CDC20, CDC6, CDCA2, CDKN2C, CENPE, CIT, CKAP2, CNOT6L, CORO1C, CSNK2A2, DDR2, DLGAP5, DNMT1, DPP4, ECT2, EEF2K, ENO1, ESPL1, FBXO5, H1-5, HJURP, IQGAP3, ITGA6, KIF14, KIF18A, KIF20B, KNTC1, L3MBTL3, LDB2, MAD2L1, MAP2, MCM2, MKI67, MRE11, MYCBP2, MYO5A, NCAPD2, NCAPG, NDC80, NUSAP1, PHLDB2, PLK1, PLK4, PTTG1, RAD51AP…
GO:0002200	somatic diversification of immune receptors	GO_BiologicalProcess-EBI-UniProt-GOA-ACAP-ARAP_25.05.2022_00h00	0.00158873	0.454377	0.0227627	1	[2, 3, 5, 6]	Group052	11.1111	8	[CD40, EXO1, HMGB2, HSPD1, POLQ, PRKDC, SAMHD1, TNFSF4]
GO:0050830	defense response to Gram-positive bacterium	GO_BiologicalProcess-EBI-UniProt-GOA-ACAP-ARAP_25.05.2022_00h00	0.00166766	0.471948	0.1068	1	[5, 6, 7]	Group083	14.2857	6	[H2BC10, H2BC11, H2BC12, H2BC21, H2BC7, HMGB2]
GO:0051053	negative regulation of DNA metabolic process	GO_BiologicalProcess-EBI-UniProt-GOA-ACAP-ARAP_25.05.2022_00h00	0.00171699	0.484192	0.000635025	0.0565172	[4, 5, 6, 7, 8]	Group022	8.73016	11	[BRCA2, CDC6, DACH1, DFFA, FBXO5, H1-2, H1-3, H1-4, H1-5, POLQ, SLFN11]
GO:0006959	humoral immune response	GO_BiologicalProcess-EBI-UniProt-GOA-ACAP-ARAP_25.05.2022_00h00	0.0017376	0.488266	0.1068	1	[3]	Group083	10.9589	8	[A2M, EXO1, GPI, H2BC10, H2BC11, H2BC12, H2BC21, H2BC7]
GO:0071479	cellular response to ionizing radiation	GO_BiologicalProcess-EBI-UniProt-GOA-ACAP-ARAP_25.05.2022_00h00	0.0017376	0.488266	2.71004e-09	2.87264e-07	[5, 6]	Group103	10.9589	8	[BARD1, BRCA2, DEPDC1B, ECT2, H2AX, MAP3K20, NUCKS1, RAD51AP1]
GO:0030509	BMP signaling pathway	GO_BiologicalProcess-EBI-UniProt-GOA-ACAP-ARAP_25.05.2022_00h00	0.549616	0.549616	0.247207	1	[5, 6, 7, 8]	Group084	4.0404	4	[CCNA2, ELAPOR2, FST, SULF1]
GO:0007276	gamete generation	GO_BiologicalProcess-EBI-UniProt-GOA-ACAP-ARAP_25.05.2022_00h00	0.00205213	0.574597	1.92449e-10	2.11694e-08	[3, 4]	Group115	5.95238	25	[ASPM, AURKA, BRCA2, BRIP1, CCNB2, CFAP97, CSNK2A2, DIAPH2, FANCA, FANCD2, FBXO5, FST, H2AX, HMGB2, KIF18A, KNL1, NDC80, PLK1, PRDM1, PTTG1, RACGAP1, TOP2A, TRIP13, TTK, UBE2J1]
GO:0051438	regulation of ubiquitin-protein transferase activity	GO_BiologicalProcess-EBI-UniProt-GOA-ACAP-ARAP_25.05.2022_00h00	0.00211245	0.589373	4.93446e-05	0.00473709	[5, 9, 10]	Group106	11.8644	7	[BUB1B, CDC20, FBXO5, MAD2L1, PLK1, UBE2C, ZNF367]
GO:0051445	regulation of meiotic cell cycle	GO_BiologicalProcess-EBI-UniProt-GOA-ACAP-ARAP_25.05.2022_00h00	0.00213155	0.592572	1.92449e-10	2.11694e-08	[3, 4, 5]	Group115	13.6364	6	[ASPM, CDC20, FBXO5, RAD51AP1, TRIP13, TTK]
GO:0045637	regulation of myeloid cell differentiation	GO_BiologicalProcess-EBI-UniProt-GOA-ACAP-ARAP_25.05.2022_00h00	0.00227026	0.628862	1.56942e-10	1.75775e-08	[4, 5, 6, 7, 8, 9]	Group118	8	12	[H4-16, H4C1, H4C2, H4C3, H4C4, H4C6, H4C8, H4C9, HMGB2, LDB2, LOX, PRKDC]
GO:0008584	male gonad development	GO_BiologicalProcess-EBI-UniProt-GOA-ACAP-ARAP_25.05.2022_00h00	0.00254464	0.70232	0.000478742	0.0435655	[5, 6, 7, 8]	Group090	9.47368	9	[ADAM15, ADGRG1, ASPM, BRIP1, CBL, FANCA, HMGB2, KIF18A, NCOA4]
GO:1904385	cellular response to angiotensin	GO_BiologicalProcess-EBI-UniProt-GOA-ACAP-ARAP_25.05.2022_00h00	0.00288392	0.793079	0.221124	1	[6, 7, 8]	Group082	20	4	[BRIP1, CAV1, CDC6, DDR2]
GO:0098532	histone H3-K27 trimethylation	GO_BiologicalProcess-EBI-UniProt-GOA-ACAP-ARAP_25.05.2022_00h00	0.00294777	0.807689	3.56823e-09	3.74664e-07	[8, 9, 10, 11]	Group099	30	3	[H1-2, H1-3, H1-4]
GO:0033314	mitotic DNA replication checkpoint signaling	GO_BiologicalProcess-EBI-UniProt-GOA-ACAP-ARAP_25.05.2022_00h00	0.00294777	0.807689	7.94487e-15	9.21605e-13	[6, 7, 8, 9, 10, 11]	Group111	30	3	[CDC6, CLSPN, TICRR]
GO:0048609	multicellular organismal reproductive process	GO_BiologicalProcess-EBI-UniProt-GOA-ACAP-ARAP_25.05.2022_00h00	0.00297476	0.812111	1.92449e-10	2.11694e-08	[2, 3]	Group115	5.5102	27	[A2M, ASPM, AURKA, BRCA2, BRIP1, CCNB2, CFAP97, CSNK2A2, DIAPH2, FANCA, FANCD2, FBXO5, FST, H2AX, HMGB2, KIF18A, KNL1, MYCBP2, NDC80, PLK1, PRDM1, PTTG1, RACGAP1, TOP2A, TRIP13, TTK, UBE2J1]
GO:0050790	regulation of catalytic activity	GO_BiologicalProcess-EBI-UniProt-GOA-ACAP-ARAP_25.05.2022_00h00	0.00301313	0.819572	0.00164069	0.134537	[3]	Group096	4.28135	70	[A2M, ABCE1, AURKB, BIRC5, BUB1B, CAV1, CBL, CCNA2, CCNB2, CCNE2, CD40, CDC20, CDC6, CDKN2C, CENPE, CIT, CKS1B, CLSPN, CORO1C, CSNK2A2, DBF4, DDR2, DEPDC1, DEPDC1B, DFFA, DIPK2A, ECT2, EIF2B3, EIF2S1, FBXO5, FGD4, GINS1, GPI, HEG1, HMGB2, HSPD1, IQGAP3, ITGA6, KIF14, LDB2, LXN, MAD2L1, MAP3K5, MCM2, MRE11, MYCBP2, NCAPG2, NLRC5, NQO1, PABIR2, PLEKHG1, PLK1, PRKAR2B, PTTG1, RACGAP1, RCC1, RDX, RFC…
GO:0051785	positive regulation of nuclear division	GO_BiologicalProcess-EBI-UniProt-GOA-ACAP-ARAP_25.05.2022_00h00	0.00312317	0.846379	0.0795027	1	[5, 6, 7, 8]	Group025	15.1515	5	[AURKA, DLGAP5, ESPL1, NUSAP1, RAD51AP1]
GO:0042325	regulation of phosphorylation	GO_BiologicalProcess-EBI-UniProt-GOA-ACAP-ARAP_25.05.2022_00h00	0.00346857	0.936514	0.00499824	0.389863	[6, 7]	Group120	4.84061	41	[AURKB, BARD1, BIRC5, CAV1, CBL, CCNA2, CCNB2, CCNE2, CD40, CDC6, CDKN2C, CENPE, CKS1B, CLSPN, CORO1C, DBF4, DDR2, DIPK2A, ECT2, EEF2K, HEG1, IQGAP3, ITGA6, KIF14, LDB2, LOX, MAP3K5, MCM2, MRE11, NCAPG2, NLRC5, PARP14, PBK, PLK1, PRKAR2B, PRKDC, SPRY1, TNFSF18, TPX2, TTK, VEGFC]
GO:0016572	histone phosphorylation	GO_BiologicalProcess-EBI-UniProt-GOA-ACAP-ARAP_25.05.2022_00h00	0.00357103	0.960607	0.162085	1	[6, 7]	Group031	14.7059	5	[AURKA, AURKB, CCNA2, CDK1, VRK1]
GO:0000079	regulation of cyclin-dependent protein serine/threonine kinase activity	GO_BiologicalProcess-EBI-UniProt-GOA-ACAP-ARAP_25.05.2022_00h00	0.00363124	0.973173	0.00278433	0.222747	[5, 6, 7, 8, 9, 10, 11]	Group093	9.7561	8	[CCNA2, CCNB2, CCNE2, CDC6, CDKN2C, CKS1B, MCM2, PLK1]
GO:0045859	regulation of protein kinase activity	GO_BiologicalProcess-EBI-UniProt-GOA-ACAP-ARAP_25.05.2022_00h00	0.00366868	0.979537	0.00278433	0.222747	[6, 7, 8, 9]	Group093	5.53191	26	[CAV1, CBL, CCNA2, CCNB2, CCNE2, CD40, CDC6, CDKN2C, CENPE, CKS1B, CLSPN, CORO1C, DBF4, DDR2, DIPK2A, ECT2, HEG1, KIF14, MAP3K5, MCM2, NCAPG2, PLK1, PRKAR2B, SPRY1, TPX2, VEGFC]
GO:0042255	ribosome assembly	GO_BiologicalProcess-EBI-UniProt-GOA-ACAP-ARAP_25.05.2022_00h00	0.445072	1	0.445072	1	[6, 7]	Group000	4.7619	3	[EIF2S1, MDN1, PRKDC]
GO:0043627	response to estrogen	GO_BiologicalProcess-EBI-UniProt-GOA-ACAP-ARAP_25.05.2022_00h00	0.222776	1	0.222776	1	[4, 5]	Group001	5.66038	3	[CAV1, MME, NCOA4]
GO:0008543	fibroblast growth factor receptor signaling pathway	GO_BiologicalProcess-EBI-UniProt-GOA-ACAP-ARAP_25.05.2022_00h00	0.17523	1	0.17523	1	[5, 6, 7, 8]	Group002	6.38298	3	[SHCBP1, SPRY1, SULF1]
GO:0002244	hematopoietic progenitor cell differentiation	GO_BiologicalProcess-EBI-UniProt-GOA-ACAP-ARAP_25.05.2022_00h00	0.25448	1	0.25448	1	[4, 5, 6, 7, 8]	Group003	4.80769	5	[ANLN, ESCO2, FST, PRKDC, TOP2A]
GO:0051156	glucose 6-phosphate metabolic process	GO_BiologicalProcess-EBI-UniProt-GOA-ACAP-ARAP_25.05.2022_00h00	0.0261413	1	0.0261413	1	[4, 5]	Group004	10.8108	4	[DDR2, GPI, PGD, RPE]
GO:0051307	meiotic chromosome separation	GO_BiologicalProcess-EBI-UniProt-GOA-ACAP-ARAP_25.05.2022_00h00	0.0142423	1	0.0142423	1	[3, 4, 5, 6, 7, 9]	Group005	17.6471	3	[ESPL1, TOP2A, TTK]
GO:0055017	cardiac muscle tissue growth	GO_BiologicalProcess-EBI-UniProt-GOA-ACAP-ARAP_25.05.2022_00h00	0.230943	1	0.230943	1	[3, 4, 5, 6, 7, 8]	Group006	5.55556	3	[CDK1, DIPK2A, HEG1]
GO:0060173	limb development	GO_BiologicalProcess-EBI-UniProt-GOA-ACAP-ARAP_25.05.2022_00h00	0.400849	1	0.400849	1	[4, 5]	Group007	4.42478	5	[DYNC2H1, ITGA6, MAP3K20, MEOX2, MYCBP2]
GO:0061053	somite development	GO_BiologicalProcess-EBI-UniProt-GOA-ACAP-ARAP_25.05.2022_00h00	0.0631893	1	0.0631893	1	[4, 5]	Group008	8.16327	4	[MEOX2, MTHFD1, PRKDC, XRCC2]
GO:0071353	cellular response to interleukin-4	GO_BiologicalProcess-EBI-UniProt-GOA-ACAP-ARAP_25.05.2022_00h00	0.0402384	1	0.0402384	1	[6]	Group009	12	3	[IMPDH2, MCM2, PARP14]
GO:0097178	ruffle assembly	GO_BiologicalProcess-EBI-UniProt-GOA-ACAP-ARAP_25.05.2022_00h00	0.0336884	1	0.0336884	1	[7]	Group010	10	4	[AIF1L, CAV1, CORO1C, RDX]
GO:1990830	cellular response to leukemia inhibitory factor	GO_BiologicalProcess-EBI-UniProt-GOA-ACAP-ARAP_25.05.2022_00h00	0.317337	1	0.317337	1	[6]	Group011	4.93827	4	[HELLS, MYBL2, NR5A2, VEGFC]
GO:2000134	negative regulation of G1/S transition of mitotic cell cycle	GO_BiologicalProcess-EBI-UniProt-GOA-ACAP-ARAP_25.05.2022_00h00	0.445072	1	0.445072	1	[6, 7, 8, 9]	Group012	4.7619	3	[GTSE1, PRKDC, SLFN11]
GO:0005977	glycogen metabolic process	GO_BiologicalProcess-EBI-UniProt-GOA-ACAP-ARAP_25.05.2022_00h00	0.0839337	1	0.0839337	1	[6, 7]	Group013	7.40741	4	[GBE1, GYG1, PCDH12, PPP1CC]
GO:0006665	sphingolipid metabolic process	GO_BiologicalProcess-EBI-UniProt-GOA-ACAP-ARAP_25.05.2022_00h00	0.406314	1	0.406314	1	[4, 5, 6]	Group014	4.34783	5	[B3GALNT1, CCNA2, HACD2, SPTLC2, SPTSSA]
GO:0010971	positive regulation of G2/M transition of mitotic cell cycle	GO_BiologicalProcess-EBI-UniProt-GOA-ACAP-ARAP_25.05.2022_00h00	0.0402384	1	0.0402384	1	[6, 7, 8, 9]	Group015	12	3	[CDK1, FBXO5, RRM1]
GO:0001578	microtubule bundle formation	GO_BiologicalProcess-EBI-UniProt-GOA-ACAP-ARAP_25.05.2022_00h00	0.150772	1	0.150772	1	[4, 7]	Group016	5.97015	4	[KIF20A, MAP2, PLK1, PRC1]
GO:0036120	cellular response to platelet-derived growth factor stimulus	GO_BiologicalProcess-EBI-UniProt-GOA-ACAP-ARAP_25.05.2022_00h00	0.019398	1	0.019398	1	[4, 6]	Group018	15.7895	3	[CBL, CCNA2, RDX]
GO:0032355	response to estradiol	GO_BiologicalProcess-EBI-UniProt-GOA-ACAP-ARAP_25.05.2022_00h00	0.0245576	1	0.0245576	1	[4, 5]	Group019	8.21918	6	[CCNA2, GPI, H2AZ1, KIF18A, MYCBP2, NQO1]
GO:0071392	cellular response to estradiol stimulus	GO_BiologicalProcess-EBI-UniProt-GOA-ACAP-ARAP_25.05.2022_00h00	0.0362106	1	0.0245576	1	[5, 6]	Group019	12.5	3	[CCNA2, H2AZ1, KIF18A]
GO:0042127	regulation of cell population proliferation	GO_BiologicalProcess-EBI-UniProt-GOA-ACAP-ARAP_25.05.2022_00h00	0.00629372	1	0.00629372	0.484617	[3, 4]	Group020	4.52403	48	[ADGRG1, ASPM, BIRC5, BRCA2, BRIP1, CAV1, CCNA2, CD40, CDC20, CDC6, CDCA7, CDK1, CDKN2C, CNOT6L, CSNK2A2, DACH1, DDR2, DNMT1, DPP4, FANCA, FBXO5, H2AC4, H2AC8, HMGA1, HMGB2, IQGAP3, KIF14, KIF20B, LRRC32, MAP3K5, NR5A2, PPP1CC, PRC1, PRDM1, PRKDC, SHCBP1, SLC25A5, SOD2, SPRY1, SULF1, TFDP1, TNFSF18, TNFSF4, TTK, UHRF1, UTP20, VASH1, VEGFC]
GO:0008284	positive regulation of cell population proliferation	GO_BiologicalProcess-EBI-UniProt-GOA-ACAP-ARAP_25.05.2022_00h00	0.0789347	1	0.00629372	0.484617	[3, 4, 5]	Group020	4.38596	25	[ADGRG1, ASPM, BIRC5, CCNA2, CD40, CDC20, CDC6, CDK1, CNOT6L, CSNK2A2, DDR2, DNMT1, DPP4, FBXO5, HMGB2, IQGAP3, KIF14, KIF20B, MAP3K5, PPP1CC, PRC1, SLC25A5, TNFSF4, TTK, VEGFC]
GO:0001556	oocyte maturation	GO_BiologicalProcess-EBI-UniProt-GOA-ACAP-ARAP_25.05.2022_00h00	0.00574192	1	0.000635025	0.0565172	[3, 4, 5, 6, 7, 8, 9]	Group022	16.6667	4	[AURKA, BRCA2, FBXO5, TRIP13]
GO:0008156	negative regulation of DNA replication	GO_BiologicalProcess-EBI-UniProt-GOA-ACAP-ARAP_25.05.2022_00h00	0.0128193	1	0.000635025	0.0565172	[5, 6, 7, 8, 9]	Group022	13.3333	4	[BRCA2, CDC6, FBXO5, SLFN11]
GO:0046545	development of primary female sexual characteristics	GO_BiologicalProcess-EBI-UniProt-GOA-ACAP-ARAP_25.05.2022_00h00	0.0492687	1	0.000583903	0.0525513	[4, 5, 6]	Group023	7.69231	5	[A2M, BRCA2, DACH1, FANCA, FST]
GO:0007140	male meiotic nuclear division	GO_BiologicalProcess-EBI-UniProt-GOA-ACAP-ARAP_25.05.2022_00h00	0.00769833	1	0.000583903	0.0525513	[3, 4, 5, 6, 8]	Group023	15.3846	4	[BRCA2, FANCA, KIF18A, TRIP13]
GO:0051098	regulation of binding	GO_BiologicalProcess-EBI-UniProt-GOA-ACAP-ARAP_25.05.2022_00h00	0.304114	1	0.304114	1	[3]	Group024	4.05405	12	[ADAM15, AURKA, AURKB, CAV1, EIF2S1, HJURP, HMGB2, LOX, MAP2, NUCKS1, PLK1, RAN]
GO:0043393	regulation of protein binding	GO_BiologicalProcess-EBI-UniProt-GOA-ACAP-ARAP_25.05.2022_00h00	0.1625	1	0.304114	1	[4]	Group024	4.96894	8	[ADAM15, AURKA, AURKB, CAV1, LOX, MAP2, PLK1, RAN]
GO:0032091	negative regulation of protein binding	GO_BiologicalProcess-EBI-UniProt-GOA-ACAP-ARAP_25.05.2022_00h00	0.0671294	1	0.304114	1	[5]	Group024	7.04225	5	[ADAM15, AURKA, AURKB, CAV1, MAP2]
GO:0010638	positive regulation of organelle organization	GO_BiologicalProcess-EBI-UniProt-GOA-ACAP-ARAP_25.05.2022_00h00	0.141984	1	0.0795027	1	[4, 5, 6]	Group025	4.37956	18	[AURKA, AURKB, CCP110, CNOT6L, DLGAP5, DNMT1, ESPL1, MRE11, NCAPD2, NCAPG, NUSAP1, PLK4, RAD51AP1, SLC25A5, SMC2, SMC4, SPAG5, STIL]
GO:0072528	pyrimidine-containing compound biosynthetic process	GO_BiologicalProcess-EBI-UniProt-GOA-ACAP-ARAP_25.05.2022_00h00	0.0742837	1	0.0082683	0.628391	[5]	Group026	9.375	3	[DUT, TK1, TYMS]
GO:0009123	nucleoside monophosphate metabolic process	GO_BiologicalProcess-EBI-UniProt-GOA-ACAP-ARAP_25.05.2022_00h00	0.0492687	1	0.0082683	0.628391	[5, 6, 7]	Group026	7.69231	5	[DUT, IMPDH2, KIF20B, TK1, TYMS]
GO:0009394	2'-deoxyribonucleotide metabolic process	GO_BiologicalProcess-EBI-UniProt-GOA-ACAP-ARAP_25.05.2022_00h00	0.00460194	1	0.0082683	0.628391	[5, 6, 7, 8, 9]	Group026	13.8889	5	[DUT, RRM1, RRM2, SAMHD1, TYMS]
GO:0004706	JUN kinase kinase kinase activity	GO_BiologicalProcess-EBI-UniProt-GOA-ACAP-ARAP_25.05.2022_00h00	0.00516265	1	2.27519e-06	0.000229794	[6, 7, 8]	Group027	25	3	[MAP3K20, MAP3K5, PBK]
GO:1901216	positive regulation of neuron death	GO_BiologicalProcess-EBI-UniProt-GOA-ACAP-ARAP_25.05.2022_00h00	0.0492687	1	0.21868	1	[4, 5, 6]	Group028	7.69231	5	[DDR2, EIF2S1, MAP3K5, MYBL2, NQO1]
GO:1904019	epithelial cell apoptotic process	GO_BiologicalProcess-EBI-UniProt-GOA-ACAP-ARAP_25.05.2022_00h00	0.354367	1	0.21868	1	[5]	Group028	4.49438	4	[ANO6, CD40, EIF2S1, MAP3K5]
GO:1904037	positive regulation of epithelial cell apoptotic process	GO_BiologicalProcess-EBI-UniProt-GOA-ACAP-ARAP_25.05.2022_00h00	0.0402384	1	0.21868	1	[6, 7, 8]	Group028	12	3	[ANO6, CD40, EIF2S1]
GO:0006997	nucleus organization	GO_BiologicalProcess-EBI-UniProt-GOA-ACAP-ARAP_25.05.2022_00h00	0.0156535	1	0.026782	1	[5]	Group029	7.14286	9	[CDK1, CEP55, HMGB2, LMNB1, PLK1, RCC1, REEP3, SERBP1, VRK1]
GO:0071709	membrane assembly	GO_BiologicalProcess-EBI-UniProt-GOA-ACAP-ARAP_25.05.2022_00h00	0.17523	1	0.026782	1	[5]	Group029	6.38298	3	[CAV1, RCC1, REEP3]
GO:0006998	nuclear envelope organization	GO_BiologicalProcess-EBI-UniProt-GOA-ACAP-ARAP_25.05.2022_00h00	0.021321	1	0.026782	1	[5, 6]	Group029	9.61539	5	[LMNB1, PLK1, RCC1, REEP3, VRK1]
GO:0010038	response to metal ion	GO_BiologicalProcess-EBI-UniProt-GOA-ACAP-ARAP_25.05.2022_00h00	0.105337	1	0.172335	1	[4]	Group030	5.09259	11	[CAV1, CDK1, CNRIP1, ECT2, EEF2K, EIF2S1, GPI, ITPR3, MYCBP2, NQO1, SOD2]
GO:0010043	response to zinc ion	GO_BiologicalProcess-EBI-UniProt-GOA-ACAP-ARAP_25.05.2022_00h00	0.0444828	1	0.172335	1	[5]	Group030	11.5385	3	[CNRIP1, MYCBP2, SOD2]
GO:0008630	intrinsic apoptotic signaling pathway in response to DNA damage	GO_BiologicalProcess-EBI-UniProt-GOA-ACAP-ARAP_25.05.2022_00h00	0.349399	1	0.172335	1	[5, 6, 7]	Group030	4.54545	4	[BRCA2, CNRIP1, PRKDC, SOD2]
GO:0016570	histone modification	GO_BiologicalProcess-EBI-UniProt-GOA-ACAP-ARAP_25.05.2022_00h00	0.162085	1	0.162085	1	[5, 6]	Group031	4.20354	19	[AURKA, AURKB, BARD1, BRCA2, CCNA2, CDK1, DEPDC1B, DNMT1, H1-2, H1-3, H1-4, H1-5, LDB2, NAA50, NCAPG2, PRDM1, RBBP7, UHRF1, VRK1]
GO:0016571	histone methylation	GO_BiologicalProcess-EBI-UniProt-GOA-ACAP-ARAP_25.05.2022_00h00	0.467881	1	0.162085	1	[5, 6, 7, 8]	Group031	4.02685	6	[DNMT1, H1-2, H1-3, H1-4, H1-5, PRDM1]
GO:0061351	neural precursor cell proliferation	GO_BiologicalProcess-EBI-UniProt-GOA-ACAP-ARAP_25.05.2022_00h00	0.0359558	1	0.0870004	1	[3]	Group032	6.93069	7	[ADGRG1, ASPM, KIF14, MELK, RACGAP1, SHCBP1, VEGFC]
GO:0021537	telencephalon development	GO_BiologicalProcess-EBI-UniProt-GOA-ACAP-ARAP_25.05.2022_00h00	0.260556	1	0.0870004	1	[3, 4, 6, 7, 8, 9]	Group032	4.5977	8	[ADGRG1, ALDH1A3, ASPM, CSNK2A2, H2AX, KIF14, TACC1, TACC3]
GO:0021987	cerebral cortex development	GO_BiologicalProcess-EBI-UniProt-GOA-ACAP-ARAP_25.05.2022_00h00	0.0185217	1	0.0870004	1	[3, 4, 5, 6, 8, 9, 10, 11]	Group032	7.95455	7	[ADGRG1, ASPM, CSNK2A2, H2AX, KIF14, TACC1, TACC3]
GO:0030198	extracellular matrix organization	GO_BiologicalProcess-EBI-UniProt-GOA-ACAP-ARAP_25.05.2022_00h00	0.0131156	1	0.0131156	0.970556	[5]	Group033	6.66667	12	[ADAM15, CAV1, CCNA2, COL12A1, DDR2, DPP4, LOX, LUM, NCAPG, NID2, PHLDB2, SULF1]
GO:1903053	regulation of extracellular matrix organization	GO_BiologicalProcess-EBI-UniProt-GOA-ACAP-ARAP_25.05.2022_00h00	0.15266	1	0.0131156	0.970556	[4, 5, 6]	Group033	6.81818	3	[DDR2, DPP4, PHLDB2]
GO:0022617	extracellular matrix disassembly	GO_BiologicalProcess-EBI-UniProt-GOA-ACAP-ARAP_25.05.2022_00h00	0.0217346	1	0.0131156	0.970556	[5, 6]	Group033	11.4286	4	[ADAM15, DDR2, DPP4, NCAPG]
GO:0044409	entry into host	GO_BiologicalProcess-EBI-UniProt-GOA-ACAP-ARAP_25.05.2022_00h00	0.134902	1	0.232207	1	[5]	Group034	5.88235	6	[CAV1, CBL, CDK1, DPP4, IFITM2, MID2]
GO:0050863	regulation of T cell activation	GO_BiologicalProcess-EBI-UniProt-GOA-ACAP-ARAP_25.05.2022_00h00	0.312389	1	0.232207	1	[5, 6, 7]	Group034	4.22535	9	[CAV1, DPP4, FANCA, FANCD2, HSPD1, LRRC32, PRDM1, TNFSF18, TNFSF4]
GO:0031295	T cell costimulation	GO_BiologicalProcess-EBI-UniProt-GOA-ACAP-ARAP_25.05.2022_00h00	0.028815	1	0.232207	1	[3, 6, 7, 8, 9]	Group034	13.6364	3	[CAV1, DPP4, TNFSF4]
GO:1901654	response to ketone	GO_BiologicalProcess-EBI-UniProt-GOA-ACAP-ARAP_25.05.2022_00h00	0.00751042	1	0.016463	1	[4]	Group035	7.57576	10	[A2M, ADAM15, ATP2B1, CAV1, CBL, GPI, NCOA4, NQO1, TNFSF4, TYMS]
GO:0033574	response to testosterone	GO_BiologicalProcess-EBI-UniProt-GOA-ACAP-ARAP_25.05.2022_00h00	0.0197151	1	0.016463	1	[5]	Group035	11.7647	4	[CBL, GPI, NCOA4, NQO1]
GO:0045471	response to ethanol	GO_BiologicalProcess-EBI-UniProt-GOA-ACAP-ARAP_25.05.2022_00h00	0.0608231	1	0.016463	1	[5]	Group035	7.24638	5	[CBL, CDK1, NQO1, SOD2, TYMS]
GO:0045589	regulation of regulatory T cell differentiation	GO_BiologicalProcess-EBI-UniProt-GOA-ACAP-ARAP_25.05.2022_00h00	0.019398	1	0.000114658	0.0108926	[7, 8, 9, 10, 11, 12, 13]	Group037	15.7895	3	[FANCA, FANCD2, TNFSF4]
GO:0036297	interstrand cross-link repair	GO_BiologicalProcess-EBI-UniProt-GOA-ACAP-ARAP_25.05.2022_00h00	0.00894056	1	0.000114658	0.0108926	[6, 7, 8]	Group037	11.9048	5	[FANCA, FANCD2, FANCI, NUCKS1, RAD51AP1]
GO:0050792	regulation of viral process	GO_BiologicalProcess-EBI-UniProt-GOA-ACAP-ARAP_25.05.2022_00h00	0.0943515	1	0.0344493	1	[2, 3]	Group038	5.98291	7	[FAM111A, IFITM2, MID2, NR5A2, PABPC1, TOP2A, UBP1]
GO:0048525	negative regulation of viral process	GO_BiologicalProcess-EBI-UniProt-GOA-ACAP-ARAP_25.05.2022_00h00	0.133862	1	0.0344493	1	[2, 3, 4]	Group038	6.25	4	[FAM111A, IFITM2, MID2, UBP1]
GO:0052372	modulation by symbiont of entry into host	GO_BiologicalProcess-EBI-UniProt-GOA-ACAP-ARAP_25.05.2022_00h00	0.0688228	1	0.0344493	1	[3, 4, 6]	Group038	9.67742	3	[CAV1, IFITM2, MID2]
GO:0045070	positive regulation of viral genome replication	GO_BiologicalProcess-EBI-UniProt-GOA-ACAP-ARAP_25.05.2022_00h00	0.0536074	1	0.0344493	1	[3, 4, 5, 6]	Group038	10.7143	3	[NR5A2, PABPC1, TOP2A]
GO:0030010	establishment of cell polarity	GO_BiologicalProcess-EBI-UniProt-GOA-ACAP-ARAP_25.05.2022_00h00	0.180497	1	0.00173436	0.140483	[3]	Group039	5.08475	6	[KIF20B, MAD2L1, NDC80, PLK1, SPAG5, SPRY1]
GO:0090169	regulation of spindle assembly	GO_BiologicalProcess-EBI-UniProt-GOA-ACAP-ARAP_25.05.2022_00h00	0.0635532	1	0.00173436	0.140483	[5, 6, 7, 8, 9]	Group039	10	3	[PLK1, SPAG5, STIL]
GO:0000723	telomere maintenance	GO_BiologicalProcess-EBI-UniProt-GOA-ACAP-ARAP_25.05.2022_00h00	0.240262	1	3.55966e-07	3.66645e-05	[5, 6, 7]	Group040	4.57516	7	[AURKB, BRCA2, CCNE2, EXO1, MRE11, PRKDC, RPA1]
GO:0016233	telomere capping	GO_BiologicalProcess-EBI-UniProt-GOA-ACAP-ARAP_25.05.2022_00h00	0.0979312	1	3.55966e-07	3.66645e-05	[6, 7, 8]	Group040	8.33333	3	[AURKB, MRE11, PRKDC]
GO:0006303	double-strand break repair via nonhomologous end joining	GO_BiologicalProcess-EBI-UniProt-GOA-ACAP-ARAP_25.05.2022_00h00	0.168448	1	3.55966e-07	3.66645e-05	[7, 8, 9]	Group040	5.71429	4	[HMGB2, MRE11, POLQ, PRKDC]
GO:0001824	blastocyst development	GO_BiologicalProcess-EBI-UniProt-GOA-ACAP-ARAP_25.05.2022_00h00	0.364545	1	0.0252777	1	[3, 7, 8]	Group041	4.3956	4	[BRCA2, GINS1, NCAPG2, RRM2]
GO:0001833	inner cell mass cell proliferation	GO_BiologicalProcess-EBI-UniProt-GOA-ACAP-ARAP_25.05.2022_00h00	0.00656006	1	0.0252777	1	[3, 4, 5, 9, 10]	Group041	23.0769	3	[BRCA2, GINS1, NCAPG2]
GO:0001701	in utero embryonic development	GO_BiologicalProcess-EBI-UniProt-GOA-ACAP-ARAP_25.05.2022_00h00	0.196005	1	0.0252777	1	[6, 7]	Group041	4.24242	14	[BRCA2, CCNA2, CCNB2, GINS1, GPI, HEG1, NCAPG2, PCDH12, PLK4, PRDM1, RRM2, STIL, VASH1, XRCC2]
GO:0045619	regulation of lymphocyte differentiation	GO_BiologicalProcess-EBI-UniProt-GOA-ACAP-ARAP_25.05.2022_00h00	0.2906	1	0.106853	1	[5, 6, 7, 8, 9, 10, 11]	Group042	4.72441	6	[FANCA, FANCD2, PRDM1, PRKDC, TNFSF18, TNFSF4]
GO:0046777	protein autophosphorylation	GO_BiologicalProcess-EBI-UniProt-GOA-ACAP-ARAP_25.05.2022_00h00	0.00447912	1	0.0358108	1	[6, 7]	Group043	7.06522	13	[AURKA, AURKB, BMX, CAV1, DDR2, EEF2K, EIF2S1, GPI, MELK, MRE11, TTK, VEGFC, VRK1]
GO:0018105	peptidyl-serine phosphorylation	GO_BiologicalProcess-EBI-UniProt-GOA-ACAP-ARAP_25.05.2022_00h00	0.0558086	1	0.0358108	1	[6, 7, 8]	Group043	5.34979	13	[AURKA, AURKB, CAV1, CDK1, CLSPN, CSNK2A2, GPI, MAP3K20, PBK, PLK1, PRKDC, TTK, VRK1]
GO:0004713	protein tyrosine kinase activity	GO_BiologicalProcess-EBI-UniProt-GOA-ACAP-ARAP_25.05.2022_00h00	0.17644	1	0.0358108	1	[7, 8, 9]	Group043	4.79042	8	[BMX, CAV1, CBL, DDR2, MELK, NCAPG2, PBK, TTK]
GO:0031952	regulation of protein autophosphorylation	GO_BiologicalProcess-EBI-UniProt-GOA-ACAP-ARAP_25.05.2022_00h00	0.0217346	1	0.0358108	1	[7, 8, 9]	Group043	11.4286	4	[CAV1, EEF2K, MRE11, VEGFC]
GO:0002262	myeloid cell homeostasis	GO_BiologicalProcess-EBI-UniProt-GOA-ACAP-ARAP_25.05.2022_00h00	0.142226	1	0.0393408	1	[2, 5]	Group044	5.36913	8	[GPI, HMGB2, L3MBTL3, LDB2, MTHFD1, NCAPG2, PRKDC, SLC25A5]
GO:0048872	homeostasis of number of cells	GO_BiologicalProcess-EBI-UniProt-GOA-ACAP-ARAP_25.05.2022_00h00	0.341638	1	0.0393408	1	[4]	Group044	4.13223	10	[ADGRG1, CCNB2, GPI, HMGB2, L3MBTL3, LDB2, MTHFD1, NCAPG2, PRKDC, SLC25A5]
GO:0030099	myeloid cell differentiation	GO_BiologicalProcess-EBI-UniProt-GOA-ACAP-ARAP_25.05.2022_00h00	0.0250272	1	0.0393408	1	[4, 5, 6, 7, 8]	Group044	5.42373	16	[H4-16, H4C1, H4C2, H4C3, H4C4, H4C6, H4C8, H4C9, HMGB2, L3MBTL3, LDB2, LOX, NCAPG2, PABPC4, PRKDC, SLC25A5]
GO:0045646	regulation of erythrocyte differentiation	GO_BiologicalProcess-EBI-UniProt-GOA-ACAP-ARAP_25.05.2022_00h00	0.145356	1	0.0393408	1	[5, 6, 7, 8, 9, 10]	Group044	6.97674	3	[HMGB2, LDB2, PRKDC]
GO:0051382	kinetochore assembly	GO_BiologicalProcess-EBI-UniProt-GOA-ACAP-ARAP_25.05.2022_00h00	0.0167084	1	1.53709e-09	1.66006e-07	[6, 7, 8]	Group045	16.6667	3	[CENPE, DLGAP5, KNTC1]
GO:0010035	response to inorganic substance	GO_BiologicalProcess-EBI-UniProt-GOA-ACAP-ARAP_25.05.2022_00h00	0.218092	1	0.13278	1	[3]	Group046	4.12088	15	[CAV1, CCNA2, CDK1, CNRIP1, DDR2, ECT2, EEF2K, EIF2S1, GPI, ITPR3, MAP3K5, MYCBP2, NQO1, SOD2, TNFSF4]
GO:0051592	response to calcium ion	GO_BiologicalProcess-EBI-UniProt-GOA-ACAP-ARAP_25.05.2022_00h00	0.325964	1	0.13278	1	[5]	Group046	4.81928	4	[CAV1, ECT2, EEF2K, ITPR3]
GO:0048232	male gamete generation	GO_BiologicalProcess-EBI-UniProt-GOA-ACAP-ARAP_25.05.2022_00h00	0.180134	1	0.0318621	1	[4, 5]	Group047	4.4586	14	[ASPM, BRCA2, BRIP1, CFAP97, CSNK2A2, FANCA, H2AX, HMGB2, KIF18A, KNL1, PTTG1, RACGAP1, TRIP13, UBE2J1]
GO:0009117	nucleotide metabolic process	GO_BiologicalProcess-EBI-UniProt-GOA-ACAP-ARAP_25.05.2022_00h00	0.111446	1	0.11228	1	[5, 6, 7]	Group048	4.48113	19	[ACAT1, DUT, ENO1, GPI, GUCY1A1, HACD2, HINT1, IMPDH2, KIF20B, LDHA, MTHFD1, NUDT3, PDE7B, RAN, RRM1, RRM2, SAMHD1, TK1, TYMS]
GO:0009165	nucleotide biosynthetic process	GO_BiologicalProcess-EBI-UniProt-GOA-ACAP-ARAP_25.05.2022_00h00	0.0858487	1	0.11228	1	[6, 7, 8]	Group048	5.02092	12	[ACAT1, DUT, ENO1, GUCY1A1, HACD2, IMPDH2, KIF20B, MTHFD1, RRM1, RRM2, TK1, TYMS]
GO:2000177	regulation of neural precursor cell proliferation	GO_BiologicalProcess-EBI-UniProt-GOA-ACAP-ARAP_25.05.2022_00h00	0.102628	1	0.0192834	1	[4, 5]	Group049	6.89655	4	[ADGRG1, ASPM, SHCBP1, VEGFC]
GO:0007405	neuroblast proliferation	GO_BiologicalProcess-EBI-UniProt-GOA-ACAP-ARAP_25.05.2022_00h00	0.124187	1	0.0192834	1	[4, 6, 7, 8]	Group049	7.5	3	[ASPM, RACGAP1, VEGFC]
GO:0009725	response to hormone	GO_BiologicalProcess-EBI-UniProt-GOA-ACAP-ARAP_25.05.2022_00h00	0.024085	1	0.013927	1	[3, 4]	Group050	4.73684	27	[A2M, ACAT1, ATP2B1, BRIP1, CAV1, CCNA2, CDC6, DDR2, EEF2K, EIF2B3, GPI, HMGB2, LOX, MME, MYCBP2, MYO5A, NCOA4, NQO1, NR5A2, NUCKS1, PRKDC, RBBP7, RDX, SLC39A14, TBC1D4, TNFSF4, TYMS]
GO:0048545	response to steroid hormone	GO_BiologicalProcess-EBI-UniProt-GOA-ACAP-ARAP_25.05.2022_00h00	0.235163	1	0.013927	1	[4, 5]	Group050	4.46429	10	[A2M, ATP2B1, CAV1, GPI, HMGB2, LOX, MYCBP2, NCOA4, RBBP7, TYMS]
GO:0043434	response to peptide hormone	GO_BiologicalProcess-EBI-UniProt-GOA-ACAP-ARAP_25.05.2022_00h00	0.107933	1	0.013927	1	[4, 5, 6]	Group050	4.7619	13	[ATP2B1, BRIP1, CAV1, CCNA2, CDC6, DDR2, EEF2K, EIF2B3, MYO5A, NUCKS1, PRKDC, SLC39A14, TBC1D4]
GO:0004857	enzyme inhibitor activity	GO_BiologicalProcess-EBI-UniProt-GOA-ACAP-ARAP_25.05.2022_00h00	0.0308205	1	0.00123429	0.106149	[5]	Group051	5.67686	13	[A2M, ABCE1, BIRC5, CDKN2C, CIT, DFFA, FBXO5, LXN, NCAPG2, PABIR2, PRKAR2B, PTTG1, RNF7]
GO:0019887	protein kinase regulator activity	GO_BiologicalProcess-EBI-UniProt-GOA-ACAP-ARAP_25.05.2022_00h00	0.0221936	1	0.00123429	0.106149	[6]	Group051	6.35838	11	[CCNA2, CCNB2, CCNE2, CDKN2C, CIT, CKS1B, DBF4, MCM2, NCAPG2, PRKAR2B, TPX2]
GO:0004860	protein kinase inhibitor activity	GO_BiologicalProcess-EBI-UniProt-GOA-ACAP-ARAP_25.05.2022_00h00	0.128408	1	0.00123429	0.106149	[7]	Group051	6.34921	4	[CDKN2C, CIT, NCAPG2, PRKAR2B]
GO:0033673	negative regulation of kinase activity	GO_BiologicalProcess-EBI-UniProt-GOA-ACAP-ARAP_25.05.2022_00h00	0.0747669	1	0.00123429	0.106149	[6, 7, 8, 9]	Group051	5.55556	10	[CAV1, CBL, CDKN2C, CORO1C, DDR2, HEG1, NCAPG2, PLK1, PRKAR2B, SPRY1]
GO:0002440	production of molecular mediator of immune response	GO_BiologicalProcess-EBI-UniProt-GOA-ACAP-ARAP_25.05.2022_00h00	0.0508823	1	0.0725992	1	[2, 5]	Group054	6	9	[CD40, EXO1, GPI, HSPD1, POLQ, PRKDC, SAMHD1, TNFSF4, UBE2J1]
GO:0016446	somatic hypermutation of immunoglobulin genes	GO_BiologicalProcess-EBI-UniProt-GOA-ACAP-ARAP_25.05.2022_00h00	0.00816115	1	0.0725992	1	[4, 5, 7, 8]	Group054	21.4286	3	[EXO1, POLQ, SAMHD1]
GO:0051260	protein homooligomerization	GO_BiologicalProcess-EBI-UniProt-GOA-ACAP-ARAP_25.05.2022_00h00	0.279942	1	0.0725992	1	[7]	Group054	4.91803	6	[ALDH1A3, ECT2, POLQ, SAMHD1, SOD2, TK1]
GO:0031099	regeneration	GO_BiologicalProcess-EBI-UniProt-GOA-ACAP-ARAP_25.05.2022_00h00	0.187737	1	0.153289	1	[3]	Group055	5	6	[ADAM15, AURKA, CCNA2, CDK1, CSNK2A2, TYMS]
GO:0001666	response to hypoxia	GO_BiologicalProcess-EBI-UniProt-GOA-ACAP-ARAP_25.05.2022_00h00	0.101114	1	0.0640871	1	[3, 5]	Group056	5.21327	11	[ADAM15, BRIP1, CAV1, CCNA2, DDR2, DPP4, ENO1, MYCBP2, PDLIM1, SOD2, VEGFC]
GO:0030199	collagen fibril organization	GO_BiologicalProcess-EBI-UniProt-GOA-ACAP-ARAP_25.05.2022_00h00	0.028531	1	0.0640871	1	[5, 6]	Group056	10.5263	4	[COL12A1, DDR2, LOX, LUM]
GO:0030334	regulation of cell migration	GO_BiologicalProcess-EBI-UniProt-GOA-ACAP-ARAP_25.05.2022_00h00	0.158493	1	0.205175	1	[4, 5]	Group057	4.00616	26	[ADAM15, ADGRG1, ANO6, CAV1, CCNA2, CD40, CORO1C, DACH1, DDR2, DPP4, FBXO5, GPI, ITGA6, KIF14, KIF20B, LDB2, MEOX2, PHLDB2, RBBP7, RDX, SELE, SOD2, SULF1, TNFSF18, VASH1, VEGFC]
GO:0010633	negative regulation of epithelial cell migration	GO_BiologicalProcess-EBI-UniProt-GOA-ACAP-ARAP_25.05.2022_00h00	0.190762	1	0.205175	1	[3, 4, 5, 6, 7]	Group057	6.12245	3	[CORO1C, MEOX2, VASH1]
GO:0030336	negative regulation of cell migration	GO_BiologicalProcess-EBI-UniProt-GOA-ACAP-ARAP_25.05.2022_00h00	0.151249	1	0.205175	1	[4, 5, 6]	Group057	4.80769	10	[ADAM15, ADGRG1, CORO1C, DACH1, DPP4, MEOX2, PHLDB2, RBBP7, SULF1, VASH1]
GO:0001952	regulation of cell-matrix adhesion	GO_BiologicalProcess-EBI-UniProt-GOA-ACAP-ARAP_25.05.2022_00h00	0.539999	1	0.205175	1	[5, 6]	Group057	4.21053	4	[ADAM15, CORO1C, LDB2, PHLDB2]
GO:0030857	negative regulation of epithelial cell differentiation	GO_BiologicalProcess-EBI-UniProt-GOA-ACAP-ARAP_25.05.2022_00h00	0.0742837	1	0.209205	1	[4, 5, 6, 7]	Group058	9.375	3	[CAV1, FST, SPRY1]
GO:0007178	transmembrane receptor protein serine/threonine kinase signaling pathway	GO_BiologicalProcess-EBI-UniProt-GOA-ACAP-ARAP_25.05.2022_00h00	0.276028	1	0.209205	1	[5, 6, 7]	Group058	4.18251	11	[CAV1, CCNA2, ELAPOR2, FST, GPI, LOX, LRRC32, RBBP7, SPRY1, SULF1, TTK]
GO:0090092	regulation of transmembrane receptor protein serine/threonine kinase signaling pathway	GO_BiologicalProcess-EBI-UniProt-GOA-ACAP-ARAP_25.05.2022_00h00	0.192281	1	0.209205	1	[4, 5, 6, 7, 8]	Group058	4.81283	9	[CAV1, CCNA2, ELAPOR2, FST, LOX, RBBP7, SPRY1, SULF1, TTK]
GO:0071901	negative regulation of protein serine/threonine kinase activity	GO_BiologicalProcess-EBI-UniProt-GOA-ACAP-ARAP_25.05.2022_00h00	0.0512759	1	0.209205	1	[8, 9, 10, 11]	Group058	6.89655	6	[CAV1, CDKN2C, HEG1, PLK1, PRKAR2B, SPRY1]
GO:0045995	regulation of embryonic development	GO_BiologicalProcess-EBI-UniProt-GOA-ACAP-ARAP_25.05.2022_00h00	0.481937	1	0.178586	1	[4, 5]	Group059	4.22535	3	[CDK1, PHLDB2, RACGAP1]
GO:0031032	actomyosin structure organization	GO_BiologicalProcess-EBI-UniProt-GOA-ACAP-ARAP_25.05.2022_00h00	0.459964	1	0.178586	1	[4, 7]	Group059	4.13793	6	[ANLN, CIT, ECT2, PDLIM1, PHLDB2, RACGAP1]
GO:0001890	placenta development	GO_BiologicalProcess-EBI-UniProt-GOA-ACAP-ARAP_25.05.2022_00h00	0.141612	1	0.00343298	0.271206	[4, 5, 6, 7]	Group060	5.71429	6	[CCNA2, MME, PCDH12, PLK4, PRDM1, VASH1]
GO:0060711	labyrinthine layer development	GO_BiologicalProcess-EBI-UniProt-GOA-ACAP-ARAP_25.05.2022_00h00	0.0857578	1	0.00343298	0.271206	[4, 5, 6, 7, 8, 9]	Group060	8.82353	3	[CCNA2, PCDH12, VASH1]
GO:0051701	biological process involved in interaction with host	GO_BiologicalProcess-EBI-UniProt-GOA-ACAP-ARAP_25.05.2022_00h00	0.204063	1	0.0943157	1	[3]	Group061	5.07246	7	[CAV1, CBL, CDK1, DPP4, HSPD1, IFITM2, MID2]
GO:1901888	regulation of cell junction assembly	GO_BiologicalProcess-EBI-UniProt-GOA-ACAP-ARAP_25.05.2022_00h00	0.293038	1	0.226686	1	[4, 5, 6]	Group062	4.6875	6	[CAV1, CORO1C, EEF2K, LDB2, MYCBP2, PHLDB2]
GO:0007044	cell-substrate junction assembly	GO_BiologicalProcess-EBI-UniProt-GOA-ACAP-ARAP_25.05.2022_00h00	0.33973	1	0.226686	1	[6]	Group062	4.65116	4	[CORO1C, ITGA6, LDB2, PHLDB2]
GO:0071711	basement membrane organization	GO_BiologicalProcess-EBI-UniProt-GOA-ACAP-ARAP_25.05.2022_00h00	0.0584798	1	0.226686	1	[6]	Group062	10.3448	3	[CAV1, NID2, PHLDB2]
GO:0009611	response to wounding	GO_BiologicalProcess-EBI-UniProt-GOA-ACAP-ARAP_25.05.2022_00h00	0.165246	1	0.196528	1	[3]	Group063	4.32432	16	[AHNAK, ANO6, AURKA, CAV1, CCNA2, CD40, CDK1, DDR2, DGKE, LOX, MAP3K5, PABPC4, PHLDB2, RAB27A, SOD2, VASH1]
GO:0031214	biomineral tissue development	GO_BiologicalProcess-EBI-UniProt-GOA-ACAP-ARAP_25.05.2022_00h00	0.0639304	1	0.196528	1	[2, 4]	Group063	6.52174	6	[ANO6, ATP2B1, CCNA2, DDR2, FBXO5, LOX]
GO:0007599	hemostasis	GO_BiologicalProcess-EBI-UniProt-GOA-ACAP-ARAP_25.05.2022_00h00	0.237305	1	0.196528	1	[4]	Group063	4.60526	7	[ANO6, CAV1, CD40, DGKE, GPI, PABPC4, RAB27A]
GO:0042060	wound healing	GO_BiologicalProcess-EBI-UniProt-GOA-ACAP-ARAP_25.05.2022_00h00	0.293893	1	0.196528	1	[4]	Group063	4.18118	12	[AHNAK, ANO6, CAV1, CCNA2, CD40, DDR2, DGKE, LOX, MAP3K5, PABPC4, PHLDB2, RAB27A]
GO:0007259	receptor signaling pathway via JAK-STAT	GO_BiologicalProcess-EBI-UniProt-GOA-ACAP-ARAP_25.05.2022_00h00	0.212259	1	0.196528	1	[5, 6, 7]	Group063	5.37634	5	[CAV1, CD40, GPI, PARP14, TNFSF18]
GO:0048732	gland development	GO_BiologicalProcess-EBI-UniProt-GOA-ACAP-ARAP_25.05.2022_00h00	0.0860247	1	0.050905	1	[4]	Group064	4.79452	14	[ACAT1, ALDH1A3, AURKA, BRCA2, CAV1, CCNB2, CIT, CNRIP1, CSNK2A2, IQGAP3, MYCBP2, SOD2, SULF1, TYMS]
GO:0001889	liver development	GO_BiologicalProcess-EBI-UniProt-GOA-ACAP-ARAP_25.05.2022_00h00	0.129139	1	0.050905	1	[5, 6]	Group064	6.06061	6	[ACAT1, AURKA, CIT, CSNK2A2, SOD2, TYMS]
GO:0097421	liver regeneration	GO_BiologicalProcess-EBI-UniProt-GOA-ACAP-ARAP_25.05.2022_00h00	0.019398	1	0.050905	1	[5, 6, 7]	Group064	15.7895	3	[AURKA, CSNK2A2, TYMS]
GO:0046822	regulation of nucleocytoplasmic transport	GO_BiologicalProcess-EBI-UniProt-GOA-ACAP-ARAP_25.05.2022_00h00	0.132874	1	0.592562	1	[5, 6, 7]	Group065	5.94059	6	[BARD1, CDK1, ECT2, MDN1, PPP1CC, RAN]
GO:0006606	protein import into nucleus	GO_BiologicalProcess-EBI-UniProt-GOA-ACAP-ARAP_25.05.2022_00h00	0.456495	1	0.592562	1	[5, 6, 7, 8]	Group065	4.1958	6	[CDK1, CSE1L, ECT2, NUP188, NUP88, RAN]
GO:0006611	protein export from nucleus	GO_BiologicalProcess-EBI-UniProt-GOA-ACAP-ARAP_25.05.2022_00h00	0.429896	1	0.592562	1	[5, 6, 7, 8]	Group065	5.08475	3	[BARD1, CSE1L, RAN]
GO:0051168	nuclear export	GO_BiologicalProcess-EBI-UniProt-GOA-ACAP-ARAP_25.05.2022_00h00	0.243289	1	0.592562	1	[6, 7]	Group065	4.54545	7	[ABCE1, BARD1, CSE1L, MDN1, NUP188, NUP88, RAN]
GO:0048659	smooth muscle cell proliferation	GO_BiologicalProcess-EBI-UniProt-GOA-ACAP-ARAP_25.05.2022_00h00	0.233795	1	0.0532253	1	[4]	Group066	5.05051	5	[DDR2, DNMT1, MAP3K5, PRKDC, SOD2]
GO:0048660	regulation of smooth muscle cell proliferation	GO_BiologicalProcess-EBI-UniProt-GOA-ACAP-ARAP_25.05.2022_00h00	0.219002	1	0.0532253	1	[4, 5]	Group066	5.26316	5	[DDR2, DNMT1, MAP3K5, PRKDC, SOD2]
GO:0009185	ribonucleoside diphosphate metabolic process	GO_BiologicalProcess-EBI-UniProt-GOA-ACAP-ARAP_25.05.2022_00h00	0.0752644	1	0.111446	1	[6, 7, 8]	Group067	6.25	6	[ENO1, GPI, KIF20B, LDHA, RRM1, RRM2]
GO:0009179	purine ribonucleoside diphosphate metabolic process	GO_BiologicalProcess-EBI-UniProt-GOA-ACAP-ARAP_25.05.2022_00h00	0.335038	1	0.111446	1	[7, 8, 9]	Group067	4.70588	4	[ENO1, GPI, KIF20B, LDHA]
GO:0006096	glycolytic process	GO_BiologicalProcess-EBI-UniProt-GOA-ACAP-ARAP_25.05.2022_00h00	0.453574	1	0.111446	1	[5, 8, 9, 10, 11, 12]	Group067	4.61538	3	[ENO1, GPI, LDHA]
GO:0090305	nucleic acid phosphodiester bond hydrolysis	GO_BiologicalProcess-EBI-UniProt-GOA-ACAP-ARAP_25.05.2022_00h00	0.337064	1	0.337064	1	[5, 6]	Group068	4.20168	10	[ABCE1, CNOT6L, DFFA, DIS3L, EXO1, HMGB2, MRE11, RPP25, SAMHD1, UTP20]
GO:0004536	deoxyribonuclease activity	GO_BiologicalProcess-EBI-UniProt-GOA-ACAP-ARAP_25.05.2022_00h00	0.429896	1	0.337064	1	[5, 6, 7, 8]	Group068	5.08475	3	[DFFA, EXO1, MRE11]
GO:0090501	RNA phosphodiester bond hydrolysis	GO_BiologicalProcess-EBI-UniProt-GOA-ACAP-ARAP_25.05.2022_00h00	0.216334	1	0.337064	1	[6, 7]	Group068	4.86111	7	[ABCE1, CNOT6L, DIS3L, EXO1, RPP25, SAMHD1, UTP20]
GO:0090502	RNA phosphodiester bond hydrolysis, endonucleolytic	GO_BiologicalProcess-EBI-UniProt-GOA-ACAP-ARAP_25.05.2022_00h00	0.28521	1	0.337064	1	[7, 8]	Group068	5.55556	4	[ABCE1, EXO1, RPP25, UTP20]
GO:0016796	exonuclease activity, active with either ribo- or deoxyribonucleic acids and producing 5'-phosphomonoesters	GO_BiologicalProcess-EBI-UniProt-GOA-ACAP-ARAP_25.05.2022_00h00	0.0930563	1	0.337064	1	[8, 9]	Group068	7.14286	4	[CNOT6L, DIS3L, EXO1, MRE11]
GO:0009790	embryo development	GO_BiologicalProcess-EBI-UniProt-GOA-ACAP-ARAP_25.05.2022_00h00	0.0545283	1	0.0578761	1	[3, 4]	Group070	4.24469	34	[A2M, ALDH1A3, BRCA2, CCNA2, CCNB2, CDK1, CENPU, COL12A1, DNMT1, DYNC2H1, GINS1, GPI, HEG1, KIF20B, LDB2, MAP3K20, MEOX2, MTHFD1, NCAPG2, NR5A2, PCDH12, PHLDB2, PLK4, PRDM1, PRKDC, RACGAP1, RRM2, STIL, SULF1, TOP2A, TXNRD1, VASH1, VEGFC, XRCC2]
GO:0009792	embryo development ending in birth or egg hatching	GO_BiologicalProcess-EBI-UniProt-GOA-ACAP-ARAP_25.05.2022_00h00	0.189262	1	0.0578761	1	[4, 5]	Group070	4.06977	21	[BRCA2, CCNA2, CCNB2, CENPU, GINS1, GPI, HEG1, KIF20B, MEOX2, MTHFD1, NCAPG2, NR5A2, PCDH12, PLK4, PRDM1, PRKDC, RRM2, STIL, SULF1, VASH1, XRCC2]
GO:0001935	endothelial cell proliferation	GO_BiologicalProcess-EBI-UniProt-GOA-ACAP-ARAP_25.05.2022_00h00	0.415225	1	0.0399965	1	[4]	Group071	4.23729	5	[CAV1, HMGB2, SULF1, VASH1, VEGFC]
GO:0001936	regulation of endothelial cell proliferation	GO_BiologicalProcess-EBI-UniProt-GOA-ACAP-ARAP_25.05.2022_00h00	0.263358	1	0.0399965	1	[5, 6]	Group071	4.71698	5	[CAV1, HMGB2, SULF1, VASH1, VEGFC]
GO:0032570	response to progesterone	GO_BiologicalProcess-EBI-UniProt-GOA-ACAP-ARAP_25.05.2022_00h00	0.0402384	1	0.0830475	1	[5, 6]	Group072	12	3	[CAV1, GPI, TYMS]
GO:0046425	regulation of receptor signaling pathway via JAK-STAT	GO_BiologicalProcess-EBI-UniProt-GOA-ACAP-ARAP_25.05.2022_00h00	0.198656	1	0.0830475	1	[5, 6, 7, 8]	Group072	6	3	[CAV1, GPI, PARP14]
GO:2000278	regulation of DNA biosynthetic process	GO_BiologicalProcess-EBI-UniProt-GOA-ACAP-ARAP_25.05.2022_00h00	0.391177	1	0.00017418	0.016373	[5, 6, 7, 8]	Group073	4.58716	5	[AURKB, DACH1, GINS1, RFC3, TFDP1]
GO:0000731	DNA synthesis involved in DNA repair	GO_BiologicalProcess-EBI-UniProt-GOA-ACAP-ARAP_25.05.2022_00h00	0.0238762	1	0.00017418	0.016373	[6, 7, 8]	Group073	11.1111	4	[PCLAF, RFC3, RRM1, USP1]
GO:0034061	DNA polymerase activity	GO_BiologicalProcess-EBI-UniProt-GOA-ACAP-ARAP_25.05.2022_00h00	0.330448	1	0.00017418	0.016373	[6, 7, 8]	Group073	4.7619	4	[AURKB, GINS1, POLQ, RFC3]
GO:2000573	positive regulation of DNA biosynthetic process	GO_BiologicalProcess-EBI-UniProt-GOA-ACAP-ARAP_25.05.2022_00h00	0.453574	1	0.00017418	0.016373	[5, 6, 7, 8, 9]	Group073	4.61538	3	[AURKB, GINS1, RFC3]
GO:1902275	regulation of chromatin organization	GO_BiologicalProcess-EBI-UniProt-GOA-ACAP-ARAP_25.05.2022_00h00	0.138171	1	3.38776e-07	3.52327e-05	[4, 5, 7]	Group074	7.14286	3	[DNMT1, L3MBTL3, MKI67]
GO:0040029	regulation of gene expression, epigenetic	GO_BiologicalProcess-EBI-UniProt-GOA-ACAP-ARAP_25.05.2022_00h00	0.0101344	1	3.38776e-07	3.52327e-05	[5, 6, 7]	Group074	7.24638	10	[DNMT1, H3C1, H3C10, H3C11, H3C12, H3C7, H3C8, HELLS, L3MBTL3, LMNB1]
GO:0031507	heterochromatin assembly	GO_BiologicalProcess-EBI-UniProt-GOA-ACAP-ARAP_25.05.2022_00h00	0.298006	1	3.38776e-07	3.52327e-05	[6, 7, 8, 9]	Group074	5.26316	4	[DNMT1, HELLS, L3MBTL3, LMNB1]
GO:0006346	DNA methylation-dependent heterochromatin assembly	GO_BiologicalProcess-EBI-UniProt-GOA-ACAP-ARAP_25.05.2022_00h00	0.028815	1	3.38776e-07	3.52327e-05	[8, 9, 10, 11]	Group074	13.6364	3	[DNMT1, HELLS, L3MBTL3]
GO:0051259	protein complex oligomerization	GO_BiologicalProcess-EBI-UniProt-GOA-ACAP-ARAP_25.05.2022_00h00	0.178989	1	0.100418	1	[6]	Group075	4.7619	8	[ALDH1A3, ECT2, POLQ, RRM1, RRM2, SAMHD1, SOD2, TK1]
GO:0051262	protein tetramerization	GO_BiologicalProcess-EBI-UniProt-GOA-ACAP-ARAP_25.05.2022_00h00	0.0145878	1	0.100418	1	[7]	Group075	9.23077	6	[ALDH1A3, RRM1, RRM2, SAMHD1, SOD2, TK1]
GO:0051289	protein homotetramerization	GO_BiologicalProcess-EBI-UniProt-GOA-ACAP-ARAP_25.05.2022_00h00	0.0488091	1	0.100418	1	[8]	Group075	8.88889	4	[ALDH1A3, SAMHD1, SOD2, TK1]
GO:0042176	regulation of protein catabolic process	GO_BiologicalProcess-EBI-UniProt-GOA-ACAP-ARAP_25.05.2022_00h00	0.0614481	1	0.079962	1	[4, 5, 6]	Group076	4.96689	15	[AURKA, BARD1, CAV1, CDC20, CSNK2A2, FAM83D, MAD2L1, MYCBP2, NQO1, PBK, PLK1, RDX, RNF144A, RNF144B, RNF19A]
GO:0042177	negative regulation of protein catabolic process	GO_BiologicalProcess-EBI-UniProt-GOA-ACAP-ARAP_25.05.2022_00h00	0.344518	1	0.079962	1	[4, 5, 6, 7]	Group076	4.5977	4	[MAD2L1, MYCBP2, NQO1, PBK]
GO:0045732	positive regulation of protein catabolic process	GO_BiologicalProcess-EBI-UniProt-GOA-ACAP-ARAP_25.05.2022_00h00	0.0713761	1	0.079962	1	[4, 5, 6, 7]	Group076	5.68182	10	[AURKA, BARD1, CAV1, CDC20, CSNK2A2, PLK1, RDX, RNF144A, RNF144B, RNF19A]
GO:0045862	positive regulation of proteolysis	GO_BiologicalProcess-EBI-UniProt-GOA-ACAP-ARAP_25.05.2022_00h00	0.291392	1	0.079962	1	[5, 6, 7]	Group076	4.22535	12	[AURKA, CAV1, CCNA2, CDC20, ENO1, HSPD1, MAP3K5, PLK1, RNF144A, RNF144B, RNF19A, UACA]
GO:2000058	regulation of ubiquitin-dependent protein catabolic process	GO_BiologicalProcess-EBI-UniProt-GOA-ACAP-ARAP_25.05.2022_00h00	0.0560788	1	0.079962	1	[5, 6, 7, 8, 9]	Group076	5.84416	9	[AURKA, CAV1, CDC20, CSNK2A2, PBK, PLK1, RNF144A, RNF144B, RNF19A]
GO:0045088	regulation of innate immune response	GO_BiologicalProcess-EBI-UniProt-GOA-ACAP-ARAP_25.05.2022_00h00	0.459964	1	0.125338	1	[4, 5, 6, 7]	Group077	4.13793	6	[A2M, HMGB2, NLRC5, PARP14, PRKDC, SAMHD1]
GO:0002562	somatic diversification of immune receptors via germline recombination within a single locus	GO_BiologicalProcess-EBI-UniProt-GOA-ACAP-ARAP_25.05.2022_00h00	0.0126247	1	0.125338	1	[3, 4, 6, 7, 8, 9]	Group077	9.52381	6	[CD40, EXO1, HMGB2, HSPD1, PRKDC, TNFSF4]
GO:1902117	positive regulation of organelle assembly	GO_BiologicalProcess-EBI-UniProt-GOA-ACAP-ARAP_25.05.2022_00h00	0.0326719	1	4.11081e-06	0.000398748	[4, 5, 6, 7]	Group080	7.69231	6	[CCP110, CNOT6L, NCAPG, PLK4, SPAG5, STIL]
GO:2001252	positive regulation of chromosome organization	GO_BiologicalProcess-EBI-UniProt-GOA-ACAP-ARAP_25.05.2022_00h00	0.0359558	1	4.11081e-06	0.000398748	[5, 6, 7]	Group080	6.93069	7	[AURKB, DNMT1, MRE11, NCAPD2, NCAPG, SMC2, SMC4]
GO:0018107	peptidyl-threonine phosphorylation	GO_BiologicalProcess-EBI-UniProt-GOA-ACAP-ARAP_25.05.2022_00h00	0.012494	1	0.00100831	0.0887311	[6, 7, 8]	Group081	7.92079	8	[CDK1, CIT, CSNK2A2, GPI, PLK1, PRKDC, TTK, VRK1]
GO:0070167	regulation of biomineral tissue development	GO_BiologicalProcess-EBI-UniProt-GOA-ACAP-ARAP_25.05.2022_00h00	0.0345772	1	0.221124	1	[3, 4, 5]	Group082	8.47458	5	[ANO6, ATP2B1, CCNA2, DDR2, FBXO5]
GO:0045667	regulation of osteoblast differentiation	GO_BiologicalProcess-EBI-UniProt-GOA-ACAP-ARAP_25.05.2022_00h00	0.344518	1	0.221124	1	[4, 5]	Group082	4.5977	4	[CCNA2, DDR2, FBXO5, VEGFC]
GO:0048145	regulation of fibroblast proliferation	GO_BiologicalProcess-EBI-UniProt-GOA-ACAP-ARAP_25.05.2022_00h00	0.0179157	1	0.221124	1	[4, 5]	Group082	8.82353	6	[CAV1, CCNA2, CDC6, DACH1, DDR2, SOD2]
GO:0048146	positive regulation of fibroblast proliferation	GO_BiologicalProcess-EBI-UniProt-GOA-ACAP-ARAP_25.05.2022_00h00	0.110757	1	0.221124	1	[4, 5, 6]	Group082	7.89474	3	[CCNA2, CDC6, DDR2]
GO:0045087	innate immune response	GO_BiologicalProcess-EBI-UniProt-GOA-ACAP-ARAP_25.05.2022_00h00	0.116692	1	0.1068	1	[3, 4, 5, 6]	Group083	4.37788	19	[A2M, ADAM15, CD40, H2BC10, H2BC11, H2BC12, H2BC21, H2BC7, HMGB2, IFITM2, KLRG1, MAP3K5, MID2, NLRC5, PARP14, PRDM1, PRKDC, RAB27A, SAMHD1]
GO:0050829	defense response to Gram-negative bacterium	GO_BiologicalProcess-EBI-UniProt-GOA-ACAP-ARAP_25.05.2022_00h00	0.0444828	1	0.1068	1	[5, 6, 7]	Group083	11.5385	3	[H2BC11, H2BC12, HMGB2]
GO:2000242	negative regulation of reproductive process	GO_BiologicalProcess-EBI-UniProt-GOA-ACAP-ARAP_25.05.2022_00h00	0.0310465	1	0.247207	1	[2, 3, 4]	Group084	10.2564	4	[FBXO5, SULF1, TRIP13, TTK]
GO:0030510	regulation of BMP signaling pathway	GO_BiologicalProcess-EBI-UniProt-GOA-ACAP-ARAP_25.05.2022_00h00	0.139409	1	0.247207	1	[4, 5, 6, 7, 8, 9]	Group084	6.15385	4	[CCNA2, ELAPOR2, FST, SULF1]
GO:0090100	positive regulation of transmembrane receptor protein serine/threonine kinase signaling pathway	GO_BiologicalProcess-EBI-UniProt-GOA-ACAP-ARAP_25.05.2022_00h00	0.301595	1	0.247207	1	[4, 5, 6, 7, 8, 9]	Group084	5.19481	4	[CCNA2, ELAPOR2, SULF1, TTK]
GO:0050673	epithelial cell proliferation	GO_BiologicalProcess-EBI-UniProt-GOA-ACAP-ARAP_25.05.2022_00h00	0.29483	1	0.203459	1	[3]	Group085	4.16667	12	[BIRC5, BRCA2, CAV1, DACH1, FST, HMGB2, IQGAP3, PRKDC, SULF1, UHRF1, VASH1, VEGFC]
GO:0050678	regulation of epithelial cell proliferation	GO_BiologicalProcess-EBI-UniProt-GOA-ACAP-ARAP_25.05.2022_00h00	0.34568	1	0.203459	1	[4, 5]	Group085	4.08163	10	[BIRC5, BRCA2, CAV1, HMGB2, IQGAP3, PRKDC, SULF1, UHRF1, VASH1, VEGFC]
GO:0072091	regulation of stem cell proliferation	GO_BiologicalProcess-EBI-UniProt-GOA-ACAP-ARAP_25.05.2022_00h00	0.230943	1	0.203459	1	[4, 5]	Group085	5.55556	3	[CDKN2C, HMGB2, VEGFC]
GO:0050680	negative regulation of epithelial cell proliferation	GO_BiologicalProcess-EBI-UniProt-GOA-ACAP-ARAP_25.05.2022_00h00	0.539999	1	0.203459	1	[4, 5, 6]	Group085	4.21053	4	[BRCA2, CAV1, SULF1, VASH1]
GO:1901136	carbohydrate derivative catabolic process	GO_BiologicalProcess-EBI-UniProt-GOA-ACAP-ARAP_25.05.2022_00h00	0.288261	1	0.283009	1	[4]	Group086	4.7619	6	[ACAT1, DUT, HINT1, NUDT3, PDE7B, SAMHD1]
GO:0009166	nucleotide catabolic process	GO_BiologicalProcess-EBI-UniProt-GOA-ACAP-ARAP_25.05.2022_00h00	0.0126247	1	0.283009	1	[6, 7, 8]	Group086	9.52381	6	[ACAT1, DUT, HINT1, NUDT3, PDE7B, SAMHD1]
GO:0050920	regulation of chemotaxis	GO_BiologicalProcess-EBI-UniProt-GOA-ACAP-ARAP_25.05.2022_00h00	0.315831	1	0.719579	1	[3, 4, 5]	Group087	4.41176	6	[ANO6, DPP4, KIF20B, MYCBP2, TNFSF18, VEGFC]
GO:0002685	regulation of leukocyte migration	GO_BiologicalProcess-EBI-UniProt-GOA-ACAP-ARAP_25.05.2022_00h00	0.319057	1	0.719579	1	[3, 4, 5, 6]	Group087	4.37956	6	[ANO6, DPP4, KIF20B, SELE, TNFSF18, VEGFC]
GO:0060326	cell chemotaxis	GO_BiologicalProcess-EBI-UniProt-GOA-ACAP-ARAP_25.05.2022_00h00	0.370343	1	0.719579	1	[4, 5]	Group087	4.11765	7	[ANO6, DPP4, HMGB2, KIF20B, LOX, TNFSF18, VEGFC]
GO:0030595	leukocyte chemotaxis	GO_BiologicalProcess-EBI-UniProt-GOA-ACAP-ARAP_25.05.2022_00h00	0.42492	1	0.719579	1	[3, 5, 6]	Group087	4.13223	5	[ANO6, DPP4, KIF20B, TNFSF18, VEGFC]
GO:0071621	granulocyte chemotaxis	GO_BiologicalProcess-EBI-UniProt-GOA-ACAP-ARAP_25.05.2022_00h00	0.437156	1	0.719579	1	[4, 5, 6, 7]	Group087	4.91803	3	[DPP4, KIF20B, TNFSF18]
GO:0002690	positive regulation of leukocyte chemotaxis	GO_BiologicalProcess-EBI-UniProt-GOA-ACAP-ARAP_25.05.2022_00h00	0.198656	1	0.719579	1	[4, 5, 6, 7, 8]	Group087	6	3	[ANO6, TNFSF18, VEGFC]
GO:0071622	regulation of granulocyte chemotaxis	GO_BiologicalProcess-EBI-UniProt-GOA-ACAP-ARAP_25.05.2022_00h00	0.0584798	1	0.719579	1	[5, 6, 7, 8]	Group087	10.3448	3	[DPP4, KIF20B, TNFSF18]
GO:0051348	negative regulation of transferase activity	GO_BiologicalProcess-EBI-UniProt-GOA-ACAP-ARAP_25.05.2022_00h00	0.00776635	1	0.0328726	1	[5]	Group088	6.51163	14	[BUB1B, CAV1, CBL, CDC20, CDKN2C, CORO1C, DDR2, FBXO5, HEG1, MAD2L1, NCAPG2, PLK1, PRKAR2B, SPRY1]
GO:0031400	negative regulation of protein modification process	GO_BiologicalProcess-EBI-UniProt-GOA-ACAP-ARAP_25.05.2022_00h00	0.191642	1	0.0328726	1	[5, 6, 7]	Group088	4.12621	17	[BUB1B, CAV1, CBL, CDC20, CDKN2C, CORO1C, DNMT1, FBXO5, HEG1, MAD2L1, NCAPG2, PARP14, PBK, PLK1, PRKAR2B, PRKDC, SPRY1]
GO:0042326	negative regulation of phosphorylation	GO_BiologicalProcess-EBI-UniProt-GOA-ACAP-ARAP_25.05.2022_00h00	0.163708	1	0.0328726	1	[6, 7, 8]	Group088	4.49827	13	[CAV1, CBL, CDKN2C, CORO1C, DDR2, HEG1, NCAPG2, PARP14, PBK, PLK1, PRKAR2B, PRKDC, SPRY1]
GO:0071900	regulation of protein serine/threonine kinase activity	GO_BiologicalProcess-EBI-UniProt-GOA-ACAP-ARAP_25.05.2022_00h00	0.0195248	1	0.0328726	1	[7, 8, 9, 10]	Group088	5.77617	16	[CAV1, CCNA2, CCNB2, CCNE2, CD40, CDC6, CDKN2C, CKS1B, DBF4, DIPK2A, HEG1, MAP3K5, MCM2, PLK1, PRKAR2B, SPRY1]
GO:0072520	seminiferous tubule development	GO_BiologicalProcess-EBI-UniProt-GOA-ACAP-ARAP_25.05.2022_00h00	0.0119978	1	0.000478742	0.0435655	[4, 5, 6, 7, 8, 9]	Group090	18.75	3	[ADGRG1, BRIP1, KIF18A]
GO:0010941	regulation of cell death	GO_BiologicalProcess-EBI-UniProt-GOA-ACAP-ARAP_25.05.2022_00h00	0.0292519	1	0.00930423	0.697817	[3, 4]	Group091	4.17755	48	[ALDH1A3, ANO6, ANP32A, AURKA, AURKB, BARD1, BIRC5, CAV1, CBL, CCNA2, CD40, CDK1, CSNK2A2, DDR2, DFFA, DIPK2A, DNMT1, ECT2, EEF2K, EIF2S1, ENO1, GBE1, GPI, HELLS, HMGB2, HSPD1, ITGA6, KIF14, LOX, MAD2L1, MAP3K20, MAP3K5, MCM2, MELK, MRE11, MYBL2, NQO1, PHLDA1, PLK1, PRKDC, RNF144B, SLC25A5, SLFN11, SOD2, STIL, TNFSF18, TOP2A, XRCC2]
GO:0010942	positive regulation of cell death	GO_BiologicalProcess-EBI-UniProt-GOA-ACAP-ARAP_25.05.2022_00h00	0.0137664	1	0.00930423	0.697817	[3, 4, 5]	Group091	5.22565	22	[ALDH1A3, ANO6, BARD1, CAV1, CCNA2, CD40, DDR2, DFFA, ECT2, EIF2S1, HSPD1, ITGA6, MAP3K20, MAP3K5, MELK, MYBL2, NQO1, PHLDA1, PRKDC, SLFN11, SOD2, TOP2A]
GO:0016310	phosphorylation	GO_BiologicalProcess-EBI-UniProt-GOA-ACAP-ARAP_25.05.2022_00h00	0.00486163	1	0.00930423	0.697817	[5]	Group091	4.37736	58	[AURKA, AURKB, BARD1, BIRC5, BMX, BUB1, BUB1B, CAV1, CBL, CCNA2, CCNB2, CCNE2, CD40, CDC6, CDK1, CDKN2C, CENPE, CIT, CKS1B, CLSPN, CORO1C, CSNK2A2, DBF4, DDR2, DGKE, DIPK2A, ECT2, EEF2K, EIF2S1, ENO1, GPI, HEG1, IQGAP3, ITGA6, KIF14, LDB2, LDHA, LOX, MAP3K20, MAP3K5, MCM2, MELK, MRE11, NCAPG2, NLRC5, PARP14, PBK, PLK1, PLK4, PRKAR2B, PRKDC, SPRY1, TK1, TNFSF18, TPX2, TTK, VEGFC, VRK1]
GO:0006468	protein phosphorylation	GO_BiologicalProcess-EBI-UniProt-GOA-ACAP-ARAP_25.05.2022_00h00	0.0096594	1	0.00930423	0.697817	[5, 6]	Group091	4.42238	49	[AURKA, AURKB, BIRC5, BMX, BUB1, CAV1, CBL, CCNA2, CCNB2, CCNE2, CD40, CDC6, CDK1, CDKN2C, CENPE, CIT, CKS1B, CLSPN, CORO1C, CSNK2A2, DBF4, DDR2, DIPK2A, ECT2, EEF2K, EIF2S1, GPI, HEG1, IQGAP3, KIF14, LOX, MAP3K20, MAP3K5, MCM2, MELK, MRE11, NCAPG2, PARP14, PBK, PLK1, PLK4, PRKAR2B, PRKDC, SPRY1, TNFSF18, TPX2, TTK, VEGFC, VRK1]
GO:0042981	regulation of apoptotic process	GO_BiologicalProcess-EBI-UniProt-GOA-ACAP-ARAP_25.05.2022_00h00	0.0055224	1	0.00930423	0.697817	[5, 6]	Group091	4.5809	47	[ALDH1A3, ANO6, ANP32A, AURKA, AURKB, BARD1, BIRC5, CAV1, CBL, CCNA2, CD40, CDK1, CSNK2A2, DDR2, DFFA, DIPK2A, DNMT1, ECT2, EEF2K, EIF2S1, ENO1, GBE1, GPI, HELLS, HMGB2, HSPD1, ITGA6, KIF14, LOX, MAD2L1, MAP3K20, MAP3K5, MCM2, MELK, MRE11, MYBL2, NQO1, PHLDA1, PLK1, PRKDC, RNF144B, SLC25A5, SOD2, STIL, TNFSF18, TOP2A, XRCC2]
GO:0043065	positive regulation of apoptotic process	GO_BiologicalProcess-EBI-UniProt-GOA-ACAP-ARAP_25.05.2022_00h00	0.0142622	1	0.00930423	0.697817	[5, 6, 7]	Group091	5.34759	20	[ALDH1A3, ANO6, BARD1, CAV1, CCNA2, CD40, DFFA, ECT2, EIF2S1, HSPD1, ITGA6, MAP3K20, MAP3K5, MELK, MYBL2, NQO1, PHLDA1, PRKDC, SOD2, TOP2A]
GO:0097153	cysteine-type endopeptidase activity involved in apoptotic process	GO_BiologicalProcess-EBI-UniProt-GOA-ACAP-ARAP_25.05.2022_00h00	0.356207	1	0.0801913	1	[5]	Group092	4.26829	7	[BIRC5, CCNA2, CSNK2A2, GPI, HSPD1, MAP3K5, UACA]
GO:0052547	regulation of peptidase activity	GO_BiologicalProcess-EBI-UniProt-GOA-ACAP-ARAP_25.05.2022_00h00	0.370259	1	0.0801913	1	[5, 6, 7]	Group092	4.0293	11	[A2M, BIRC5, CAV1, CCNA2, CSNK2A2, GPI, HSPD1, LXN, MAP3K5, PTTG1, UACA]
GO:0043281	regulation of cysteine-type endopeptidase activity involved in apoptotic process	GO_BiologicalProcess-EBI-UniProt-GOA-ACAP-ARAP_25.05.2022_00h00	0.348288	1	0.0801913	1	[6, 8, 9, 10]	Group092	4.375	7	[BIRC5, CCNA2, CSNK2A2, GPI, HSPD1, MAP3K5, UACA]
GO:0043280	positive regulation of cysteine-type endopeptidase activity involved in apoptotic process	GO_BiologicalProcess-EBI-UniProt-GOA-ACAP-ARAP_25.05.2022_00h00	0.54461	1	0.0801913	1	[6, 7, 9, 10, 11]	Group092	4.12371	4	[CCNA2, HSPD1, MAP3K5, UACA]
GO:0004693	cyclin-dependent protein serine/threonine kinase activity	GO_BiologicalProcess-EBI-UniProt-GOA-ACAP-ARAP_25.05.2022_00h00	0.00439082	1	0.00278433	0.222747	[5, 6]	Group093	8.73786	9	[CCNA2, CCNB2, CCNE2, CDC6, CDK1, CDKN2C, CKS1B, MCM2, PLK1]
GO:0043549	regulation of kinase activity	GO_BiologicalProcess-EBI-UniProt-GOA-ACAP-ARAP_25.05.2022_00h00	0.00455768	1	0.00278433	0.222747	[5, 7, 8]	Group093	5.3211	29	[CAV1, CBL, CCNA2, CCNB2, CCNE2, CD40, CDC6, CDKN2C, CENPE, CKS1B, CLSPN, CORO1C, DBF4, DDR2, DIPK2A, ECT2, HEG1, KIF14, LDB2, MAP3K5, MCM2, MRE11, NCAPG2, NLRC5, PLK1, PRKAR2B, SPRY1, TPX2, VEGFC]
GO:1902410	mitotic cytokinetic process	GO_BiologicalProcess-EBI-UniProt-GOA-ACAP-ARAP_25.05.2022_00h00	0.0254514	1	3.94995e-06	0.000387095	[4, 5, 6, 7]	Group094	14.2857	3	[CEP55, KIF20A, KIF20B]
GO:0032386	regulation of intracellular transport	GO_BiologicalProcess-EBI-UniProt-GOA-ACAP-ARAP_25.05.2022_00h00	0.0793768	1	0.285553	1	[4, 5]	Group095	4.91228	14	[ABLIM3, BARD1, CDK1, CSNK2A2, ECT2, KIF20B, MAP2, MDN1, PPP1CC, RAN, RDX, REEP5, SPAG5, UBE2J1]
GO:0032388	positive regulation of intracellular transport	GO_BiologicalProcess-EBI-UniProt-GOA-ACAP-ARAP_25.05.2022_00h00	0.119544	1	0.285553	1	[3, 4, 5, 6]	Group095	5.11364	9	[ABLIM3, CDK1, CSNK2A2, ECT2, KIF20B, MAP2, RAN, RDX, SPAG5]
GO:1900182	positive regulation of protein localization to nucleus	GO_BiologicalProcess-EBI-UniProt-GOA-ACAP-ARAP_25.05.2022_00h00	0.301595	1	0.285553	1	[4, 5, 6, 7, 8]	Group095	5.19481	4	[CDK1, ECT2, PLK1, RAN]
GO:0033157	regulation of intracellular protein transport	GO_BiologicalProcess-EBI-UniProt-GOA-ACAP-ARAP_25.05.2022_00h00	0.402118	1	0.285553	1	[5, 6, 7, 8]	Group095	4.0404	8	[ABLIM3, BARD1, CDK1, CSNK2A2, ECT2, KIF20B, RAN, UBE2J1]
GO:0090316	positive regulation of intracellular protein transport	GO_BiologicalProcess-EBI-UniProt-GOA-ACAP-ARAP_25.05.2022_00h00	0.453373	1	0.285553	1	[4, 5, 6, 7, 8, 9]	Group095	4.25532	6	[ABLIM3, CDK1, CSNK2A2, ECT2, KIF20B, RAN]
GO:0051346	negative regulation of hydrolase activity	GO_BiologicalProcess-EBI-UniProt-GOA-ACAP-ARAP_25.05.2022_00h00	0.0649999	1	0.00164069	0.134537	[5]	Group096	5.33981	11	[A2M, ABCE1, BIRC5, CSNK2A2, DFFA, GPI, LXN, PTTG1, RDX, SLC39A14, SPRY1]
GO:0033002	muscle cell proliferation	GO_BiologicalProcess-EBI-UniProt-GOA-ACAP-ARAP_25.05.2022_00h00	0.205886	1	0.776643	0.776643	[3]	Group097	5.03597	7	[CDK1, DDR2, DIPK2A, DNMT1, MAP3K5, PRKDC, SOD2]
GO:0042542	response to hydrogen peroxide	GO_BiologicalProcess-EBI-UniProt-GOA-ACAP-ARAP_25.05.2022_00h00	0.149223	1	0.776643	0.776643	[4, 5]	Group097	5.55556	6	[CDK1, DDR2, ECT2, MAP3K5, NQO1, SOD2]
GO:0036473	cell death in response to oxidative stress	GO_BiologicalProcess-EBI-UniProt-GOA-ACAP-ARAP_25.05.2022_00h00	0.325964	1	0.776643	0.776643	[3, 5, 6]	Group097	4.81928	4	[DDR2, MAP3K5, MELK, SOD2]
GO:0010657	muscle cell apoptotic process	GO_BiologicalProcess-EBI-UniProt-GOA-ACAP-ARAP_25.05.2022_00h00	0.0631893	1	0.776643	0.776643	[5]	Group097	8.16327	4	[DIPK2A, DNMT1, MAP3K5, SOD2]
GO:0034614	cellular response to reactive oxygen species	GO_BiologicalProcess-EBI-UniProt-GOA-ACAP-ARAP_25.05.2022_00h00	0.286023	1	0.776643	0.776643	[5, 6]	Group097	4.8	6	[CDK1, DDR2, ECT2, MAP3K5, NQO1, SOD2]
GO:0010660	regulation of muscle cell apoptotic process	GO_BiologicalProcess-EBI-UniProt-GOA-ACAP-ARAP_25.05.2022_00h00	0.0488091	1	0.776643	0.776643	[6, 7]	Group097	8.88889	4	[DIPK2A, DNMT1, MAP3K5, SOD2]
GO:0032886	regulation of microtubule-based process	GO_BiologicalProcess-EBI-UniProt-GOA-ACAP-ARAP_25.05.2022_00h00	0.0113069	1	0.000182985	0.0170176	[3, 4]	Group098	6.43564	13	[AURKA, CKAP2, KIF18A, MAP2, MCM2, PHLDB2, PLK1, PLK4, SKA3, SPAG5, STIL, TACC3, TPX2]
GO:0051298	centrosome duplication	GO_BiologicalProcess-EBI-UniProt-GOA-ACAP-ARAP_25.05.2022_00h00	0.0608231	1	0.000182985	0.0170176	[3, 4, 5, 6, 9]	Group098	7.24638	5	[BRCA2, CCP110, NDC80, PLK4, STIL]
GO:0046605	regulation of centrosome cycle	GO_BiologicalProcess-EBI-UniProt-GOA-ACAP-ARAP_25.05.2022_00h00	0.0752757	1	0.000182985	0.0170176	[4, 5, 6, 9]	Group098	7.69231	4	[AURKA, MCM2, PLK4, STIL]
GO:0090224	regulation of spindle organization	GO_BiologicalProcess-EBI-UniProt-GOA-ACAP-ARAP_25.05.2022_00h00	0.00986842	1	0.000182985	0.0170176	[4, 5, 6, 7, 8]	Group098	11.6279	5	[PLK1, SPAG5, STIL, TACC3, TPX2]
GO:0007099	centriole replication	GO_BiologicalProcess-EBI-UniProt-GOA-ACAP-ARAP_25.05.2022_00h00	0.124187	1	0.000182985	0.0170176	[3, 4, 5, 6, 7, 8, 9, 10]	Group098	7.5	3	[CCP110, PLK4, STIL]
GO:1905508	protein localization to microtubule organizing center	GO_BiologicalProcess-EBI-UniProt-GOA-ACAP-ARAP_25.05.2022_00h00	0.0857578	1	0.000182985	0.0170176	[8]	Group098	8.82353	3	[AURKA, SPAG5, STIL]
GO:0000018	regulation of DNA recombination	GO_BiologicalProcess-EBI-UniProt-GOA-ACAP-ARAP_25.05.2022_00h00	0.00996131	1	3.56823e-09	3.74664e-07	[5, 6, 7, 8]	Group099	7.69231	9	[CD40, H1-2, H1-3, H1-4, H1-5, MRE11, POLQ, RAD51AP1, TNFSF4]
GO:0045910	negative regulation of DNA recombination	GO_BiologicalProcess-EBI-UniProt-GOA-ACAP-ARAP_25.05.2022_00h00	0.00726888	1	3.56823e-09	3.74664e-07	[5, 6, 7, 8, 9]	Group099	12.5	5	[H1-2, H1-3, H1-4, H1-5, POLQ]
GO:0045911	positive regulation of DNA recombination	GO_BiologicalProcess-EBI-UniProt-GOA-ACAP-ARAP_25.05.2022_00h00	0.445072	1	3.56823e-09	3.74664e-07	[5, 6, 7, 8, 9]	Group099	4.7619	3	[CD40, RAD51AP1, TNFSF4]
GO:0046637	regulation of alpha-beta T cell differentiation	GO_BiologicalProcess-EBI-UniProt-GOA-ACAP-ARAP_25.05.2022_00h00	0.110757	1	0.00163838	0.135986	[7, 8, 9, 10, 11, 12, 13]	Group100	7.89474	3	[PRDM1, TNFSF18, TNFSF4]
GO:0002366	leukocyte activation involved in immune response	GO_BiologicalProcess-EBI-UniProt-GOA-ACAP-ARAP_25.05.2022_00h00	0.365347	1	0.00163838	0.135986	[3, 4]	Group100	4.16667	7	[CBL, CD40, EXO1, HSPD1, RAB27A, TNFSF18, TNFSF4]
GO:0050777	negative regulation of immune response	GO_BiologicalProcess-EBI-UniProt-GOA-ACAP-ARAP_25.05.2022_00h00	0.154775	1	0.00163838	0.135986	[3, 4, 5]	Group100	5.45455	6	[A2M, NLRC5, PARP14, SAMHD1, TNFSF18, TNFSF4]
GO:0046651	lymphocyte proliferation	GO_BiologicalProcess-EBI-UniProt-GOA-ACAP-ARAP_25.05.2022_00h00	0.352088	1	0.00163838	0.135986	[4, 5]	Group100	4.32099	7	[CD40, HELLS, HSPD1, IMPDH2, LRRC32, TNFSF18, TNFSF4]
GO:0002286	T cell activation involved in immune response	GO_BiologicalProcess-EBI-UniProt-GOA-ACAP-ARAP_25.05.2022_00h00	0.247435	1	0.00163838	0.135986	[5, 6]	Group100	5.35714	3	[RAB27A, TNFSF18, TNFSF4]
GO:1903706	regulation of hemopoiesis	GO_BiologicalProcess-EBI-UniProt-GOA-ACAP-ARAP_25.05.2022_00h00	0.00633778	1	0.00163838	0.135986	[3, 4, 5, 6, 7, 8]	Group100	6.22711	17	[FANCA, FANCD2, H4-16, H4C1, H4C2, H4C3, H4C4, H4C6, H4C8, H4C9, HMGB2, LDB2, LOX, PRDM1, PRKDC, TNFSF18, TNFSF4]
GO:0050868	negative regulation of T cell activation	GO_BiologicalProcess-EBI-UniProt-GOA-ACAP-ARAP_25.05.2022_00h00	0.462594	1	0.00163838	0.135986	[5, 6, 7, 8]	Group100	4.47761	3	[LRRC32, TNFSF18, TNFSF4]
GO:0070482	response to oxygen levels	GO_BiologicalProcess-EBI-UniProt-GOA-ACAP-ARAP_25.05.2022_00h00	0.0226399	1	0.0180504	1	[3]	Group102	5.7377	14	[ADAM15, BRIP1, CAV1, CBL, CCNA2, DDR2, DPP4, EEF2K, ENO1, GUCY1A1, MYCBP2, PDLIM1, SOD2, VEGFC]
GO:0071453	cellular response to oxygen levels	GO_BiologicalProcess-EBI-UniProt-GOA-ACAP-ARAP_25.05.2022_00h00	0.120203	1	0.0180504	1	[4]	Group102	5.42636	7	[BRIP1, CAV1, CBL, CCNA2, DDR2, EEF2K, ENO1]
GO:0006809	nitric oxide biosynthetic process	GO_BiologicalProcess-EBI-UniProt-GOA-ACAP-ARAP_25.05.2022_00h00	0.198656	1	0.0180504	1	[5]	Group102	6	3	[CAV1, NQO1, SOD2]
GO:0048147	negative regulation of fibroblast proliferation	GO_BiologicalProcess-EBI-UniProt-GOA-ACAP-ARAP_25.05.2022_00h00	0.0584798	1	0.0180504	1	[4, 5, 6]	Group102	10.3448	3	[CAV1, DACH1, SOD2]
GO:0032869	cellular response to insulin stimulus	GO_BiologicalProcess-EBI-UniProt-GOA-ACAP-ARAP_25.05.2022_00h00	0.228865	1	0.0180504	1	[6, 7, 8]	Group102	4.69799	7	[ATP2B1, EEF2K, MYO5A, NUCKS1, PRKDC, SLC39A14, TBC1D4]
GO:0071214	cellular response to abiotic stimulus	GO_BiologicalProcess-EBI-UniProt-GOA-ACAP-ARAP_25.05.2022_00h00	0.0159412	1	2.71004e-09	2.87264e-07	[3, 4]	Group103	5.83658	15	[AURKB, BARD1, BRCA2, CD40, CNRIP1, DEPDC1B, ECT2, EIF2S1, H2AX, MAP3K20, MME, NUCKS1, PBK, RAD51AP1, RNF7]
GO:0010390	histone monoubiquitination	GO_BiologicalProcess-EBI-UniProt-GOA-ACAP-ARAP_25.05.2022_00h00	0.0261413	1	2.71004e-09	2.87264e-07	[7, 8, 9, 10]	Group103	10.8108	4	[BARD1, BRCA2, DEPDC1B, UHRF1]
GO:0061134	peptidase regulator activity	GO_BiologicalProcess-EBI-UniProt-GOA-ACAP-ARAP_25.05.2022_00h00	0.250165	1	0.00120563	0.10489	[5, 6, 7, 8]	Group104	4.85437	5	[A2M, BIRC5, CAV1, LXN, PTTG1]
GO:0010951	negative regulation of endopeptidase activity	GO_BiologicalProcess-EBI-UniProt-GOA-ACAP-ARAP_25.05.2022_00h00	0.180497	1	0.00120563	0.10489	[7, 8, 9]	Group104	5.08475	6	[A2M, BIRC5, CSNK2A2, GPI, LXN, PTTG1]
GO:0004866	endopeptidase inhibitor activity	GO_BiologicalProcess-EBI-UniProt-GOA-ACAP-ARAP_25.05.2022_00h00	0.139409	1	0.00120563	0.10489	[7, 8, 9, 10]	Group104	6.15385	4	[A2M, BIRC5, LXN, PTTG1]
GO:0043154	negative regulation of cysteine-type endopeptidase activity involved in apoptotic process	GO_BiologicalProcess-EBI-UniProt-GOA-ACAP-ARAP_25.05.2022_00h00	0.445072	1	0.00120563	0.10489	[6, 7, 8, 9, 10, 11]	Group104	4.7619	3	[BIRC5, CSNK2A2, GPI]
GO:0010458	exit from mitosis	GO_BiologicalProcess-EBI-UniProt-GOA-ACAP-ARAP_25.05.2022_00h00	0.0113796	1	4.93446e-05	0.00473709	[5, 6, 8]	Group106	13.7931	4	[ANLN, KNTC1, UBE2C, ZNF367]
GO:0031396	regulation of protein ubiquitination	GO_BiologicalProcess-EBI-UniProt-GOA-ACAP-ARAP_25.05.2022_00h00	0.0866261	1	4.93446e-05	0.00473709	[7, 8, 9]	Group106	5.26316	10	[BUB1B, CAV1, CDC20, FANCI, FBXO5, MAD2L1, MYCBP2, PLK1, UBE2C, ZNF367]
GO:0031397	negative regulation of protein ubiquitination	GO_BiologicalProcess-EBI-UniProt-GOA-ACAP-ARAP_25.05.2022_00h00	0.0958144	1	4.93446e-05	0.00473709	[7, 8, 9, 10]	Group106	6.32911	5	[BUB1B, CAV1, CDC20, FBXO5, MAD2L1]
GO:0031398	positive regulation of protein ubiquitination	GO_BiologicalProcess-EBI-UniProt-GOA-ACAP-ARAP_25.05.2022_00h00	0.0448475	1	4.93446e-05	0.00473709	[7, 8, 9, 10]	Group106	6.60377	7	[CAV1, CDC20, FANCI, MYCBP2, PLK1, UBE2C, ZNF367]
GO:0034341	response to interferon-gamma	GO_BiologicalProcess-EBI-UniProt-GOA-ACAP-ARAP_25.05.2022_00h00	0.298006	1	0.124222	1	[4, 5, 6, 7]	Group107	5.26316	4	[CD40, IFITM2, NLRC5, PARP14]
GO:0001960	negative regulation of cytokine-mediated signaling pathway	GO_BiologicalProcess-EBI-UniProt-GOA-ACAP-ARAP_25.05.2022_00h00	0.0197523	1	0.124222	1	[4, 5, 6, 7, 8]	Group107	9.80392	5	[CAV1, H2BC11, NLRC5, PARP14, SAMHD1]
GO:0045824	negative regulation of innate immune response	GO_BiologicalProcess-EBI-UniProt-GOA-ACAP-ARAP_25.05.2022_00h00	0.0670961	1	0.124222	1	[4, 5, 6, 7, 8]	Group107	8	4	[A2M, NLRC5, PARP14, SAMHD1]
GO:0060337	type I interferon signaling pathway	GO_BiologicalProcess-EBI-UniProt-GOA-ACAP-ARAP_25.05.2022_00h00	0.206627	1	0.124222	1	[5, 6, 7, 8, 9]	Group107	5.88235	3	[IFITM2, NLRC5, SAMHD1]
GO:0042509	regulation of tyrosine phosphorylation of STAT protein	GO_BiologicalProcess-EBI-UniProt-GOA-ACAP-ARAP_25.05.2022_00h00	0.0261413	1	0.124222	1	[7, 8, 9, 10]	Group107	10.8108	4	[CAV1, CD40, PARP14, TNFSF18]
GO:0050732	negative regulation of peptidyl-tyrosine phosphorylation	GO_BiologicalProcess-EBI-UniProt-GOA-ACAP-ARAP_25.05.2022_00h00	0.039354	1	0.124222	1	[7, 8, 9, 10]	Group107	9.52381	4	[CAV1, CBL, NCAPG2, PARP14]
GO:0009416	response to light stimulus	GO_BiologicalProcess-EBI-UniProt-GOA-ACAP-ARAP_25.05.2022_00h00	0.235163	1	3.65929e-06	0.000365929	[4]	Group108	4.46429	10	[AURKB, BRCA2, CNRIP1, EIF2S1, MME, PBK, PCLAF, PPP1CC, RNF7, USP1]
GO:0009411	response to UV	GO_BiologicalProcess-EBI-UniProt-GOA-ACAP-ARAP_25.05.2022_00h00	0.0709711	1	3.65929e-06	0.000365929	[5]	Group108	5.92593	8	[AURKB, BRCA2, CNRIP1, EIF2S1, MME, PBK, PCLAF, USP1]
GO:0010165	response to X-ray	GO_BiologicalProcess-EBI-UniProt-GOA-ACAP-ARAP_25.05.2022_00h00	0.0128193	1	3.65929e-06	0.000365929	[5]	Group108	13.3333	4	[BRCA2, DEPDC1B, NUCKS1, XRCC2]
GO:0071482	cellular response to light stimulus	GO_BiologicalProcess-EBI-UniProt-GOA-ACAP-ARAP_25.05.2022_00h00	0.069463	1	3.65929e-06	0.000365929	[5, 6]	Group108	6.38298	6	[AURKB, CNRIP1, EIF2S1, MME, PBK, RNF7]
GO:0006513	protein monoubiquitination	GO_BiologicalProcess-EBI-UniProt-GOA-ACAP-ARAP_25.05.2022_00h00	0.0444857	1	3.65929e-06	0.000365929	[8, 9]	Group108	7.14286	6	[BARD1, BRCA2, CBL, DEPDC1B, FANCA, UHRF1]
GO:0022411	cellular component disassembly	GO_BiologicalProcess-EBI-UniProt-GOA-ACAP-ARAP_25.05.2022_00h00	0.0363737	1	3.94914e-06	0.000390965	[4]	Group110	5.01253	20	[ABCE1, ADAM15, AURKA, CDK1, CKAP2, CSNK2A2, DDR2, DFFA, DPP4, HMGA1, KIF14, KIF18A, KIF2C, NCAPG, PLK1, RDX, SLC25A5, TOP2A, TPX2, VRK1]
GO:0032984	protein-containing complex disassembly	GO_BiologicalProcess-EBI-UniProt-GOA-ACAP-ARAP_25.05.2022_00h00	0.310683	1	3.94914e-06	0.000390965	[5]	Group110	4.24528	9	[ABCE1, CKAP2, HMGA1, KIF14, KIF18A, KIF2C, NCAPG, RDX, TPX2]
GO:1902904	negative regulation of supramolecular fiber organization	GO_BiologicalProcess-EBI-UniProt-GOA-ACAP-ARAP_25.05.2022_00h00	0.293038	1	3.94914e-06	0.000390965	[4, 5, 6]	Group110	4.6875	6	[CKAP2, MAP2, NCAPG, PHLDB2, RDX, TPX2]
GO:0031109	microtubule polymerization or depolymerization	GO_BiologicalProcess-EBI-UniProt-GOA-ACAP-ARAP_25.05.2022_00h00	0.0231277	1	3.94914e-06	0.000390965	[4, 7]	Group110	7.07965	8	[CKAP2, FBXO5, KIF14, KIF18A, KIF2C, MAP2, SKA3, TPX2]
GO:0051493	regulation of cytoskeleton organization	GO_BiologicalProcess-EBI-UniProt-GOA-ACAP-ARAP_25.05.2022_00h00	0.249571	1	3.94914e-06	0.000390965	[5, 6]	Group110	4.00943	17	[CIT, CKAP2, ECT2, IQGAP3, KIF18A, MAP2, MYCBP2, NCAPG, PHLDB2, PLK1, PLK4, RDX, SKA3, SPAG5, STIL, TACC3, TPX2]
GO:0070507	regulation of microtubule cytoskeleton organization	GO_BiologicalProcess-EBI-UniProt-GOA-ACAP-ARAP_25.05.2022_00h00	0.0101344	1	3.94914e-06	0.000390965	[4, 5, 6, 7]	Group110	7.24638	10	[CKAP2, KIF18A, MAP2, PHLDB2, PLK1, SKA3, SPAG5, STIL, TACC3, TPX2]
GO:0051261	protein depolymerization	GO_BiologicalProcess-EBI-UniProt-GOA-ACAP-ARAP_25.05.2022_00h00	0.0255968	1	3.94914e-06	0.000390965	[6]	Group110	7.44681	7	[CKAP2, KIF14, KIF18A, KIF2C, NCAPG, RDX, TPX2]
GO:0051494	negative regulation of cytoskeleton organization	GO_BiologicalProcess-EBI-UniProt-GOA-ACAP-ARAP_25.05.2022_00h00	0.300923	1	3.94914e-06	0.000390965	[5, 6, 7]	Group110	4.58015	6	[CKAP2, MAP2, NCAPG, PHLDB2, RDX, TPX2]
GO:0031110	regulation of microtubule polymerization or depolymerization	GO_BiologicalProcess-EBI-UniProt-GOA-ACAP-ARAP_25.05.2022_00h00	0.3092	1	3.94914e-06	0.000390965	[5, 6, 7, 8]	Group110	5.06329	4	[CKAP2, MAP2, SKA3, TPX2]
GO:1901880	negative regulation of protein depolymerization	GO_BiologicalProcess-EBI-UniProt-GOA-ACAP-ARAP_25.05.2022_00h00	0.0977871	1	3.94914e-06	0.000390965	[5, 6, 7, 8]	Group110	7.01754	4	[CKAP2, NCAPG, RDX, TPX2]
GO:0007019	microtubule depolymerization	GO_BiologicalProcess-EBI-UniProt-GOA-ACAP-ARAP_25.05.2022_00h00	0.00726888	1	3.94914e-06	0.000390965	[5, 7, 8]	Group110	12.5	5	[CKAP2, KIF14, KIF18A, KIF2C, TPX2]
GO:2000272	negative regulation of signaling receptor activity	GO_BiologicalProcess-EBI-UniProt-GOA-ACAP-ARAP_25.05.2022_00h00	0.0143701	1	0.0929881	1	[4, 5, 6, 7]	Group112	12.9032	4	[CBL, CNRIP1, FST, NCAPG2]
GO:0002639	positive regulation of immunoglobulin production	GO_BiologicalProcess-EBI-UniProt-GOA-ACAP-ARAP_25.05.2022_00h00	0.1174	1	0.0929881	1	[4, 5, 6, 7, 8]	Group112	7.69231	3	[CD40, GPI, TNFSF4]
GO:0018108	peptidyl-tyrosine phosphorylation	GO_BiologicalProcess-EBI-UniProt-GOA-ACAP-ARAP_25.05.2022_00h00	0.182389	1	0.0929881	1	[6, 7, 8]	Group112	4.56432	11	[BMX, CAV1, CBL, CD40, DDR2, MELK, NCAPG2, PARP14, PBK, TNFSF18, TTK]
GO:0050730	regulation of peptidyl-tyrosine phosphorylation	GO_BiologicalProcess-EBI-UniProt-GOA-ACAP-ARAP_25.05.2022_00h00	0.461824	1	0.0929881	1	[7, 8, 9]	Group112	4.10959	6	[CAV1, CBL, CD40, NCAPG2, PARP14, TNFSF18]
GO:0004714	transmembrane receptor protein tyrosine kinase activity	GO_BiologicalProcess-EBI-UniProt-GOA-ACAP-ARAP_25.05.2022_00h00	0.441036	1	0.0929881	1	[8, 9, 10]	Group112	4.83871	3	[CBL, DDR2, NCAPG2]
GO:0009636	response to toxic substance	GO_BiologicalProcess-EBI-UniProt-GOA-ACAP-ARAP_25.05.2022_00h00	0.205886	1	0.212198	1	[3]	Group113	5.03597	7	[ABCB1, BRIP1, CDK1, NQO1, SOD2, TXNRD1, TYMS]
GO:0070997	neuron death	GO_BiologicalProcess-EBI-UniProt-GOA-ACAP-ARAP_25.05.2022_00h00	0.0624381	1	0.212198	1	[3]	Group113	5.15873	13	[BIRC5, CBL, CIT, DDR2, EIF2S1, GBE1, GPI, KIF14, MAP3K5, MYBL2, NQO1, SOD2, XRCC2]
GO:0051402	neuron apoptotic process	GO_BiologicalProcess-EBI-UniProt-GOA-ACAP-ARAP_25.05.2022_00h00	0.108493	1	0.212198	1	[4, 5]	Group113	5.32544	9	[BIRC5, CIT, GBE1, GPI, KIF14, MYBL2, NQO1, SOD2, XRCC2]
GO:1901214	regulation of neuron death	GO_BiologicalProcess-EBI-UniProt-GOA-ACAP-ARAP_25.05.2022_00h00	0.0444596	1	0.212198	1	[4, 5]	Group113	5.52995	12	[BIRC5, CBL, DDR2, EIF2S1, GBE1, GPI, KIF14, MAP3K5, MYBL2, NQO1, SOD2, XRCC2]
GO:0046686	response to cadmium ion	GO_BiologicalProcess-EBI-UniProt-GOA-ACAP-ARAP_25.05.2022_00h00	0.124187	1	0.212198	1	[5]	Group113	7.5	3	[CDK1, GPI, SOD2]
GO:1901215	negative regulation of neuron death	GO_BiologicalProcess-EBI-UniProt-GOA-ACAP-ARAP_25.05.2022_00h00	0.2078	1	0.212198	1	[4, 5, 6]	Group113	5	7	[BIRC5, CBL, GBE1, GPI, KIF14, SOD2, XRCC2]
GO:0016209	antioxidant activity	GO_BiologicalProcess-EBI-UniProt-GOA-ACAP-ARAP_25.05.2022_00h00	0.247435	1	0.212198	1	[4, 7]	Group113	5.35714	3	[NQO1, SOD2, TXNRD1]
GO:0043523	regulation of neuron apoptotic process	GO_BiologicalProcess-EBI-UniProt-GOA-ACAP-ARAP_25.05.2022_00h00	0.0775875	1	0.212198	1	[5, 6, 7]	Group113	5.7554	8	[BIRC5, GBE1, GPI, KIF14, MYBL2, NQO1, SOD2, XRCC2]
GO:0002708	positive regulation of lymphocyte mediated immunity	GO_BiologicalProcess-EBI-UniProt-GOA-ACAP-ARAP_25.05.2022_00h00	0.429896	1	0.00130826	0.111202	[5, 6, 7]	Group114	5.08475	3	[CD40, HSPD1, TNFSF4]
GO:0002824	positive regulation of adaptive immune response based on somatic recombination of immune receptors built from immunoglobulin superfamily domains	GO_BiologicalProcess-EBI-UniProt-GOA-ACAP-ARAP_25.05.2022_00h00	0.449255	1	0.00130826	0.111202	[5, 6, 7]	Group114	4.6875	3	[CD40, HSPD1, TNFSF4]
GO:0032735	positive regulation of interleukin-12 production	GO_BiologicalProcess-EBI-UniProt-GOA-ACAP-ARAP_25.05.2022_00h00	0.0167084	1	0.00130826	0.111202	[4, 5, 6, 7, 8]	Group114	16.6667	3	[CD40, HSPD1, TNFSF4]
GO:0045190	isotype switching	GO_BiologicalProcess-EBI-UniProt-GOA-ACAP-ARAP_25.05.2022_00h00	0.0423781	1	0.00130826	0.111202	[6, 7, 9, 10, 11, 12]	Group114	9.30233	4	[CD40, EXO1, HSPD1, TNFSF4]
GO:2000241	regulation of reproductive process	GO_BiologicalProcess-EBI-UniProt-GOA-ACAP-ARAP_25.05.2022_00h00	0.0080064	1	1.92449e-10	2.11694e-08	[2, 3]	Group115	7.9646	9	[ASPM, AURKA, CDC20, FANCA, FBXO5, RAD51AP1, SULF1, TRIP13, TTK]
GO:0007281	germ cell development	GO_BiologicalProcess-EBI-UniProt-GOA-ACAP-ARAP_25.05.2022_00h00	0.0211283	1	1.92449e-10	2.11694e-08	[3, 4, 5]	Group115	6.43275	11	[ASPM, AURKA, BRCA2, BRIP1, DIAPH2, FBXO5, HMGB2, KNL1, PRDM1, TRIP13, UBE2J1]
GO:0048469	cell maturation	GO_BiologicalProcess-EBI-UniProt-GOA-ACAP-ARAP_25.05.2022_00h00	0.0467811	1	1.92449e-10	2.11694e-08	[3, 4, 5]	Group115	6.54206	7	[AURKA, BRCA2, FBXO5, KIF14, L3MBTL3, TRIP13, TYMS]
GO:0048477	oogenesis	GO_BiologicalProcess-EBI-UniProt-GOA-ACAP-ARAP_25.05.2022_00h00	0.0100394	1	1.92449e-10	2.11694e-08	[4, 5, 6]	Group115	10	6	[ASPM, AURKA, BRCA2, DIAPH2, FBXO5, TRIP13]
GO:0098754	detoxification	GO_BiologicalProcess-EBI-UniProt-GOA-ACAP-ARAP_25.05.2022_00h00	0.33973	1	0.206326	1	[1, 4]	Group116	4.65116	4	[ABCB1, NQO1, SOD2, TXNRD1]
GO:0009266	response to temperature stimulus	GO_BiologicalProcess-EBI-UniProt-GOA-ACAP-ARAP_25.05.2022_00h00	0.10813	1	0.206326	1	[3]	Group116	5.64516	7	[ATP2B1, EIF2B3, EIF2S1, HSPD1, LXN, RBBP7, SOD2]
GO:0009409	response to cold	GO_BiologicalProcess-EBI-UniProt-GOA-ACAP-ARAP_25.05.2022_00h00	0.0857578	1	0.206326	1	[3, 4]	Group116	8.82353	3	[ATP2B1, HSPD1, SOD2]
GO:0007584	response to nutrient	GO_BiologicalProcess-EBI-UniProt-GOA-ACAP-ARAP_25.05.2022_00h00	0.137036	1	0.206326	1	[3, 5]	Group116	5.82524	6	[A2M, ATP2B1, BRIP1, NQO1, SOD2, TYMS]
GO:0097305	response to alcohol	GO_BiologicalProcess-EBI-UniProt-GOA-ACAP-ARAP_25.05.2022_00h00	0.0485524	1	0.206326	1	[4]	Group116	6.08108	9	[A2M, ADAM15, ATP2B1, CBL, CDK1, NQO1, SOD2, TNFSF4, TYMS]
GO:0033273	response to vitamin	GO_BiologicalProcess-EBI-UniProt-GOA-ACAP-ARAP_25.05.2022_00h00	0.102628	1	0.206326	1	[4, 6]	Group116	6.89655	4	[ATP2B1, BRIP1, SOD2, TYMS]
GO:0097306	cellular response to alcohol	GO_BiologicalProcess-EBI-UniProt-GOA-ACAP-ARAP_25.05.2022_00h00	0.128408	1	0.206326	1	[5]	Group116	6.34921	4	[ADAM15, ATP2B1, SOD2, TNFSF4]
GO:1901655	cellular response to ketone	GO_BiologicalProcess-EBI-UniProt-GOA-ACAP-ARAP_25.05.2022_00h00	0.291284	1	0.206326	1	[5]	Group116	5.40541	4	[ADAM15, ATP2B1, NCOA4, TNFSF4]
GO:0006937	regulation of muscle contraction	GO_BiologicalProcess-EBI-UniProt-GOA-ACAP-ARAP_25.05.2022_00h00	0.325964	1	0.206326	1	[5, 6]	Group116	4.81928	4	[ATP2B1, CAV1, ENO1, GUCY1A1]
GO:0097746	blood vessel diameter maintenance	GO_BiologicalProcess-EBI-UniProt-GOA-ACAP-ARAP_25.05.2022_00h00	0.156583	1	0.206326	1	[5, 6]	Group116	5.88235	4	[ATP2B1, CAV1, GUCY1A1, SOD2]
GO:0051384	response to glucocorticoid	GO_BiologicalProcess-EBI-UniProt-GOA-ACAP-ARAP_25.05.2022_00h00	0.349399	1	0.206326	1	[6, 7]	Group116	4.54545	4	[A2M, ATP2B1, MYCBP2, TYMS]
GO:2000026	regulation of multicellular organismal development	GO_BiologicalProcess-EBI-UniProt-GOA-ACAP-ARAP_25.05.2022_00h00	0.0197378	1	1.56942e-10	1.75775e-08	[3, 4]	Group118	4.43459	40	[ANO6, ASPM, ATP2B1, CAV1, CCNA2, CD40, CDK1, DDR2, EEF2K, ELAPOR2, FANCA, FANCD2, FBXO5, FST, H4-16, H4C1, H4C2, H4C3, H4C4, H4C6, H4C8, H4C9, HMGB2, KIF14, LDB2, LOX, MAP2, MME, PHLDB2, PPP1CC, PRDM1, PRKDC, RACGAP1, SPRY1, SULF1, TNFSF18, TNFSF4, VASH1, VEGFC, XRCC2]
GO:0002520	immune system development	GO_BiologicalProcess-EBI-UniProt-GOA-ACAP-ARAP_25.05.2022_00h00	0.008995	1	1.56942e-10	1.75775e-08	[2, 4, 5]	Group118	4.81586	34	[ANLN, BRCA2, CCNB2, CD40, ESCO2, EXO1, FANCA, FANCD2, FST, H4-16, H4C1, H4C2, H4C3, H4C4, H4C6, H4C8, H4C9, HMGB2, HSPD1, L3MBTL3, LDB2, LOX, MELK, NCAPG2, PABPC4, POLQ, PRDM1, PRKDC, SAMHD1, SLC25A5, SOD2, TNFSF18, TNFSF4, TOP2A]
GO:0045596	negative regulation of cell differentiation	GO_BiologicalProcess-EBI-UniProt-GOA-ACAP-ARAP_25.05.2022_00h00	0.0916674	1	1.56942e-10	1.75775e-08	[3, 4, 5]	Group118	4.46429	20	[ASPM, CAV1, CORO1C, DNMT1, FST, H4-16, H4C1, H4C2, H4C3, H4C4, H4C6, H4C8, H4C9, LDB2, MAP2, SOD2, SPRY1, TNFSF18, TNFSF4, VEGFC]
GO:0048534	hematopoietic or lymphoid organ development	GO_BiologicalProcess-EBI-UniProt-GOA-ACAP-ARAP_25.05.2022_00h00	0.0444022	1	1.56942e-10	1.75775e-08	[3, 4, 5, 6]	Group118	4.48223	29	[ANLN, BRCA2, CCNB2, ESCO2, FANCA, FANCD2, FST, H4-16, H4C1, H4C2, H4C3, H4C4, H4C6, H4C8, H4C9, HMGB2, L3MBTL3, LDB2, LOX, MELK, NCAPG2, PABPC4, PRDM1, PRKDC, SLC25A5, SOD2, TNFSF18, TNFSF4, TOP2A]
GO:0051054	positive regulation of DNA metabolic process	GO_BiologicalProcess-EBI-UniProt-GOA-ACAP-ARAP_25.05.2022_00h00	0.142916	1	2.32776e-11	2.63037e-09	[4, 5, 6, 7, 8]	Group119	4.6332	12	[AURKB, CD40, CDK1, DBF4, DEPDC1B, GINS1, H2AX, MRE11, PRKDC, RAD51AP1, RFC3, TNFSF4]
GO:0006796	phosphate-containing compound metabolic process	GO_BiologicalProcess-EBI-UniProt-GOA-ACAP-ARAP_25.05.2022_00h00	0.00931612	1	0.00499824	0.389863	[4]	Group120	4.01606	80	[ACAT1, AURKA, AURKB, BARD1, BIRC5, BMX, BUB1, BUB1B, CAV1, CBL, CCNA2, CCNB2, CCNE2, CD40, CDC6, CDCA2, CDK1, CDKN2C, CENPE, CIT, CKS1B, CLSPN, CORO1C, CSNK2A2, DBF4, DDR2, DGKE, DIPK2A, DUT, ECT2, EEF2K, EIF2S1, ENO1, GPI, GUCY1A1, HACD2, HEG1, HINT1, IMPDH2, IQGAP3, ITGA6, KIF14, KIF20B, LDB2, LDHA, LOX, MAP3K20, MAP3K5, MCM2, MELK, MRE11, MTHFD1, NCAPG2, NLRC5, NUDT3, PARP14, PBK, PDE7B, PGD,…
GO:0051247	positive regulation of protein metabolic process	GO_BiologicalProcess-EBI-UniProt-GOA-ACAP-ARAP_25.05.2022_00h00	0.0330314	1	0.00499824	0.389863	[4, 5, 6]	Group120	4.18944	46	[AURKA, AURKB, BARD1, BIRC5, CAV1, CCNA2, CD40, CDC20, CDC6, CDCA2, CENPE, CKS1B, CLSPN, CSNK2A2, DBF4, DDR2, DIPK2A, DNMT1, ECT2, ENO1, FANCI, H1-5, HSPD1, IQGAP3, KIF14, LDB2, MAP3K5, MRE11, MYCBP2, PABPC1, PARP14, PLK1, PRKDC, RBM3, RDX, RNF144A, RNF144B, RNF19A, TNFSF18, TPX2, TTK, UACA, UBE2C, UHRF1, VEGFC, ZNF367]
GO:0051347	positive regulation of transferase activity	GO_BiologicalProcess-EBI-UniProt-GOA-ACAP-ARAP_25.05.2022_00h00	0.0114951	1	0.00499824	0.389863	[5]	Group120	5.41872	22	[AURKB, CCNA2, CD40, CDC20, CDC6, CENPE, CKS1B, CLSPN, DBF4, DDR2, DIPK2A, ECT2, GINS1, KIF14, MAP3K5, MRE11, PLK1, RFC3, TPX2, UBE2C, VEGFC, ZNF367]
GO:0019220	regulation of phosphate metabolic process	GO_BiologicalProcess-EBI-UniProt-GOA-ACAP-ARAP_25.05.2022_00h00	0.0102294	1	0.00499824	0.389863	[5, 6]	Group120	4.51207	43	[AURKB, BARD1, BIRC5, CAV1, CBL, CCNA2, CCNB2, CCNE2, CD40, CDC6, CDCA2, CDKN2C, CENPE, CKS1B, CLSPN, CORO1C, DBF4, DDR2, DIPK2A, ECT2, EEF2K, ENO1, HEG1, IQGAP3, ITGA6, KIF14, LDB2, LOX, MAP3K5, MCM2, MRE11, NCAPG2, NLRC5, PARP14, PBK, PLK1, PRKAR2B, PRKDC, SPRY1, TNFSF18, TPX2, TTK, VEGFC]
GO:0031399	regulation of protein modification process	GO_BiologicalProcess-EBI-UniProt-GOA-ACAP-ARAP_25.05.2022_00h00	0.0290548	1	0.00499824	0.389863	[5, 6]	Group120	4.18848	48	[AURKB, BIRC5, BUB1B, CAV1, CBL, CCNA2, CCNB2, CCNE2, CD40, CDC20, CDC6, CDCA2, CDKN2C, CENPE, CKS1B, CLSPN, CORO1C, DBF4, DDR2, DIPK2A, DNMT1, ECT2, EEF2K, FANCI, FBXO5, H1-5, HEG1, IQGAP3, KIF14, LOX, MAD2L1, MAP3K5, MCM2, MRE11, MYCBP2, NCAPG2, PARP14, PBK, PLK1, PRKAR2B, PRKDC, SPRY1, TNFSF18, TPX2, TTK, UBE2C, VEGFC, ZNF367]
GO:0031401	positive regulation of protein modification process	GO_BiologicalProcess-EBI-UniProt-GOA-ACAP-ARAP_25.05.2022_00h00	0.0545832	1	0.00499824	0.389863	[5, 6, 7]	Group120	4.36006	31	[AURKB, BIRC5, CAV1, CCNA2, CD40, CDC20, CDC6, CDCA2, CENPE, CKS1B, CLSPN, DBF4, DDR2, DIPK2A, DNMT1, ECT2, FANCI, H1-5, IQGAP3, KIF14, MAP3K5, MRE11, MYCBP2, PARP14, PLK1, TNFSF18, TPX2, TTK, UBE2C, VEGFC, ZNF367]
GO:0045937	positive regulation of phosphate metabolic process	GO_BiologicalProcess-EBI-UniProt-GOA-ACAP-ARAP_25.05.2022_00h00	0.0622446	1	0.00499824	0.389863	[5, 6, 7]	Group120	4.46735	26	[AURKB, BIRC5, CAV1, CCNA2, CD40, CDC6, CDCA2, CENPE, CKS1B, CLSPN, DBF4, DDR2, DIPK2A, ECT2, ENO1, IQGAP3, ITGA6, KIF14, MAP3K5, MRE11, PARP14, PLK1, TNFSF18, TPX2, TTK, VEGFC]
GO:0001932	regulation of protein phosphorylation	GO_BiologicalProcess-EBI-UniProt-GOA-ACAP-ARAP_25.05.2022_00h00	0.00390522	1	0.00499824	0.389863	[6, 7, 8]	Group120	4.96644	37	[AURKB, BIRC5, CAV1, CBL, CCNA2, CCNB2, CCNE2, CD40, CDC6, CDKN2C, CENPE, CKS1B, CLSPN, CORO1C, DBF4, DDR2, DIPK2A, ECT2, EEF2K, HEG1, IQGAP3, KIF14, LOX, MAP3K5, MCM2, MRE11, NCAPG2, PARP14, PBK, PLK1, PRKAR2B, PRKDC, SPRY1, TNFSF18, TPX2, TTK, VEGFC]
GO:0042327	positive regulation of phosphorylation	GO_BiologicalProcess-EBI-UniProt-GOA-ACAP-ARAP_25.05.2022_00h00	0.0520479	1	0.00499824	0.389863	[6, 7, 8]	Group120	4.53686	24	[AURKB, BIRC5, CAV1, CCNA2, CD40, CDC6, CENPE, CKS1B, CLSPN, DBF4, DDR2, DIPK2A, ECT2, IQGAP3, ITGA6, KIF14, MAP3K5, MRE11, PARP14, PLK1, TNFSF18, TPX2, TTK, VEGFC]
GO:0033674	positive regulation of kinase activity	GO_BiologicalProcess-EBI-UniProt-GOA-ACAP-ARAP_25.05.2022_00h00	0.139773	1	0.00499824	0.389863	[6, 7, 8, 9]	Group120	4.57317	15	[CCNA2, CD40, CDC6, CENPE, CKS1B, CLSPN, DBF4, DDR2, DIPK2A, ECT2, KIF14, MAP3K5, MRE11, TPX2, VEGFC]
GO:0032147	activation of protein kinase activity	GO_BiologicalProcess-EBI-UniProt-GOA-ACAP-ARAP_25.05.2022_00h00	0.459964	1	0.00499824	0.389863	[8, 9, 10, 11]	Group120	4.13793	6	[CKS1B, CLSPN, DBF4, ECT2, KIF14, TPX2]
GO:0035556	intracellular signal transduction	GO_BiologicalProcess-EBI-UniProt-GOA-ACAP-ARAP_25.05.2022_00h00	0.00817946	1	2.46731e-23	2.96077e-21	[3, 4, 5]	Group121	4.0505	77	[ADGRG1, ANP32A, APOL3, AURKA, AURKB, BARD1, BIRC5, BMX, BRCA2, BRIP1, BUB1, BUB1B, CAV1, CBL, CCNA2, CD40, CDC20, CDC6, CDK1, CEP55, CIT, CLSPN, CNRIP1, DDR2, DEPDC1, DEPDC1B, DGKE, DIPK2A, DNMT1, ECT2, ENO1, FAM83D, FANCD2, FGD4, GPI, GTSE1, GUCY1A1, H2AX, HEG1, HELLS, HINT1, IQGAP3, ITPR3, KIF14, KLRG1, KNTC1, LOX, MAD2L1, MAP3K20, MAP3K5, MELK, MID2, MRE11, MYZAP, NDC80, NLRC5, NR5A2, PBK, PD…
GO:0070925	organelle assembly	GO_BiologicalProcess-EBI-UniProt-GOA-ACAP-ARAP_25.05.2022_00h00	0.00808726	1	2.46731e-23	2.96077e-21	[5]	Group121	4.78723	36	[ABLIM3, ANLN, ASPM, AURKA, AURKB, BIRC5, CCNB2, CCP110, CDC20, CENPE, CNOT6L, DLGAP5, DYNC2H1, EIF2S1, FBXO5, KIF11, KIF23, KIFC1, KNL1, KNTC1, MDN1, MYBL2, NCAPG, NDC80, PLK1, PLK4, PRC1, PRKDC, RACGAP1, RCC1, RDX, SMC1A, SPAG5, STIL, TPX2, ZNF367]
GO:0007286	spermatid development	GO_BiologicalProcess-EBI-UniProt-GOA-ACAP-ARAP_25.05.2022_00h00	0.219002	1	2.46731e-23	2.96077e-21	[4, 5, 6, 7, 8]	Group121	5.26316	5	[BRIP1, HMGB2, KNL1, TRIP13, UBE2J1]
GO:0007064	mitotic sister chromatid cohesion	GO_BiologicalProcess-EBI-UniProt-GOA-ACAP-ARAP_25.05.2022_00h00	0.00882235	1	2.46731e-23	2.96077e-21	[4, 5, 6, 7, 8, 9]	Group121	14.8148	4	[CDC20, ESCO2, NAA50, SMC1A]

## Sheet: HUVECs siATAD2 and siTCF19 up
ID	Term	Ontology Source	Term PValue	Term PValue Corrected with Bonferroni step down	Group PValue	Group PValue Corrected with Bonferroni step down	GOLevels	GOGroups	% Associated Genes	Nr. Genes	Associated Genes Found
GO:0009653	anatomical structure morphogenesis	GO_BiologicalProcess-EBI-UniProt-GOA-ACAP-ARAP_25.05.2022_00h00	5.76231e-21	3.05979e-18	4.84558e-20	9.40042e-18	[2, 3]	Group114	6.10599	106	[ADAM12, ADAM9, ADGRG6, ANGPTL4, ANKRD1, ANKRD6, ANXA1, APLP1, ASXL3, AUTS2, BMP1, CALD1, CEACAM1, COL4A1, COL4A2, COL5A1, COL5A2, COL6A1, COL8A1, CPNE5, CYFIP2, DAAM1, DBN1, DCHS1, DKK3, DNMBP, EFEMP1, EFEMP2, ELN, EPHB4, FAM171A1, FAT1, FBN2, FKBP10, FN1, FOXC2, FRS2, FURIN, FZD8, GDF3, GJA1, GJA5, GRN, HTRA1, HYAL2, ITGA1, ITGA5, ITGAV, ITGB8, KALRN, KIT, KLF2, LAMB1, LIMS1, LRIG1, LRP1, LRP5,…
GO:0048731	system development	GO_BiologicalProcess-EBI-UniProt-GOA-ACAP-ARAP_25.05.2022_00h00	6.43078e-17	3.40831e-14	2.89418e-18	5.52788e-16	[3, 4]	Group136	4.72583	131	[ADAM12, ADAMTS7, ADGRG6, ANGPTL4, ANKRD1, ANXA1, APLP1, ATP6AP1, AUTS2, BMP1, BPGM, CABLES1, CALD1, CD274, CEACAM1, CNN2, CNOT4, COL4A1, COL4A2, COL5A1, COL5A2, COL8A1, CPNE5, CTSB, CYFIP2, CYTL1, DBN1, DCHS1, DKK3, EFEMP1, EFEMP2, ELN, ENC1, EPHB4, FARP2, FAT1, FBN2, FKBP10, FN1, FOXC2, FRS2, FZD8, GDF3, GDF6, GJA1, GJA5, GRN, GSTM3, H3-3A, HTRA1, HYAL2, IL6ST, ITGA1, ITGA5, ITGAV, ITGB8, KALRN…
GO:0007275	multicellular organism development	GO_BiologicalProcess-EBI-UniProt-GOA-ACAP-ARAP_25.05.2022_00h00	2.2024e-16	1.16507e-13	2.89418e-18	5.52788e-16	[2, 3]	Group136	4.51128	138	[ADAM12, ADAMTS7, ADGRG6, ANGPTL4, ANKRD1, ANXA1, APLP1, ATP6AP1, AUTS2, BMP1, BPGM, CABLES1, CALD1, CD274, CEACAM1, CMTM3, CNN2, CNOT4, COL4A1, COL4A2, COL5A1, COL5A2, COL6A1, COL8A1, CPNE5, CTSB, CYFIP2, CYTL1, DBN1, DCHS1, DKK3, EFEMP1, EFEMP2, ELN, ENC1, EPHB4, FARP2, FAT1, FBN2, FKBP10, FN1, FOXC2, FRS2, FURIN, FZD8, GDF3, GDF6, GJA1, GJA5, GRN, GSTM3, H3-3A, HTRA1, HYAL2, IGFBP7, IL6ST, ITG…
GO:0030154	cell differentiation	GO_BiologicalProcess-EBI-UniProt-GOA-ACAP-ARAP_25.05.2022_00h00	6.73538e-16	3.55628e-13	2.89418e-18	5.52788e-16	[3]	Group136	4.80504	122	[ADAM12, ADAM9, ADAMTS7, ADGRG6, ANKRD1, ANXA1, APLP1, ARL4A, ASAH1, ATP6AP1, AUTS2, BMP1, BPGM, CEACAM1, CNOT4, COL4A1, COL4A2, COL5A1, COL5A2, COL6A1, COL8A1, CPNE5, CTSB, CYFIP2, CYTL1, DBN1, DCHS1, EFEMP1, EFEMP2, ENC1, EPHB4, FARP2, FAT1, FBN2, FN1, FOXC2, FRS2, FZD8, GDF3, GDF6, GJA1, GLIPR2, GRN, GSTM3, H3-3A, HTRA1, HYAL2, ICAM1, IL6ST, ITGA1, ITGA5, ITGAV, ITGB8, KALRN, KDM3A, KIAA0319L,…
GO:0048646	anatomical structure formation involved in morphogenesis	GO_BiologicalProcess-EBI-UniProt-GOA-ACAP-ARAP_25.05.2022_00h00	4.65638e-15	2.45391e-12	4.30803e-18	8.18526e-16	[2, 3, 4]	Group138	7.59162	58	[ADAM12, ADAM9, ADGRG6, ANGPTL4, ANKRD1, ANXA1, CALD1, CEACAM1, COL4A1, COL4A2, COL5A1, COL5A2, COL6A1, COL8A1, DCHS1, EPHB4, FBN2, FN1, FOXC2, FRS2, FURIN, FZD8, GDF3, GJA1, GJA5, GRN, HTRA1, ITGA5, ITGAV, ITGB8, KLF2, LAMB1, MFGE8, MMP14, MMP2, MYL9, NECTIN2, NOTCH3, NRG3, PIM1, PLXNA3, PLXNB2, POFUT2, PTGIS, PTGS2, PTK7, RALA, RECK, RELN, SKIL, SLC40A1, SMO, SRPX2, STAB1, STAT1, TGFB1, TGFBI, …
GO:0009888	tissue development	GO_BiologicalProcess-EBI-UniProt-GOA-ACAP-ARAP_25.05.2022_00h00	2.07603e-14	1.09199e-11	2.07603e-14	3.86142e-12	[3]	Group031	6.17696	74	[ADAM9, ADAMTS7, ANKRD1, ANKRD6, ANXA1, ASAH1, BMP1, CEACAM1, COL4A1, COL4A2, COL5A1, COL5A2, COL6A1, COL8A1, CTSB, CYTL1, DAAM1, DCHS1, EFEMP1, EFEMP2, ELN, FAT1, FBN2, FN1, FOXC2, FRS2, GDF3, GDF6, GJA1, GJA5, GLIPR2, GSTM3, HYAL2, ICAM1, IL6ST, ITGA5, ITGAV, ITGB8, KLF2, LAMB1, LBH, LDLRAD4, LIMS1, LRP5, MAGED1, MICAL2, MMP14, MMP2, NDRG4, PALLD, PBXIP1, PIM1, PLOD1, PLXNA4, PLXNB2, POFUT2, PR…
GO:0030198	extracellular matrix organization	GO_BiologicalProcess-EBI-UniProt-GOA-ACAP-ARAP_25.05.2022_00h00	3.34842e-14	1.75792e-11	1.07035e-11	1.94804e-09	[5]	Group050	15	27	[ADAMTS7, AEBP1, APLP1, BMP1, COL4A1, COL4A2, COL5A1, COL5A2, COL8A1, EFEMP2, ELN, FKBP10, FOXC2, FURIN, LAMB1, LRP1, MMP10, MMP14, MMP2, MMP24, P3H4, PBXIP1, RECK, SLC2A10, TGFB1, TGFBI, TLL1]
GO:0072359	circulatory system development	GO_BiologicalProcess-EBI-UniProt-GOA-ACAP-ARAP_25.05.2022_00h00	4.86924e-13	2.55148e-10	4.59374e-16	8.59029e-14	[4, 5]	Group175	7.08763	55	[ADAM12, ADGRG6, ANGPTL4, ANKRD1, ANXA1, CALD1, CEACAM1, COL4A1, COL4A2, COL5A1, COL8A1, DCHS1, EFEMP2, ELN, EPHB4, FKBP10, FN1, FOXC2, FRS2, FZD8, GJA1, GJA5, GRN, ITGA5, ITGAV, ITGB8, KIT, KLF2, LRP1, LRP5, MFGE8, MICAL2, MMP14, MMP2, NDRG4, NOTCH3, PDLIM7, PIM1, PLXNA4, PTGIS, PTGS2, PTK7, RECK, RGS2, SLC2A10, SLIT3, SMO, SRPX2, STAB1, STAT1, TGFB1, TGFBI, TIPARP, TPM1, ZFP36L1]
GO:0048513	animal organ development	GO_BiologicalProcess-EBI-UniProt-GOA-ACAP-ARAP_25.05.2022_00h00	2.91816e-12	1.5262e-09	4.84558e-20	9.40042e-18	[3]	Group114	4.71132	102	[ADAM9, ADAMTS7, ADGRG6, ANKRD1, ANKRD6, ANXA1, APLP1, ASAH1, ASXL3, ATP6AP1, BMP1, BPGM, CEACAM1, CNN2, CNOT4, COL4A1, COL5A1, COL5A2, COL8A1, CTSB, CYTL1, DAAM1, DCHS1, DKK3, EFEMP1, EFEMP2, ELN, EPHB4, FARP2, FAT1, FBN2, FN1, FOXC2, FRS2, FZD8, GDF3, GDF6, GJA1, GJA5, GLIPR2, H3-3A, HTRA1, HYAL2, ITGB8, KALRN, KIT, KLF2, LAMB1, LBH, LDLRAD4, LIMS1, LMBR1L, LRIG1, LRP5, MAGED1, MDFI, MICAL2, MM…
GO:0016477	cell migration	GO_BiologicalProcess-EBI-UniProt-GOA-ACAP-ARAP_25.05.2022_00h00	7.58628e-12	3.96004e-09	9.58661e-14	1.77352e-11	[3]	Group173	6.18661	61	[ADAM9, ANXA1, AUTS2, CD200, CD274, CEACAM1, CHST2, CNN2, COL5A1, DCHS1, ENC1, EPHB4, FAT1, FN1, FOXC2, GDF6, GJA1, GLIPR2, GRN, HYAL2, ICAM1, ITGA1, ITGA5, ITGAV, ITGB8, KIAA0319L, KIT, LAMB1, LDLRAD4, LRP1, LRP5, MCC, MMP14, MMP2, NDRG4, NISCH, NRG3, PALLD, PBXIP1, PLVAP, PLXNA3, PLXNA4, PLXNB2, PODXL2, PTGS2, PTK7, PTPRF, PTPRK, RECK, RELN, RND3, SDC3, SEMA3G, SGK1, SHROOM2, SLIT3, SMO, SRPX2,…
GO:0009887	animal organ morphogenesis	GO_BiologicalProcess-EBI-UniProt-GOA-ACAP-ARAP_25.05.2022_00h00	1.11429e-11	5.80547e-09	4.84558e-20	9.40042e-18	[3, 4]	Group114	7.43134	46	[ADGRG6, ANKRD1, ANKRD6, APLP1, ASXL3, BMP1, CEACAM1, COL5A1, COL5A2, COL8A1, DAAM1, DCHS1, EFEMP1, EFEMP2, ELN, EPHB4, FAT1, FBN2, FOXC2, FRS2, GJA5, HTRA1, HYAL2, LAMB1, LRIG1, LRP5, MAGED1, MDFI, MICAL2, MMP14, MMP2, NDRG4, NRG3, PBX3, PIM1, PRICKLE2, PTK7, SHROOM2, SLC40A1, SLIT3, SMO, STAT1, TGFB1, TIPARP, TLE1, TPM1]
GO:0001944	vasculature development	GO_BiologicalProcess-EBI-UniProt-GOA-ACAP-ARAP_25.05.2022_00h00	3.30992e-11	1.72116e-08	1.21226e-21	2.3639e-19	[4, 5, 6]	Group190	7.83939	41	[ADAM12, ANGPTL4, ANXA1, CALD1, CEACAM1, COL4A1, COL4A2, COL5A1, COL8A1, EFEMP2, EPHB4, FKBP10, FN1, FOXC2, FZD8, GJA5, GRN, ITGA5, ITGAV, ITGB8, KIT, KLF2, LRP1, LRP5, MFGE8, MMP14, MMP2, NOTCH3, PTGIS, PTGS2, PTK7, RECK, SLC2A10, SMO, SRPX2, STAB1, STAT1, TGFB1, TGFBI, TIPARP, ZFP36L1]
GO:0048514	blood vessel morphogenesis	GO_BiologicalProcess-EBI-UniProt-GOA-ACAP-ARAP_25.05.2022_00h00	3.48491e-11	1.80867e-08	1.21226e-21	2.3639e-19	[4, 5, 6, 7, 8]	Group190	8.48624	37	[ADAM12, ANGPTL4, ANXA1, CALD1, CEACAM1, COL4A1, COL4A2, COL8A1, EFEMP2, EPHB4, FKBP10, FN1, FOXC2, FZD8, GJA5, GRN, ITGA5, ITGAV, ITGB8, KLF2, LRP1, LRP5, MFGE8, MMP14, MMP2, NOTCH3, PTGIS, PTGS2, RECK, SMO, SRPX2, STAB1, STAT1, TGFB1, TGFBI, TIPARP, ZFP36L1]
GO:0035239	tube morphogenesis	GO_BiologicalProcess-EBI-UniProt-GOA-ACAP-ARAP_25.05.2022_00h00	4.42804e-11	2.29372e-08	1.21226e-21	2.3639e-19	[3, 4, 5]	Group190	7.37018	44	[ADAM12, ANGPTL4, ANXA1, CALD1, CEACAM1, COL4A1, COL4A2, COL8A1, DCHS1, EFEMP2, EPHB4, FKBP10, FN1, FOXC2, FZD8, GJA5, GRN, ITGA5, ITGAV, ITGB8, KLF2, LRP1, LRP5, MAGED1, MFGE8, MICAL2, MMP14, MMP2, NDRG4, NOTCH3, PLXNB2, PTGIS, PTGS2, PTK7, RALA, RECK, SMO, SRPX2, STAB1, STAT1, TGFB1, TGFBI, TIPARP, ZFP36L1]
GO:0007166	cell surface receptor signaling pathway	GO_BiologicalProcess-EBI-UniProt-GOA-ACAP-ARAP_25.05.2022_00h00	8.11105e-11	4.19341e-08	1.23088e-11	2.2279e-09	[3, 4, 5]	Group189	4.95227	83	[ADAM12, ADAM9, ADGRG6, ANKRD6, ANXA1, CD274, CD276, CEACAM1, CMTM3, COL4A1, COL4A2, CYFIP2, DAAM1, DKK3, EFEMP1, EPHB4, FARP2, FBN2, FN1, FOXC2, FRS2, FURIN, FZD8, GDF3, GDF6, HTRA1, HYAL2, ICAM1, IL6ST, ITGA1, ITGA5, ITGAV, ITGB8, KALRN, KIT, LAMB1, LDLRAD4, LIMS1, LMBR1L, LRP1, LRP5, LTBP1, LYPD1, MCC, MDFI, MMP14, MMP2, NCSTN, NDRG4, NECTIN2, NOTCH3, NREP, NRG3, PBXIP1, PEG10, PLVAP, PLXNA3, …
GO:0007492	endoderm development	GO_BiologicalProcess-EBI-UniProt-GOA-ACAP-ARAP_25.05.2022_00h00	1.76252e-10	9.09461e-08	1.50916e-07	2.58067e-05	[4]	Group078	22.9508	14	[COL4A2, COL5A1, COL5A2, COL6A1, COL8A1, FN1, GDF3, ITGA5, ITGAV, LAMB1, MMP14, MMP2, TGFB1, ZFP36L1]
GO:0035987	endodermal cell differentiation	GO_BiologicalProcess-EBI-UniProt-GOA-ACAP-ARAP_25.05.2022_00h00	4.1553e-10	2.13998e-07	1.50916e-07	2.58067e-05	[4, 5, 6, 7, 8, 9]	Group078	31.4286	11	[COL4A2, COL5A1, COL5A2, COL6A1, COL8A1, FN1, ITGA5, ITGAV, LAMB1, MMP14, MMP2]
GO:0035295	tube development	GO_BiologicalProcess-EBI-UniProt-GOA-ACAP-ARAP_25.05.2022_00h00	1.13898e-09	5.85434e-07	1.01565e-16	1.91958e-14	[3, 4]	Group128	6.38587	47	[ADAM12, ANGPTL4, ANXA1, CALD1, CEACAM1, COL4A1, COL4A2, COL8A1, DCHS1, EFEMP2, EPHB4, FKBP10, FN1, FOXC2, FZD8, GJA5, GRN, IL6ST, ITGA5, ITGAV, ITGB8, KIT, KLF2, LRP1, LRP5, MAGED1, MFGE8, MICAL2, MMP14, MMP2, NDRG4, NOTCH3, PLXNA4, PLXNB2, PTGIS, PTGS2, PTK7, RALA, RECK, SMO, SRPX2, STAB1, STAT1, TGFB1, TGFBI, TIPARP, ZFP36L1]
GO:0051239	regulation of multicellular organismal process	GO_BiologicalProcess-EBI-UniProt-GOA-ACAP-ARAP_25.05.2022_00h00	1.30658e-09	6.70275e-07	1.02672e-09	1.81729e-07	[2, 3]	Group097	4.73961	81	[ADAM12, ADAM9, ADAMTS7, ANGPTL4, ANXA1, BMP1, CD200, CD274, CD276, CEACAM1, CNOT4, COL4A2, DBN1, EFEMP1, FBN2, FN1, FOXC2, FRS2, FURIN, GDF3, GDF6, GJA1, GJA5, GLIPR2, GRN, HTR1D, HYAL2, IL6ST, ITGA5, ITGAV, ITGB8, KALRN, KDM3A, KIT, KLF2, LAPTM4B, LBH, LDLRAD4, LIPG, LITAF, LRP1, LTBP1, MAGED1, MCC, MMP14, MMP2, MYL9, NLRC3, NLRP1, PARD3, PBX3, PIM1, PLA2R1, PLD3, PLXNA3, PLXNA4, PLXNB2, PRKAB2…
GO:0050793	regulation of developmental process	GO_BiologicalProcess-EBI-UniProt-GOA-ACAP-ARAP_25.05.2022_00h00	3.40527e-09	1.7435e-06	1.01565e-16	1.91958e-14	[2, 3]	Group128	4.74453	78	[ADAM12, ADAM9, ADAMTS7, ANGPTL4, ANKRD6, ANXA1, BMP1, CEACAM1, CNOT4, COL4A2, COL5A1, COL5A2, CPNE5, DAAM1, DBN1, DNMBP, EFEMP1, EFEMP2, FAM171A1, FBN2, FN1, FOXC2, FRS2, GDF3, GDF6, GJA1, GLIPR2, GRN, IL6ST, ITGA5, ITGAV, ITGB8, KALRN, KDM3A, KIT, KLF2, LAMB1, LBH, LDLRAD4, LIMS1, LRP5, MAGED1, MMP14, NOTCH3, NREP, PARD3, PDLIM7, PIM1, PLXNA3, PLXNA4, PLXNB2, POFUT2, PRICKLE2, PTGIS, PTGS2, PTK…
GO:0022603	regulation of anatomical structure morphogenesis	GO_BiologicalProcess-EBI-UniProt-GOA-ACAP-ARAP_25.05.2022_00h00	6.55079e-09	3.34745e-06	1.01565e-16	1.91958e-14	[3, 4]	Group128	6.48148	42	[ADAM12, ANGPTL4, ANKRD6, ANXA1, CEACAM1, COL4A2, CPNE5, DAAM1, DBN1, DNMBP, FAM171A1, FN1, FOXC2, FRS2, GJA1, GRN, ITGA5, ITGB8, KALRN, KIT, KLF2, LIMS1, MAGED1, PLXNA3, PLXNA4, PLXNB2, PRICKLE2, PTGIS, PTK7, RALA, RECK, RELN, RND3, SEMA3G, SKIL, SLIT3, SMO, STAB1, STAT1, TANC2, TGFB1, TPM1]
GO:0040012	regulation of locomotion	GO_BiologicalProcess-EBI-UniProt-GOA-ACAP-ARAP_25.05.2022_00h00	6.59206e-09	3.36195e-06	2.56841e-08	4.46904e-06	[2, 3]	Group056	6.29471	44	[ADAM9, ANXA1, CD200, CD274, CEACAM1, CHST2, CNN2, ENC1, FN1, FOXC2, GJA1, GLIPR2, GRN, HTR1D, HYAL2, ICAM1, ITGA5, ITGAV, KIT, LAMB1, LDLRAD4, LRP1, MCC, MMP14, MMP2, NDRG4, NISCH, NRG3, PLVAP, PLXNA3, PLXNA4, PLXNB2, PTGS2, PTPRK, RECK, RELN, SEMA3G, SGK1, SLIT3, SMO, SNCA, SRPX2, TGFB1, TPM1]
GO:0071495	cellular response to endogenous stimulus	GO_BiologicalProcess-EBI-UniProt-GOA-ACAP-ARAP_25.05.2022_00h00	1.0296e-08	5.24066e-06	1.00055e-07	1.72094e-05	[3]	Group187	5.73034	51	[ADAM9, ADAMTS7, ANKRD1, ANXA1, APLP1, CEACAM1, COL4A1, COL4A2, COL5A2, COL6A1, CTSB, DKK3, FBN2, FOXC2, FRS2, FURIN, GDF3, GDF6, GJA1, HTR1D, HTRA1, HYAL2, ICAM1, IGFBP7, ITGB8, KDM3A, KIT, KLF2, LBH, LDLRAD4, LIMS1, LRP1, LTBP1, MMP2, NCSTN, NREP, PARD3, PEG10, PTGS2, PTPRK, RASL11B, SGK1, SKIL, SLC2A10, SLIT3, SNCA, STAT1, TFPI, TGFB1, TRIM24, ZFP36L1]
GO:0001704	formation of primary germ layer	GO_BiologicalProcess-EBI-UniProt-GOA-ACAP-ARAP_25.05.2022_00h00	1.75239e-08	8.90212e-06	1.50916e-07	2.58067e-05	[3, 4, 5, 6, 7]	Group078	16.4706	14	[COL4A2, COL5A1, COL5A2, COL6A1, COL8A1, FN1, FOXC2, GJA1, ITGA5, ITGAV, LAMB1, MMP14, MMP2, POFUT2]
GO:0030199	collagen fibril organization	GO_BiologicalProcess-EBI-UniProt-GOA-ACAP-ARAP_25.05.2022_00h00	1.82063e-08	9.23059e-06	1.07035e-11	1.94804e-09	[5, 6]	Group050	26.3158	10	[ADAMTS7, AEBP1, BMP1, COL5A1, COL5A2, EFEMP2, FKBP10, FOXC2, P3H4, TLL1]
GO:0030334	regulation of cell migration	GO_BiologicalProcess-EBI-UniProt-GOA-ACAP-ARAP_25.05.2022_00h00	2.11827e-08	1.07184e-05	2.56841e-08	4.46904e-06	[4, 5]	Group056	6.31741	41	[ADAM9, ANXA1, CD200, CD274, CEACAM1, CHST2, CNN2, ENC1, FN1, FOXC2, GJA1, GLIPR2, GRN, HYAL2, ICAM1, ITGA5, ITGAV, KIT, LAMB1, LDLRAD4, LRP1, MCC, MMP14, MMP2, NDRG4, NISCH, NRG3, PLVAP, PLXNA3, PLXNA4, PLXNB2, PTGS2, PTPRK, RECK, RELN, SEMA3G, SGK1, SMO, SRPX2, TGFB1, TPM1]
GO:0022008	neurogenesis	GO_BiologicalProcess-EBI-UniProt-GOA-ACAP-ARAP_25.05.2022_00h00	2.89699e-08	1.46298e-05	7.23906e-07	0.000117997	[4, 5, 6]	Group126	5.27307	56	[ADGRG6, ANXA1, APLP1, AUTS2, CPNE5, CYFIP2, DBN1, DCHS1, ENC1, EPHB4, FARP2, FN1, FRS2, FZD8, GDF6, GRN, IL6ST, ITGA1, KALRN, KIAA0319L, KIT, LAMB1, LRP1, MAP1A, MMP14, MMP2, MMP24, NCSTN, NDRG4, NOTCH3, NREP, NRG3, NRK, PALLD, PARD3, PBX3, PLXNA3, PLXNA4, PLXNB2, PTK7, PTPRF, RELN, RGS2, SEMA3G, SGK1, SKIL, SLIT3, SMO, ST8SIA2, TANC2, TGFB1, TNFRSF21, TRIO, ZNF365, ZNF521, ZSWIM6]
GO:0007369	gastrulation	GO_BiologicalProcess-EBI-UniProt-GOA-ACAP-ARAP_25.05.2022_00h00	3.72048e-08	1.87512e-05	1.50916e-07	2.58067e-05	[4, 5, 6]	Group078	12.5	17	[COL4A2, COL5A1, COL5A2, COL6A1, COL8A1, FN1, FOXC2, FRS2, GDF3, GJA1, ITGA5, ITGAV, LAMB1, LRP5, MMP14, MMP2, POFUT2]
GO:0051240	positive regulation of multicellular organismal process	GO_BiologicalProcess-EBI-UniProt-GOA-ACAP-ARAP_25.05.2022_00h00	3.97711e-08	2.00049e-05	9.81351e-23	1.92345e-20	[2, 3, 4]	Group179	5.51948	51	[ADAM12, ANGPTL4, ANXA1, BMP1, CD200, CD274, CD276, DBN1, FBN2, FN1, FOXC2, FRS2, FURIN, GDF6, GJA1, GJA5, GLIPR2, GRN, HYAL2, IL6ST, ITGA5, ITGB8, KALRN, KDM3A, KIT, LBH, LIPG, LRP1, MAGED1, MMP14, NLRP1, PARD3, PIM1, PLA2R1, PLXNA3, PLXNA4, PLXNB2, PRKAB2, PTGIS, PTGS2, RELN, RGS2, SKIL, SMO, SRPX2, ST8SIA2, STAT1, TGFB1, TPM1, ZFP36L1, ZNF365]
GO:0048598	embryonic morphogenesis	GO_BiologicalProcess-EBI-UniProt-GOA-ACAP-ARAP_25.05.2022_00h00	4.54613e-08	2.28216e-05	1.50916e-07	2.58067e-05	[3, 4, 5]	Group078	7.53769	30	[COL4A2, COL5A1, COL5A2, COL6A1, COL8A1, EFEMP1, FBN2, FN1, FOXC2, FRS2, GDF3, GJA1, ITGA5, ITGAV, LAMB1, LRIG1, LRP5, MDFI, MICAL2, MMP14, MMP2, NDRG4, PLXNB2, POFUT2, PTK7, RALA, RECK, SMO, TGFB1, ZFP36L1]
GO:0001525	angiogenesis	GO_BiologicalProcess-EBI-UniProt-GOA-ACAP-ARAP_25.05.2022_00h00	4.98868e-08	2.49933e-05	5.55336e-07	9.10751e-05	[3, 4, 5, 6, 7, 8, 9]	Group159	7.69231	29	[ADAM12, ANGPTL4, ANXA1, CALD1, CEACAM1, COL4A1, COL4A2, COL8A1, EPHB4, FN1, FOXC2, FZD8, GJA5, GRN, ITGA5, ITGAV, ITGB8, KLF2, MFGE8, MMP14, MMP2, NOTCH3, PTGIS, PTGS2, RECK, SRPX2, STAB1, STAT1, TGFBI]
GO:0000902	cell morphogenesis	GO_BiologicalProcess-EBI-UniProt-GOA-ACAP-ARAP_25.05.2022_00h00	8.32732e-08	4.16366e-05	1.01565e-16	1.91958e-14	[3, 4]	Group128	5.96591	42	[ANXA1, APLP1, AUTS2, CPNE5, CYFIP2, DBN1, DCHS1, DNMBP, EPHB4, FAM171A1, FAT1, FN1, ITGA1, ITGAV, KALRN, KIT, KLF2, LAMB1, LIMS1, MAP1A, NOTCH3, NRK, PALLD, PARD3, PLXNA3, PLXNA4, PLXNB2, PTK7, RELN, RND3, SEMA3G, SGK1, SHROOM2, SKIL, SLIT3, SMO, ST8SIA2, TANC2, TGFB1, TPM1, TRIO, ZNF365]
GO:0060429	epithelium development	GO_BiologicalProcess-EBI-UniProt-GOA-ACAP-ARAP_25.05.2022_00h00	8.68663e-08	4.33463e-05	2.07603e-14	3.86142e-12	[4]	Group031	5.85831	43	[ADAM9, ANKRD6, ANXA1, ASAH1, CEACAM1, COL4A1, COL5A1, CTSB, DAAM1, DCHS1, FAT1, FOXC2, FRS2, GDF3, GJA1, GJA5, GSTM3, ICAM1, IL6ST, ITGA5, KLF2, LBH, LRP5, MAGED1, MICAL2, MMP14, MMP2, NDRG4, PALLD, PLXNA4, PLXNB2, PRICKLE2, PSAP, PTK7, RALA, SKIL, SLC40A1, SMO, STAT1, TAGLN, TGFB1, TPP1, ZFP36L1]
GO:0001501	skeletal system development	GO_BiologicalProcess-EBI-UniProt-GOA-ACAP-ARAP_25.05.2022_00h00	8.77496e-08	4.36993e-05	4.69019e-07	7.73881e-05	[4, 5]	Group081	7.89474	27	[ADAMTS7, ATP6AP1, BMP1, COL5A2, CYTL1, DCHS1, EFEMP1, FBN2, FOXC2, GDF3, GDF6, GJA1, HYAL2, ITGB8, KIAA1217, KIT, LRP5, MDFI, MMP14, MMP2, PBXIP1, SLC2A10, TGFB1, TGFBI, TIPARP, TLL1, XYLT1]
GO:0070887	cellular response to chemical stimulus	GO_BiologicalProcess-EBI-UniProt-GOA-ACAP-ARAP_25.05.2022_00h00	9.01371e-08	4.47981e-05	1.00055e-07	1.72094e-05	[3]	Group187	4.30052	83	[ADAM9, ADAMTS7, ANKRD1, ANXA1, APLP1, ASAH1, ATP6AP1, CASK, CD274, CEACAM1, COL4A1, COL4A2, COL5A2, COL6A1, CPNE5, CTSB, CYFIP2, DKK3, ENC1, FBN2, FOXC2, FRS2, FURIN, GDF3, GDF6, GJA1, GNAI1, GPX7, GSTM3, HTR1D, HTRA1, HYAL2, ICAM1, IGFBP7, IL6ST, ITGA1, ITGA5, ITGB8, KDM3A, KIT, KLF2, LBH, LDLRAD4, LIMS1, LITAF, LRP1, LRP5, LTBP1, LYPD1, MMP2, MN1, NCSTN, NREP, PARD3, PEG10, PIM1, PLA2G4A, PLA2…
GO:0071634	regulation of transforming growth factor beta production	GO_BiologicalProcess-EBI-UniProt-GOA-ACAP-ARAP_25.05.2022_00h00	9.31976e-08	4.6226e-05	7.44028e-05	0.0100444	[4, 5, 6, 7]	Group040	32	8	[CD200, FN1, FURIN, ITGAV, ITGB8, LAPTM4B, LTBP1, PTGS2]
GO:0048468	cell development	GO_BiologicalProcess-EBI-UniProt-GOA-ACAP-ARAP_25.05.2022_00h00	1.15886e-07	5.73637e-05	2.89418e-18	5.52788e-16	[3, 4]	Group136	4.81203	64	[ADGRG6, ANKRD1, APLP1, ATP6AP1, AUTS2, BPGM, CPNE5, CYFIP2, DBN1, EFEMP2, ENC1, EPHB4, FARP2, FAT1, FN1, FOXC2, FRS2, GRN, GSTM3, H3-3A, ICAM1, IL6ST, ITGA1, ITGAV, KALRN, KDM3A, KIT, KLF2, LAMB1, LIMS1, LRP1, LRP5, MAP1A, MMP2, MYL9, NCSTN, NDRG4, NECTIN2, NOTCH3, NREP, NRK, PALLD, PARD3, PBX3, PLXNA3, PLXNA4, PLXNB2, PTK7, PTPRF, RECK, RELN, RGS2, SEMA3G, SGK1, SKIL, SLIT3, SMO, ST8SIA2, TANC2…
GO:0071560	cellular response to transforming growth factor beta stimulus	GO_BiologicalProcess-EBI-UniProt-GOA-ACAP-ARAP_25.05.2022_00h00	1.32828e-07	6.56171e-05	1.23088e-11	2.2279e-09	[4, 6]	Group189	9.85222	20	[ADAM9, ANKRD1, COL4A2, DKK3, FBN2, FURIN, HTRA1, HYAL2, ITGB8, LDLRAD4, LIMS1, LTBP1, NREP, PEG10, PTPRK, RASL11B, SKIL, SLC2A10, TGFB1, ZFP36L1]
GO:0009790	embryo development	GO_BiologicalProcess-EBI-UniProt-GOA-ACAP-ARAP_25.05.2022_00h00	1.52657e-07	7.526e-05	2.09892e-07	3.52619e-05	[3, 4]	Group058	5.61798	45	[CMTM3, COL4A2, COL5A1, COL5A2, COL6A1, COL8A1, DBN1, DCHS1, EFEMP1, FBN2, FKBP10, FN1, FOXC2, FRS2, FURIN, GDF3, GJA1, ITGA5, ITGAV, KIAA1217, KIT, KLF2, LAMB1, LRIG1, LRP5, MDFI, MICAL2, MMP14, MMP2, NDRG4, PBX3, PLXNA4, PLXNB2, POFUT2, PTK7, RALA, RCN1, RECK, SKIL, SLC2A10, SMO, ST8SIA6, TGFB1, XYLT1, ZFP36L1]
GO:0071604	transforming growth factor beta production	GO_BiologicalProcess-EBI-UniProt-GOA-ACAP-ARAP_25.05.2022_00h00	1.8327e-07	9.01689e-05	7.44028e-05	0.0100444	[3, 6]	Group040	29.6296	8	[CD200, FN1, FURIN, ITGAV, ITGB8, LAPTM4B, LTBP1, PTGS2]
GO:0007167	enzyme-linked receptor protein signaling pathway	GO_BiologicalProcess-EBI-UniProt-GOA-ACAP-ARAP_25.05.2022_00h00	2.44258e-07	0.000119931	1.23088e-11	2.2279e-09	[4, 5, 6]	Group189	6	39	[ADAM9, CEACAM1, COL4A1, COL4A2, CYFIP2, DKK3, EFEMP1, EPHB4, FBN2, FOXC2, FRS2, FURIN, GDF3, GDF6, HTRA1, IL6ST, ITGA1, ITGA5, ITGB8, KALRN, KIT, LDLRAD4, LRP1, LTBP1, MMP2, NDRG4, NREP, NRG3, PEG10, PTPRF, PTPRK, RASL11B, SHC2, SKIL, SLC2A10, SNCA, TGFB1, TIPARP, TRIO]
GO:0061564	axon development	GO_BiologicalProcess-EBI-UniProt-GOA-ACAP-ARAP_25.05.2022_00h00	2.45547e-07	0.000120318	4.51106e-16	8.4808e-14	[6, 7, 9, 10, 11]	Group194	7.93651	25	[APLP1, AUTS2, DBN1, EPHB4, FN1, GRN, KALRN, MAP1A, MMP2, NOTCH3, NREP, PALLD, PARD3, PLXNA3, PLXNA4, PLXNB2, PTK7, PTPRF, RELN, SEMA3G, SKIL, SLIT3, SMO, TNFRSF21, TRIO]
GO:0071310	cellular response to organic substance	GO_BiologicalProcess-EBI-UniProt-GOA-ACAP-ARAP_25.05.2022_00h00	2.97689e-07	0.00014557	1.74628e-06	0.000275912	[4]	Group116	4.50161	70	[ADAM9, ADAMTS7, ANKRD1, ANXA1, APLP1, ASAH1, CASK, CD274, CEACAM1, COL4A1, COL4A2, COL5A2, COL6A1, CTSB, CYFIP2, DKK3, FBN2, FOXC2, FRS2, FURIN, GDF3, GDF6, GJA1, GNAI1, HTR1D, HTRA1, HYAL2, ICAM1, IGFBP7, IL6ST, ITGA5, ITGB8, KDM3A, KIT, KLF2, LBH, LDLRAD4, LIMS1, LITAF, LRP1, LRP5, LTBP1, MMP2, MN1, NCSTN, NREP, PARD3, PEG10, PIM1, PLSCR4, PLVAP, PTGIS, PTGS2, PTK7, PTPRK, RASL11B, SGK1, SKIL,…
GO:0051094	positive regulation of developmental process	GO_BiologicalProcess-EBI-UniProt-GOA-ACAP-ARAP_25.05.2022_00h00	4.83643e-07	0.000236018	1.01565e-16	1.91958e-14	[2, 3, 4]	Group128	5.33024	46	[ADAM12, ADAM9, ANGPTL4, ANXA1, BMP1, CEACAM1, CPNE5, DBN1, EFEMP2, FBN2, FN1, FOXC2, FRS2, GDF3, GDF6, GJA1, GLIPR2, GRN, IL6ST, ITGA5, ITGB8, KALRN, KIT, LAMB1, LBH, LIMS1, LRP5, MAGED1, MMP14, PDLIM7, PIM1, PLXNA3, PLXNA4, PLXNB2, PTGIS, PTGS2, RALA, RELN, SKIL, SMO, SRPX2, ST8SIA2, STAT1, TGFB1, ZFP36L1, ZNF365]
GO:0032989	cellular component morphogenesis	GO_BiologicalProcess-EBI-UniProt-GOA-ACAP-ARAP_25.05.2022_00h00	5.38199e-07	0.000262103	4.51106e-16	8.4808e-14	[3, 4]	Group194	6.46465	32	[ANKRD1, APLP1, AUTS2, CPNE5, CYFIP2, DBN1, EPHB4, FN1, ITGA1, KALRN, MAP1A, MYL9, NECTIN2, NOTCH3, NRK, PALLD, PARD3, PLXNA3, PLXNA4, PLXNB2, PTK7, RELN, SEMA3G, SGK1, SKIL, SLIT3, SMO, ST8SIA2, TANC2, TPM1, TRIO, ZNF365]
GO:0007399	nervous system development	GO_BiologicalProcess-EBI-UniProt-GOA-ACAP-ARAP_25.05.2022_00h00	6.11823e-07	0.000297346	7.23906e-07	0.000117997	[4, 5]	Group126	4.41362	70	[ADGRG6, ANXA1, APLP1, AUTS2, BPGM, CABLES1, COL4A1, CPNE5, CYFIP2, DBN1, DCHS1, ENC1, EPHB4, FARP2, FN1, FRS2, FZD8, GDF6, GRN, GSTM3, IL6ST, ITGA1, KALRN, KIAA0319L, KIT, LAMB1, LRIG1, LRP1, MAP1A, MMP14, MMP2, MMP24, NCSTN, NDRG4, NOTCH3, NREP, NRG3, NRK, PALLD, PARD3, PBX3, PLXNA3, PLXNA4, PLXNB2, PTK7, PTPRF, RALA, RECK, RELN, RGS2, SEMA3G, SEZ6L2, SGK1, SHROOM2, SKIL, SLC38A2, SLIT3, SMO, S…
GO:0098609	cell-cell adhesion	GO_BiologicalProcess-EBI-UniProt-GOA-ACAP-ARAP_25.05.2022_00h00	7.88889e-07	0.000382611	3.24488e-06	0.000502957	[3]	Group065	6.23819	33	[ADAM9, ANXA1, CD200, CD274, CD276, CEACAM1, CERCAM, CHST2, CYFIP2, DCHS1, ENC1, FAT1, FN1, ICAM1, IL6ST, ITGA1, ITGA5, ITGAV, KIT, LAMB1, LIMS1, MMP24, MYL9, NECTIN2, PALLD, PLXNB2, PODXL2, PTPRF, SRPX2, TGFB1, TNFRSF21, TRO, ZFP36L1]
GO:0048699	generation of neurons	GO_BiologicalProcess-EBI-UniProt-GOA-ACAP-ARAP_25.05.2022_00h00	9.69187e-07	0.000469087	7.23906e-07	0.000117997	[5, 6, 7]	Group126	5.15351	47	[APLP1, AUTS2, CPNE5, CYFIP2, DBN1, ENC1, EPHB4, FARP2, FN1, FRS2, FZD8, GDF6, GRN, ITGA1, KALRN, KIAA0319L, LAMB1, MAP1A, MMP2, NDRG4, NOTCH3, NREP, NRG3, NRK, PALLD, PARD3, PBX3, PLXNA3, PLXNA4, PLXNB2, PTK7, PTPRF, RELN, RGS2, SEMA3G, SGK1, SKIL, SLIT3, SMO, ST8SIA2, TANC2, TGFB1, TNFRSF21, TRIO, ZNF365, ZNF521, ZSWIM6]
GO:0048729	tissue morphogenesis	GO_BiologicalProcess-EBI-UniProt-GOA-ACAP-ARAP_25.05.2022_00h00	1.04227e-06	0.000503418	2.07603e-14	3.86142e-12	[3, 4]	Group084	6.81265	28	[ANKRD1, ANKRD6, CEACAM1, COL4A1, COL5A1, DAAM1, DCHS1, EFEMP2, FAT1, FOXC2, FRS2, GJA1, ITGA5, LRP5, MAGED1, MICAL2, MMP14, MMP2, NDRG4, PLXNB2, POFUT2, PRICKLE2, PTK7, RALA, SMO, STAT1, TGFB1, TPM1]
GO:0048812	neuron projection morphogenesis	GO_BiologicalProcess-EBI-UniProt-GOA-ACAP-ARAP_25.05.2022_00h00	1.1479e-06	0.000553286	4.51106e-16	8.4808e-14	[6, 7, 8, 9, 10, 11]	Group194	6.77966	28	[APLP1, AUTS2, CPNE5, CYFIP2, DBN1, EPHB4, FN1, ITGA1, KALRN, MAP1A, NOTCH3, NRK, PALLD, PARD3, PLXNA3, PLXNA4, PLXNB2, PTK7, RELN, SEMA3G, SGK1, SKIL, SLIT3, SMO, ST8SIA2, TANC2, TRIO, ZNF365]
GO:0031175	neuron projection development	GO_BiologicalProcess-EBI-UniProt-GOA-ACAP-ARAP_25.05.2022_00h00	1.20685e-06	0.000580496	4.51106e-16	8.4808e-14	[5, 6, 8, 9, 10]	Group194	5.75428	37	[APLP1, AUTS2, CPNE5, CYFIP2, DBN1, ENC1, EPHB4, FN1, GRN, ITGA1, KALRN, LAMB1, MAP1A, MMP2, NDRG4, NOTCH3, NREP, NRK, PALLD, PARD3, PLXNA3, PLXNA4, PLXNB2, PTK7, PTPRF, RELN, RGS2, SEMA3G, SGK1, SKIL, SLIT3, SMO, ST8SIA2, TANC2, TNFRSF21, TRIO, ZNF365]
GO:0032990	cell part morphogenesis	GO_BiologicalProcess-EBI-UniProt-GOA-ACAP-ARAP_25.05.2022_00h00	1.63015e-06	0.000782471	4.51106e-16	8.4808e-14	[4, 5]	Group194	6.51685	29	[APLP1, AUTS2, CPNE5, CYFIP2, DBN1, EPHB4, FN1, ITGA1, KALRN, MAP1A, NECTIN2, NOTCH3, NRK, PALLD, PARD3, PLXNA3, PLXNA4, PLXNB2, PTK7, RELN, SEMA3G, SGK1, SKIL, SLIT3, SMO, ST8SIA2, TANC2, TRIO, ZNF365]
GO:0048666	neuron development	GO_BiologicalProcess-EBI-UniProt-GOA-ACAP-ARAP_25.05.2022_00h00	2.26184e-06	0.00108342	4.51106e-16	8.4808e-14	[4, 5, 7, 8, 9]	Group194	5.46218	39	[APLP1, AUTS2, CPNE5, CYFIP2, DBN1, ENC1, EPHB4, FARP2, FN1, GRN, ITGA1, KALRN, LAMB1, MAP1A, MMP2, NDRG4, NOTCH3, NREP, NRK, PALLD, PARD3, PBX3, PLXNA3, PLXNA4, PLXNB2, PTK7, PTPRF, RELN, RGS2, SEMA3G, SGK1, SKIL, SLIT3, SMO, ST8SIA2, TANC2, TNFRSF21, TRIO, ZNF365]
GO:0003018	vascular process in circulatory system	GO_BiologicalProcess-EBI-UniProt-GOA-ACAP-ARAP_25.05.2022_00h00	3.31333e-06	0.00158377	8.81912e-05	0.0117294	[4]	Group057	10.2041	15	[CEACAM1, FOXC2, GJA5, HTR1D, ITGA1, KLF2, LRP1, MMP2, PLVAP, PTGS2, RGS2, SLC29A4, SLC2A10, SLC38A2, TGFB1]
GO:0045595	regulation of cell differentiation	GO_BiologicalProcess-EBI-UniProt-GOA-ACAP-ARAP_25.05.2022_00h00	3.96842e-06	0.00189294	2.89418e-18	5.52788e-16	[3, 4]	Group136	4.81232	50	[ADAMTS7, ANXA1, CEACAM1, CNOT4, COL5A1, COL5A2, DBN1, EFEMP1, EFEMP2, FBN2, FN1, FRS2, GDF3, GDF6, GJA1, GLIPR2, GRN, IL6ST, ITGAV, KALRN, KDM3A, KIT, LAMB1, LBH, LDLRAD4, LIMS1, LRP5, MMP14, NOTCH3, NREP, PDLIM7, PIM1, PLXNA3, PLXNA4, PLXNB2, POFUT2, PTGS2, RECK, RELN, RGS2, SEMA3G, SKIL, SLIT3, SMO, STAT1, TGFB1, TNFRSF21, TRIO, ZFP36L1, ZNF365]
GO:0044703	multi-organism reproductive process	GO_BiologicalProcess-EBI-UniProt-GOA-ACAP-ARAP_25.05.2022_00h00	4.41515e-06	0.00210161	2.30944e-08	4.04153e-06	[2, 3]	Group193	11.4035	13	[CTSB, GJA1, H3-3A, IGFBP7, ITGA5, KALRN, MMP2, PTGS2, RECK, RGS2, SLC38A2, TGFB1, TRO]
GO:2000026	regulation of multicellular organismal development	GO_BiologicalProcess-EBI-UniProt-GOA-ACAP-ARAP_25.05.2022_00h00	4.66887e-06	0.00221771	1.01565e-16	1.91958e-14	[3, 4]	Group128	4.98891	45	[ADAM12, ADAMTS7, ANGPTL4, ANXA1, BMP1, CEACAM1, CNOT4, COL4A2, DBN1, EFEMP1, FBN2, FN1, FOXC2, GDF3, GDF6, GRN, IL6ST, ITGA5, ITGB8, KALRN, KIT, KLF2, MMP14, PARD3, PIM1, PLXNA3, PLXNA4, PLXNB2, PTGIS, RECK, RELN, RGS2, SEMA3G, SKIL, SLIT3, SMO, SRPX2, ST8SIA2, STAB1, STAT1, TCIM, TGFB1, TNFRSF21, ZFP36L1, ZNF365]
GO:0010033	response to organic substance	GO_BiologicalProcess-EBI-UniProt-GOA-ACAP-ARAP_25.05.2022_00h00	5.03795e-06	0.00238799	1.00055e-07	1.72094e-05	[3]	Group187	4.00205	78	[ADAM9, ADAMTS7, ANKRD1, ANXA1, APLP1, ASAH1, CASK, CD274, CEACAM1, COL4A1, COL4A2, COL5A2, COL6A1, CTSB, CYFIP2, DKK3, FBN2, FOXC2, FRS2, FURIN, GDF3, GDF6, GJA1, GNAI1, GSTM3, HTR1D, HTRA1, HYAL2, ICAM1, IGFBP7, IL6ST, ITGA5, ITGB8, KDM3A, KIT, KLF2, LBH, LDLRAD4, LIMS1, LITAF, LRP1, LRP5, LTBP1, LYPD1, MMP14, MMP2, MN1, NCSTN, NLRP1, NREP, PARD3, PEG10, PIM1, PLSCR4, PLVAP, PTGIS, PTGS2, PTK7,…
GO:0007229	integrin-mediated signaling pathway	GO_BiologicalProcess-EBI-UniProt-GOA-ACAP-ARAP_25.05.2022_00h00	5.63244e-06	0.00266414	3.44609e-13	6.30635e-11	[4, 5, 6]	Group182	13.253	11	[ADAM12, ADAM9, CEACAM1, FN1, ITGA1, ITGA5, ITGAV, ITGB8, LAMB1, LIMS1, SLC2A10]
GO:0002009	morphogenesis of an epithelium	GO_BiologicalProcess-EBI-UniProt-GOA-ACAP-ARAP_25.05.2022_00h00	5.75254e-06	0.0027152	2.07603e-14	3.86142e-12	[4, 5]	Group084	6.85714	24	[ANKRD6, CEACAM1, COL4A1, COL5A1, DAAM1, DCHS1, FAT1, FOXC2, FRS2, GJA1, ITGA5, LRP5, MAGED1, MICAL2, MMP14, MMP2, NDRG4, PLXNB2, PRICKLE2, PTK7, RALA, SMO, STAT1, TGFB1]
GO:0030182	neuron differentiation	GO_BiologicalProcess-EBI-UniProt-GOA-ACAP-ARAP_25.05.2022_00h00	8.69133e-06	0.00409361	4.51106e-16	8.4808e-14	[4, 6, 7, 8]	Group194	4.99419	43	[APLP1, AUTS2, CPNE5, CYFIP2, DBN1, ENC1, EPHB4, FARP2, FN1, FZD8, GDF6, GRN, ITGA1, KALRN, LAMB1, MAP1A, MMP2, NDRG4, NOTCH3, NREP, NRK, PALLD, PARD3, PBX3, PLXNA3, PLXNA4, PLXNB2, PTK7, PTPRF, RELN, RGS2, SEMA3G, SGK1, SKIL, SLIT3, SMO, ST8SIA2, TANC2, TNFRSF21, TRIO, ZNF365, ZNF521, ZSWIM6]
GO:0003013	circulatory system process	GO_BiologicalProcess-EBI-UniProt-GOA-ACAP-ARAP_25.05.2022_00h00	9.70126e-06	0.00455959	7.31036e-06	0.00111848	[3]	Group100	7.02875	22	[ACSM3, CEACAM1, ELN, FOXC2, GJA1, GJA5, HTR1D, ITGA1, KLF2, LRP1, LRP5, MMP2, PLVAP, PTGS2, RGS2, SGK1, SLC29A4, SLC2A10, SLC38A2, STAT1, TGFB1, TPM1]
GO:0060191	regulation of lipase activity	GO_BiologicalProcess-EBI-UniProt-GOA-ACAP-ARAP_25.05.2022_00h00	1.01691e-05	0.00476932	0.00201778	0.195725	[5]	Group143	18.1818	8	[ANGPTL4, ANXA1, FURIN, KIT, LRP1, PLA2R1, RGS2, SNCA]
GO:1901388	regulation of transforming growth factor beta activation	GO_BiologicalProcess-EBI-UniProt-GOA-ACAP-ARAP_25.05.2022_00h00	1.19863e-05	0.00560959	0.000116324	0.0152384	[3, 4, 5, 6, 7, 8]	Group108	57.1429	4	[FURIN, ITGAV, ITGB8, LTBP1]
GO:0030855	epithelial cell differentiation	GO_BiologicalProcess-EBI-UniProt-GOA-ACAP-ARAP_25.05.2022_00h00	1.47212e-05	0.00687479	2.07603e-14	3.86142e-12	[4, 5]	Group031	6.32911	25	[ADAM9, ANXA1, ASAH1, CEACAM1, COL4A1, CTSB, FAT1, FOXC2, FRS2, GDF3, GSTM3, ICAM1, IL6ST, KLF2, LBH, PALLD, PSAP, PTK7, SKIL, SMO, STAT1, TAGLN, TGFB1, TPP1, ZFP36L1]
GO:0022617	extracellular matrix disassembly	GO_BiologicalProcess-EBI-UniProt-GOA-ACAP-ARAP_25.05.2022_00h00	1.91914e-05	0.0089432	0.0270077	0.999285	[5, 6]	Group088	20	7	[FURIN, LRP1, MMP10, MMP14, MMP2, PBXIP1, TGFB1]
GO:0150076	neuroinflammatory response	GO_BiologicalProcess-EBI-UniProt-GOA-ACAP-ARAP_25.05.2022_00h00	1.91914e-05	0.0089432	0.00340971	0.320512	[5]	Group151	20	7	[BPGM, CD200, GRN, LRP1, PTGS2, SMO, SNCA]
GO:0070848	response to growth factor	GO_BiologicalProcess-EBI-UniProt-GOA-ACAP-ARAP_25.05.2022_00h00	2.02109e-05	0.00939807	1.23088e-11	2.2279e-09	[4]	Group189	5.76541	29	[ADAM9, ADAMTS7, ANKRD1, ANXA1, CASK, COL4A2, CYFIP2, DKK3, FBN2, FRS2, FURIN, GDF3, GDF6, HTRA1, HYAL2, ITGA5, ITGB8, LDLRAD4, LIMS1, LTBP1, NREP, PEG10, PTPRK, RASL11B, SKIL, SLC2A10, TGFB1, TPR, ZFP36L1]
GO:0051962	positive regulation of nervous system development	GO_BiologicalProcess-EBI-UniProt-GOA-ACAP-ARAP_25.05.2022_00h00	2.10021e-05	0.00972396	6.14976e-05	0.00860966	[3, 4, 5, 6, 7]	Group077	8.77193	15	[DBN1, FN1, IL6ST, KALRN, KIT, PLXNA3, PLXNA4, PLXNB2, RELN, SKIL, SMO, SRPX2, ST8SIA2, TGFB1, ZNF365]
GO:0007179	transforming growth factor beta receptor signaling pathway	GO_BiologicalProcess-EBI-UniProt-GOA-ACAP-ARAP_25.05.2022_00h00	2.10021e-05	0.00972396	1.23088e-11	2.2279e-09	[5, 6, 7, 8]	Group189	8.77193	15	[ADAM9, DKK3, FBN2, FURIN, HTRA1, ITGB8, LDLRAD4, LTBP1, NREP, PEG10, PTPRK, RASL11B, SKIL, SLC2A10, TGFB1]
GO:0048660	regulation of smooth muscle cell proliferation	GO_BiologicalProcess-EBI-UniProt-GOA-ACAP-ARAP_25.05.2022_00h00	2.09789e-05	0.00973421	8.99761e-05	0.0118768	[4, 5]	Group132	11.5789	11	[EFEMP2, ELN, FRS2, GJA1, MMP2, NDRG4, NOTCH3, PTGS2, STAT1, TGFB1, TPM1]
GO:0005125	cytokine activity	GO_BiologicalProcess-EBI-UniProt-GOA-ACAP-ARAP_25.05.2022_00h00	2.19e-05	0.0101178	2.24941e-11	4.04894e-09	[4, 5, 6]	Group184	14.2857	9	[BMP1, CMTM3, ENC1, GDF3, GDF6, GRN, IL32, TGFB1, TNFSF15]
GO:0010647	positive regulation of cell communication	GO_BiologicalProcess-EBI-UniProt-GOA-ACAP-ARAP_25.05.2022_00h00	2.2497e-05	0.0103711	3.58087e-05	0.00515645	[3, 4, 5]	Group110	4.4964	50	[ADAM9, ANKRD1, ANKRD6, AUTS2, CMTM3, CYFIP2, FN1, FRS2, FURIN, FZD8, GDF3, GDF6, GJA1, GJA5, GLIPR2, HYAL2, ICAM1, IL6ST, ITGA1, ITGA5, ITGAV, KALRN, KIT, KLF2, LAMB1, LIMS1, LITAF, MAGED1, MN1, NCSTN, NDRG4, NECTIN2, PBXIP1, PLA2R1, PTGIS, PTGS2, PTK7, RECK, RELN, SH3RF3, SHC2, SKIL, SLC2A10, SMO, SNCA, TCIM, TGFB1, TNFRSF10B, TPR, TRIM8]
GO:0007409	axonogenesis	GO_BiologicalProcess-EBI-UniProt-GOA-ACAP-ARAP_25.05.2022_00h00	2.30431e-05	0.0105998	1.21569e-05	0.00182354	[6, 7, 8, 9, 10, 11, 12]	Group177	7.06714	20	[APLP1, AUTS2, DBN1, EPHB4, FN1, KALRN, MAP1A, NOTCH3, PALLD, PARD3, PLXNA3, PLXNA4, PLXNB2, PTK7, RELN, SEMA3G, SKIL, SLIT3, SMO, TRIO]
GO:0003007	heart morphogenesis	GO_BiologicalProcess-EBI-UniProt-GOA-ACAP-ARAP_25.05.2022_00h00	2.58078e-05	0.0118458	4.84558e-20	9.40042e-18	[4, 5, 6, 7]	Group114	8.62069	15	[ADGRG6, ANKRD1, COL5A1, DCHS1, ELN, EPHB4, FOXC2, GJA5, MICAL2, NDRG4, PIM1, SLIT3, SMO, TGFB1, TPM1]
GO:0050673	epithelial cell proliferation	GO_BiologicalProcess-EBI-UniProt-GOA-ACAP-ARAP_25.05.2022_00h00	2.96448e-05	0.0135773	2.91187e-05	0.00428045	[3]	Group074	6.94444	20	[CASK, CEACAM1, COL8A1, FRS2, GRN, HTRA1, KIT, LAMB1, LIMS1, MAGED1, MCC, MMP14, NCSTN, NLRC3, PTPRK, SMO, STAT1, TGFB1, TRIM24, ZFP36L1]
GO:0040013	negative regulation of locomotion	GO_BiologicalProcess-EBI-UniProt-GOA-ACAP-ARAP_25.05.2022_00h00	3.034e-05	0.0138654	2.56841e-08	4.46904e-06	[2, 3, 4]	Group056	7.43802	18	[CD200, CNN2, ENC1, GJA1, HYAL2, LDLRAD4, LRP1, MCC, NDRG4, NISCH, NRG3, PLXNA3, PTPRK, RECK, SEMA3G, SLIT3, TGFB1, TPM1]
GO:0048659	smooth muscle cell proliferation	GO_BiologicalProcess-EBI-UniProt-GOA-ACAP-ARAP_25.05.2022_00h00	3.10429e-05	0.0141556	8.99761e-05	0.0118768	[4]	Group132	11.1111	11	[EFEMP2, ELN, FRS2, GJA1, MMP2, NDRG4, NOTCH3, PTGS2, STAT1, TGFB1, TPM1]
GO:0007423	sensory organ development	GO_BiologicalProcess-EBI-UniProt-GOA-ACAP-ARAP_25.05.2022_00h00	3.59037e-05	0.0163362	6.23392e-05	0.00866515	[4]	Group036	6.64557	21	[COL4A1, COL5A1, COL5A2, COL8A1, CYTL1, DCHS1, EFEMP1, FAT1, FBN2, FOXC2, FRS2, GDF3, KIT, LRIG1, LRP5, PBX3, PTK7, RCN1, SHROOM2, SKIL, TGFB1]
GO:0033002	muscle cell proliferation	GO_BiologicalProcess-EBI-UniProt-GOA-ACAP-ARAP_25.05.2022_00h00	3.83344e-05	0.0174038	4.59374e-16	8.59029e-14	[3]	Group175	9.35252	13	[EFEMP2, ELN, FOXC2, FRS2, GJA1, MMP2, NDRG4, NOTCH3, PIM1, PTGS2, STAT1, TGFB1, TPM1]
GO:0007566	embryo implantation	GO_BiologicalProcess-EBI-UniProt-GOA-ACAP-ARAP_25.05.2022_00h00	4.03462e-05	0.0182768	2.30944e-08	4.04153e-06	[2, 3, 4, 5]	Group193	17.9487	7	[GJA1, H3-3A, IGFBP7, MMP2, PTGS2, RECK, TRO]
GO:0009611	response to wounding	GO_BiologicalProcess-EBI-UniProt-GOA-ACAP-ARAP_25.05.2022_00h00	4.34591e-05	0.0196435	4.34591e-05	0.00621465	[3]	Group047	6.21622	23	[ANXA1, CASK, CEACAM1, CNN2, COL5A1, DCBLD2, FKBP10, FN1, FOXC2, GRN, IL6ST, ITGA5, MMP2, MYL9, NREP, PLA2G4A, PROCR, PTK7, PTPRF, TFPI, TGFB1, TPM1, ZFP36L1]
GO:0007411	axon guidance	GO_BiologicalProcess-EBI-UniProt-GOA-ACAP-ARAP_25.05.2022_00h00	4.79824e-05	0.0216401	7.23906e-07	0.000117997	[5, 6, 7, 8, 9, 10, 11, 12, 13]	Group126	9.15493	13	[EPHB4, KALRN, NOTCH3, PALLD, PLXNA3, PLXNA4, PLXNB2, PTK7, RELN, SEMA3G, SLIT3, SMO, TRIO]
GO:0006935	chemotaxis	GO_BiologicalProcess-EBI-UniProt-GOA-ACAP-ARAP_25.05.2022_00h00	4.97795e-05	0.0224008	1.21569e-05	0.00182354	[3, 4]	Group177	6.32184	22	[ANXA1, CMTM3, ENC1, EPHB4, ITGA1, ITGAV, KALRN, KIT, NOTCH3, NRG3, PALLD, PLXNA3, PLXNA4, PLXNB2, PTK7, RALA, RELN, SEMA3G, SLIT3, SMO, TGFB1, TRIO]
GO:0023056	positive regulation of signaling	GO_BiologicalProcess-EBI-UniProt-GOA-ACAP-ARAP_25.05.2022_00h00	5.77762e-05	0.0259415	3.58087e-05	0.00515645	[2, 3, 4]	Group110	4.38283	49	[ADAM9, ANKRD1, ANKRD6, AUTS2, CMTM3, CYFIP2, FN1, FRS2, FURIN, FZD8, GDF3, GDF6, GJA1, GLIPR2, HYAL2, ICAM1, IL6ST, ITGA1, ITGA5, ITGAV, KALRN, KIT, KLF2, LAMB1, LIMS1, LITAF, MAGED1, MN1, NCSTN, NDRG4, NECTIN2, PBXIP1, PLA2R1, PTGIS, PTGS2, PTK7, RECK, RELN, SH3RF3, SHC2, SKIL, SLC2A10, SMO, SNCA, TCIM, TGFB1, TNFRSF10B, TPR, TRIM8]
GO:0051241	negative regulation of multicellular organismal process	GO_BiologicalProcess-EBI-UniProt-GOA-ACAP-ARAP_25.05.2022_00h00	5.89298e-05	0.0264006	1.02672e-09	1.81729e-07	[2, 3, 4]	Group097	5.13219	33	[ADAMTS7, ANXA1, CD200, CD274, CEACAM1, COL4A2, EFEMP1, FN1, FOXC2, FRS2, FURIN, GJA1, GJA5, GRN, KLF2, LAPTM4B, LDLRAD4, MCC, MMP2, NLRC3, PLXNA3, PROCR, PTGS2, RGS2, SEMA3G, SLC2A10, SLIT3, SMO, STAB1, STAT1, TFPI, TGFB1, TNFRSF21]
GO:0030036	actin cytoskeleton organization	GO_BiologicalProcess-EBI-UniProt-GOA-ACAP-ARAP_25.05.2022_00h00	6.74927e-05	0.0301692	1.07035e-11	1.94804e-09	[3, 6]	Group050	5.45113	29	[ANKRD1, ANXA1, AUTS2, CALD1, CNN2, CYFIP2, DAAM1, DBN1, ELN, EPB41L4A, FAM171A1, FARP2, FAT1, KIT, LRP1, MICAL2, MYL9, NISCH, NRK, PALLD, PDLIM7, PLEKHG2, PTK7, RALA, RND3, SHROOM2, SYNPO, TGFB1, TPM1]
GO:0036363	transforming growth factor beta activation	GO_BiologicalProcess-EBI-UniProt-GOA-ACAP-ARAP_25.05.2022_00h00	6.78137e-05	0.0302449	0.000116324	0.0152384	[3, 4]	Group108	40	4	[FURIN, ITGAV, ITGB8, LTBP1]
GO:0060192	negative regulation of lipase activity	GO_BiologicalProcess-EBI-UniProt-GOA-ACAP-ARAP_25.05.2022_00h00	6.78137e-05	0.0302449	0.00201778	0.195725	[6]	Group143	40	4	[ANGPTL4, ANXA1, PLA2R1, RGS2]
GO:0008015	blood circulation	GO_BiologicalProcess-EBI-UniProt-GOA-ACAP-ARAP_25.05.2022_00h00	7.02906e-05	0.0312793	7.31036e-06	0.00111848	[4]	Group100	6.97674	18	[ACSM3, CEACAM1, ELN, FOXC2, GJA1, GJA5, HTR1D, ITGA1, KLF2, LRP5, MMP2, PLVAP, PTGS2, RGS2, SGK1, STAT1, TGFB1, TPM1]
GO:0042063	gliogenesis	GO_BiologicalProcess-EBI-UniProt-GOA-ACAP-ARAP_25.05.2022_00h00	7.60701e-05	0.0337751	1.16697e-13	2.14722e-11	[5, 6, 7]	Group197	7.8534	15	[ADGRG6, ANXA1, GRN, IL6ST, LAMB1, LRP1, MMP14, MMP24, NCSTN, PARD3, RELN, SMO, TGFB1, TNFRSF21, ZNF365]
GO:0048584	positive regulation of response to stimulus	GO_BiologicalProcess-EBI-UniProt-GOA-ACAP-ARAP_25.05.2022_00h00	7.99632e-05	0.0354237	3.58087e-05	0.00515645	[2, 3, 4]	Group110	4.12148	57	[ADAM9, ANKRD1, ANKRD6, ANXA1, AUTS2, CD274, CD276, CEACAM1, CMTM3, CYFIP2, FN1, FOXC2, FRS2, FZD8, GDF3, GDF6, GJA1, GLIPR2, GRN, HYAL2, ICAM1, IL6ST, ITGA1, ITGA5, ITGAV, KALRN, KIT, KLF2, LAMB1, LAMP1, LIMS1, LITAF, MAGED1, MN1, NDRG4, NECTIN2, NLRP1, PBXIP1, PLA2G4A, PLA2R1, PTGIS, PTGS2, PTK7, RECK, RELN, SH3RF3, SHC2, SKIL, SLC2A10, SMO, SNCA, TCIM, TGFB1, TNFRSF10B, TNFRSF21, TPR, TRIM8]
GO:0045597	positive regulation of cell differentiation	GO_BiologicalProcess-EBI-UniProt-GOA-ACAP-ARAP_25.05.2022_00h00	8.08715e-05	0.0357452	9.81351e-23	1.92345e-20	[3, 4, 5]	Group179	5.24476	30	[ANXA1, CEACAM1, DBN1, EFEMP2, FBN2, FN1, GDF3, GDF6, GJA1, GLIPR2, IL6ST, KALRN, KIT, LAMB1, LIMS1, LRP5, MMP14, PDLIM7, PIM1, PLXNA3, PLXNA4, PLXNB2, PTGS2, RELN, SKIL, SMO, STAT1, TGFB1, ZFP36L1, ZNF365]
GO:0051960	regulation of nervous system development	GO_BiologicalProcess-EBI-UniProt-GOA-ACAP-ARAP_25.05.2022_00h00	8.54328e-05	0.0376759	6.14976e-05	0.00860966	[4, 5, 6]	Group077	6.64336	19	[DBN1, FN1, IL6ST, KALRN, KIT, PARD3, PLXNA3, PLXNA4, PLXNB2, RELN, SEMA3G, SKIL, SLIT3, SMO, SRPX2, ST8SIA2, TGFB1, TNFRSF21, ZNF365]
GO:0007178	transmembrane receptor protein serine/threonine kinase signaling pathway	GO_BiologicalProcess-EBI-UniProt-GOA-ACAP-ARAP_25.05.2022_00h00	8.99761e-05	0.0395895	2.24941e-11	4.04894e-09	[5, 6, 7]	Group184	6.84411	18	[ADAM9, DKK3, FBN2, FURIN, GDF3, GDF6, HTRA1, ITGB8, LDLRAD4, LRP1, LTBP1, NREP, PEG10, PTPRK, RASL11B, SKIL, SLC2A10, TGFB1]
GO:0001817	regulation of cytokine production	GO_BiologicalProcess-EBI-UniProt-GOA-ACAP-ARAP_25.05.2022_00h00	9.52455e-05	0.0418128	1.02672e-09	1.81729e-07	[3, 4, 5, 6]	Group097	5.70776	25	[ANXA1, CD200, CD274, CD276, CEACAM1, FN1, FURIN, HYAL2, IL6ST, ITGAV, ITGB8, KIT, KLF2, LAPTM4B, LITAF, LTBP1, NLRC3, NLRP1, PLA2R1, PLD3, PTGS2, SLC2A10, STAT1, TGFB1, TNFRSF21]
GO:0048018	receptor ligand activity	GO_BiologicalProcess-EBI-UniProt-GOA-ACAP-ARAP_25.05.2022_00h00	9.70218e-05	0.0424956	2.24941e-11	4.04894e-09	[3, 4, 5]	Group184	8.55263	13	[BMP1, CMTM3, EFEMP1, ENC1, GDF3, GDF6, GRN, IL32, NRG3, PARD3, SEMA3G, TGFB1, TNFSF15]
GO:0009967	positive regulation of signal transduction	GO_BiologicalProcess-EBI-UniProt-GOA-ACAP-ARAP_25.05.2022_00h00	0.000104736	0.0457698	3.58087e-05	0.00515645	[3, 4, 5, 6]	Group110	4.42913	45	[ADAM9, ANKRD1, ANKRD6, AUTS2, CMTM3, CYFIP2, FN1, FRS2, FZD8, GDF3, GDF6, GJA1, GLIPR2, HYAL2, ICAM1, IL6ST, ITGA1, ITGA5, ITGAV, KALRN, KIT, KLF2, LAMB1, LIMS1, LITAF, MAGED1, MN1, NDRG4, NECTIN2, PBXIP1, PLA2R1, PTGIS, PTK7, RECK, RELN, SH3RF3, SHC2, SKIL, SLC2A10, SMO, TCIM, TGFB1, TNFRSF10B, TPR, TRIM8]
GO:0002274	myeloid leukocyte activation	GO_BiologicalProcess-EBI-UniProt-GOA-ACAP-ARAP_25.05.2022_00h00	0.000107863	0.0469202	0.000380447	0.0456537	[3, 4]	Group133	9.02256	12	[ADAM9, ANXA1, CD200, FN1, GRN, HYAL2, ITGB8, KIT, NECTIN2, PLA2G4A, SNCA, TGFB1]
GO:0007507	heart development	GO_BiologicalProcess-EBI-UniProt-GOA-ACAP-ARAP_25.05.2022_00h00	0.000107732	0.046971	4.84558e-20	9.40042e-18	[4, 5, 6]	Group114	5.83942	24	[ADGRG6, ANKRD1, COL5A1, DCHS1, ELN, EPHB4, FN1, FOXC2, FRS2, GJA1, GJA5, MICAL2, MMP2, NDRG4, PDLIM7, PIM1, PLXNA4, PTK7, RGS2, SLIT3, SMO, TGFB1, TPM1, ZFP36L1]
GO:0001816	cytokine production	GO_BiologicalProcess-EBI-UniProt-GOA-ACAP-ARAP_25.05.2022_00h00	0.000109712	0.047615	1.02672e-09	1.81729e-07	[2, 5]	Group097	5.64334	25	[ANXA1, CD200, CD274, CD276, CEACAM1, FN1, FURIN, HYAL2, IL6ST, ITGAV, ITGB8, KIT, KLF2, LAPTM4B, LITAF, LTBP1, NLRC3, NLRP1, PLA2R1, PLD3, PTGS2, SLC2A10, STAT1, TGFB1, TNFRSF21]
GO:0010517	regulation of phospholipase activity	GO_BiologicalProcess-EBI-UniProt-GOA-ACAP-ARAP_25.05.2022_00h00	0.000112906	0.0488882	0.000504512	0.0590279	[6]	Group023	18.75	6	[ANXA1, KIT, LRP1, PLA2R1, RGS2, SNCA]
GO:0034330	cell junction organization	GO_BiologicalProcess-EBI-UniProt-GOA-ACAP-ARAP_25.05.2022_00h00	0.000119819	0.0517617	6.14976e-05	0.00860966	[4]	Group077	5.60538	25	[COL4A1, DBN1, DCHS1, FN1, GJA1, GJA5, ITGA5, KALRN, LIMS1, MMP14, PARD3, PLXNB2, PTPRF, PTPRK, RELN, SEZ6L2, SLIT3, SNCA, SRPX2, ST8SIA2, SYNPO, TANC2, TGFB1, TUBA1A, ZNF365]
GO:0017015	regulation of transforming growth factor beta receptor signaling pathway	GO_BiologicalProcess-EBI-UniProt-GOA-ACAP-ARAP_25.05.2022_00h00	0.000123759	0.0533402	1.23088e-11	2.2279e-09	[5, 6, 7, 8, 9]	Group189	9.56522	11	[DKK3, FBN2, HTRA1, LDLRAD4, LTBP1, NREP, PEG10, RASL11B, SKIL, SLC2A10, TGFB1]
GO:0010001	glial cell differentiation	GO_BiologicalProcess-EBI-UniProt-GOA-ACAP-ARAP_25.05.2022_00h00	0.000124482	0.053527	4.51106e-16	8.4808e-14	[4, 6, 7, 8]	Group194	8.88889	12	[ADGRG6, GRN, IL6ST, LRP1, MMP24, NCSTN, PARD3, RELN, SMO, TGFB1, TNFRSF21, ZNF365]
GO:0007185	transmembrane receptor protein tyrosine phosphatase signaling pathway	GO_BiologicalProcess-EBI-UniProt-GOA-ACAP-ARAP_25.05.2022_00h00	0.000143406	0.0615212	0.000143406	0.0184994	[5, 6, 7]	Group002	60	3	[FRS2, PTPRF, TRIO]
GO:0042127	regulation of cell population proliferation	GO_BiologicalProcess-EBI-UniProt-GOA-ACAP-ARAP_25.05.2022_00h00	0.000144213	0.0617233	2.91187e-05	0.00428045	[3, 4]	Group074	4.33553	46	[ANXA1, CASK, CD200, CD274, CD276, CEACAM1, CNN2, EFEMP2, ELN, FN1, FRS2, GJA1, GRN, HTRA1, IGFBP7, IL6ST, ITGA1, ITGAV, KALRN, KIT, LAMB1, LBH, LIMS1, LRP5, MAGED1, MCC, MMP2, MN1, NDRG4, NLRC3, NOTCH3, PBXIP1, PIM1, PLA2G4A, PTGS2, PTPRK, SGK1, SLIT3, SMO, STAT1, TES, TGFB1, TNFRSF21, TPM1, TRIM24, ZFP36L1]
GO:1901701	cellular response to oxygen-containing compound	GO_BiologicalProcess-EBI-UniProt-GOA-ACAP-ARAP_25.05.2022_00h00	0.000148113	0.0632444	1.219e-05	0.00181632	[4]	Group178	4.71204	36	[ADAM9, ANKRD1, ANXA1, APLP1, CD274, CEACAM1, COL4A1, COL5A2, COL6A1, FOXC2, GJA1, GNAI1, HTR1D, ICAM1, KLF2, LITAF, LRP1, LRP5, LYPD1, MMP2, MN1, NCSTN, PIM1, PLSCR4, PTGS2, PTK7, PTPRK, SGK1, SLC38A2, SMO, SNCA, STAT1, TGFB1, TPM1, TRIM24, ZFP36L1]
GO:0001654	eye development	GO_BiologicalProcess-EBI-UniProt-GOA-ACAP-ARAP_25.05.2022_00h00	0.000174826	0.0744757	0.000845306	0.0929837	[5, 6, 7]	Group131	6.9869	16	[COL4A1, COL5A1, COL5A2, COL8A1, EFEMP1, FAT1, FBN2, FOXC2, FRS2, GDF3, LRP5, PBX3, RCN1, SHROOM2, SKIL, TGFB1]
GO:0007267	cell-cell signaling	GO_BiologicalProcess-EBI-UniProt-GOA-ACAP-ARAP_25.05.2022_00h00	0.00018338	0.0779367	4.80237e-05	0.00681936	[2, 3]	Group147	4.50549	41	[ANKRD6, ANXA1, CASK, DAAM1, DBN1, DKK3, FAT1, FURIN, FZD8, GABBR2, GJA1, GJA5, HTR1D, ITGAV, ITGB8, KALRN, KIT, LMBR1L, LRP1, LRP5, LTBP1, LYPD1, MAP1A, MCC, MDFI, NCSTN, NRG3, PARD3, PBXIP1, PLA2G4A, PRICKLE2, PTGS2, PTK7, RECK, RELN, SLC12A4, SMO, SNCA, STAB1, TGFB1, TLE1]
GO:0031346	positive regulation of cell projection organization	GO_BiologicalProcess-EBI-UniProt-GOA-ACAP-ARAP_25.05.2022_00h00	0.000193581	0.0820784	1.69259e-09	2.97896e-07	[4, 5, 6]	Group156	6.66667	17	[AUTS2, DBN1, ENC1, FN1, FNBP1L, GRN, KALRN, KIT, NDRG4, PLXNA3, PLXNA4, PLXNB2, PTK7, RALA, RELN, RGS2, SKIL]
GO:0030336	negative regulation of cell migration	GO_BiologicalProcess-EBI-UniProt-GOA-ACAP-ARAP_25.05.2022_00h00	0.000197192	0.0834121	2.56841e-08	4.46904e-06	[4, 5, 6]	Group056	7.21154	15	[CD200, CNN2, ENC1, GJA1, HYAL2, LDLRAD4, LRP1, MCC, NDRG4, NISCH, NRG3, PTPRK, RECK, TGFB1, TPM1]
GO:0033280	response to vitamin D	GO_BiologicalProcess-EBI-UniProt-GOA-ACAP-ARAP_25.05.2022_00h00	0.000206246	0.0870358	0.00818959	0.556892	[4, 5, 7]	Group125	21.7391	5	[MN1, PIM1, PTGS2, TGFB1, TRIM24]
GO:0090092	regulation of transmembrane receptor protein serine/threonine kinase signaling pathway	GO_BiologicalProcess-EBI-UniProt-GOA-ACAP-ARAP_25.05.2022_00h00	0.000218101	0.0918204	2.24941e-11	4.04894e-09	[4, 5, 6, 7, 8]	Group184	7.48663	14	[DKK3, FBN2, GDF3, GDF6, HTRA1, LDLRAD4, LRP1, LTBP1, NREP, PEG10, RASL11B, SKIL, SLC2A10, TGFB1]
GO:0050919	negative chemotaxis	GO_BiologicalProcess-EBI-UniProt-GOA-ACAP-ARAP_25.05.2022_00h00	0.000223416	0.0938346	0.000302912	0.0372582	[4, 5]	Group129	16.6667	6	[ITGAV, NRG3, PLXNA3, PLXNA4, SEMA3G, SLIT3]
GO:0048667	cell morphogenesis involved in neuron differentiation	GO_BiologicalProcess-EBI-UniProt-GOA-ACAP-ARAP_25.05.2022_00h00	0.000224356	0.0940052	1.21569e-05	0.00182354	[5, 6, 8, 9, 10]	Group177	5.85106	22	[APLP1, AUTS2, DBN1, EPHB4, FN1, KALRN, MAP1A, NOTCH3, PALLD, PARD3, PLXNA3, PLXNA4, PLXNB2, PTK7, RELN, SEMA3G, SKIL, SLIT3, SMO, TANC2, TRIO, ZNF365]
GO:0097746	blood vessel diameter maintenance	GO_BiologicalProcess-EBI-UniProt-GOA-ACAP-ARAP_25.05.2022_00h00	0.000254408	0.106342	8.81912e-05	0.0117294	[5, 6]	Group057	11.7647	8	[FOXC2, GJA5, HTR1D, ITGA1, KLF2, MMP2, PTGS2, RGS2]
GO:0042060	wound healing	GO_BiologicalProcess-EBI-UniProt-GOA-ACAP-ARAP_25.05.2022_00h00	0.000268421	0.111932	4.34591e-05	0.00621465	[4]	Group047	6.27178	18	[ANXA1, CASK, CEACAM1, CNN2, COL5A1, DCBLD2, FKBP10, FN1, FOXC2, IL6ST, ITGA5, MYL9, PLA2G4A, PROCR, PTK7, TFPI, TGFB1, TPM1]
GO:0001655	urogenital system development	GO_BiologicalProcess-EBI-UniProt-GOA-ACAP-ARAP_25.05.2022_00h00	0.000271303	0.112862	1.21226e-21	2.3639e-19	[4, 5]	Group190	6.72269	16	[ANXA1, COL4A1, DCHS1, FOXC2, FRS2, GDF6, HYAL2, MAGED1, MMP2, NOTCH3, PSAP, PTK7, SMO, STAT1, TGFB1, TIPARP]
GO:0009612	response to mechanical stimulus	GO_BiologicalProcess-EBI-UniProt-GOA-ACAP-ARAP_25.05.2022_00h00	0.000278352	0.115516	0.0077507	0.542549	[3]	Group068	8.73016	11	[ANKRD1, CNN2, KIT, MMP14, MMP2, PIEZO2, PTGS2, SLC38A2, STAT1, TGFB1, TNFRSF10B]
GO:0000904	cell morphogenesis involved in differentiation	GO_BiologicalProcess-EBI-UniProt-GOA-ACAP-ARAP_25.05.2022_00h00	0.000280874	0.116282	1.21569e-05	0.00182354	[4, 5]	Group177	5.23139	26	[APLP1, AUTS2, DBN1, EPHB4, FAT1, FN1, ITGAV, KALRN, LAMB1, LIMS1, MAP1A, NOTCH3, PALLD, PARD3, PLXNA3, PLXNA4, PLXNB2, PTK7, RELN, SEMA3G, SKIL, SLIT3, SMO, TANC2, TRIO, ZNF365]
GO:0032429	regulation of phospholipase A2 activity	GO_BiologicalProcess-EBI-UniProt-GOA-ACAP-ARAP_25.05.2022_00h00	0.000281573	0.11629	0.00533779	0.427023	[7]	Group141	50	3	[ANXA1, LRP1, PLA2R1]
GO:0030155	regulation of cell adhesion	GO_BiologicalProcess-EBI-UniProt-GOA-ACAP-ARAP_25.05.2022_00h00	0.00034089	0.140447	2.03695e-07	3.44245e-05	[3, 4]	Group086	5.14851	26	[ADAM9, ANXA1, CASK, CD274, CD276, CEACAM1, CHST2, COL8A1, EFEMP2, ENC1, FN1, FOXC2, IL6ST, ITGA5, ITGAV, LAMB1, LIMS1, MMP14, MMP2, PLXNA3, PLXNA4, PLXNB2, TGFB1, TGFBI, TNFRSF21, TPM1]
GO:0090101	negative regulation of transmembrane receptor protein serine/threonine kinase signaling pathway	GO_BiologicalProcess-EBI-UniProt-GOA-ACAP-ARAP_25.05.2022_00h00	0.00035251	0.144882	8.99761e-05	0.0118768	[4, 5, 6, 7, 8, 9]	Group042	9.17431	10	[FBN2, GDF3, HTRA1, LDLRAD4, LRP1, LTBP1, PEG10, RASL11B, SKIL, SLC2A10]
GO:0050678	regulation of epithelial cell proliferation	GO_BiologicalProcess-EBI-UniProt-GOA-ACAP-ARAP_25.05.2022_00h00	0.000375441	0.153931	2.91187e-05	0.00428045	[4, 5]	Group074	6.53061	16	[CASK, CEACAM1, FRS2, GRN, HTRA1, LAMB1, LIMS1, MAGED1, MCC, NLRC3, PTPRK, SMO, STAT1, TGFB1, TRIM24, ZFP36L1]
GO:0007193	adenylate cyclase-inhibiting G protein-coupled receptor signaling pathway	GO_BiologicalProcess-EBI-UniProt-GOA-ACAP-ARAP_25.05.2022_00h00	0.000379496	0.155214	0.0177037	0.920594	[5, 6, 7]	Group051	19.2308	5	[GABBR2, GNAI1, HTR1D, PSAP, RGS2]
GO:0071407	cellular response to organic cyclic compound	GO_BiologicalProcess-EBI-UniProt-GOA-ACAP-ARAP_25.05.2022_00h00	0.000432353	0.175968	0.0076353	0.557377	[5]	Group155	5.64516	21	[ANXA1, APLP1, GNAI1, HTR1D, KDM3A, KLF2, LBH, MMP2, MN1, NCSTN, PIM1, PTGS2, SGK1, SMO, SNCA, STAT1, TFPI, TGFB1, TIPARP, TRIM24, ZFP36L1]
GO:0048592	eye morphogenesis	GO_BiologicalProcess-EBI-UniProt-GOA-ACAP-ARAP_25.05.2022_00h00	0.000431479	0.176043	0.000845306	0.0929837	[5, 6, 7, 8]	Group131	9.78261	9	[COL5A1, COL5A2, COL8A1, EFEMP1, FAT1, FBN2, FRS2, LRP5, SHROOM2]
GO:0098742	cell-cell adhesion via plasma-membrane adhesion molecules	GO_BiologicalProcess-EBI-UniProt-GOA-ACAP-ARAP_25.05.2022_00h00	0.000444189	0.180341	6.96629e-05	0.00947415	[4]	Group017	8.27068	11	[CEACAM1, DCHS1, FAT1, ICAM1, ITGA5, MMP24, NECTIN2, PALLD, PLXNB2, PTPRF, TRO]
GO:0014070	response to organic cyclic compound	GO_BiologicalProcess-EBI-UniProt-GOA-ACAP-ARAP_25.05.2022_00h00	0.000451846	0.182998	0.000190427	0.0241842	[4]	Group158	4.90368	28	[ADAM9, ANXA1, APLP1, GNAI1, HTR1D, IGFBP7, KDM3A, KLF2, LBH, MMP14, MMP2, MN1, NCSTN, PIM1, PTGS2, SGK1, SLIT3, SMO, SNCA, ST8SIA2, STAT1, TET2, TFPI, TGFB1, TIPARP, TPR, TRIM24, ZFP36L1]
GO:0090287	regulation of cellular response to growth factor stimulus	GO_BiologicalProcess-EBI-UniProt-GOA-ACAP-ARAP_25.05.2022_00h00	0.000481062	0.194349	8.99761e-05	0.0118768	[3, 4, 6]	Group042	6.63717	15	[CASK, CYFIP2, DKK3, FBN2, GDF3, HTRA1, ITGA5, LDLRAD4, LTBP1, NREP, PEG10, RASL11B, SKIL, SLC2A10, TGFB1]
GO:0042117	monocyte activation	GO_BiologicalProcess-EBI-UniProt-GOA-ACAP-ARAP_25.05.2022_00h00	0.000483764	0.194957	0.000483764	0.0570841	[4, 5]	Group003	42.8571	3	[ADAM9, FN1, HYAL2]
GO:0071936	coreceptor activity involved in Wnt signaling pathway	GO_BiologicalProcess-EBI-UniProt-GOA-ACAP-ARAP_25.05.2022_00h00	0.000483764	0.194957	0.0798455	1	[5, 6, 7, 8]	Group029	42.8571	3	[LRP5, PTK7, RECK]
GO:0051152	positive regulation of smooth muscle cell differentiation	GO_BiologicalProcess-EBI-UniProt-GOA-ACAP-ARAP_25.05.2022_00h00	0.000483764	0.194957	0.00184103	0.182261	[5, 6, 7]	Group109	42.8571	3	[EFEMP2, KIT, TGFB1]
GO:0061448	connective tissue development	GO_BiologicalProcess-EBI-UniProt-GOA-ACAP-ARAP_25.05.2022_00h00	0.000488813	0.196503	4.69019e-07	7.73881e-05	[4]	Group081	7.26257	13	[ADAMTS7, BMP1, COL5A1, CYTL1, EFEMP1, FOXC2, GDF6, HYAL2, ITGB8, LRP5, PBXIP1, TGFB1, TGFBI]
GO:0030335	positive regulation of cell migration	GO_BiologicalProcess-EBI-UniProt-GOA-ACAP-ARAP_25.05.2022_00h00	0.000491992	0.197289	9.58661e-14	1.77352e-11	[4, 5, 6]	Group173	5.57029	21	[ADAM9, ANXA1, CD274, FN1, FOXC2, GLIPR2, GRN, ICAM1, ITGA5, ITGAV, KIT, LAMB1, MMP14, MMP2, PLVAP, PTGS2, RELN, SEMA3G, SMO, SRPX2, TGFB1]
GO:0048661	positive regulation of smooth muscle cell proliferation	GO_BiologicalProcess-EBI-UniProt-GOA-ACAP-ARAP_25.05.2022_00h00	0.000529146	0.211658	0.00818959	0.556892	[4, 5, 6]	Group125	12.069	7	[FRS2, GJA1, MMP2, NOTCH3, PTGS2, STAT1, TGFB1]
GO:0032368	regulation of lipid transport	GO_BiologicalProcess-EBI-UniProt-GOA-ACAP-ARAP_25.05.2022_00h00	0.000547679	0.217976	0.0192447	0.962237	[4, 5, 6]	Group164	10.5263	8	[ABCA8, FURIN, ITGAV, LIPG, LRP1, PLA2G4A, PLA2R1, PLTP]
GO:0050680	negative regulation of epithelial cell proliferation	GO_BiologicalProcess-EBI-UniProt-GOA-ACAP-ARAP_25.05.2022_00h00	0.000547313	0.218378	2.91187e-05	0.00428045	[4, 5, 6]	Group074	9.47368	9	[CASK, CEACAM1, MAGED1, MCC, NLRC3, PTPRK, STAT1, TGFB1, TRIM24]
GO:0071260	cellular response to mechanical stimulus	GO_BiologicalProcess-EBI-UniProt-GOA-ACAP-ARAP_25.05.2022_00h00	0.000587938	0.233411	0.00818959	0.556892	[4, 5]	Group125	11.8644	7	[ANKRD1, CNN2, PIEZO2, PTGS2, SLC38A2, TGFB1, TNFRSF10B]
GO:0034612	response to tumor necrosis factor	GO_BiologicalProcess-EBI-UniProt-GOA-ACAP-ARAP_25.05.2022_00h00	0.00060143	0.238166	1.74628e-06	0.000275912	[5]	Group116	7.5	12	[ADAM9, ADAMTS7, ANKRD1, ASAH1, HYAL2, KLF2, LIMS1, PLVAP, PTGS2, STAT1, TNFRSF21, ZFP36L1]
GO:0001618	virus receptor activity	GO_BiologicalProcess-EBI-UniProt-GOA-ACAP-ARAP_25.05.2022_00h00	0.000605241	0.23907	6.96629e-05	0.00947415	[4, 7]	Group017	13.9535	6	[HYAL2, ICAM1, ITGA5, ITGAV, LAMP1, NECTIN2]
GO:0060560	developmental growth involved in morphogenesis	GO_BiologicalProcess-EBI-UniProt-GOA-ACAP-ARAP_25.05.2022_00h00	0.000635894	0.250542	2.96244e-05	0.00432517	[3, 4]	Group168	7.45342	12	[AUTS2, CPNE5, CYFIP2, DBN1, FN1, PLXNA3, PLXNA4, PTK7, SEMA3G, SLIT3, ST8SIA2, TGFB1]
GO:0010720	positive regulation of cell development	GO_BiologicalProcess-EBI-UniProt-GOA-ACAP-ARAP_25.05.2022_00h00	0.000643284	0.252811	1.69259e-09	2.97896e-07	[4, 5, 6]	Group156	6.73077	14	[DBN1, FN1, IL6ST, KALRN, KIT, LIMS1, PLXNA3, PLXNA4, PLXNB2, RELN, SKIL, SMO, TGFB1, ZNF365]
GO:0097435	supramolecular fiber organization	GO_BiologicalProcess-EBI-UniProt-GOA-ACAP-ARAP_25.05.2022_00h00	0.000664841	0.260618	1.07035e-11	1.94804e-09	[4]	Group050	4.85612	27	[ADAMTS7, AEBP1, ANKRD1, BMP1, CALD1, COL5A1, COL5A2, CYFIP2, DBN1, EFEMP2, ELN, FAM171A1, FAT1, FKBP10, FOXC2, FURIN, MAP1A, MICAL2, MYL9, P3H4, PLEKHG2, RND3, SHROOM2, SNCA, SYNPO, TLL1, TPM1]
GO:0060343	trabecula formation	GO_BiologicalProcess-EBI-UniProt-GOA-ACAP-ARAP_25.05.2022_00h00	0.000670445	0.262144	0.000670445	0.0771012	[3, 4, 5]	Group007	23.5294	4	[ADGRG6, FBN2, MMP2, SLC40A1]
GO:0001516	prostaglandin biosynthetic process	GO_BiologicalProcess-EBI-UniProt-GOA-ACAP-ARAP_25.05.2022_00h00	0.000670445	0.262144	0.00969798	0.630368	[8, 9, 10, 11]	Group079	23.5294	4	[ANXA1, PLA2G4A, PTGIS, PTGS2]
GO:0032309	icosanoid secretion	GO_BiologicalProcess-EBI-UniProt-GOA-ACAP-ARAP_25.05.2022_00h00	0.000670445	0.262144	0.00201778	0.195725	[5, 8, 9]	Group143	23.5294	4	[ANXA1, PLA2G4A, PLA2R1, PTGS2]
GO:0045123	cellular extravasation	GO_BiologicalProcess-EBI-UniProt-GOA-ACAP-ARAP_25.05.2022_00h00	0.00068652	0.267743	0.00366314	0.333346	[3, 5]	Group094	13.6364	6	[CHST2, ENC1, ICAM1, ITGA1, PLVAP, PODXL2]
GO:0048568	embryonic organ development	GO_BiologicalProcess-EBI-UniProt-GOA-ACAP-ARAP_25.05.2022_00h00	0.000702208	0.273159	4.0641e-07	6.7464e-05	[4, 5]	Group113	5.96491	17	[EFEMP1, FBN2, FOXC2, FRS2, GDF3, KIT, LRIG1, MDFI, MICAL2, MMP14, NDRG4, PBX3, PLXNA4, PTK7, SMO, TGFB1, ZFP36L1]
GO:0008360	regulation of cell shape	GO_BiologicalProcess-EBI-UniProt-GOA-ACAP-ARAP_25.05.2022_00h00	0.000709301	0.275209	1.69259e-09	2.97896e-07	[5, 6]	Group156	8.40336	10	[ANXA1, DNMBP, FAM171A1, FN1, KIT, PLXNA3, PLXNA4, PLXNB2, RND3, TPM1]
GO:0002040	sprouting angiogenesis	GO_BiologicalProcess-EBI-UniProt-GOA-ACAP-ARAP_25.05.2022_00h00	0.000740265	0.286483	0.000976964	0.103558	[4, 5, 6, 7, 8, 9, 10]	Group026	9.09091	9	[ANXA1, CEACAM1, EPHB4, FOXC2, ITGA5, KLF2, PTGS2, RECK, SRPX2]
GO:0071635	negative regulation of transforming growth factor beta production	GO_BiologicalProcess-EBI-UniProt-GOA-ACAP-ARAP_25.05.2022_00h00	0.000759917	0.293328	7.44028e-05	0.0100444	[4, 5, 6, 7, 8]	Group040	37.5	3	[FN1, FURIN, LAPTM4B]
GO:2000027	regulation of animal organ morphogenesis	GO_BiologicalProcess-EBI-UniProt-GOA-ACAP-ARAP_25.05.2022_00h00	0.000773582	0.297056	0.00157343	0.157343	[4, 5]	Group048	10	8	[ANKRD6, DAAM1, FRS2, MAGED1, PRICKLE2, PTK7, SMO, TGFB1]
GO:0030512	negative regulation of transforming growth factor beta receptor signaling pathway	GO_BiologicalProcess-EBI-UniProt-GOA-ACAP-ARAP_25.05.2022_00h00	0.000773582	0.297056	1.23088e-11	2.2279e-09	[5, 6, 7, 8, 9, 10]	Group189	10	8	[FBN2, HTRA1, LDLRAD4, LTBP1, PEG10, RASL11B, SKIL, SLC2A10]
GO:0090596	sensory organ morphogenesis	GO_BiologicalProcess-EBI-UniProt-GOA-ACAP-ARAP_25.05.2022_00h00	0.000772287	0.297331	1.72138e-07	2.92635e-05	[4, 5]	Group181	7.74648	11	[COL5A1, COL5A2, COL8A1, EFEMP1, FAT1, FBN2, FRS2, LRIG1, LRP5, PTK7, SHROOM2]
GO:0007160	cell-matrix adhesion	GO_BiologicalProcess-EBI-UniProt-GOA-ACAP-ARAP_25.05.2022_00h00	0.000790795	0.302875	3.44609e-13	6.30635e-11	[4]	Group182	7.27273	12	[ADAM9, CASK, EFEMP2, ENC1, FN1, ITGA1, ITGA5, ITGAV, ITGB8, LIMS1, MMP14, PTPRK]
GO:0007219	Notch signaling pathway	GO_BiologicalProcess-EBI-UniProt-GOA-ACAP-ARAP_25.05.2022_00h00	0.000807981	0.307841	1.16697e-13	2.14722e-11	[4, 5, 6]	Group197	8.26446	10	[FOXC2, IL6ST, KIT, MMP14, NCSTN, NOTCH3, SEL1L, SUSD5, TCIM, TGFB1]
GO:0001667	ameboidal-type cell migration	GO_BiologicalProcess-EBI-UniProt-GOA-ACAP-ARAP_25.05.2022_00h00	0.000806641	0.308137	1.02672e-09	1.81729e-07	[4]	Group097	5.70571	19	[ADAM9, ANXA1, CEACAM1, EPHB4, FN1, FOXC2, GJA1, GLIPR2, GRN, HYAL2, KIT, LRP5, MCC, PTGS2, SEMA3G, SMO, SRPX2, STAT1, TGFB1]
GO:0007162	negative regulation of cell adhesion	GO_BiologicalProcess-EBI-UniProt-GOA-ACAP-ARAP_25.05.2022_00h00	0.000816223	0.310165	3.44609e-13	6.30635e-11	[3, 4, 5]	Group182	6.87831	13	[ANXA1, CASK, CD274, CEACAM1, ENC1, MMP14, MMP2, PLXNA3, PLXNA4, PLXNB2, TGFB1, TGFBI, TNFRSF21]
GO:0090183	regulation of kidney development	GO_BiologicalProcess-EBI-UniProt-GOA-ACAP-ARAP_25.05.2022_00h00	0.000845399	0.320406	2.91187e-05	0.00428045	[3, 4, 5, 6, 7, 8]	Group074	22.2222	4	[MAGED1, SMO, STAT1, TGFB1]
GO:0045596	negative regulation of cell differentiation	GO_BiologicalProcess-EBI-UniProt-GOA-ACAP-ARAP_25.05.2022_00h00	0.000849922	0.321271	9.81351e-23	1.92345e-20	[3, 4, 5]	Group179	5.13393	23	[ADAMTS7, ANXA1, CEACAM1, COL5A1, COL5A2, EFEMP1, FRS2, GDF3, ITGAV, LBH, LDLRAD4, LRP5, NOTCH3, PLXNA3, RGS2, SEMA3G, SKIL, SLIT3, SMO, STAT1, TGFB1, TRIO, ZFP36L1]
GO:0060485	mesenchyme development	GO_BiologicalProcess-EBI-UniProt-GOA-ACAP-ARAP_25.05.2022_00h00	0.000900051	0.339319	0.000345156	0.042109	[4]	Group102	6.80628	13	[DCHS1, FN1, FOXC2, GLIPR2, LDLRAD4, LIMS1, POFUT2, PTK7, SEMA3G, SMO, STAT1, TGFB1, ZFP36L1]
GO:0070555	response to interleukin-1	GO_BiologicalProcess-EBI-UniProt-GOA-ACAP-ARAP_25.05.2022_00h00	0.000911747	0.342817	0.0247058	0.98823	[5]	Group059	9.7561	8	[ADAMTS7, ANKRD1, ANXA1, HYAL2, KLF2, MMP2, PTGIS, SNCA]
GO:0001570	vasculogenesis	GO_BiologicalProcess-EBI-UniProt-GOA-ACAP-ARAP_25.05.2022_00h00	0.000964299	0.361612	0.0192557	0.943527	[4, 5, 6, 7, 8, 9]	Group063	10.9375	7	[CEACAM1, ITGAV, ITGB8, SMO, TGFB1, TIPARP, ZFP36L1]
GO:0051216	cartilage development	GO_BiologicalProcess-EBI-UniProt-GOA-ACAP-ARAP_25.05.2022_00h00	0.000976964	0.364407	2.24941e-11	4.04894e-09	[4, 5, 6]	Group184	8.06452	10	[ADAMTS7, BMP1, CYTL1, EFEMP1, GDF6, HYAL2, ITGB8, PBXIP1, TGFB1, TGFBI]
GO:0022604	regulation of cell morphogenesis	GO_BiologicalProcess-EBI-UniProt-GOA-ACAP-ARAP_25.05.2022_00h00	0.000975744	0.364928	1.01565e-16	1.91958e-14	[4, 5]	Group128	6.19835	15	[ANXA1, CPNE5, DBN1, DNMBP, FAM171A1, FN1, KALRN, KIT, LIMS1, PLXNA3, PLXNA4, PLXNB2, RELN, RND3, TPM1]
GO:0001818	negative regulation of cytokine production	GO_BiologicalProcess-EBI-UniProt-GOA-ACAP-ARAP_25.05.2022_00h00	0.00102765	0.382284	1.02672e-09	1.81729e-07	[3, 4, 5, 6, 7]	Group097	7.05882	12	[ANXA1, CD200, CD274, CEACAM1, FN1, FURIN, KLF2, LAPTM4B, NLRC3, SLC2A10, TGFB1, TNFRSF21]
GO:0031532	actin cytoskeleton reorganization	GO_BiologicalProcess-EBI-UniProt-GOA-ACAP-ARAP_25.05.2022_00h00	0.00106903	0.396611	1.07035e-11	1.94804e-09	[4, 7]	Group050	9.52381	8	[ANXA1, AUTS2, FARP2, KIT, NRK, PTK7, RALA, TGFB1]
GO:0120036	plasma membrane bounded cell projection organization	GO_BiologicalProcess-EBI-UniProt-GOA-ACAP-ARAP_25.05.2022_00h00	0.00107343	0.397168	4.51106e-16	8.4808e-14	[5]	Group194	4.06812	43	[APLP1, AUTS2, CPNE5, CYFIP2, DBN1, ENC1, EPHB4, FN1, FNBP1L, GRN, ICAM1, ITGA1, KALRN, KIT, LAMB1, MAP1A, MMP2, NDRG4, NECTIN2, NOTCH3, NREP, NRK, PALLD, PARD3, PLXNA3, PLXNA4, PLXNB2, PTK7, PTPRF, RALA, RELN, RGS2, SEMA3G, SGK1, SKIL, SLIT3, SMO, ST8SIA2, TANC2, TNFRSF21, TPM1, TRIO, ZNF365]
GO:0032370	positive regulation of lipid transport	GO_BiologicalProcess-EBI-UniProt-GOA-ACAP-ARAP_25.05.2022_00h00	0.00109918	0.405596	0.00201778	0.195725	[3, 4, 5, 6, 7]	Group143	12.5	6	[ABCA8, LIPG, LRP1, PLA2G4A, PLA2R1, PLTP]
GO:0001558	regulation of cell growth	GO_BiologicalProcess-EBI-UniProt-GOA-ACAP-ARAP_25.05.2022_00h00	0.00110928	0.408214	0.0163279	0.898035	[3, 4, 5]	Group104	5.7508	18	[CEACAM1, CPNE5, DBN1, DCBLD2, FN1, GJA1, H3-3A, HYAL2, IGFBP7, MMP14, NRG3, PLXNA3, PLXNA4, RGS2, SEMA3G, SGK1, SLIT3, TGFB1]
GO:0010975	regulation of neuron projection development	GO_BiologicalProcess-EBI-UniProt-GOA-ACAP-ARAP_25.05.2022_00h00	0.00110928	0.408214	0.000145937	0.0186799	[6, 7, 9, 10, 11]	Group186	5.7508	18	[DBN1, ENC1, FN1, GRN, KALRN, NDRG4, PLXNA3, PLXNA4, PLXNB2, PTK7, PTPRF, RELN, RGS2, SEMA3G, SKIL, SLIT3, TANC2, ZNF365]
GO:0017185	peptidyl-lysine hydroxylation	GO_BiologicalProcess-EBI-UniProt-GOA-ACAP-ARAP_25.05.2022_00h00	0.00111913	0.410721	0.00111913	0.116389	[6, 7, 8]	Group012	33.3333	3	[FKBP10, P3H4, PLOD1]
GO:0006954	inflammatory response	GO_BiologicalProcess-EBI-UniProt-GOA-ACAP-ARAP_25.05.2022_00h00	0.00113636	0.415907	0.000380447	0.0456537	[4]	Group133	5.14019	22	[ANXA1, BPGM, CD200, CHST2, FN1, FURIN, GRN, HYAL2, IL6ST, KIT, LRP1, MMP24, NLRC3, NLRP1, PBXIP1, PLD3, PTGIS, PTGS2, SMO, SNCA, STAB1, TGFB1]
GO:0048041	focal adhesion assembly	GO_BiologicalProcess-EBI-UniProt-GOA-ACAP-ARAP_25.05.2022_00h00	0.434909	0.434909	0.00300357	0.285339	[5, 7]	Group037	4	3	[LIMS1, MMP14, PTPRK]
GO:0045765	regulation of angiogenesis	GO_BiologicalProcess-EBI-UniProt-GOA-ACAP-ARAP_25.05.2022_00h00	0.00119608	0.436568	0.00431917	0.371449	[4, 5, 6, 7, 8, 9, 10]	Group049	6.59898	13	[ADAM12, ANGPTL4, CEACAM1, COL4A2, FOXC2, GRN, ITGA5, ITGB8, KLF2, PTGIS, RECK, STAB1, STAT1]
GO:0007417	central nervous system development	GO_BiologicalProcess-EBI-UniProt-GOA-ACAP-ARAP_25.05.2022_00h00	0.00124273	0.452354	7.23906e-07	0.000117997	[4, 5, 6]	Group126	4.51895	31	[APLP1, BPGM, COL4A1, FRS2, GRN, IL6ST, KALRN, LAMB1, LRP1, NCSTN, NDRG4, NOTCH3, NRG3, PBX3, PLXNA3, PLXNA4, PLXNB2, RECK, RELN, RGS2, SEZ6L2, SHROOM2, SLC38A2, SLIT3, SMO, TGFB1, TNFRSF21, TPP1, TRIO, ZNF365, ZSWIM6]
GO:0008083	growth factor activity	GO_BiologicalProcess-EBI-UniProt-GOA-ACAP-ARAP_25.05.2022_00h00	0.00126795	0.460264	0.0206559	0.929515	[4, 5, 6]	Group095	10.4478	7	[BMP1, EFEMP1, GDF3, GDF6, GRN, NRG3, TGFB1]
GO:0071396	cellular response to lipid	GO_BiologicalProcess-EBI-UniProt-GOA-ACAP-ARAP_25.05.2022_00h00	0.00132083	0.478139	0.0276375	0.994951	[5]	Group093	5.38244	19	[ADAM9, ANKRD1, ANXA1, CD274, GNAI1, KDM3A, LBH, LITAF, MMP2, MN1, PIM1, PLSCR4, PTK7, SGK1, SMO, TFPI, TGFB1, TRIM24, ZFP36L1]
GO:0050767	regulation of neurogenesis	GO_BiologicalProcess-EBI-UniProt-GOA-ACAP-ARAP_25.05.2022_00h00	0.0013532	0.488504	1.69259e-09	2.97896e-07	[5, 6, 7]	Group156	6	15	[DBN1, FN1, IL6ST, KALRN, KIT, PLXNA3, PLXNA4, PLXNB2, RELN, SEMA3G, SKIL, SLIT3, SMO, TGFB1, ZNF365]
GO:1901700	response to oxygen-containing compound	GO_BiologicalProcess-EBI-UniProt-GOA-ACAP-ARAP_25.05.2022_00h00	0.00138746	0.499485	1.219e-05	0.00181632	[3]	Group178	4.06583	42	[ADAM9, ANKRD1, ANXA1, APLP1, CD274, CEACAM1, COL4A1, COL5A2, COL6A1, FOXC2, GJA1, GNAI1, HTR1D, HYAL2, ICAM1, IGFBP7, KLF2, LITAF, LRP1, LRP5, LYPD1, MMP2, MN1, NCSTN, NLRP1, PIM1, PLSCR4, PTGS2, PTK7, PTPRK, RGS2, SGK1, SLC38A2, SLIT3, SMO, SNCA, ST8SIA2, STAT1, TGFB1, TPM1, TRIM24, ZFP36L1]
GO:0006633	fatty acid biosynthetic process	GO_BiologicalProcess-EBI-UniProt-GOA-ACAP-ARAP_25.05.2022_00h00	0.00155827	0.55942	0.0192447	0.962237	[5, 6, 7, 8]	Group164	8.98876	8	[ACSM3, ANXA1, CEACAM1, LIPG, PLA2G4A, PRKAB2, PTGIS, PTGS2]
GO:0010976	positive regulation of neuron projection development	GO_BiologicalProcess-EBI-UniProt-GOA-ACAP-ARAP_25.05.2022_00h00	0.00157041	0.560635	0.000145937	0.0186799	[5, 6, 7, 8, 9, 10, 11, 12]	Group186	8.18182	9	[DBN1, ENC1, GRN, KALRN, NDRG4, PLXNB2, PTK7, RELN, RGS2]
GO:0010642	negative regulation of platelet-derived growth factor receptor signaling pathway	GO_BiologicalProcess-EBI-UniProt-GOA-ACAP-ARAP_25.05.2022_00h00	0.00156969	0.56195	0.00533779	0.427023	[4, 5, 6, 7, 8, 9, 10]	Group141	30	3	[LRP1, NDRG4, SNCA]
GO:0070561	vitamin D receptor signaling pathway	GO_BiologicalProcess-EBI-UniProt-GOA-ACAP-ARAP_25.05.2022_00h00	0.00156969	0.56195	0.00437516	0.371889	[4, 5, 6, 7, 8, 9]	Group149	30	3	[MN1, PIM1, TRIM24]
GO:0051093	negative regulation of developmental process	GO_BiologicalProcess-EBI-UniProt-GOA-ACAP-ARAP_25.05.2022_00h00	0.00159633	0.568295	1.02672e-09	1.81729e-07	[2, 3, 4]	Group097	4.63576	28	[ADAMTS7, ANXA1, CEACAM1, COL4A2, COL5A1, COL5A2, EFEMP1, FOXC2, FRS2, GDF3, ITGAV, KIT, KLF2, LBH, LDLRAD4, LRP5, NOTCH3, PLXNA3, RGS2, SEMA3G, SKIL, SLIT3, SMO, STAB1, STAT1, TGFB1, TRIO, ZFP36L1]
GO:0090066	regulation of anatomical structure size	GO_BiologicalProcess-EBI-UniProt-GOA-ACAP-ARAP_25.05.2022_00h00	0.00160872	0.571096	2.96244e-05	0.00432517	[3]	Group168	5.45455	18	[CYFIP2, DBN1, ELN, FN1, FOXC2, GJA5, HTR1D, ITGA1, KLF2, MMP2, PLEKHG2, PLXNA3, PLXNA4, PTGS2, RGS2, SEMA3G, SLC12A4, SLIT3]
GO:0060322	head development	GO_BiologicalProcess-EBI-UniProt-GOA-ACAP-ARAP_25.05.2022_00h00	0.0016764	0.593447	7.23906e-07	0.000117997	[3]	Group126	4.68468	26	[APLP1, COL4A1, FRS2, KALRN, LAMB1, MMP14, MMP2, NCSTN, NDRG4, NOTCH3, NRG3, PBX3, PLXNA3, PLXNA4, PLXNB2, RELN, RGS2, SEZ6L2, SHROOM2, SLC38A2, SLIT3, SMO, TGFB1, TIPARP, ZNF365, ZSWIM6]
GO:0045785	positive regulation of cell adhesion	GO_BiologicalProcess-EBI-UniProt-GOA-ACAP-ARAP_25.05.2022_00h00	0.00173331	0.611859	2.03695e-07	3.44245e-05	[3, 4, 5]	Group086	5.66667	17	[ADAM9, ANXA1, CD274, CD276, CHST2, COL8A1, EFEMP2, ENC1, FN1, FOXC2, IL6ST, ITGA5, ITGAV, LAMB1, LIMS1, TGFB1, TPM1]
GO:0060840	artery development	GO_BiologicalProcess-EBI-UniProt-GOA-ACAP-ARAP_25.05.2022_00h00	0.00178376	0.627883	0.000855722	0.0932737	[4, 6, 7, 8]	Group019	9.85915	7	[EFEMP2, FKBP10, FOXC2, GJA5, LRP1, NOTCH3, SLC2A10]
GO:0021782	glial cell development	GO_BiologicalProcess-EBI-UniProt-GOA-ACAP-ARAP_25.05.2022_00h00	0.00178376	0.627883	1.4557e-06	0.000231456	[4, 5, 7, 8, 9]	Group163	9.85915	7	[ADGRG6, GRN, LRP1, NCSTN, PARD3, SMO, TGFB1]
GO:0050808	synapse organization	GO_BiologicalProcess-EBI-UniProt-GOA-ACAP-ARAP_25.05.2022_00h00	0.00191766	0.673099	6.14976e-05	0.00860966	[5]	Group077	5.79151	15	[COL4A1, DBN1, KALRN, PLXNB2, PTPRF, RELN, SEZ6L2, SLIT3, SNCA, SRPX2, ST8SIA2, SYNPO, TANC2, TUBA1A, ZNF365]
GO:0048588	developmental cell growth	GO_BiologicalProcess-EBI-UniProt-GOA-ACAP-ARAP_25.05.2022_00h00	0.00193819	0.678366	2.96244e-05	0.00432517	[3, 4, 5]	Group168	6.91824	11	[AUTS2, CPNE5, CYFIP2, DBN1, FN1, PLXNA3, PLXNA4, RGS2, SEMA3G, SLIT3, ST8SIA2]
GO:0048705	skeletal system morphogenesis	GO_BiologicalProcess-EBI-UniProt-GOA-ACAP-ARAP_25.05.2022_00h00	0.00196702	0.68649	3.43124e-06	0.000528411	[4, 5, 6]	Group039	7.35294	10	[BMP1, FBN2, FOXC2, HYAL2, LRP5, MDFI, MMP14, MMP2, TGFB1, TIPARP]
GO:0048738	cardiac muscle tissue development	GO_BiologicalProcess-EBI-UniProt-GOA-ACAP-ARAP_25.05.2022_00h00	0.00196702	0.68649	0.000956824	0.10238	[5, 6, 7]	Group161	7.35294	10	[ANKRD1, FOXC2, FRS2, GJA1, GJA5, NDRG4, PIM1, RGS2, TGFB1, TPM1]
GO:0032374	regulation of cholesterol transport	GO_BiologicalProcess-EBI-UniProt-GOA-ACAP-ARAP_25.05.2022_00h00	0.00201583	0.699494	0.0192447	0.962237	[6, 7, 8]	Group164	13.5135	5	[ABCA8, FURIN, LIPG, LRP1, PLTP]
GO:0071526	semaphorin-plexin signaling pathway	GO_BiologicalProcess-EBI-UniProt-GOA-ACAP-ARAP_25.05.2022_00h00	0.00201583	0.699494	4.51106e-16	8.4808e-14	[4, 5, 6]	Group194	13.5135	5	[FARP2, PLXNA3, PLXNA4, PLXNB2, SEMA3G]
GO:0003205	cardiac chamber development	GO_BiologicalProcess-EBI-UniProt-GOA-ACAP-ARAP_25.05.2022_00h00	0.00201321	0.700596	6.35527e-05	0.00877027	[3, 5, 6, 7]	Group101	7.89474	9	[ADGRG6, FOXC2, FRS2, GJA5, PTK7, SLIT3, SMO, TGFB1, TPM1]
GO:0050772	positive regulation of axonogenesis	GO_BiologicalProcess-EBI-UniProt-GOA-ACAP-ARAP_25.05.2022_00h00	0.00204532	0.70768	1.69259e-09	2.97896e-07	[5, 6, 7, 8, 9, 10, 11, 12, 13, 14]	Group156	11.1111	6	[DBN1, FN1, PLXNA3, PLXNA4, PLXNB2, SKIL]
GO:1905332	positive regulation of morphogenesis of an epithelium	GO_BiologicalProcess-EBI-UniProt-GOA-ACAP-ARAP_25.05.2022_00h00	0.00222026	0.765988	0.00745495	0.566576	[3, 4, 5, 6, 7]	Group122	17.3913	4	[GJA1, MAGED1, SMO, TGFB1]
GO:1903510	mucopolysaccharide metabolic process	GO_BiologicalProcess-EBI-UniProt-GOA-ACAP-ARAP_25.05.2022_00h00	0.0022492	0.773724	0.000366105	0.0442987	[6]	Group030	10.9091	6	[CHST2, GLCE, GNS, HYAL2, TGFB1, XYLT1]
GO:0061326	renal tubule development	GO_BiologicalProcess-EBI-UniProt-GOA-ACAP-ARAP_25.05.2022_00h00	0.0022492	0.773724	0.00745495	0.566576	[4, 5, 6, 7]	Group122	10.9091	6	[COL4A1, DCHS1, MAGED1, SMO, STAT1, TGFB1]
GO:0051046	regulation of secretion	GO_BiologicalProcess-EBI-UniProt-GOA-ACAP-ARAP_25.05.2022_00h00	0.00227951	0.781872	0.0489322	1	[4, 5]	Group120	5.24781	18	[ADAM9, ANKRD1, ANXA1, CASK, CD200, CEACAM1, GJA1, KALRN, LAMP1, LRP5, PLA2G4A, PLA2R1, POFUT2, RAB3C, RALA, SGK1, SNCA, TGFB1]
GO:0120035	regulation of plasma membrane bounded cell projection organization	GO_BiologicalProcess-EBI-UniProt-GOA-ACAP-ARAP_25.05.2022_00h00	0.00234187	0.800919	0.000145937	0.0186799	[5, 6]	Group186	4.7619	23	[AUTS2, DBN1, ENC1, FN1, FNBP1L, GRN, ICAM1, KALRN, KIT, NDRG4, PLXNA3, PLXNA4, PLXNB2, PTK7, PTPRF, RALA, RELN, RGS2, SEMA3G, SKIL, SLIT3, TANC2, ZNF365]
GO:0048562	embryonic organ morphogenesis	GO_BiologicalProcess-EBI-UniProt-GOA-ACAP-ARAP_25.05.2022_00h00	0.00235773	0.803987	3.43124e-06	0.000528411	[4, 5, 6]	Group039	6.74847	11	[EFEMP1, FBN2, FOXC2, FRS2, LRIG1, MDFI, MICAL2, MMP14, NDRG4, PTK7, SMO]
GO:0006869	lipid transport	GO_BiologicalProcess-EBI-UniProt-GOA-ACAP-ARAP_25.05.2022_00h00	0.00242467	0.824388	0.0192447	0.962237	[4, 5]	Group164	5.85774	14	[ABCA8, ANXA1, CEACAM1, CROT, FURIN, ITGAV, LIPG, LRP1, PLA2G4A, PLA2R1, PLSCR4, PLTP, PSAP, PTGS2]
GO:0046718	viral entry into host cell	GO_BiologicalProcess-EBI-UniProt-GOA-ACAP-ARAP_25.05.2022_00h00	0.00252422	0.85571	0.0217817	0.91483	[3, 6]	Group127	8.33333	8	[CTSB, HYAL2, ICAM1, ITGA5, ITGAV, LAMP1, NECTIN2, TRIM8]
GO:0045445	myoblast differentiation	GO_BiologicalProcess-EBI-UniProt-GOA-ACAP-ARAP_25.05.2022_00h00	0.432053	0.864106	0.0197652	0.928966	[4]	Group090	4.05405	3	[GDF3, TGFB1, ZFP36L1]
GO:0060393	regulation of pathway-restricted SMAD protein phosphorylation	GO_BiologicalProcess-EBI-UniProt-GOA-ACAP-ARAP_25.05.2022_00h00	0.00255809	0.864634	0.000345156	0.042109	[7, 8, 9]	Group102	12.8205	5	[GDF3, GDF6, LDLRAD4, LRP1, TGFB1]
GO:1902533	positive regulation of intracellular signal transduction	GO_BiologicalProcess-EBI-UniProt-GOA-ACAP-ARAP_25.05.2022_00h00	0.00261793	0.879625	3.58087e-05	0.00515645	[4, 5, 6, 7]	Group110	4.37406	29	[ADAM9, ANKRD1, ANKRD6, AUTS2, FN1, FRS2, FZD8, GDF6, GJA1, GLIPR2, ICAM1, ITGA1, ITGAV, KALRN, KIT, LIMS1, LITAF, MAGED1, NDRG4, PLA2R1, RELN, SH3RF3, SHC2, SKIL, TCIM, TGFB1, TNFRSF10B, TPR, TRIM8]
GO:0042311	vasodilation	GO_BiologicalProcess-EBI-UniProt-GOA-ACAP-ARAP_25.05.2022_00h00	0.00261324	0.880663	8.81912e-05	0.0117294	[6, 7]	Group057	16.6667	4	[GJA5, ITGA1, KLF2, RGS2]
GO:0002691	regulation of cellular extravasation	GO_BiologicalProcess-EBI-UniProt-GOA-ACAP-ARAP_25.05.2022_00h00	0.00261324	0.880663	0.00366314	0.333346	[4, 5, 6, 7]	Group094	16.6667	4	[CHST2, ENC1, ICAM1, PLVAP]
GO:0071356	cellular response to tumor necrosis factor	GO_BiologicalProcess-EBI-UniProt-GOA-ACAP-ARAP_25.05.2022_00h00	0.00270294	0.905484	1.74628e-06	0.000275912	[6]	Group116	7.04225	10	[ADAMTS7, ANKRD1, ASAH1, HYAL2, KLF2, LIMS1, PLVAP, STAT1, TNFRSF21, ZFP36L1]
GO:0042692	muscle cell differentiation	GO_BiologicalProcess-EBI-UniProt-GOA-ACAP-ARAP_25.05.2022_00h00	0.00271778	0.907738	1.7856e-06	0.000280339	[4]	Group174	5.78512	14	[ADAM12, ANKRD1, EFEMP2, FRS2, H3-3A, KIT, LAMB1, MMP14, MYL9, PLD3, RGS2, SMO, TGFB1, TPM1]
GO:0002837	regulation of immune response to tumor cell	GO_BiologicalProcess-EBI-UniProt-GOA-ACAP-ARAP_25.05.2022_00h00	0.00277428	0.923836	0.156259	1	[4, 5, 6]	Group089	25	3	[CD274, CEACAM1, NECTIN2]
GO:0071636	positive regulation of transforming growth factor beta production	GO_BiologicalProcess-EBI-UniProt-GOA-ACAP-ARAP_25.05.2022_00h00	0.00277428	0.923836	0.00193413	0.189545	[4, 5, 6, 7, 8]	Group099	25	3	[CD200, FURIN, PTGS2]
GO:1902287	semaphorin-plexin signaling pathway involved in axon guidance	GO_BiologicalProcess-EBI-UniProt-GOA-ACAP-ARAP_25.05.2022_00h00	0.00277428	0.923836	0.156352	0.93811	[6, 7, 8, 9, 10, 11, 12, 13, 14]	Group103	25	3	[PLXNA3, PLXNA4, PLXNB2]
GO:0017154	semaphorin receptor activity	GO_BiologicalProcess-EBI-UniProt-GOA-ACAP-ARAP_25.05.2022_00h00	0.00277428	0.923836	0.156352	0.93811	[5, 6, 7]	Group103	25	3	[PLXNA3, PLXNA4, PLXNB2]
GO:0005319	lipid transporter activity	GO_BiologicalProcess-EBI-UniProt-GOA-ACAP-ARAP_25.05.2022_00h00	0.311681	0.935044	0.0192447	0.962237	[5, 6]	Group164	4.0404	4	[ABCA8, CEACAM1, PLSCR4, PLTP]
GO:0032526	response to retinoic acid	GO_BiologicalProcess-EBI-UniProt-GOA-ACAP-ARAP_25.05.2022_00h00	0.160017	1	0.160017	0.800086	[4, 5]	Group000	5.35714	3	[IGFBP7, MMP2, PTK7]
GO:0033688	regulation of osteoblast proliferation	GO_BiologicalProcess-EBI-UniProt-GOA-ACAP-ARAP_25.05.2022_00h00	0.0161926	1	0.0161926	0.906785	[4, 5]	Group001	13.6364	3	[ITGAV, LRP5, MN1]
GO:0042633	hair cycle	GO_BiologicalProcess-EBI-UniProt-GOA-ACAP-ARAP_25.05.2022_00h00	0.0798784	1	0.0798784	1	[3]	Group004	6.06061	4	[FARP2, LRIG1, PTGS2, SMO]
GO:0044344	cellular response to fibroblast growth factor stimulus	GO_BiologicalProcess-EBI-UniProt-GOA-ACAP-ARAP_25.05.2022_00h00	0.209784	1	0.209784	0.419568	[4, 6]	Group005	4.6875	3	[FRS2, HYAL2, ZFP36L1]
GO:0048013	ephrin receptor signaling pathway	GO_BiologicalProcess-EBI-UniProt-GOA-ACAP-ARAP_25.05.2022_00h00	0.0584418	1	0.0584418	1	[6, 7, 8]	Group006	8.33333	3	[EPHB4, KALRN, MMP2]
GO:0120162	positive regulation of cold-induced thermogenesis	GO_BiologicalProcess-EBI-UniProt-GOA-ACAP-ARAP_25.05.2022_00h00	0.184449	1	0.184449	0.737797	[3, 4, 5, 6, 7, 8]	Group008	5	3	[GJA1, KDM3A, PRKAB2]
GO:0140115	export across plasma membrane	GO_BiologicalProcess-EBI-UniProt-GOA-ACAP-ARAP_25.05.2022_00h00	0.0369754	1	0.0369754	1	[3, 5]	Group009	10	3	[GJA1, SLC29A4, SLC40A1]
GO:0005041	low-density lipoprotein particle receptor activity	GO_BiologicalProcess-EBI-UniProt-GOA-ACAP-ARAP_25.05.2022_00h00	0.0107571	1	0.0107571	0.677694	[8]	Group010	15.7895	3	[ITGAV, LRP1, STAB1]
GO:0009266	response to temperature stimulus	GO_BiologicalProcess-EBI-UniProt-GOA-ACAP-ARAP_25.05.2022_00h00	0.236375	1	0.236375	0.236375	[3]	Group011	4.03226	5	[IGFBP7, MMP24, PTGS2, TCIM, TPR]
GO:0016485	protein processing	GO_BiologicalProcess-EBI-UniProt-GOA-ACAP-ARAP_25.05.2022_00h00	0.0686956	1	0.0686956	1	[5, 6]	Group013	4.81928	8	[AEBP1, BMP1, CPXM1, CYFIP2, FURIN, MMP14, NCSTN, TLL1]
GO:0031638	zymogen activation	GO_BiologicalProcess-EBI-UniProt-GOA-ACAP-ARAP_25.05.2022_00h00	0.0753516	1	0.0686956	1	[6, 7]	Group013	7.5	3	[CYFIP2, FURIN, MMP14]
GO:0043616	keratinocyte proliferation	GO_BiologicalProcess-EBI-UniProt-GOA-ACAP-ARAP_25.05.2022_00h00	0.0338782	1	0.0338782	1	[4]	Group014	10.3448	3	[CASK, PTPRK, ZFP36L1]
GO:0010837	regulation of keratinocyte proliferation	GO_BiologicalProcess-EBI-UniProt-GOA-ACAP-ARAP_25.05.2022_00h00	0.0254379	1	0.0338782	1	[5, 6]	Group014	11.5385	3	[CASK, PTPRK, ZFP36L1]
GO:1901796	regulation of signal transduction by p53 class mediator	GO_BiologicalProcess-EBI-UniProt-GOA-ACAP-ARAP_25.05.2022_00h00	0.104469	1	0.104469	1	[5, 6, 7]	Group015	4.9505	5	[ANKRD1, KALRN, PLA2R1, SGK1, TRIM24]
GO:1901798	positive regulation of signal transduction by p53 class mediator	GO_BiologicalProcess-EBI-UniProt-GOA-ACAP-ARAP_25.05.2022_00h00	0.05453	1	0.104469	1	[5, 6, 7, 8]	Group015	8.57143	3	[ANKRD1, KALRN, PLA2R1]
GO:1905146	lysosomal protein catabolic process	GO_BiologicalProcess-EBI-UniProt-GOA-ACAP-ARAP_25.05.2022_00h00	0.0078279	1	0.0663415	1	[6, 7]	Group016	17.6471	3	[LAPTM4B, LRP1, TPP1]
GO:0007040	lysosome organization	GO_BiologicalProcess-EBI-UniProt-GOA-ACAP-ARAP_25.05.2022_00h00	0.135395	1	0.0663415	1	[7]	Group016	5	4	[ATP6AP1, GRN, LAPTM4B, TPP1]
GO:0007157	heterophilic cell-cell adhesion via plasma membrane cell adhesion molecules	GO_BiologicalProcess-EBI-UniProt-GOA-ACAP-ARAP_25.05.2022_00h00	0.0254379	1	6.96629e-05	0.00947415	[5]	Group017	11.5385	3	[DCHS1, ICAM1, ITGA5]
GO:0014812	muscle cell migration	GO_BiologicalProcess-EBI-UniProt-GOA-ACAP-ARAP_25.05.2022_00h00	0.0232399	1	0.101655	1	[4]	Group018	7.57576	5	[ANXA1, LRP1, NDRG4, SMO, TPM1]
GO:0010565	regulation of cellular ketone metabolic process	GO_BiologicalProcess-EBI-UniProt-GOA-ACAP-ARAP_25.05.2022_00h00	0.0475421	1	0.101655	1	[4, 5]	Group018	6.25	5	[ANXA1, CEACAM1, DKK3, PTGS2, SNCA]
GO:0035270	endocrine system development	GO_BiologicalProcess-EBI-UniProt-GOA-ACAP-ARAP_25.05.2022_00h00	0.255715	1	0.101655	1	[4, 5]	Group018	4.22535	3	[ANXA1, DKK3, SMO]
GO:0085029	extracellular matrix assembly	GO_BiologicalProcess-EBI-UniProt-GOA-ACAP-ARAP_25.05.2022_00h00	0.0104193	1	0.000855722	0.0932737	[5, 6]	Group019	11.4286	4	[EFEMP2, FKBP10, LAMB1, TGFB1]
GO:0035909	aorta morphogenesis	GO_BiologicalProcess-EBI-UniProt-GOA-ACAP-ARAP_25.05.2022_00h00	0.0229109	1	0.000855722	0.0932737	[6, 7, 8, 9, 10]	Group019	12	3	[EFEMP2, FKBP10, LRP1]
GO:0008217	regulation of blood pressure	GO_BiologicalProcess-EBI-UniProt-GOA-ACAP-ARAP_25.05.2022_00h00	0.0194233	1	0.0467353	1	[3, 5]	Group020	6.97674	6	[ACSM3, GJA5, LRP5, PTGS2, SGK1, TPM1]
GO:0055088	lipid homeostasis	GO_BiologicalProcess-EBI-UniProt-GOA-ACAP-ARAP_25.05.2022_00h00	0.0948633	1	0.0467353	1	[5]	Group020	5.10204	5	[ACSM3, ANGPTL4, LIPG, LRP5, TGFB1]
GO:0042632	cholesterol homeostasis	GO_BiologicalProcess-EBI-UniProt-GOA-ACAP-ARAP_25.05.2022_00h00	0.0991298	1	0.0467353	1	[7]	Group020	6.66667	3	[ACSM3, LIPG, LRP5]
GO:0002705	positive regulation of leukocyte mediated immunity	GO_BiologicalProcess-EBI-UniProt-GOA-ACAP-ARAP_25.05.2022_00h00	0.105967	1	0.132147	1	[4, 5, 6]	Group021	5.47945	4	[KIT, LAMP1, NECTIN2, TGFB1]
GO:0007286	spermatid development	GO_BiologicalProcess-EBI-UniProt-GOA-ACAP-ARAP_25.05.2022_00h00	0.0857336	1	0.132147	1	[4, 5, 6, 7, 8]	Group021	5.26316	5	[H3-3A, KALRN, KDM3A, KIT, NECTIN2]
GO:0007289	spermatid nucleus differentiation	GO_BiologicalProcess-EBI-UniProt-GOA-ACAP-ARAP_25.05.2022_00h00	0.00656482	1	0.132147	1	[3, 4, 5, 6, 7, 8, 9]	Group021	18.75	3	[KALRN, KDM3A, NECTIN2]
GO:0050777	negative regulation of immune response	GO_BiologicalProcess-EBI-UniProt-GOA-ACAP-ARAP_25.05.2022_00h00	0.0547214	1	0.0827833	1	[3, 4, 5]	Group022	5.45455	6	[ANXA1, CEACAM1, FURIN, GRN, NLRC3, TGFB1]
GO:0048145	regulation of fibroblast proliferation	GO_BiologicalProcess-EBI-UniProt-GOA-ACAP-ARAP_25.05.2022_00h00	0.235828	1	0.0827833	1	[4, 5]	Group022	4.41176	3	[FN1, NLRC3, TGFB1]
GO:0014066	regulation of phosphatidylinositol 3-kinase signaling	GO_BiologicalProcess-EBI-UniProt-GOA-ACAP-ARAP_25.05.2022_00h00	0.00651189	1	0.0827833	1	[5, 6, 7, 8, 9]	Group022	8.82353	6	[CEACAM1, FN1, KIT, NLRC3, PIK3IP1, RELN]
GO:0048167	regulation of synaptic plasticity	GO_BiologicalProcess-EBI-UniProt-GOA-ACAP-ARAP_25.05.2022_00h00	0.0166019	1	0.000504512	0.0590279	[3, 5, 6, 7, 8, 9]	Group023	6.54206	7	[DBN1, KIT, MAP1A, NCSTN, PTGS2, RELN, SNCA]
GO:0048168	regulation of neuronal synaptic plasticity	GO_BiologicalProcess-EBI-UniProt-GOA-ACAP-ARAP_25.05.2022_00h00	0.0309222	1	0.000504512	0.0590279	[4, 6, 7, 8, 9, 10]	Group023	10.7143	3	[DBN1, KIT, SNCA]
GO:0043009	chordate embryonic development	GO_BiologicalProcess-EBI-UniProt-GOA-ACAP-ARAP_25.05.2022_00h00	0.00774519	1	0.00774519	0.549909	[5, 6]	Group024	4.38247	22	[CMTM3, DBN1, DCHS1, FKBP10, FOXC2, FURIN, GDF3, KIAA1217, KLF2, MDFI, MMP14, PLXNB2, PTK7, RALA, RCN1, SKIL, SLC2A10, SMO, ST8SIA6, TGFB1, XYLT1, ZFP36L1]
GO:0048706	embryonic skeletal system development	GO_BiologicalProcess-EBI-UniProt-GOA-ACAP-ARAP_25.05.2022_00h00	0.00975601	1	0.00774519	0.549909	[5, 6, 7]	Group024	8.10811	6	[FOXC2, KIAA1217, MDFI, MMP14, SLC2A10, XYLT1]
GO:0048704	embryonic skeletal system morphogenesis	GO_BiologicalProcess-EBI-UniProt-GOA-ACAP-ARAP_25.05.2022_00h00	0.154074	1	0.00774519	0.549909	[5, 6, 7, 8]	Group024	5.45455	3	[FOXC2, MDFI, MMP14]
GO:0051090	regulation of DNA-binding transcription factor activity	GO_BiologicalProcess-EBI-UniProt-GOA-ACAP-ARAP_25.05.2022_00h00	0.0574756	1	0.0574756	1	[3, 6, 7, 8, 9, 10, 11, 12, 13]	Group025	4.24837	13	[CD200, CYTL1, KIT, LRP5, MDFI, NLRC3, PIM1, PTGIS, RELN, SGK1, SMO, TGFB1, TRIM8]
GO:0043433	negative regulation of DNA-binding transcription factor activity	GO_BiologicalProcess-EBI-UniProt-GOA-ACAP-ARAP_25.05.2022_00h00	0.236375	1	0.0574756	1	[4, 7, 8, 9, 10, 11, 12, 13, 14]	Group025	4.03226	5	[CD200, MDFI, NLRC3, PIM1, PTGIS]
GO:0051091	positive regulation of DNA-binding transcription factor activity	GO_BiologicalProcess-EBI-UniProt-GOA-ACAP-ARAP_25.05.2022_00h00	0.144075	1	0.0574756	1	[4, 7, 8, 9, 10, 11, 12, 13, 14]	Group025	4.27807	8	[CD200, CYTL1, KIT, LRP5, RELN, SMO, TGFB1, TRIM8]
GO:0044319	wound healing, spreading of cells	GO_BiologicalProcess-EBI-UniProt-GOA-ACAP-ARAP_25.05.2022_00h00	0.0402127	1	0.000976964	0.103558	[4, 6, 8, 9]	Group026	9.67742	3	[CEACAM1, COL5A1, ITGA5]
GO:1903670	regulation of sprouting angiogenesis	GO_BiologicalProcess-EBI-UniProt-GOA-ACAP-ARAP_25.05.2022_00h00	0.0338782	1	0.000976964	0.103558	[5, 6, 7, 8, 9, 10, 11]	Group026	10.3448	3	[CEACAM1, ITGA5, KLF2]
GO:0003158	endothelium development	GO_BiologicalProcess-EBI-UniProt-GOA-ACAP-ARAP_25.05.2022_00h00	0.0527757	1	0.00745715	0.559286	[5]	Group027	5.50459	6	[CEACAM1, FOXC2, GJA5, GSTM3, ICAM1, SLC40A1]
GO:0003179	heart valve morphogenesis	GO_BiologicalProcess-EBI-UniProt-GOA-ACAP-ARAP_25.05.2022_00h00	0.00394819	1	0.00745715	0.559286	[3, 4, 6, 7, 8]	Group027	11.6279	5	[DCHS1, ELN, GJA5, SLIT3, TGFB1]
GO:0003151	outflow tract morphogenesis	GO_BiologicalProcess-EBI-UniProt-GOA-ACAP-ARAP_25.05.2022_00h00	0.125501	1	0.00745715	0.559286	[3, 4, 5, 6, 7, 8]	Group027	6	3	[ELN, FOXC2, GJA5]
GO:0006820	anion transport	GO_BiologicalProcess-EBI-UniProt-GOA-ACAP-ARAP_25.05.2022_00h00	0.00355828	1	0.00355828	0.327362	[5]	Group028	5.68182	15	[ANXA1, CEACAM1, GJA1, OSTM1, PLA2G4A, PLA2R1, PSAP, PTGS2, RGS2, SGK1, SLC12A4, SLC2A10, SLC38A2, SNCA, TTYH3]
GO:0006821	chloride transport	GO_BiologicalProcess-EBI-UniProt-GOA-ACAP-ARAP_25.05.2022_00h00	0.0464291	1	0.00355828	0.327362	[7]	Group028	7.27273	4	[OSTM1, SGK1, SLC12A4, TTYH3]
GO:0015108	chloride transmembrane transporter activity	GO_BiologicalProcess-EBI-UniProt-GOA-ACAP-ARAP_25.05.2022_00h00	0.114666	1	0.00355828	0.327362	[6, 7, 8, 9]	Group028	6.25	3	[SGK1, SLC12A4, TTYH3]
GO:0001649	osteoblast differentiation	GO_BiologicalProcess-EBI-UniProt-GOA-ACAP-ARAP_25.05.2022_00h00	0.0675676	1	0.0798455	1	[3, 4]	Group029	4.84848	8	[COL6A1, FBN2, H3-3A, IL6ST, LRP5, MRC2, PDLIM7, SMO]
GO:0045669	positive regulation of osteoblast differentiation	GO_BiologicalProcess-EBI-UniProt-GOA-ACAP-ARAP_25.05.2022_00h00	0.0282389	1	0.0798455	1	[4, 5, 6]	Group029	8.51064	4	[FBN2, IL6ST, LRP5, PDLIM7]
GO:0030326	embryonic limb morphogenesis	GO_BiologicalProcess-EBI-UniProt-GOA-ACAP-ARAP_25.05.2022_00h00	0.255715	1	0.0798455	1	[5, 6, 7]	Group029	4.22535	3	[FBN2, LRP5, RECK]
GO:0006029	proteoglycan metabolic process	GO_BiologicalProcess-EBI-UniProt-GOA-ACAP-ARAP_25.05.2022_00h00	0.010422	1	0.000366105	0.0442987	[5, 6]	Group030	9.25926	5	[ADAMTS7, CYTL1, GLCE, SLC2A10, XYLT1]
GO:0006024	glycosaminoglycan biosynthetic process	GO_BiologicalProcess-EBI-UniProt-GOA-ACAP-ARAP_25.05.2022_00h00	0.0344495	1	0.000366105	0.0442987	[6]	Group030	8	4	[CHST2, GLCE, TGFB1, XYLT1]
GO:0006027	glycosaminoglycan catabolic process	GO_BiologicalProcess-EBI-UniProt-GOA-ACAP-ARAP_25.05.2022_00h00	0.00442551	1	0.000366105	0.0442987	[6]	Group030	21.4286	3	[GNS, HYAL2, TGFB1]
GO:0002064	epithelial cell development	GO_BiologicalProcess-EBI-UniProt-GOA-ACAP-ARAP_25.05.2022_00h00	0.0130239	1	2.07603e-14	3.86142e-12	[4, 5, 6]	Group031	5.92105	9	[FAT1, FOXC2, FRS2, GSTM3, ICAM1, IL6ST, PALLD, SMO, TGFB1]
GO:0010927	cellular component assembly involved in morphogenesis	GO_BiologicalProcess-EBI-UniProt-GOA-ACAP-ARAP_25.05.2022_00h00	0.0698103	1	0.0169654	0.899167	[3, 4, 5]	Group032	6.34921	4	[ANKRD1, MYL9, NECTIN2, TPM1]
GO:0055001	muscle cell development	GO_BiologicalProcess-EBI-UniProt-GOA-ACAP-ARAP_25.05.2022_00h00	0.0508729	1	0.0169654	0.899167	[4, 5]	Group032	5.55556	6	[ANKRD1, EFEMP2, MYL9, RGS2, SMO, TPM1]
GO:0031032	actomyosin structure organization	GO_BiologicalProcess-EBI-UniProt-GOA-ACAP-ARAP_25.05.2022_00h00	0.0937878	1	0.0169654	0.899167	[4, 7]	Group032	4.82759	7	[ANKRD1, CNN2, ELN, EPB41L4A, FAM171A1, MYL9, TPM1]
GO:0051017	actin filament bundle assembly	GO_BiologicalProcess-EBI-UniProt-GOA-ACAP-ARAP_25.05.2022_00h00	0.138817	1	0.0169654	0.899167	[5, 6, 7, 9]	Group032	4.65116	6	[CALD1, ELN, FAM171A1, SHROOM2, SYNPO, TPM1]
GO:0046683	response to organophosphorus	GO_BiologicalProcess-EBI-UniProt-GOA-ACAP-ARAP_25.05.2022_00h00	0.242428	1	0.00773709	0.55707	[4]	Group033	4.34783	3	[PTGS2, STAT1, ZFP36L1]
GO:0060135	maternal process involved in female pregnancy	GO_BiologicalProcess-EBI-UniProt-GOA-ACAP-ARAP_25.05.2022_00h00	0.0624824	1	0.00773709	0.55707	[3, 4, 5]	Group033	8.10811	3	[CTSB, PTGS2, RGS2]
GO:0048608	reproductive structure development	GO_BiologicalProcess-EBI-UniProt-GOA-ACAP-ARAP_25.05.2022_00h00	0.00546917	1	0.00773709	0.55707	[3, 4, 5, 6]	Group033	5.26316	15	[ANXA1, CTSB, FRS2, H3-3A, HTRA1, ITGB8, KIT, MDFI, MMP14, MMP2, PSAP, PTGS2, SLIT3, TIPARP, ZFP36L1]
GO:0001890	placenta development	GO_BiologicalProcess-EBI-UniProt-GOA-ACAP-ARAP_25.05.2022_00h00	0.0454204	1	0.00773709	0.55707	[4, 5, 6, 7]	Group033	5.71429	6	[CTSB, HTRA1, ITGB8, MDFI, PTGS2, ZFP36L1]
GO:0033619	membrane protein proteolysis	GO_BiologicalProcess-EBI-UniProt-GOA-ACAP-ARAP_25.05.2022_00h00	0.0165283	1	0.0291227	0.990172	[5, 6]	Group034	10	4	[ADAM9, FURIN, NCSTN, TGFB1]
GO:0042552	myelination	GO_BiologicalProcess-EBI-UniProt-GOA-ACAP-ARAP_25.05.2022_00h00	0.0887232	1	0.0291227	0.990172	[4, 7, 8]	Group034	5.20833	5	[ADGRG6, NCSTN, PARD3, TGFB1, TNFRSF21]
GO:0048709	oligodendrocyte differentiation	GO_BiologicalProcess-EBI-UniProt-GOA-ACAP-ARAP_25.05.2022_00h00	0.0389964	1	0.0291227	0.990172	[5, 6, 7, 8, 9]	Group034	7.69231	4	[NCSTN, TGFB1, TNFRSF21, ZNF365]
GO:0043406	positive regulation of MAP kinase activity	GO_BiologicalProcess-EBI-UniProt-GOA-ACAP-ARAP_25.05.2022_00h00	0.0394975	1	0.0291227	0.990172	[6, 7, 8, 9, 10, 11, 12]	Group034	6.57895	5	[ADAM9, FZD8, KIT, MAGED1, TGFB1]
GO:0015849	organic acid transport	GO_BiologicalProcess-EBI-UniProt-GOA-ACAP-ARAP_25.05.2022_00h00	0.00685905	1	0.0138835	0.833012	[5]	Group035	6.17284	10	[ANXA1, CEACAM1, CROT, GJA1, PLA2G4A, PLA2R1, RGS2, SLC29A4, SLC38A2, SNCA]
GO:0006576	cellular biogenic amine metabolic process	GO_BiologicalProcess-EBI-UniProt-GOA-ACAP-ARAP_25.05.2022_00h00	0.142406	1	0.0138835	0.833012	[5, 6]	Group035	5.66038	3	[SLC29A4, SLC38A2, SNCA]
GO:0006865	amino acid transport	GO_BiologicalProcess-EBI-UniProt-GOA-ACAP-ARAP_25.05.2022_00h00	0.144357	1	0.0138835	0.833012	[5, 6]	Group035	4.87805	4	[GJA1, RGS2, SLC38A2, SNCA]
GO:0150104	transport across blood-brain barrier	GO_BiologicalProcess-EBI-UniProt-GOA-ACAP-ARAP_25.05.2022_00h00	0.0322983	1	0.0138835	0.833012	[5, 6]	Group035	8.16327	4	[LRP1, SLC29A4, SLC2A10, SLC38A2]
GO:0072132	mesenchyme morphogenesis	GO_BiologicalProcess-EBI-UniProt-GOA-ACAP-ARAP_25.05.2022_00h00	0.05453	1	6.23392e-05	0.00866515	[4, 5]	Group036	8.57143	3	[DCHS1, FOXC2, TGFB1]
GO:0043583	ear development	GO_BiologicalProcess-EBI-UniProt-GOA-ACAP-ARAP_25.05.2022_00h00	0.0650957	1	6.23392e-05	0.00866515	[5]	Group036	5.21739	6	[CYTL1, DCHS1, LRIG1, PTK7, SHROOM2, TGFB1]
GO:0021915	neural tube development	GO_BiologicalProcess-EBI-UniProt-GOA-ACAP-ARAP_25.05.2022_00h00	0.0497719	1	6.23392e-05	0.00866515	[4, 5, 6, 7]	Group036	5.18518	7	[DCHS1, PLXNB2, PTK7, RALA, SMO, TGFB1, ZFP36L1]
GO:1901888	regulation of cell junction assembly	GO_BiologicalProcess-EBI-UniProt-GOA-ACAP-ARAP_25.05.2022_00h00	0.13706	1	0.00300357	0.285339	[4, 5, 6]	Group037	4.6875	6	[LIMS1, MMP14, SLIT3, SNCA, SRPX2, ST8SIA2]
GO:0001952	regulation of cell-matrix adhesion	GO_BiologicalProcess-EBI-UniProt-GOA-ACAP-ARAP_25.05.2022_00h00	0.0857336	1	0.00300357	0.285339	[5, 6]	Group037	5.26316	5	[CASK, EFEMP2, ENC1, LIMS1, MMP14]
GO:0007044	cell-substrate junction assembly	GO_BiologicalProcess-EBI-UniProt-GOA-ACAP-ARAP_25.05.2022_00h00	0.0613027	1	0.00300357	0.285339	[6]	Group037	5.81395	5	[FN1, ITGA5, LIMS1, MMP14, PTPRK]
GO:0008406	gonad development	GO_BiologicalProcess-EBI-UniProt-GOA-ACAP-ARAP_25.05.2022_00h00	0.17259	1	0.00546917	0.426596	[4, 5, 6, 7]	Group038	4.16667	6	[H3-3A, KIT, MMP14, MMP2, SLIT3, TIPARP]
GO:0030850	prostate gland development	GO_BiologicalProcess-EBI-UniProt-GOA-ACAP-ARAP_25.05.2022_00h00	0.00757974	1	0.00546917	0.426596	[4, 5, 6, 7]	Group038	12.5	4	[ANXA1, FRS2, MMP2, PSAP]
GO:0061134	peptidase regulator activity	GO_BiologicalProcess-EBI-UniProt-GOA-ACAP-ARAP_25.05.2022_00h00	0.0419973	1	7.44028e-05	0.0100444	[5, 6, 7, 8]	Group040	5.82524	6	[FN1, FURIN, NLRP1, RECK, SNCA, TFPI]
GO:0030177	positive regulation of Wnt signaling pathway	GO_BiologicalProcess-EBI-UniProt-GOA-ACAP-ARAP_25.05.2022_00h00	0.11113	1	0.0834552	1	[4, 5, 6, 7, 8, 9]	Group041	4.85437	5	[ANKRD6, PBXIP1, PTK7, RECK, TGFB1]
GO:0060070	canonical Wnt signaling pathway	GO_BiologicalProcess-EBI-UniProt-GOA-ACAP-ARAP_25.05.2022_00h00	0.0727043	1	0.0834552	1	[5, 6, 7, 8]	Group041	4.52489	10	[ANKRD6, DKK3, FZD8, LMBR1L, LRP5, MCC, PTK7, RECK, TGFB1, TLE1]
GO:0071773	cellular response to BMP stimulus	GO_BiologicalProcess-EBI-UniProt-GOA-ACAP-ARAP_25.05.2022_00h00	0.0419973	1	8.99761e-05	0.0118768	[4, 6]	Group042	5.82524	6	[ADAMTS7, GDF3, GDF6, HTRA1, SKIL, TGFB1]
GO:0090288	negative regulation of cellular response to growth factor stimulus	GO_BiologicalProcess-EBI-UniProt-GOA-ACAP-ARAP_25.05.2022_00h00	0.0943547	1	8.99761e-05	0.0118768	[3, 4, 5, 6, 7]	Group042	5.71429	4	[CASK, GDF3, HTRA1, SKIL]
GO:0051149	positive regulation of muscle cell differentiation	GO_BiologicalProcess-EBI-UniProt-GOA-ACAP-ARAP_25.05.2022_00h00	0.00355947	1	0.00546569	0.43179	[4, 5, 6]	Group043	11.9048	5	[EFEMP2, KIT, LAMB1, MMP14, TGFB1]
GO:0008347	glial cell migration	GO_BiologicalProcess-EBI-UniProt-GOA-ACAP-ARAP_25.05.2022_00h00	0.0753516	1	0.00546569	0.43179	[4, 6, 7, 8]	Group043	7.5	3	[LAMB1, MMP14, RELN]
GO:0021543	pallium development	GO_BiologicalProcess-EBI-UniProt-GOA-ACAP-ARAP_25.05.2022_00h00	0.227186	1	0.00546569	0.43179	[3, 4, 5, 7, 8, 9, 10]	Group043	4.13223	5	[LAMB1, PLXNA3, RELN, SLC38A2, SMO]
GO:0022029	telencephalon cell migration	GO_BiologicalProcess-EBI-UniProt-GOA-ACAP-ARAP_25.05.2022_00h00	0.0227511	1	0.00546569	0.43179	[4, 5, 7, 8, 9, 10]	Group043	9.09091	4	[LAMB1, NRG3, RELN, SLIT3]
GO:0060325	face morphogenesis	GO_BiologicalProcess-EBI-UniProt-GOA-ACAP-ARAP_25.05.2022_00h00	0.0161926	1	0.00355427	0.330547	[3, 4, 5, 6]	Group044	13.6364	3	[MMP2, TGFB1, TIPARP]
GO:0001541	ovarian follicle development	GO_BiologicalProcess-EBI-UniProt-GOA-ACAP-ARAP_25.05.2022_00h00	0.05453	1	0.00355427	0.330547	[4, 5, 6, 7, 8, 9]	Group044	8.57143	3	[KIT, MMP14, MMP2]
GO:0002456	T cell mediated immunity	GO_BiologicalProcess-EBI-UniProt-GOA-ACAP-ARAP_25.05.2022_00h00	0.190706	1	0.201135	0.603404	[5]	Group045	4.91803	3	[CEACAM1, ICAM1, NECTIN2]
GO:0002286	T cell activation involved in immune response	GO_BiologicalProcess-EBI-UniProt-GOA-ACAP-ARAP_25.05.2022_00h00	0.160017	1	0.201135	0.603404	[5, 6]	Group045	5.35714	3	[ANXA1, CEACAM1, ICAM1]
GO:0009100	glycoprotein metabolic process	GO_BiologicalProcess-EBI-UniProt-GOA-ACAP-ARAP_25.05.2022_00h00	0.00444008	1	0.000515672	0.059818	[4, 5]	Group046	5.43478	15	[ADAMTS7, CYTL1, DPY19L3, GLCE, GXYLT1, NCSTN, PLOD1, POFUT2, SLC2A10, ST6GALNAC1, ST8SIA2, ST8SIA6, TET2, XXYLT1, XYLT1]
GO:0043931	ossification involved in bone maturation	GO_BiologicalProcess-EBI-UniProt-GOA-ACAP-ARAP_25.05.2022_00h00	0.0092244	1	0.000515672	0.059818	[3, 6, 7, 8]	Group046	16.6667	3	[ADAMTS7, DCHS1, XYLT1]
GO:0007596	blood coagulation	GO_BiologicalProcess-EBI-UniProt-GOA-ACAP-ARAP_25.05.2022_00h00	0.0979689	1	4.34591e-05	0.00621465	[3, 5]	Group047	4.72973	7	[CEACAM1, FN1, IL6ST, MYL9, PLA2G4A, PROCR, TFPI]
GO:1903034	regulation of response to wounding	GO_BiologicalProcess-EBI-UniProt-GOA-ACAP-ARAP_25.05.2022_00h00	0.0150993	1	4.34591e-05	0.00621465	[4, 5]	Group047	6.66667	7	[ANXA1, CASK, CEACAM1, FOXC2, GRN, PTPRF, TFPI]
GO:0045197	establishment or maintenance of epithelial cell apical/basal polarity	GO_BiologicalProcess-EBI-UniProt-GOA-ACAP-ARAP_25.05.2022_00h00	0.0709398	1	0.00157343	0.157343	[5]	Group048	7.69231	3	[FAT1, PARD3, PTK7]
GO:0001738	morphogenesis of a polarized epithelium	GO_BiologicalProcess-EBI-UniProt-GOA-ACAP-ARAP_25.05.2022_00h00	0.0376263	1	0.00157343	0.157343	[5, 6]	Group048	6.66667	5	[ANKRD6, DAAM1, FAT1, PRICKLE2, PTK7]
GO:0060071	Wnt signaling pathway, planar cell polarity pathway	GO_BiologicalProcess-EBI-UniProt-GOA-ACAP-ARAP_25.05.2022_00h00	0.015162	1	0.00157343	0.157343	[6, 7, 8, 9]	Group048	10.2564	4	[ANKRD6, DAAM1, PRICKLE2, PTK7]
GO:0042542	response to hydrogen peroxide	GO_BiologicalProcess-EBI-UniProt-GOA-ACAP-ARAP_25.05.2022_00h00	0.19493	1	0.00431917	0.371449	[4, 5]	Group049	4.62963	5	[ADAM9, ANXA1, KLF2, MMP2, STAT1]
GO:0030218	erythrocyte differentiation	GO_BiologicalProcess-EBI-UniProt-GOA-ACAP-ARAP_25.05.2022_00h00	0.201174	1	0.00431917	0.371449	[4, 5, 6, 7, 8, 9]	Group049	4.5045	5	[BPGM, KIT, KLF2, STAT1, ZFP36L1]
GO:0016525	negative regulation of angiogenesis	GO_BiologicalProcess-EBI-UniProt-GOA-ACAP-ARAP_25.05.2022_00h00	0.0798784	1	0.00431917	0.371449	[4, 5, 6, 7, 8, 9, 10, 11]	Group049	6.06061	4	[COL4A2, KLF2, STAB1, STAT1]
GO:0007186	G protein-coupled receptor signaling pathway	GO_BiologicalProcess-EBI-UniProt-GOA-ACAP-ARAP_25.05.2022_00h00	0.0344128	1	0.0177037	0.920594	[3, 4, 5]	Group051	4.45205	13	[ADGRG6, ANXA1, APLP1, FRS2, FZD8, GABBR2, GNAI1, HTR1D, PARD3, PSAP, RGS2, SMO, SNCA]
GO:0004930	G protein-coupled receptor activity	GO_BiologicalProcess-EBI-UniProt-GOA-ACAP-ARAP_25.05.2022_00h00	0.0799172	1	0.0177037	0.920594	[4, 5, 6]	Group051	5.37634	5	[ADGRG6, FZD8, GABBR2, HTR1D, SMO]
GO:0006939	smooth muscle contraction	GO_BiologicalProcess-EBI-UniProt-GOA-ACAP-ARAP_25.05.2022_00h00	0.0344495	1	0.0177037	0.920594	[5]	Group051	8	4	[HTR1D, KIT, PTGS2, RGS2]
GO:0007188	adenylate cyclase-modulating G protein-coupled receptor signaling pathway	GO_BiologicalProcess-EBI-UniProt-GOA-ACAP-ARAP_25.05.2022_00h00	0.00405631	1	0.0177037	0.920594	[4, 5, 6]	Group051	8.53659	7	[ADGRG6, APLP1, GABBR2, GNAI1, HTR1D, PSAP, RGS2]
GO:0034405	response to fluid shear stress	GO_BiologicalProcess-EBI-UniProt-GOA-ACAP-ARAP_25.05.2022_00h00	0.00600295	1	0.00227951	0.218833	[3]	Group052	13.3333	4	[KLF2, MMP2, PTGS2, TGFB1]
GO:0071695	anatomical structure maturation	GO_BiologicalProcess-EBI-UniProt-GOA-ACAP-ARAP_25.05.2022_00h00	0.0110719	1	0.00227951	0.218833	[3]	Group052	6.08108	9	[ADAMTS7, DCHS1, FARP2, H3-3A, KLF2, MMP2, RECK, TGFB1, XYLT1]
GO:0060348	bone development	GO_BiologicalProcess-EBI-UniProt-GOA-ACAP-ARAP_25.05.2022_00h00	0.0158106	1	0.00227951	0.218833	[4, 5, 6]	Group052	5.73248	9	[ADAMTS7, ATP6AP1, DCHS1, GJA1, KIT, LRP5, MMP14, TGFB1, XYLT1]
GO:0006486	protein glycosylation	GO_BiologicalProcess-EBI-UniProt-GOA-ACAP-ARAP_25.05.2022_00h00	0.0410239	1	0.00444008	0.372967	[4, 5, 6, 7]	Group053	5.17241	9	[DPY19L3, GXYLT1, PLOD1, POFUT2, ST6GALNAC1, ST8SIA2, ST8SIA6, TET2, XXYLT1]
GO:0008373	sialyltransferase activity	GO_BiologicalProcess-EBI-UniProt-GOA-ACAP-ARAP_25.05.2022_00h00	0.00442551	1	0.00444008	0.372967	[6]	Group053	21.4286	3	[ST6GALNAC1, ST8SIA2, ST8SIA6]
GO:0006493	protein O-linked glycosylation	GO_BiologicalProcess-EBI-UniProt-GOA-ACAP-ARAP_25.05.2022_00h00	0.00563037	1	0.00444008	0.372967	[5, 6, 7, 8]	Group053	9.09091	6	[GXYLT1, PLOD1, POFUT2, ST8SIA6, TET2, XXYLT1]
GO:0045834	positive regulation of lipid metabolic process	GO_BiologicalProcess-EBI-UniProt-GOA-ACAP-ARAP_25.05.2022_00h00	0.29159	1	0.00103908	0.109103	[3, 4, 5, 6]	Group054	4.34783	4	[ANXA1, KIT, PTGS2, TGFB1]
GO:0120034	positive regulation of plasma membrane bounded cell projection assembly	GO_BiologicalProcess-EBI-UniProt-GOA-ACAP-ARAP_25.05.2022_00h00	0.172555	1	0.00103908	0.109103	[4, 5, 6, 7, 8]	Group054	4.54545	4	[AUTS2, FNBP1L, KIT, RALA]
GO:0001843	neural tube closure	GO_BiologicalProcess-EBI-UniProt-GOA-ACAP-ARAP_25.05.2022_00h00	0.131003	1	0.00103908	0.109103	[5, 6, 7, 8, 9, 10, 11]	Group054	5.06329	4	[PLXNB2, PTK7, RALA, TGFB1]
GO:0035265	organ growth	GO_BiologicalProcess-EBI-UniProt-GOA-ACAP-ARAP_25.05.2022_00h00	0.0547214	1	0.00117097	0.12061	[2, 3]	Group055	5.45455	6	[FOXC2, NDRG4, PIM1, PSAP, RGS2, SMO]
GO:0035050	embryonic heart tube development	GO_BiologicalProcess-EBI-UniProt-GOA-ACAP-ARAP_25.05.2022_00h00	0.00964639	1	0.00117097	0.12061	[4, 5, 6, 7]	Group055	9.43396	5	[FOXC2, MICAL2, NDRG4, PLXNA4, SMO]
GO:0001947	heart looping	GO_BiologicalProcess-EBI-UniProt-GOA-ACAP-ARAP_25.05.2022_00h00	0.0666492	1	0.00117097	0.12061	[5, 6, 7, 8, 9]	Group055	7.89474	3	[MICAL2, NDRG4, SMO]
GO:0030308	negative regulation of cell growth	GO_BiologicalProcess-EBI-UniProt-GOA-ACAP-ARAP_25.05.2022_00h00	0.0201769	1	2.56841e-08	4.46904e-06	[3, 4, 5, 6]	Group056	5.83942	8	[DCBLD2, GJA1, HYAL2, PLXNA3, RGS2, SEMA3G, SLIT3, TGFB1]
GO:0008016	regulation of heart contraction	GO_BiologicalProcess-EBI-UniProt-GOA-ACAP-ARAP_25.05.2022_00h00	0.29417	1	8.81912e-05	0.0117294	[5, 6]	Group057	4.30108	4	[GJA1, GJA5, RGS2, TPM1]
GO:0060048	cardiac muscle contraction	GO_BiologicalProcess-EBI-UniProt-GOA-ACAP-ARAP_25.05.2022_00h00	0.0981553	1	8.81912e-05	0.0117294	[6]	Group057	5.6338	4	[GJA1, GJA5, RGS2, TPM1]
GO:0060562	epithelial tube morphogenesis	GO_BiologicalProcess-EBI-UniProt-GOA-ACAP-ARAP_25.05.2022_00h00	0.00385418	1	2.09892e-07	3.52619e-05	[4, 5, 6]	Group058	5.77778	13	[COL4A1, DCHS1, FOXC2, LRP5, MAGED1, MICAL2, MMP14, NDRG4, PLXNB2, PTK7, RALA, SMO, TGFB1]
GO:0071214	cellular response to abiotic stimulus	GO_BiologicalProcess-EBI-UniProt-GOA-ACAP-ARAP_25.05.2022_00h00	0.0654382	1	0.0247058	0.98823	[3, 4]	Group059	4.28016	11	[ANKRD1, CNN2, HYAL2, MMP2, PIEZO2, PTGS2, PTPRK, SLC38A2, TGFB1, TNFRSF10B, ZFP36L1]
GO:0010942	positive regulation of cell death	GO_BiologicalProcess-EBI-UniProt-GOA-ACAP-ARAP_25.05.2022_00h00	0.0230551	1	0.0247058	0.98823	[3, 4, 5]	Group059	4.27553	18	[ANKRD1, ANXA1, CD274, GRN, HTRA1, HYAL2, ITGA1, LRP1, MAGED1, MMP2, PLA2R1, PTGIS, PTGS2, SKIL, SNCA, ST8SIA2, TGFB1, TNFRSF10B]
GO:0050727	regulation of inflammatory response	GO_BiologicalProcess-EBI-UniProt-GOA-ACAP-ARAP_25.05.2022_00h00	0.0204463	1	0.0247058	0.98823	[4, 5, 6]	Group059	5.21327	11	[ANXA1, CD200, FURIN, GRN, HYAL2, IL6ST, NLRC3, NLRP1, PTGIS, PTGS2, SNCA]
GO:0043065	positive regulation of apoptotic process	GO_BiologicalProcess-EBI-UniProt-GOA-ACAP-ARAP_25.05.2022_00h00	0.0387696	1	0.0247058	0.98823	[5, 6, 7]	Group059	4.27807	16	[ANKRD1, ANXA1, CD274, GRN, HTRA1, HYAL2, ITGA1, MAGED1, MMP2, PLA2R1, PTGIS, PTGS2, SKIL, SNCA, TGFB1, TNFRSF10B]
GO:0048732	gland development	GO_BiologicalProcess-EBI-UniProt-GOA-ACAP-ARAP_25.05.2022_00h00	0.081058	1	0.081058	1	[4]	Group060	4.10959	12	[ANXA1, CEACAM1, DKK3, FRS2, KALRN, LBH, LRP5, MMP2, NRG3, PSAP, SMO, TGFB1]
GO:0022612	gland morphogenesis	GO_BiologicalProcess-EBI-UniProt-GOA-ACAP-ARAP_25.05.2022_00h00	0.0148319	1	0.081058	1	[4, 5]	Group060	7.40741	6	[CEACAM1, FRS2, LRP5, MMP2, NRG3, TGFB1]
GO:0030879	mammary gland development	GO_BiologicalProcess-EBI-UniProt-GOA-ACAP-ARAP_25.05.2022_00h00	0.0471954	1	0.081058	1	[5]	Group060	5.66038	6	[KALRN, LBH, LRP5, NRG3, SMO, TGFB1]
GO:0061180	mammary gland epithelium development	GO_BiologicalProcess-EBI-UniProt-GOA-ACAP-ARAP_25.05.2022_00h00	0.0464291	1	0.081058	1	[5, 6]	Group060	7.27273	4	[LBH, LRP5, SMO, TGFB1]
GO:0050878	regulation of body fluid levels	GO_BiologicalProcess-EBI-UniProt-GOA-ACAP-ARAP_25.05.2022_00h00	0.0945347	1	0.0263073	0.999679	[3]	Group061	4.11523	10	[CEACAM1, FN1, GJA5, HYAL2, IL6ST, KALRN, MYL9, PLA2G4A, PROCR, TFPI]
GO:0050819	negative regulation of coagulation	GO_BiologicalProcess-EBI-UniProt-GOA-ACAP-ARAP_25.05.2022_00h00	0.05453	1	0.0263073	0.999679	[3, 4, 5]	Group061	8.57143	3	[CEACAM1, PROCR, TFPI]
GO:0061041	regulation of wound healing	GO_BiologicalProcess-EBI-UniProt-GOA-ACAP-ARAP_25.05.2022_00h00	0.0496941	1	0.0263073	0.999679	[5, 6]	Group061	6.17284	5	[ANXA1, CASK, CEACAM1, FOXC2, TFPI]
GO:0061045	negative regulation of wound healing	GO_BiologicalProcess-EBI-UniProt-GOA-ACAP-ARAP_25.05.2022_00h00	0.0892862	1	0.0263073	0.999679	[4, 5, 6, 7]	Group061	6.97674	3	[CASK, CEACAM1, TFPI]
GO:0030168	platelet activation	GO_BiologicalProcess-EBI-UniProt-GOA-ACAP-ARAP_25.05.2022_00h00	0.0716049	1	0.0212296	0.912872	[3, 4, 6]	Group062	5.55556	5	[CEACAM1, FN1, IL6ST, MYL9, PLA2G4A]
GO:0010573	vascular endothelial growth factor production	GO_BiologicalProcess-EBI-UniProt-GOA-ACAP-ARAP_25.05.2022_00h00	0.0161926	1	0.0212296	0.912872	[3, 6]	Group062	13.6364	3	[IL6ST, PTGS2, TGFB1]
GO:0002526	acute inflammatory response	GO_BiologicalProcess-EBI-UniProt-GOA-ACAP-ARAP_25.05.2022_00h00	0.125501	1	0.0212296	0.912872	[5]	Group062	6	3	[FN1, IL6ST, PTGS2]
GO:0050729	positive regulation of inflammatory response	GO_BiologicalProcess-EBI-UniProt-GOA-ACAP-ARAP_25.05.2022_00h00	0.0174842	1	0.0212296	0.912872	[4, 5, 6, 7]	Group062	7.14286	6	[GRN, HYAL2, IL6ST, NLRP1, PTGS2, SNCA]
GO:0010575	positive regulation of vascular endothelial growth factor production	GO_BiologicalProcess-EBI-UniProt-GOA-ACAP-ARAP_25.05.2022_00h00	0.0092244	1	0.0212296	0.912872	[4, 5, 6, 7, 8]	Group062	16.6667	3	[IL6ST, PTGS2, TGFB1]
GO:0002703	regulation of leukocyte mediated immunity	GO_BiologicalProcess-EBI-UniProt-GOA-ACAP-ARAP_25.05.2022_00h00	0.13537	1	0.0192557	0.943527	[4, 5]	Group063	4.72441	6	[CEACAM1, ICAM1, KIT, LAMP1, NECTIN2, TGFB1]
GO:0030099	myeloid cell differentiation	GO_BiologicalProcess-EBI-UniProt-GOA-ACAP-ARAP_25.05.2022_00h00	0.0527612	1	0.0192557	0.943527	[4, 5, 6, 7, 8]	Group063	4.40678	13	[ATP6AP1, BPGM, CEACAM1, CNOT4, FARP2, ITGB8, KIT, KLF2, OSTM1, STAT1, TET2, TGFB1, ZFP36L1]
GO:0002573	myeloid leukocyte differentiation	GO_BiologicalProcess-EBI-UniProt-GOA-ACAP-ARAP_25.05.2022_00h00	0.0262666	1	0.0192557	0.943527	[5, 6, 7, 8, 9]	Group063	5.55556	8	[ATP6AP1, CEACAM1, FARP2, ITGB8, KIT, OSTM1, TGFB1, ZFP36L1]
GO:0030316	osteoclast differentiation	GO_BiologicalProcess-EBI-UniProt-GOA-ACAP-ARAP_25.05.2022_00h00	0.0730895	1	0.0192557	0.943527	[6, 7, 8, 9, 10]	Group063	6.25	4	[ATP6AP1, FARP2, OSTM1, TGFB1]
GO:0001764	neuron migration	GO_BiologicalProcess-EBI-UniProt-GOA-ACAP-ARAP_25.05.2022_00h00	0.0608167	1	0.0155845	0.888314	[4, 6, 7, 8]	Group064	5.30973	6	[AUTS2, KIAA0319L, NRG3, PLXNA3, PLXNB2, RELN]
GO:2001222	regulation of neuron migration	GO_BiologicalProcess-EBI-UniProt-GOA-ACAP-ARAP_25.05.2022_00h00	0.0369754	1	0.0155845	0.888314	[5, 6, 7, 8, 9]	Group064	10	3	[NRG3, PLXNB2, RELN]
GO:0050730	regulation of peptidyl-tyrosine phosphorylation	GO_BiologicalProcess-EBI-UniProt-GOA-ACAP-ARAP_25.05.2022_00h00	0.0951307	1	0.0155845	0.888314	[7, 8, 9]	Group064	4.79452	7	[HYAL2, IL6ST, ITGA5, KIT, NRG3, RELN, TGFB1]
GO:0061097	regulation of protein tyrosine kinase activity	GO_BiologicalProcess-EBI-UniProt-GOA-ACAP-ARAP_25.05.2022_00h00	0.222729	1	0.0155845	0.888314	[7, 8, 9, 10]	Group064	4.54545	3	[HYAL2, NRG3, RELN]
GO:0007156	homophilic cell adhesion via plasma membrane adhesion molecules	GO_BiologicalProcess-EBI-UniProt-GOA-ACAP-ARAP_25.05.2022_00h00	0.00433893	1	3.24488e-06	0.000502957	[5]	Group065	8.43373	7	[CEACAM1, DCHS1, FAT1, NECTIN2, PALLD, PLXNB2, TRO]
GO:0060395	SMAD protein signal transduction	GO_BiologicalProcess-EBI-UniProt-GOA-ACAP-ARAP_25.05.2022_00h00	0.0139508	1	3.54597e-05	0.00514165	[3, 4, 5, 6, 7, 8]	Group066	8.62069	5	[GDF3, GDF6, LRP1, SLC2A10, TGFB1]
GO:0015294	solute:cation symporter activity	GO_BiologicalProcess-EBI-UniProt-GOA-ACAP-ARAP_25.05.2022_00h00	0.05453	1	3.54597e-05	0.00514165	[6, 7, 8, 9]	Group066	8.57143	3	[SLC12A4, SLC2A10, SLC38A2]
GO:1901652	response to peptide	GO_BiologicalProcess-EBI-UniProt-GOA-ACAP-ARAP_25.05.2022_00h00	0.0445339	1	0.0140221	0.827302	[4, 5]	Group067	4.25532	14	[ANXA1, CEACAM1, FOXC2, GJA1, GNAI1, ICAM1, KLF2, LRP1, MMP2, NLRP1, PTGS2, STAT1, TGFB1, ZFP36L1]
GO:1990874	vascular associated smooth muscle cell proliferation	GO_BiologicalProcess-EBI-UniProt-GOA-ACAP-ARAP_25.05.2022_00h00	0.00436635	1	0.0140221	0.827302	[5]	Group067	11.3636	5	[EFEMP2, FRS2, GJA1, MMP2, TPM1]
GO:1904645	response to amyloid-beta	GO_BiologicalProcess-EBI-UniProt-GOA-ACAP-ARAP_25.05.2022_00h00	0.00676097	1	0.0140221	0.827302	[5, 6]	Group067	12.9032	4	[GJA1, ICAM1, LRP1, MMP2]
GO:1904705	regulation of vascular associated smooth muscle cell proliferation	GO_BiologicalProcess-EBI-UniProt-GOA-ACAP-ARAP_25.05.2022_00h00	0.00355947	1	0.0140221	0.827302	[5, 6]	Group067	11.9048	5	[EFEMP2, FRS2, GJA1, MMP2, TPM1]
GO:1904707	positive regulation of vascular associated smooth muscle cell proliferation	GO_BiologicalProcess-EBI-UniProt-GOA-ACAP-ARAP_25.05.2022_00h00	0.0229109	1	0.0140221	0.827302	[5, 6, 7]	Group067	12	3	[FRS2, GJA1, MMP2]
GO:0097529	myeloid leukocyte migration	GO_BiologicalProcess-EBI-UniProt-GOA-ACAP-ARAP_25.05.2022_00h00	0.13706	1	0.0077507	0.542549	[3, 5]	Group068	4.6875	6	[ANXA1, CD200, CNN2, ITGA1, KIT, MMP14]
GO:0007498	mesoderm development	GO_BiologicalProcess-EBI-UniProt-GOA-ACAP-ARAP_25.05.2022_00h00	0.0140138	1	0.00403078	0.358739	[4]	Group069	7.5	6	[FOXC2, GDF3, GJA1, POFUT2, SMO, ZFP36L1]
GO:0008544	epidermis development	GO_BiologicalProcess-EBI-UniProt-GOA-ACAP-ARAP_25.05.2022_00h00	0.0735881	1	0.00403078	0.358739	[4]	Group069	4.70588	8	[ADAM9, ANXA1, ASAH1, GDF3, PALLD, PLOD1, SMO, ZFP36L1]
GO:0043588	skin development	GO_BiologicalProcess-EBI-UniProt-GOA-ACAP-ARAP_25.05.2022_00h00	0.00783578	1	0.00403078	0.358739	[4]	Group069	6.42857	9	[ADAM9, ANXA1, ASAH1, COL5A1, COL5A2, PALLD, SLC2A10, SMO, ZFP36L1]
GO:0030856	regulation of epithelial cell differentiation	GO_BiologicalProcess-EBI-UniProt-GOA-ACAP-ARAP_25.05.2022_00h00	0.0743203	1	0.00403078	0.358739	[4, 5, 6]	Group069	5.49451	5	[CEACAM1, GDF3, SMO, STAT1, ZFP36L1]
GO:0009913	epidermal cell differentiation	GO_BiologicalProcess-EBI-UniProt-GOA-ACAP-ARAP_25.05.2022_00h00	0.0327255	1	0.00403078	0.358739	[5, 6]	Group069	6.18557	6	[ADAM9, ANXA1, ASAH1, GDF3, PALLD, ZFP36L1]
GO:1901654	response to ketone	GO_BiologicalProcess-EBI-UniProt-GOA-ACAP-ARAP_25.05.2022_00h00	0.14448	1	0.0117729	0.729918	[4]	Group070	4.54545	6	[GNAI1, IGFBP7, KLF2, SGK1, SLIT3, TGFB1]
GO:0003206	cardiac chamber morphogenesis	GO_BiologicalProcess-EBI-UniProt-GOA-ACAP-ARAP_25.05.2022_00h00	0.0140138	1	0.0117729	0.729918	[3, 4, 5, 6, 7, 8]	Group070	7.5	6	[ADGRG6, FOXC2, SLIT3, SMO, TGFB1, TPM1]
GO:0050768	negative regulation of neurogenesis	GO_BiologicalProcess-EBI-UniProt-GOA-ACAP-ARAP_25.05.2022_00h00	0.29417	1	0.0117729	0.729918	[4, 5, 6, 7, 8]	Group070	4.30108	4	[PLXNA3, SEMA3G, SLIT3, TGFB1]
GO:0003180	aortic valve morphogenesis	GO_BiologicalProcess-EBI-UniProt-GOA-ACAP-ARAP_25.05.2022_00h00	0.0182884	1	0.0117729	0.729918	[4, 5, 6, 7, 8, 9, 10]	Group070	13.0435	3	[ELN, SLIT3, TGFB1]
GO:0070371	ERK1 and ERK2 cascade	GO_BiologicalProcess-EBI-UniProt-GOA-ACAP-ARAP_25.05.2022_00h00	0.0436501	1	0.0127366	0.776935	[5, 6, 7]	Group071	5.05618	9	[CEACAM1, FN1, FRS2, GLIPR2, ICAM1, ITGAV, NDRG4, TGFB1, ZFP36L1]
GO:0007612	learning	GO_BiologicalProcess-EBI-UniProt-GOA-ACAP-ARAP_25.05.2022_00h00	0.0286367	1	0.00482994	0.396055	[4, 6]	Group072	6.38298	6	[KALRN, KIT, MAP1A, NDRG4, PTGS2, RELN]
GO:0008306	associative learning	GO_BiologicalProcess-EBI-UniProt-GOA-ACAP-ARAP_25.05.2022_00h00	0.0464291	1	0.00482994	0.396055	[5, 7]	Group072	7.27273	4	[KIT, MAP1A, NDRG4, RELN]
GO:0014065	phosphatidylinositol 3-kinase signaling	GO_BiologicalProcess-EBI-UniProt-GOA-ACAP-ARAP_25.05.2022_00h00	0.0067537	1	0.00482994	0.396055	[6, 7, 8]	Group072	7.77778	7	[CEACAM1, FN1, KIT, NLRC3, PIK3IP1, RELN, ZFP36L1]
GO:0014068	positive regulation of phosphatidylinositol 3-kinase signaling	GO_BiologicalProcess-EBI-UniProt-GOA-ACAP-ARAP_25.05.2022_00h00	0.109389	1	0.00482994	0.396055	[5, 6, 7, 8, 9, 10]	Group072	6.38298	3	[FN1, KIT, RELN]
GO:0006665	sphingolipid metabolic process	GO_BiologicalProcess-EBI-UniProt-GOA-ACAP-ARAP_25.05.2022_00h00	0.00755503	1	0.00400877	0.360789	[4, 5, 6]	Group073	6.95652	8	[ABCA8, ASAH1, ITGB8, KIT, PSAP, SERINC2, ST8SIA2, ST8SIA6]
GO:0006672	ceramide metabolic process	GO_BiologicalProcess-EBI-UniProt-GOA-ACAP-ARAP_25.05.2022_00h00	0.109976	1	0.00400877	0.360789	[5, 6, 7]	Group073	5.40541	4	[ASAH1, ITGB8, ST8SIA2, ST8SIA6]
GO:0006687	glycosphingolipid metabolic process	GO_BiologicalProcess-EBI-UniProt-GOA-ACAP-ARAP_25.05.2022_00h00	0.0210798	1	0.00400877	0.360789	[5, 6, 7]	Group073	9.30233	4	[ITGB8, KIT, ST8SIA2, ST8SIA6]
GO:0030148	sphingolipid biosynthetic process	GO_BiologicalProcess-EBI-UniProt-GOA-ACAP-ARAP_25.05.2022_00h00	0.118194	1	0.00400877	0.360789	[5, 6, 7]	Group073	5.26316	4	[ABCA8, ASAH1, ST8SIA2, ST8SIA6]
GO:0008285	negative regulation of cell population proliferation	GO_BiologicalProcess-EBI-UniProt-GOA-ACAP-ARAP_25.05.2022_00h00	0.0036579	1	2.91187e-05	0.00428045	[3, 4, 5]	Group074	4.66102	22	[CASK, CD200, CD274, CEACAM1, EFEMP2, IGFBP7, ITGA1, KALRN, MAGED1, MCC, MN1, NDRG4, NLRC3, PTGS2, PTPRK, SLIT3, STAT1, TES, TGFB1, TNFRSF21, TPM1, TRIM24]
GO:0032101	regulation of response to external stimulus	GO_BiologicalProcess-EBI-UniProt-GOA-ACAP-ARAP_25.05.2022_00h00	0.00350433	1	0.0007614	0.0845154	[3, 4]	Group075	4.45205	26	[ANXA1, CASK, CD200, CEACAM1, FURIN, GRN, HTRA1, HYAL2, IL6ST, LAMP1, MN1, NECTIN2, NLRC3, NLRP1, PLXNA3, PLXNA4, PTGIS, PTGS2, PTPRF, SEMA3G, SLIT3, SNCA, STAT1, TFPI, TGFB1, TRIM24]
GO:0031347	regulation of defense response	GO_BiologicalProcess-EBI-UniProt-GOA-ACAP-ARAP_25.05.2022_00h00	0.0416146	1	0.0007614	0.0845154	[4, 5]	Group075	4.16667	16	[ANXA1, CD200, CEACAM1, FURIN, GRN, HTRA1, HYAL2, IL6ST, LAMP1, NECTIN2, NLRC3, NLRP1, PTGIS, PTGS2, SNCA, STAT1]
GO:0031349	positive regulation of defense response	GO_BiologicalProcess-EBI-UniProt-GOA-ACAP-ARAP_25.05.2022_00h00	0.0723082	1	0.0007614	0.0845154	[3, 4, 5, 6]	Group075	4.73373	8	[GRN, HYAL2, IL6ST, LAMP1, NECTIN2, NLRP1, PTGS2, SNCA]
GO:0061351	neural precursor cell proliferation	GO_BiologicalProcess-EBI-UniProt-GOA-ACAP-ARAP_25.05.2022_00h00	0.104469	1	0.00130674	0.133287	[3]	Group076	4.9505	5	[DBN1, FRS2, PLXNB2, SMO, TGFB1]
GO:0034329	cell junction assembly	GO_BiologicalProcess-EBI-UniProt-GOA-ACAP-ARAP_25.05.2022_00h00	0.00729176	1	6.14976e-05	0.00860966	[5]	Group077	5.28302	14	[DCHS1, FN1, GJA1, GJA5, ITGA5, LIMS1, MMP14, PARD3, PLXNB2, PTPRK, SLIT3, SNCA, SRPX2, ST8SIA2]
GO:0050807	regulation of synapse organization	GO_BiologicalProcess-EBI-UniProt-GOA-ACAP-ARAP_25.05.2022_00h00	0.0037591	1	6.14976e-05	0.00860966	[4, 5, 6]	Group077	7.2	9	[DBN1, KALRN, RELN, SLIT3, SNCA, SRPX2, ST8SIA2, TANC2, TUBA1A]
GO:0031589	cell-substrate adhesion	GO_BiologicalProcess-EBI-UniProt-GOA-ACAP-ARAP_25.05.2022_00h00	0.00712902	1	1.50916e-07	2.58067e-05	[3]	Group078	5.30303	14	[ADAM9, CASK, COL8A1, EFEMP2, ENC1, FN1, ITGA1, ITGA5, ITGAV, ITGB8, LAMB1, LIMS1, MMP14, PTPRK]
GO:0120254	olefinic compound metabolic process	GO_BiologicalProcess-EBI-UniProt-GOA-ACAP-ARAP_25.05.2022_00h00	0.0906257	1	0.00969798	0.630368	[3]	Group079	5.7971	4	[DKK3, PLA2G4A, PTGIS, PTGS2]
GO:0006809	nitric oxide biosynthetic process	GO_BiologicalProcess-EBI-UniProt-GOA-ACAP-ARAP_25.05.2022_00h00	0.125501	1	0.00969798	0.630368	[5]	Group079	6	3	[KLF2, PTGIS, PTGS2]
GO:0045428	regulation of nitric oxide biosynthetic process	GO_BiologicalProcess-EBI-UniProt-GOA-ACAP-ARAP_25.05.2022_00h00	0.0753516	1	0.00969798	0.630368	[5, 6]	Group079	7.5	3	[KLF2, PTGIS, PTGS2]
GO:0071347	cellular response to interleukin-1	GO_BiologicalProcess-EBI-UniProt-GOA-ACAP-ARAP_25.05.2022_00h00	0.00413334	1	0.00969798	0.630368	[6]	Group079	9.67742	6	[ADAMTS7, ANKRD1, HYAL2, KLF2, MMP2, PTGIS]
GO:0045600	positive regulation of fat cell differentiation	GO_BiologicalProcess-EBI-UniProt-GOA-ACAP-ARAP_25.05.2022_00h00	0.00580931	1	0.0448646	1	[4, 5, 6]	Group080	10.6383	5	[GDF3, LRP5, PIM1, PTGS2, ZFP36L1]
GO:0045639	positive regulation of myeloid cell differentiation	GO_BiologicalProcess-EBI-UniProt-GOA-ACAP-ARAP_25.05.2022_00h00	0.222729	1	0.0448646	1	[4, 5, 6, 7, 8, 9, 10]	Group080	4.54545	3	[STAT1, TGFB1, ZFP36L1]
GO:0060349	bone morphogenesis	GO_BiologicalProcess-EBI-UniProt-GOA-ACAP-ARAP_25.05.2022_00h00	0.16603	1	4.69019e-07	7.73881e-05	[4, 5, 6, 7]	Group081	5.26316	3	[LRP5, MMP14, TGFB1]
GO:0019827	stem cell population maintenance	GO_BiologicalProcess-EBI-UniProt-GOA-ACAP-ARAP_25.05.2022_00h00	0.0924965	1	0.0153079	0.887855	[2, 3]	Group082	4.86111	7	[KDM3A, KIT, LBH, LRP5, MMP24, SMO, TRIM8]
GO:0035019	somatic stem cell population maintenance	GO_BiologicalProcess-EBI-UniProt-GOA-ACAP-ARAP_25.05.2022_00h00	0.0282389	1	0.0153079	0.887855	[3, 4]	Group082	8.51064	4	[KIT, LBH, LRP5, SMO]
GO:2000036	regulation of stem cell population maintenance	GO_BiologicalProcess-EBI-UniProt-GOA-ACAP-ARAP_25.05.2022_00h00	0.203376	1	0.0153079	0.887855	[3, 4]	Group082	4.7619	3	[KDM3A, LBH, SMO]
GO:0048863	stem cell differentiation	GO_BiologicalProcess-EBI-UniProt-GOA-ACAP-ARAP_25.05.2022_00h00	0.0762604	1	0.0153079	0.887855	[4]	Group082	4.65116	8	[FN1, FOXC2, KDM3A, KIT, LBH, LMBR1L, SEMA3G, SMO]
GO:0048762	mesenchymal cell differentiation	GO_BiologicalProcess-EBI-UniProt-GOA-ACAP-ARAP_25.05.2022_00h00	0.00777093	1	0.0153079	0.887855	[4, 5]	Group082	6.06061	10	[FN1, FOXC2, GLIPR2, LDLRAD4, LIMS1, POFUT2, SEMA3G, SMO, STAT1, TGFB1]
GO:0014032	neural crest cell development	GO_BiologicalProcess-EBI-UniProt-GOA-ACAP-ARAP_25.05.2022_00h00	0.0574787	1	0.0153079	0.887855	[5, 6, 7]	Group082	6.77966	4	[FN1, FOXC2, SEMA3G, SMO]
GO:0048565	digestive tract development	GO_BiologicalProcess-EBI-UniProt-GOA-ACAP-ARAP_25.05.2022_00h00	0.0340502	1	0.119424	1	[4, 5, 6]	Group083	6.84932	5	[DCHS1, IL6ST, KIT, SMO, TGFB1]
GO:0097696	receptor signaling pathway via STAT	GO_BiologicalProcess-EBI-UniProt-GOA-ACAP-ARAP_25.05.2022_00h00	0.299632	1	0.119424	1	[4, 5, 6]	Group083	4.21053	4	[IL6ST, KIT, STAT1, TGFB1]
GO:0004707	MAP kinase activity	GO_BiologicalProcess-EBI-UniProt-GOA-ACAP-ARAP_25.05.2022_00h00	0.0849295	1	0.119424	1	[5, 6, 7]	Group083	5.10949	7	[ADAM9, FZD8, HYAL2, KIT, MAGED1, RGS2, TGFB1]
GO:0043405	regulation of MAP kinase activity	GO_BiologicalProcess-EBI-UniProt-GOA-ACAP-ARAP_25.05.2022_00h00	0.0351297	1	0.119424	1	[6, 7, 8, 9, 10, 11]	Group083	5.6	7	[ADAM9, FZD8, HYAL2, KIT, MAGED1, RGS2, TGFB1]
GO:0051047	positive regulation of secretion	GO_BiologicalProcess-EBI-UniProt-GOA-ACAP-ARAP_25.05.2022_00h00	0.198362	1	0.0206096	0.94804	[3, 4, 5, 6]	Group085	4.19162	7	[ADAM9, ANKRD1, LAMP1, PLA2G4A, PLA2R1, SNCA, TGFB1]
GO:0043410	positive regulation of MAPK cascade	GO_BiologicalProcess-EBI-UniProt-GOA-ACAP-ARAP_25.05.2022_00h00	0.0102283	1	0.0206096	0.94804	[5, 6, 7, 8]	Group085	5.01792	14	[ADAM9, ANKRD6, FRS2, FZD8, GDF6, GLIPR2, ICAM1, ITGA1, KIT, MAGED1, NDRG4, SH3RF3, SHC2, TGFB1]
GO:0071902	positive regulation of protein serine/threonine kinase activity	GO_BiologicalProcess-EBI-UniProt-GOA-ACAP-ARAP_25.05.2022_00h00	0.105936	1	0.0206096	0.94804	[8, 9, 10, 11]	Group085	4.57516	7	[ADAM9, FZD8, KIT, MAGED1, SNCA, TCIM, TGFB1]
GO:0045321	leukocyte activation	GO_BiologicalProcess-EBI-UniProt-GOA-ACAP-ARAP_25.05.2022_00h00	0.00438386	1	2.03695e-07	3.44245e-05	[2, 3]	Group086	4.48833	25	[ADAM9, ANXA1, CD200, CD274, CD276, CEACAM1, FN1, FZD8, GRN, HYAL2, ICAM1, IL6ST, ITGB8, KIT, LAMP1, LMBR1L, MMP14, NCSTN, NECTIN2, NLRC3, PLA2G4A, SNCA, TGFB1, TNFRSF21, ZFP36L1]
GO:0007159	leukocyte cell-cell adhesion	GO_BiologicalProcess-EBI-UniProt-GOA-ACAP-ARAP_25.05.2022_00h00	0.00415358	1	2.03695e-07	3.44245e-05	[4]	Group086	5.72687	13	[ANXA1, CD274, CD276, CEACAM1, CERCAM, CHST2, ENC1, ICAM1, IL6ST, ITGA5, PODXL2, TGFB1, TNFRSF21]
GO:0042116	macrophage activation	GO_BiologicalProcess-EBI-UniProt-GOA-ACAP-ARAP_25.05.2022_00h00	0.0574787	1	0.0193852	0.930491	[4, 5]	Group087	6.77966	4	[CD200, GRN, PLA2G4A, SNCA]
GO:0061900	glial cell activation	GO_BiologicalProcess-EBI-UniProt-GOA-ACAP-ARAP_25.05.2022_00h00	0.00353724	1	0.0193852	0.930491	[3, 6]	Group087	15.3846	4	[GRN, LRP1, SMO, SNCA]
GO:0043030	regulation of macrophage activation	GO_BiologicalProcess-EBI-UniProt-GOA-ACAP-ARAP_25.05.2022_00h00	0.0104193	1	0.0193852	0.930491	[4, 5, 6]	Group087	11.4286	4	[CD200, GRN, PLA2G4A, SNCA]
GO:1901216	positive regulation of neuron death	GO_BiologicalProcess-EBI-UniProt-GOA-ACAP-ARAP_25.05.2022_00h00	0.0764458	1	0.0193852	0.930491	[4, 5, 6]	Group087	6.15385	4	[GRN, ITGA1, SNCA, ST8SIA2]
GO:0007416	synapse assembly	GO_BiologicalProcess-EBI-UniProt-GOA-ACAP-ARAP_25.05.2022_00h00	0.0799172	1	0.0193852	0.930491	[5, 6]	Group087	5.37634	5	[PLXNB2, SLIT3, SNCA, SRPX2, ST8SIA2]
GO:0051963	regulation of synapse assembly	GO_BiologicalProcess-EBI-UniProt-GOA-ACAP-ARAP_25.05.2022_00h00	0.0322983	1	0.0193852	0.930491	[5, 6, 7]	Group087	8.16327	4	[SLIT3, SNCA, SRPX2, ST8SIA2]
GO:0002687	positive regulation of leukocyte migration	GO_BiologicalProcess-EBI-UniProt-GOA-ACAP-ARAP_25.05.2022_00h00	0.158221	1	0.0270077	0.999285	[3, 4, 5, 6, 7]	Group088	4.70588	4	[ICAM1, MMP14, PLVAP, TGFB1]
GO:1901655	cellular response to ketone	GO_BiologicalProcess-EBI-UniProt-GOA-ACAP-ARAP_25.05.2022_00h00	0.109976	1	0.0270077	0.999285	[5]	Group088	5.40541	4	[GNAI1, KLF2, SGK1, TGFB1]
GO:0051153	regulation of striated muscle cell differentiation	GO_BiologicalProcess-EBI-UniProt-GOA-ACAP-ARAP_25.05.2022_00h00	0.0464291	1	0.0270077	0.999285	[5, 6]	Group088	7.27273	4	[FRS2, MMP14, RGS2, TGFB1]
GO:1904375	regulation of protein localization to cell periphery	GO_BiologicalProcess-EBI-UniProt-GOA-ACAP-ARAP_25.05.2022_00h00	0.0887232	1	0.0270077	0.999285	[5, 6]	Group088	5.20833	5	[GNAI1, LRP1, LYPD1, MMP14, TGFB1]
GO:0070663	regulation of leukocyte proliferation	GO_BiologicalProcess-EBI-UniProt-GOA-ACAP-ARAP_25.05.2022_00h00	0.0292317	1	0.156259	1	[4, 5]	Group089	5.44218	8	[ANXA1, CD274, CD276, CNN2, IL6ST, KIT, TGFB1, TNFRSF21]
GO:0002768	immune response-regulating cell surface receptor signaling pathway	GO_BiologicalProcess-EBI-UniProt-GOA-ACAP-ARAP_25.05.2022_00h00	0.169937	1	0.156259	1	[4, 5, 6]	Group089	4.1958	6	[CD276, CEACAM1, CMTM3, KIT, NECTIN2, TNFRSF21]
GO:0050851	antigen receptor-mediated signaling pathway	GO_BiologicalProcess-EBI-UniProt-GOA-ACAP-ARAP_25.05.2022_00h00	0.193025	1	0.156259	1	[5, 6, 7, 8, 9]	Group089	4.6729	5	[CD276, CEACAM1, CMTM3, NECTIN2, TNFRSF21]
GO:0045661	regulation of myoblast differentiation	GO_BiologicalProcess-EBI-UniProt-GOA-ACAP-ARAP_25.05.2022_00h00	0.125501	1	0.0197652	0.928966	[4, 5]	Group090	6	3	[GDF3, TGFB1, ZFP36L1]
GO:0031960	response to corticosteroid	GO_BiologicalProcess-EBI-UniProt-GOA-ACAP-ARAP_25.05.2022_00h00	0.00325634	1	0.0197652	0.928966	[5, 6]	Group090	8	8	[ADAM9, ANXA1, IGFBP7, PTGS2, SGK1, SLIT3, TGFB1, ZFP36L1]
GO:0001727	lipid kinase activity	GO_BiologicalProcess-EBI-UniProt-GOA-ACAP-ARAP_25.05.2022_00h00	0.114666	1	0.0918352	1	[6, 7]	Group091	6.25	3	[KIT, PIK3IP1, TGFB1]
GO:0043551	regulation of phosphatidylinositol 3-kinase activity	GO_BiologicalProcess-EBI-UniProt-GOA-ACAP-ARAP_25.05.2022_00h00	0.0402127	1	0.0918352	1	[7, 8, 9, 10, 11]	Group091	9.67742	3	[KIT, PIK3IP1, TGFB1]
GO:0021510	spinal cord development	GO_BiologicalProcess-EBI-UniProt-GOA-ACAP-ARAP_25.05.2022_00h00	0.0413923	1	0.0425967	1	[4, 5, 6, 7]	Group092	7.54717	4	[PBX3, RELN, SLIT3, SMO]
GO:0021537	telencephalon development	GO_BiologicalProcess-EBI-UniProt-GOA-ACAP-ARAP_25.05.2022_00h00	0.0410239	1	0.0425967	1	[3, 4, 6, 7, 8, 9]	Group092	5.17241	9	[LAMB1, NRG3, PLXNA3, PLXNA4, RELN, SLC38A2, SLIT3, SMO, ZSWIM6]
GO:0021766	hippocampus development	GO_BiologicalProcess-EBI-UniProt-GOA-ACAP-ARAP_25.05.2022_00h00	0.148202	1	0.0425967	1	[3, 4, 5, 6, 7, 8, 9, 10, 11]	Group092	5.55556	3	[PLXNA3, RELN, SMO]
GO:0021953	central nervous system neuron differentiation	GO_BiologicalProcess-EBI-UniProt-GOA-ACAP-ARAP_25.05.2022_00h00	0.107774	1	0.0425967	1	[5, 6, 7, 8, 9]	Group092	4.90196	5	[KALRN, PLXNA3, PLXNA4, SMO, ZSWIM6]
GO:0033993	response to lipid	GO_BiologicalProcess-EBI-UniProt-GOA-ACAP-ARAP_25.05.2022_00h00	0.0101708	1	0.0276375	0.994951	[4]	Group093	4.23573	23	[ADAM9, ANKRD1, ANXA1, CD274, GNAI1, IGFBP7, KDM3A, LBH, LITAF, MMP2, MN1, PIM1, PLSCR4, PTGS2, PTK7, SGK1, SLIT3, SMO, SNCA, TFPI, TGFB1, TRIM24, ZFP36L1]
GO:0043271	negative regulation of ion transport	GO_BiologicalProcess-EBI-UniProt-GOA-ACAP-ARAP_25.05.2022_00h00	0.0454466	1	0.0276375	0.994951	[3, 4, 5, 6]	Group093	6.32911	5	[PLA2R1, PTGS2, RGS2, SNCA, TGFB1]
GO:0032496	response to lipopolysaccharide	GO_BiologicalProcess-EBI-UniProt-GOA-ACAP-ARAP_25.05.2022_00h00	0.143048	1	0.0276375	0.994951	[4, 5, 7]	Group093	4.30108	8	[ADAM9, ANKRD1, CD274, LITAF, PLSCR4, PTGS2, SNCA, TGFB1]
GO:0071222	cellular response to lipopolysaccharide	GO_BiologicalProcess-EBI-UniProt-GOA-ACAP-ARAP_25.05.2022_00h00	0.126684	1	0.0276375	0.994951	[5, 6, 8]	Group093	4.95868	6	[ADAM9, ANKRD1, CD274, LITAF, PLSCR4, TGFB1]
GO:0042130	negative regulation of T cell proliferation	GO_BiologicalProcess-EBI-UniProt-GOA-ACAP-ARAP_25.05.2022_00h00	0.0709398	1	0.0276375	0.994951	[6, 7, 8, 9]	Group093	7.69231	3	[CD274, TGFB1, TNFRSF21]
GO:0050900	leukocyte migration	GO_BiologicalProcess-EBI-UniProt-GOA-ACAP-ARAP_25.05.2022_00h00	0.0117551	1	0.00366314	0.333346	[2, 4]	Group094	5.52995	12	[ANXA1, CD200, CHST2, CNN2, ENC1, ICAM1, ITGA1, KIT, MMP14, PLVAP, PODXL2, TGFB1]
GO:0002685	regulation of leukocyte migration	GO_BiologicalProcess-EBI-UniProt-GOA-ACAP-ARAP_25.05.2022_00h00	0.00682988	1	0.00366314	0.333346	[3, 4, 5, 6]	Group094	6.56934	9	[ANXA1, CD200, CHST2, CNN2, ENC1, ICAM1, MMP14, PLVAP, TGFB1]
GO:0050901	leukocyte tethering or rolling	GO_BiologicalProcess-EBI-UniProt-GOA-ACAP-ARAP_25.05.2022_00h00	0.0078279	1	0.00366314	0.333346	[4, 6]	Group094	17.6471	3	[CHST2, ENC1, PODXL2]
GO:0002698	negative regulation of immune effector process	GO_BiologicalProcess-EBI-UniProt-GOA-ACAP-ARAP_25.05.2022_00h00	0.0698103	1	0.0206559	0.929515	[3, 4, 5]	Group095	6.34921	4	[ANXA1, CEACAM1, GRN, TGFB1]
GO:0043114	regulation of vascular permeability	GO_BiologicalProcess-EBI-UniProt-GOA-ACAP-ARAP_25.05.2022_00h00	0.05453	1	0.0206559	0.929515	[3, 5]	Group095	8.57143	3	[CEACAM1, PLVAP, TGFB1]
GO:0002706	regulation of lymphocyte mediated immunity	GO_BiologicalProcess-EBI-UniProt-GOA-ACAP-ARAP_25.05.2022_00h00	0.167727	1	0.0206559	0.929515	[5, 6]	Group095	4.5977	4	[CEACAM1, LAMP1, NECTIN2, TGFB1]
GO:0060443	mammary gland morphogenesis	GO_BiologicalProcess-EBI-UniProt-GOA-ACAP-ARAP_25.05.2022_00h00	0.0471012	1	0.0206559	0.929515	[5, 6]	Group095	9.09091	3	[LRP5, NRG3, TGFB1]
GO:0038127	ERBB signaling pathway	GO_BiologicalProcess-EBI-UniProt-GOA-ACAP-ARAP_25.05.2022_00h00	0.0663415	1	0.0206559	0.929515	[6, 7, 8]	Group095	5.68182	5	[CEACAM1, EFEMP1, ITGA1, NRG3, TGFB1]
GO:0032088	negative regulation of NF-kappaB transcription factor activity	GO_BiologicalProcess-EBI-UniProt-GOA-ACAP-ARAP_25.05.2022_00h00	0.222729	1	0.0326978	1	[5, 8, 9, 10, 11, 12, 13, 14, 15]	Group096	4.54545	3	[CD200, NLRC3, PTGIS]
GO:0031348	negative regulation of defense response	GO_BiologicalProcess-EBI-UniProt-GOA-ACAP-ARAP_25.05.2022_00h00	0.0912569	1	0.0326978	1	[3, 4, 5, 6]	Group096	4.8951	7	[CD200, CEACAM1, FURIN, GRN, HTRA1, NLRC3, PTGIS]
GO:0032635	interleukin-6 production	GO_BiologicalProcess-EBI-UniProt-GOA-ACAP-ARAP_25.05.2022_00h00	0.148924	1	0.0326978	1	[3, 6]	Group096	4.81928	4	[CD200, HYAL2, KLF2, NLRC3]
GO:0032675	regulation of interleukin-6 production	GO_BiologicalProcess-EBI-UniProt-GOA-ACAP-ARAP_25.05.2022_00h00	0.148924	1	0.0326978	1	[4, 5, 6, 7]	Group096	4.81928	4	[CD200, HYAL2, KLF2, NLRC3]
GO:0050728	negative regulation of inflammatory response	GO_BiologicalProcess-EBI-UniProt-GOA-ACAP-ARAP_25.05.2022_00h00	0.0475421	1	0.0326978	1	[4, 5, 6, 7]	Group096	6.25	5	[CD200, FURIN, GRN, NLRC3, PTGIS]
GO:0031099	regeneration	GO_BiologicalProcess-EBI-UniProt-GOA-ACAP-ARAP_25.05.2022_00h00	0.0765474	1	0.00669912	0.515832	[3]	Group098	5	6	[ANXA1, GRN, MMP2, NREP, PTPRF, TGFB1]
GO:0032355	response to estradiol	GO_BiologicalProcess-EBI-UniProt-GOA-ACAP-ARAP_25.05.2022_00h00	0.105967	1	0.00669912	0.515832	[4, 5]	Group098	5.47945	4	[ANXA1, MMP2, PTGS2, TGFB1]
GO:0150077	regulation of neuroinflammatory response	GO_BiologicalProcess-EBI-UniProt-GOA-ACAP-ARAP_25.05.2022_00h00	0.0078279	1	0.00193413	0.189545	[5, 6, 7]	Group099	17.6471	3	[CD200, GRN, PTGS2]
GO:0010951	negative regulation of endopeptidase activity	GO_BiologicalProcess-EBI-UniProt-GOA-ACAP-ARAP_25.05.2022_00h00	0.218602	1	0.00193413	0.189545	[7, 8, 9]	Group099	4.23729	5	[FURIN, PTGS2, RECK, SNCA, TFPI]
GO:0090257	regulation of muscle system process	GO_BiologicalProcess-EBI-UniProt-GOA-ACAP-ARAP_25.05.2022_00h00	0.0364463	1	7.31036e-06	0.00111848	[4, 5]	Group100	5.55556	7	[GJA5, IL6ST, KIT, MYL9, PTGS2, RGS2, TPM1]
GO:1903522	regulation of blood circulation	GO_BiologicalProcess-EBI-UniProt-GOA-ACAP-ARAP_25.05.2022_00h00	0.0587418	1	7.31036e-06	0.00111848	[4, 5]	Group100	5.35714	6	[GJA1, GJA5, MMP2, PTGS2, RGS2, TPM1]
GO:0019229	regulation of vasoconstriction	GO_BiologicalProcess-EBI-UniProt-GOA-ACAP-ARAP_25.05.2022_00h00	0.0254379	1	7.31036e-06	0.00111848	[5, 6, 7, 8]	Group100	11.5385	3	[GJA5, MMP2, PTGS2]
GO:0009798	axis specification	GO_BiologicalProcess-EBI-UniProt-GOA-ACAP-ARAP_25.05.2022_00h00	0.0413923	1	6.35527e-05	0.00877027	[3, 4, 5]	Group101	7.54717	4	[FRS2, GDF3, MDFI, SMO]
GO:0003279	cardiac septum development	GO_BiologicalProcess-EBI-UniProt-GOA-ACAP-ARAP_25.05.2022_00h00	0.0519026	1	6.35527e-05	0.00877027	[3, 4, 6, 7, 8]	Group101	6.09756	5	[FRS2, GJA5, PTK7, SLIT3, SMO]
GO:0003171	atrioventricular valve development	GO_BiologicalProcess-EBI-UniProt-GOA-ACAP-ARAP_25.05.2022_00h00	0.0142395	1	6.35527e-05	0.00877027	[4, 6, 7, 8]	Group101	14.2857	3	[DCHS1, GJA5, SLIT3]
GO:0003231	cardiac ventricle development	GO_BiologicalProcess-EBI-UniProt-GOA-ACAP-ARAP_25.05.2022_00h00	0.00463619	1	6.35527e-05	0.00877027	[4, 6, 7, 8]	Group101	8.33333	7	[FOXC2, FRS2, GJA5, PTK7, SLIT3, TGFB1, TPM1]
GO:0001837	epithelial to mesenchymal transition	GO_BiologicalProcess-EBI-UniProt-GOA-ACAP-ARAP_25.05.2022_00h00	0.201174	1	0.000345156	0.042109	[5, 6]	Group102	4.5045	5	[GLIPR2, LDLRAD4, LIMS1, POFUT2, TGFB1]
GO:0010717	regulation of epithelial to mesenchymal transition	GO_BiologicalProcess-EBI-UniProt-GOA-ACAP-ARAP_25.05.2022_00h00	0.0906257	1	0.000345156	0.042109	[4, 5, 6, 7]	Group102	5.7971	4	[GLIPR2, LDLRAD4, POFUT2, TGFB1]
GO:0060389	pathway-restricted SMAD protein phosphorylation	GO_BiologicalProcess-EBI-UniProt-GOA-ACAP-ARAP_25.05.2022_00h00	0.00319901	1	0.000345156	0.042109	[6, 7, 8]	Group102	12.1951	5	[GDF3, GDF6, LDLRAD4, LRP1, TGFB1]
GO:0070374	positive regulation of ERK1 and ERK2 cascade	GO_BiologicalProcess-EBI-UniProt-GOA-ACAP-ARAP_25.05.2022_00h00	0.302508	1	0.000345156	0.042109	[6, 7, 8, 9]	Group102	4.16667	4	[GLIPR2, ICAM1, NDRG4, TGFB1]
GO:0051057	positive regulation of small GTPase mediated signal transduction	GO_BiologicalProcess-EBI-UniProt-GOA-ACAP-ARAP_25.05.2022_00h00	0.104209	1	0.156352	0.93811	[5, 6, 7, 8]	Group103	6.52174	3	[AUTS2, ITGAV, RELN]
GO:0040008	regulation of growth	GO_BiologicalProcess-EBI-UniProt-GOA-ACAP-ARAP_25.05.2022_00h00	0.00833572	1	0.0163279	0.898035	[2, 3]	Group104	4.50644	21	[CEACAM1, CPNE5, DBN1, DCBLD2, FN1, FOXC2, GJA1, H3-3A, HYAL2, IGFBP7, MMP14, NRG3, PIM1, PLXNA3, PLXNA4, RGS2, SEMA3G, SGK1, SLIT3, SMO, TGFB1]
GO:0045927	positive regulation of growth	GO_BiologicalProcess-EBI-UniProt-GOA-ACAP-ARAP_25.05.2022_00h00	0.199506	1	0.0163279	0.898035	[2, 3, 4]	Group104	4.16667	7	[CPNE5, DBN1, FN1, H3-3A, MMP14, PIM1, SMO]
GO:0048638	regulation of developmental growth	GO_BiologicalProcess-EBI-UniProt-GOA-ACAP-ARAP_25.05.2022_00h00	0.0208303	1	0.0163279	0.898035	[3, 4]	Group104	5.18868	11	[CPNE5, DBN1, FN1, FOXC2, PIM1, PLXNA3, PLXNA4, RGS2, SEMA3G, SLIT3, SMO]
GO:0046620	regulation of organ growth	GO_BiologicalProcess-EBI-UniProt-GOA-ACAP-ARAP_25.05.2022_00h00	0.0698103	1	0.0163279	0.898035	[3, 4, 5]	Group104	6.34921	4	[FOXC2, PIM1, RGS2, SMO]
GO:0048639	positive regulation of developmental growth	GO_BiologicalProcess-EBI-UniProt-GOA-ACAP-ARAP_25.05.2022_00h00	0.0948633	1	0.0163279	0.898035	[3, 4, 5]	Group104	5.10204	5	[CPNE5, DBN1, FN1, PIM1, SMO]
GO:0030307	positive regulation of cell growth	GO_BiologicalProcess-EBI-UniProt-GOA-ACAP-ARAP_25.05.2022_00h00	0.218602	1	0.0163279	0.898035	[3, 4, 5, 6]	Group104	4.23729	5	[CPNE5, DBN1, FN1, H3-3A, MMP14]
GO:0045216	cell-cell junction organization	GO_BiologicalProcess-EBI-UniProt-GOA-ACAP-ARAP_25.05.2022_00h00	0.14448	1	0.000119819	0.0155764	[5]	Group106	4.54545	6	[DCHS1, GJA1, GJA5, LIMS1, PARD3, TGFB1]
GO:0007043	cell-cell junction assembly	GO_BiologicalProcess-EBI-UniProt-GOA-ACAP-ARAP_25.05.2022_00h00	0.286747	1	0.000119819	0.0155764	[6]	Group106	4.44444	4	[DCHS1, GJA1, GJA5, PARD3]
GO:0061138	morphogenesis of a branching epithelium	GO_BiologicalProcess-EBI-UniProt-GOA-ACAP-ARAP_25.05.2022_00h00	0.00337556	1	3.75846e-08	6.50214e-06	[3, 4, 5, 6]	Group107	7.31707	9	[COL4A1, DCHS1, FOXC2, FRS2, LRP5, MAGED1, MMP14, SMO, TGFB1]
GO:0042476	odontogenesis	GO_BiologicalProcess-EBI-UniProt-GOA-ACAP-ARAP_25.05.2022_00h00	0.0906257	1	0.00184103	0.182261	[4, 5]	Group109	5.7971	4	[HTRA1, LAMB1, SMO, TGFB1]
GO:0051147	regulation of muscle cell differentiation	GO_BiologicalProcess-EBI-UniProt-GOA-ACAP-ARAP_25.05.2022_00h00	0.0100486	1	0.00184103	0.182261	[4, 5]	Group109	7.2165	7	[EFEMP2, FRS2, KIT, LAMB1, MMP14, RGS2, TGFB1]
GO:0051145	smooth muscle cell differentiation	GO_BiologicalProcess-EBI-UniProt-GOA-ACAP-ARAP_25.05.2022_00h00	0.0798818	1	0.00184103	0.182261	[5]	Group109	7.31707	3	[EFEMP2, KIT, TGFB1]
GO:0060415	muscle tissue morphogenesis	GO_BiologicalProcess-EBI-UniProt-GOA-ACAP-ARAP_25.05.2022_00h00	0.00319901	1	0.00184103	0.182261	[4, 5, 6]	Group109	12.1951	5	[ANKRD1, EFEMP2, FOXC2, TGFB1, TPM1]
GO:0000165	MAPK cascade	GO_BiologicalProcess-EBI-UniProt-GOA-ACAP-ARAP_25.05.2022_00h00	0.00465285	1	3.58087e-05	0.00515645	[4, 5, 6]	Group110	4.54545	23	[ADAM9, ANKRD6, CEACAM1, FN1, FRS2, FZD8, GDF6, GLIPR2, HYAL2, ICAM1, ITGA1, ITGAV, KIT, LBH, MAGED1, NDRG4, NRK, PLVAP, RGS2, SH3RF3, SHC2, TGFB1, ZFP36L1]
GO:0043408	regulation of MAPK cascade	GO_BiologicalProcess-EBI-UniProt-GOA-ACAP-ARAP_25.05.2022_00h00	0.00552839	1	3.58087e-05	0.00515645	[5, 6, 7]	Group110	4.73934	20	[ADAM9, ANKRD6, CEACAM1, FN1, FRS2, FZD8, GDF6, GLIPR2, HYAL2, ICAM1, ITGA1, KIT, LBH, MAGED1, NDRG4, NRK, RGS2, SH3RF3, SHC2, TGFB1]
GO:0009636	response to toxic substance	GO_BiologicalProcess-EBI-UniProt-GOA-ACAP-ARAP_25.05.2022_00h00	0.0868245	1	0.0360136	1	[3]	Group111	5.03597	7	[GPX7, GSTM3, LRP5, PIM1, PON2, PTGS2, SNCA]
GO:1990748	cellular detoxification	GO_BiologicalProcess-EBI-UniProt-GOA-ACAP-ARAP_25.05.2022_00h00	0.0110556	1	0.0360136	1	[2, 5]	Group111	7.89474	6	[GPX7, GSTM3, LRP5, PIM1, PTGS2, SNCA]
GO:0050806	positive regulation of synaptic transmission	GO_BiologicalProcess-EBI-UniProt-GOA-ACAP-ARAP_25.05.2022_00h00	0.153545	1	0.0360136	1	[3, 4, 5, 6, 7, 8, 9]	Group111	4.7619	4	[NCSTN, PTGS2, RELN, SNCA]
GO:0004601	peroxidase activity	GO_BiologicalProcess-EBI-UniProt-GOA-ACAP-ARAP_25.05.2022_00h00	0.00676097	1	0.0360136	1	[5, 8]	Group111	12.9032	4	[GPX7, LRP5, PTGS2, SNCA]
GO:0003002	regionalization	GO_BiologicalProcess-EBI-UniProt-GOA-ACAP-ARAP_25.05.2022_00h00	0.0343478	1	0.000706023	0.0790746	[3, 4, 5]	Group112	4.9505	10	[BMP1, FOXC2, FRS2, GDF3, LRP5, MDFI, PBX3, RELN, SMO, TLL1]
GO:0009952	anterior/posterior pattern specification	GO_BiologicalProcess-EBI-UniProt-GOA-ACAP-ARAP_25.05.2022_00h00	0.14064	1	0.000706023	0.0790746	[4, 5, 6]	Group112	4.61538	6	[FOXC2, FRS2, GDF3, LRP5, PBX3, SMO]
GO:0035282	segmentation	GO_BiologicalProcess-EBI-UniProt-GOA-ACAP-ARAP_25.05.2022_00h00	0.184449	1	0.000706023	0.0790746	[4, 5, 6]	Group112	5	3	[FOXC2, FRS2, GDF3]
GO:0001702	gastrulation with mouth forming second	GO_BiologicalProcess-EBI-UniProt-GOA-ACAP-ARAP_25.05.2022_00h00	0.0142395	1	0.000706023	0.0790746	[5, 6, 7]	Group112	14.2857	3	[FRS2, GDF3, LRP5]
GO:0048593	camera-type eye morphogenesis	GO_BiologicalProcess-EBI-UniProt-GOA-ACAP-ARAP_25.05.2022_00h00	0.0358106	1	0.000706023	0.0790746	[6, 7, 8, 9]	Group112	6.75676	5	[COL8A1, FAT1, FRS2, LRP5, SHROOM2]
GO:0015711	organic anion transport	GO_BiologicalProcess-EBI-UniProt-GOA-ACAP-ARAP_25.05.2022_00h00	0.00592502	1	0.0211604	0.931057	[5, 6]	Group115	5.97826	11	[ANXA1, CEACAM1, GJA1, PLA2G4A, PLA2R1, PSAP, PTGS2, RGS2, SLC2A10, SLC38A2, SNCA]
GO:0000302	response to reactive oxygen species	GO_BiologicalProcess-EBI-UniProt-GOA-ACAP-ARAP_25.05.2022_00h00	0.0634394	1	1.74628e-06	0.000275912	[4]	Group116	4.96894	8	[ADAM9, ANXA1, HYAL2, KLF2, MMP2, PTPRK, STAT1, TPM1]
GO:0034097	response to cytokine	GO_BiologicalProcess-EBI-UniProt-GOA-ACAP-ARAP_25.05.2022_00h00	0.00812773	1	1.74628e-06	0.000275912	[4]	Group116	4.30293	25	[ADAM9, ADAMTS7, ANKRD1, ANXA1, ASAH1, CD274, CEACAM1, HYAL2, ICAM1, IL6ST, KDM3A, KIT, KLF2, LIMS1, MMP2, PLVAP, PTGIS, PTGS2, SKIL, SLIT3, SNCA, STAT1, TNFRSF21, TPR, ZFP36L1]
GO:1901890	positive regulation of cell junction assembly	GO_BiologicalProcess-EBI-UniProt-GOA-ACAP-ARAP_25.05.2022_00h00	0.160017	1	8.6178e-05	0.0115479	[4, 5, 6, 7]	Group117	5.35714	3	[LIMS1, SRPX2, ST8SIA2]
GO:0034614	cellular response to reactive oxygen species	GO_BiologicalProcess-EBI-UniProt-GOA-ACAP-ARAP_25.05.2022_00h00	0.239565	1	0.00092513	0.099914	[5, 6]	Group118	4	5	[ANXA1, KLF2, MMP2, PTPRK, TPM1]
GO:0002066	columnar/cuboidal epithelial cell development	GO_BiologicalProcess-EBI-UniProt-GOA-ACAP-ARAP_25.05.2022_00h00	0.0624824	1	2.62613e-06	0.000409677	[5, 6, 7]	Group119	8.10811	3	[IL6ST, SMO, TGFB1]
GO:0002088	lens development in camera-type eye	GO_BiologicalProcess-EBI-UniProt-GOA-ACAP-ARAP_25.05.2022_00h00	0.0120992	1	2.62613e-06	0.000409677	[3, 7, 8, 9]	Group119	8.92857	5	[FAT1, FRS2, SHROOM2, SKIL, TGFB1]
GO:0001657	ureteric bud development	GO_BiologicalProcess-EBI-UniProt-GOA-ACAP-ARAP_25.05.2022_00h00	0.0159841	1	2.62613e-06	0.000409677	[5, 6, 8, 9, 10, 11]	Group119	8.33333	5	[DCHS1, FOXC2, MAGED1, SMO, TGFB1]
GO:0032940	secretion by cell	GO_BiologicalProcess-EBI-UniProt-GOA-ACAP-ARAP_25.05.2022_00h00	0.0229228	1	0.0489322	1	[3, 5]	Group120	4.14079	20	[ADAM9, ANKRD1, ANXA1, CASK, CD200, CEACAM1, FURIN, GJA1, KALRN, KIT, LAMP1, LRP5, PDIA4, PLA2G4A, PTGS2, RAB3C, RALA, SEL1L, SNCA, TGFB1]
GO:0046903	secretion	GO_BiologicalProcess-EBI-UniProt-GOA-ACAP-ARAP_25.05.2022_00h00	0.0103022	1	0.0489322	1	[4]	Group120	4.22794	23	[ADAM9, ANKRD1, ANXA1, CASK, CD200, CEACAM1, FURIN, GJA1, KALRN, KIT, LAMP1, LRP5, PDIA4, PLA2G4A, PLA2R1, POFUT2, PTGS2, RAB3C, RALA, SEL1L, SGK1, SNCA, TGFB1]
GO:1903530	regulation of secretion by cell	GO_BiologicalProcess-EBI-UniProt-GOA-ACAP-ARAP_25.05.2022_00h00	0.0161555	1	0.0489322	1	[3, 4, 5, 6]	Group120	4.6729	15	[ADAM9, ANKRD1, ANXA1, CASK, CD200, CEACAM1, GJA1, KALRN, LAMP1, LRP5, PLA2G4A, RAB3C, RALA, SNCA, TGFB1]
GO:0098631	cell adhesion mediator activity	GO_BiologicalProcess-EBI-UniProt-GOA-ACAP-ARAP_25.05.2022_00h00	0.0165283	1	0.00991668	0.634668	[3]	Group121	10	4	[ANXA1, CD200, ITGA1, PALLD]
GO:0002686	negative regulation of leukocyte migration	GO_BiologicalProcess-EBI-UniProt-GOA-ACAP-ARAP_25.05.2022_00h00	0.0369754	1	0.00991668	0.634668	[3, 4, 5, 6, 7]	Group121	10	3	[CD200, CNN2, ENC1]
GO:1905517	macrophage migration	GO_BiologicalProcess-EBI-UniProt-GOA-ACAP-ARAP_25.05.2022_00h00	0.0402127	1	0.00991668	0.634668	[4, 6]	Group121	9.67742	3	[CD200, CNN2, MMP14]
GO:1905521	regulation of macrophage migration	GO_BiologicalProcess-EBI-UniProt-GOA-ACAP-ARAP_25.05.2022_00h00	0.0182884	1	0.00991668	0.634668	[4, 5, 6, 7]	Group121	13.0435	3	[CD200, CNN2, MMP14]
GO:0072006	nephron development	GO_BiologicalProcess-EBI-UniProt-GOA-ACAP-ARAP_25.05.2022_00h00	0.0080485	1	0.00745495	0.566576	[3, 5, 6, 7, 8]	Group122	7.52688	7	[DCHS1, FOXC2, MAGED1, NOTCH3, SMO, STAT1, TGFB1]
GO:1900180	regulation of protein localization to nucleus	GO_BiologicalProcess-EBI-UniProt-GOA-ACAP-ARAP_25.05.2022_00h00	0.0301803	1	0.00745495	0.566576	[5, 6, 7]	Group122	5.78512	7	[HYAL2, MAGED1, PTGS2, SMO, TGFB1, TPR, TRIM8]
GO:0001658	branching involved in ureteric bud morphogenesis	GO_BiologicalProcess-EBI-UniProt-GOA-ACAP-ARAP_25.05.2022_00h00	0.00757974	1	0.00745495	0.566576	[5, 6, 7, 8, 9, 10, 11, 12, 13, 14]	Group122	12.5	4	[DCHS1, MAGED1, SMO, TGFB1]
GO:0001776	leukocyte homeostasis	GO_BiologicalProcess-EBI-UniProt-GOA-ACAP-ARAP_25.05.2022_00h00	0.131003	1	0.0744028	1	[2, 5]	Group123	5.06329	4	[ANXA1, SKIL, SLC40A1, TGFB1]
GO:0048872	homeostasis of number of cells	GO_BiologicalProcess-EBI-UniProt-GOA-ACAP-ARAP_25.05.2022_00h00	0.0536944	1	0.0744028	1	[4]	Group123	4.54545	11	[ANXA1, BPGM, KIT, KLF2, NCSTN, SKIL, SLC40A1, SMO, STAT1, TGFB1, ZFP36L1]
GO:0002285	lymphocyte activation involved in immune response	GO_BiologicalProcess-EBI-UniProt-GOA-ACAP-ARAP_25.05.2022_00h00	0.213237	1	0.0744028	1	[4, 5]	Group123	4.31034	5	[ANXA1, CEACAM1, ICAM1, LAMP1, TGFB1]
GO:0071384	cellular response to corticosteroid stimulus	GO_BiologicalProcess-EBI-UniProt-GOA-ACAP-ARAP_25.05.2022_00h00	0.0194861	1	0.0744028	1	[6, 7]	Group123	9.52381	4	[ANXA1, SGK1, TGFB1, ZFP36L1]
GO:0070306	lens fiber cell differentiation	GO_BiologicalProcess-EBI-UniProt-GOA-ACAP-ARAP_25.05.2022_00h00	0.0254379	1	0.0744028	1	[4, 5, 6, 8, 9, 10]	Group123	11.5385	3	[FRS2, SKIL, TGFB1]
GO:0030048	actin filament-based movement	GO_BiologicalProcess-EBI-UniProt-GOA-ACAP-ARAP_25.05.2022_00h00	0.0833866	1	0.00423917	0.368808	[3]	Group124	5.97015	4	[FNBP1L, GJA1, GJA5, TPM1]
GO:0071496	cellular response to external stimulus	GO_BiologicalProcess-EBI-UniProt-GOA-ACAP-ARAP_25.05.2022_00h00	0.0363947	1	0.00818959	0.556892	[3]	Group125	4.70588	12	[ANKRD1, CNN2, MN1, PIEZO2, PIM1, PRKAB2, PTGS2, SLC38A2, TGFB1, TNFRSF10B, TRIM24, WIPI1]
GO:0007584	response to nutrient	GO_BiologicalProcess-EBI-UniProt-GOA-ACAP-ARAP_25.05.2022_00h00	0.00390622	1	0.00818959	0.556892	[3, 5]	Group125	7.76699	8	[ENC1, LIPG, MN1, PIM1, PTGS2, STAT1, TGFB1, TRIM24]
GO:0034644	cellular response to UV	GO_BiologicalProcess-EBI-UniProt-GOA-ACAP-ARAP_25.05.2022_00h00	0.144357	1	0.00818959	0.556892	[6, 7]	Group125	4.87805	4	[HYAL2, MMP2, PTGS2, PTPRK]
GO:0060284	regulation of cell development	GO_BiologicalProcess-EBI-UniProt-GOA-ACAP-ARAP_25.05.2022_00h00	0.00397394	1	7.23906e-07	0.000117997	[4, 5]	Group126	5.15759	18	[DBN1, FN1, GRN, IL6ST, KALRN, KIT, LIMS1, PLXNA3, PLXNA4, PLXNB2, RECK, RELN, SEMA3G, SKIL, SLIT3, SMO, TGFB1, ZNF365]
GO:0007420	brain development	GO_BiologicalProcess-EBI-UniProt-GOA-ACAP-ARAP_25.05.2022_00h00	0.0128749	1	7.23906e-07	0.000117997	[4, 5, 6, 7]	Group126	4.23077	22	[APLP1, COL4A1, FRS2, KALRN, LAMB1, NCSTN, NDRG4, NOTCH3, NRG3, PBX3, PLXNA3, PLXNA4, PLXNB2, RELN, RGS2, SEZ6L2, SHROOM2, SLC38A2, SLIT3, SMO, ZNF365, ZSWIM6]
GO:0030900	forebrain development	GO_BiologicalProcess-EBI-UniProt-GOA-ACAP-ARAP_25.05.2022_00h00	0.0114381	1	7.23906e-07	0.000117997	[3, 5, 6, 7, 8]	Group126	5.15873	13	[APLP1, FRS2, KALRN, LAMB1, NOTCH3, NRG3, PLXNA3, PLXNA4, RELN, SLC38A2, SLIT3, SMO, ZSWIM6]
GO:0001909	leukocyte mediated cytotoxicity	GO_BiologicalProcess-EBI-UniProt-GOA-ACAP-ARAP_25.05.2022_00h00	0.0490699	1	0.0217817	0.91483	[3, 4]	Group127	7.14286	4	[CEACAM1, ICAM1, LAMP1, NECTIN2]
GO:0034113	heterotypic cell-cell adhesion	GO_BiologicalProcess-EBI-UniProt-GOA-ACAP-ARAP_25.05.2022_00h00	0.0309222	1	0.0217817	0.91483	[4]	Group127	10.7143	3	[CD200, ITGA5, ITGAV]
GO:0052372	modulation by symbiont of entry into host	GO_BiologicalProcess-EBI-UniProt-GOA-ACAP-ARAP_25.05.2022_00h00	0.0402127	1	0.0217817	0.91483	[3, 4, 6]	Group127	9.67742	3	[ITGAV, NECTIN2, TRIM8]
GO:0001910	regulation of leukocyte mediated cytotoxicity	GO_BiologicalProcess-EBI-UniProt-GOA-ACAP-ARAP_25.05.2022_00h00	0.00600295	1	0.0217817	0.91483	[4, 5, 6]	Group127	13.3333	4	[CEACAM1, ICAM1, LAMP1, NECTIN2]
GO:0048841	regulation of axon extension involved in axon guidance	GO_BiologicalProcess-EBI-UniProt-GOA-ACAP-ARAP_25.05.2022_00h00	0.00353724	1	0.000302912	0.0372582	[5, 6, 7, 8, 9, 10, 11, 12, 13, 14, 15]	Group129	15.3846	4	[PLXNA3, PLXNA4, SEMA3G, SLIT3]
GO:0048846	axon extension involved in axon guidance	GO_BiologicalProcess-EBI-UniProt-GOA-ACAP-ARAP_25.05.2022_00h00	0.00530369	1	0.000302912	0.0372582	[6, 7, 8, 9, 10, 11, 12, 13, 14]	Group129	13.7931	4	[PLXNA3, PLXNA4, SEMA3G, SLIT3]
GO:0048640	negative regulation of developmental growth	GO_BiologicalProcess-EBI-UniProt-GOA-ACAP-ARAP_25.05.2022_00h00	0.126671	1	0.000302912	0.0372582	[3, 4, 5]	Group129	5.12821	4	[PLXNA3, RGS2, SEMA3G, SLIT3]
GO:0030516	regulation of axon extension	GO_BiologicalProcess-EBI-UniProt-GOA-ACAP-ARAP_25.05.2022_00h00	0.00801633	1	0.000302912	0.0372582	[4, 5, 6, 7, 8, 9, 10, 11, 12, 13, 14]	Group129	8.4507	6	[DBN1, FN1, PLXNA3, PLXNA4, SEMA3G, SLIT3]
GO:1903038	negative regulation of leukocyte cell-cell adhesion	GO_BiologicalProcess-EBI-UniProt-GOA-ACAP-ARAP_25.05.2022_00h00	0.0103914	1	0.0283177	0.991119	[5, 6, 7]	Group130	8	6	[ANXA1, CD274, CEACAM1, ENC1, TGFB1, TNFRSF21]
GO:0055007	cardiac muscle cell differentiation	GO_BiologicalProcess-EBI-UniProt-GOA-ACAP-ARAP_25.05.2022_00h00	0.235828	1	0.000845306	0.0929837	[5, 6, 7, 8]	Group131	4.41176	3	[FRS2, RGS2, TGFB1]
GO:0043010	camera-type eye development	GO_BiologicalProcess-EBI-UniProt-GOA-ACAP-ARAP_25.05.2022_00h00	0.0038503	1	0.000845306	0.0929837	[6, 7, 8]	Group131	6.03015	12	[COL4A1, COL8A1, EFEMP1, FAT1, FBN2, FOXC2, FRS2, LRP5, RCN1, SHROOM2, SKIL, TGFB1]
GO:0014909	smooth muscle cell migration	GO_BiologicalProcess-EBI-UniProt-GOA-ACAP-ARAP_25.05.2022_00h00	0.154074	1	8.99761e-05	0.0118768	[5]	Group132	5.45455	3	[LRP1, NDRG4, TPM1]
GO:0048662	negative regulation of smooth muscle cell proliferation	GO_BiologicalProcess-EBI-UniProt-GOA-ACAP-ARAP_25.05.2022_00h00	0.0471012	1	8.99761e-05	0.0118768	[4, 5, 6]	Group132	9.09091	3	[EFEMP2, NDRG4, TPM1]
GO:0014912	negative regulation of smooth muscle cell migration	GO_BiologicalProcess-EBI-UniProt-GOA-ACAP-ARAP_25.05.2022_00h00	0.0142395	1	8.99761e-05	0.0118768	[5, 6, 7]	Group132	14.2857	3	[LRP1, NDRG4, TPM1]
GO:0002697	regulation of immune effector process	GO_BiologicalProcess-EBI-UniProt-GOA-ACAP-ARAP_25.05.2022_00h00	0.104219	1	0.000380447	0.0456537	[3, 4]	Group133	4.36893	9	[ANXA1, CEACAM1, GRN, ICAM1, KIT, LAMP1, LITAF, NECTIN2, TGFB1]
GO:0002694	regulation of leukocyte activation	GO_BiologicalProcess-EBI-UniProt-GOA-ACAP-ARAP_25.05.2022_00h00	0.0199248	1	0.000380447	0.0456537	[3, 4, 5]	Group133	4.5977	16	[ANXA1, CD200, CD274, CD276, CEACAM1, FN1, GRN, IL6ST, LAMP1, MMP14, NECTIN2, PLA2G4A, SNCA, TGFB1, TNFRSF21, ZFP36L1]
GO:0007626	locomotory behavior	GO_BiologicalProcess-EBI-UniProt-GOA-ACAP-ARAP_25.05.2022_00h00	0.213237	1	0.00448562	0.372307	[3]	Group134	4.31034	5	[KALRN, PBX3, RELN, SEZ6L2, SNCA]
GO:0007611	learning or memory	GO_BiologicalProcess-EBI-UniProt-GOA-ACAP-ARAP_25.05.2022_00h00	0.0152211	1	0.00448562	0.372307	[3, 5]	Group134	5.76923	9	[ITGA5, KALRN, KIT, MAP1A, NCSTN, NDRG4, PTGS2, RELN, SGK1]
GO:0071870	cellular response to catecholamine stimulus	GO_BiologicalProcess-EBI-UniProt-GOA-ACAP-ARAP_25.05.2022_00h00	0.0344495	1	0.00448562	0.372307	[5, 6, 7]	Group134	8	4	[APLP1, HTR1D, NCSTN, SNCA]
GO:0099565	chemical synaptic transmission, postsynaptic	GO_BiologicalProcess-EBI-UniProt-GOA-ACAP-ARAP_25.05.2022_00h00	0.209784	1	0.00448562	0.372307	[4, 5, 6, 7, 8]	Group134	4.6875	3	[LYPD1, RELN, SNCA]
GO:0097305	response to alcohol	GO_BiologicalProcess-EBI-UniProt-GOA-ACAP-ARAP_25.05.2022_00h00	0.0302694	1	0.00817891	0.564345	[4]	Group135	5.40541	8	[GNAI1, IGFBP7, KLF2, RGS2, SGK1, SLIT3, SMO, TGFB1]
GO:0048545	response to steroid hormone	GO_BiologicalProcess-EBI-UniProt-GOA-ACAP-ARAP_25.05.2022_00h00	0.02666	1	0.00817891	0.564345	[4, 5]	Group135	4.91071	11	[ADAM9, ANXA1, IGFBP7, KDM3A, LBH, PTGS2, SGK1, SLIT3, TFPI, TGFB1, ZFP36L1]
GO:0097306	cellular response to alcohol	GO_BiologicalProcess-EBI-UniProt-GOA-ACAP-ARAP_25.05.2022_00h00	0.0698103	1	0.00817891	0.564345	[5]	Group135	6.34921	4	[GNAI1, KLF2, SGK1, SMO]
GO:0002819	regulation of adaptive immune response	GO_BiologicalProcess-EBI-UniProt-GOA-ACAP-ARAP_25.05.2022_00h00	0.0246849	1	0.000411607	0.0489812	[4, 5]	Group139	6.03448	7	[ANXA1, CD274, CEACAM1, IL6ST, NECTIN2, PLA2G4A, TGFB1]
GO:0002821	positive regulation of adaptive immune response	GO_BiologicalProcess-EBI-UniProt-GOA-ACAP-ARAP_25.05.2022_00h00	0.0275532	1	0.000411607	0.0489812	[4, 5, 6]	Group139	7.24638	5	[CD274, IL6ST, NECTIN2, PLA2G4A, TGFB1]
GO:0010543	regulation of platelet activation	GO_BiologicalProcess-EBI-UniProt-GOA-ACAP-ARAP_25.05.2022_00h00	0.0471012	1	0.000411607	0.0489812	[4, 5, 7]	Group139	9.09091	3	[CEACAM1, IL6ST, PLA2G4A]
GO:0015718	monocarboxylic acid transport	GO_BiologicalProcess-EBI-UniProt-GOA-ACAP-ARAP_25.05.2022_00h00	0.006357	1	0.000411607	0.0489812	[7, 8]	Group139	10.4167	5	[ANXA1, CEACAM1, PLA2G4A, PLA2R1, PTGS2]
GO:0051336	regulation of hydrolase activity	GO_BiologicalProcess-EBI-UniProt-GOA-ACAP-ARAP_25.05.2022_00h00	0.00858043	1	0.00835578	0.559837	[4]	Group140	4.12844	27	[ANGPTL4, ANXA1, CD200, CTSB, CYFIP2, FN1, FURIN, GRN, ITGA1, KALRN, KIT, LIMS1, LRP1, NCSTN, NLRP1, PBXIP1, PLA2R1, PLXNA3, PLXNA4, PLXNB2, PSAP, PTGS2, RECK, RGS2, SNCA, TFPI, TNFSF15]
GO:0051346	negative regulation of hydrolase activity	GO_BiologicalProcess-EBI-UniProt-GOA-ACAP-ARAP_25.05.2022_00h00	0.0187527	1	0.00835578	0.559837	[5]	Group140	5.33981	11	[ANGPTL4, ANXA1, CTSB, FURIN, LRP1, PLA2R1, PTGS2, RECK, RGS2, SNCA, TFPI]
GO:0045861	negative regulation of proteolysis	GO_BiologicalProcess-EBI-UniProt-GOA-ACAP-ARAP_25.05.2022_00h00	0.148682	1	0.00835578	0.559837	[5, 6, 7]	Group140	4.18848	8	[CTSB, FURIN, LRP1, MAP1A, PTGS2, RECK, SNCA, TFPI]
GO:0052547	regulation of peptidase activity	GO_BiologicalProcess-EBI-UniProt-GOA-ACAP-ARAP_25.05.2022_00h00	0.0259925	1	0.00835578	0.559837	[5, 6, 7]	Group140	4.7619	13	[CTSB, CYFIP2, FN1, FURIN, GRN, LRP1, NCSTN, NLRP1, PTGS2, RECK, SNCA, TFPI, TNFSF15]
GO:0010952	positive regulation of peptidase activity	GO_BiologicalProcess-EBI-UniProt-GOA-ACAP-ARAP_25.05.2022_00h00	0.0924965	1	0.00835578	0.559837	[6, 7, 8]	Group140	4.86111	7	[CYFIP2, FN1, GRN, NCSTN, NLRP1, SNCA, TNFSF15]
GO:0048008	platelet-derived growth factor receptor signaling pathway	GO_BiologicalProcess-EBI-UniProt-GOA-ACAP-ARAP_25.05.2022_00h00	0.0302282	1	0.00533779	0.427023	[6, 7, 8]	Group141	8.33333	4	[LRP1, NDRG4, SNCA, TIPARP]
GO:0048708	astrocyte differentiation	GO_BiologicalProcess-EBI-UniProt-GOA-ACAP-ARAP_25.05.2022_00h00	0.02633	1	0.00533779	0.427023	[5, 6, 7, 8, 9]	Group141	8.69565	4	[GRN, IL6ST, LRP1, SMO]
GO:0050877	nervous system process	GO_BiologicalProcess-EBI-UniProt-GOA-ACAP-ARAP_25.05.2022_00h00	0.0251397	1	0.0236748	0.970668	[3]	Group142	4.06504	20	[EFEMP1, ITGA5, KALRN, KIT, LRIG1, LYPD1, MAP1A, MMP24, NCSTN, NDRG4, PARD3, PBX3, PIEZO2, PTGS2, RELN, SGK1, SNCA, TGFBI, TNFRSF21, TPP1]
GO:0007613	memory	GO_BiologicalProcess-EBI-UniProt-GOA-ACAP-ARAP_25.05.2022_00h00	0.00563037	1	0.0236748	0.970668	[4, 6]	Group142	9.09091	6	[ITGA5, KALRN, MAP1A, PTGS2, RELN, SGK1]
GO:0045933	positive regulation of muscle contraction	GO_BiologicalProcess-EBI-UniProt-GOA-ACAP-ARAP_25.05.2022_00h00	0.0107571	1	0.0236748	0.970668	[3, 4, 5, 6, 7]	Group142	15.7895	3	[KIT, PTGS2, RGS2]
GO:0106027	neuron projection organization	GO_BiologicalProcess-EBI-UniProt-GOA-ACAP-ARAP_25.05.2022_00h00	0.00975601	1	0.0236748	0.970668	[6]	Group142	8.10811	6	[DBN1, KALRN, MAP1A, RELN, TANC2, ZNF365]
GO:0006940	regulation of smooth muscle contraction	GO_BiologicalProcess-EBI-UniProt-GOA-ACAP-ARAP_25.05.2022_00h00	0.0281085	1	0.0236748	0.970668	[6, 7]	Group142	11.1111	3	[KIT, PTGS2, RGS2]
GO:0015908	fatty acid transport	GO_BiologicalProcess-EBI-UniProt-GOA-ACAP-ARAP_25.05.2022_00h00	0.02633	1	0.00201778	0.195725	[5, 6]	Group143	8.69565	4	[ANXA1, CROT, PLA2G4A, PLA2R1]
GO:0002683	negative regulation of immune system process	GO_BiologicalProcess-EBI-UniProt-GOA-ACAP-ARAP_25.05.2022_00h00	0.0570054	1	2.92909e-07	4.89158e-05	[2, 3, 4]	Group144	4.45344	11	[ANXA1, CD200, CD274, CEACAM1, CNN2, ENC1, FURIN, GRN, NLRC3, TGFB1, TNFRSF21]
GO:0002695	negative regulation of leukocyte activation	GO_BiologicalProcess-EBI-UniProt-GOA-ACAP-ARAP_25.05.2022_00h00	0.0130308	1	2.92909e-07	4.89158e-05	[3, 4, 5, 6]	Group144	6.86275	7	[ANXA1, CD200, CD274, CEACAM1, GRN, TGFB1, TNFRSF21]
GO:0042110	T cell activation	GO_BiologicalProcess-EBI-UniProt-GOA-ACAP-ARAP_25.05.2022_00h00	0.0380589	1	2.92909e-07	4.89158e-05	[4, 5]	Group144	4.48718	14	[ANXA1, CD274, CD276, CEACAM1, FZD8, ICAM1, IL6ST, KIT, LMBR1L, NCSTN, NLRC3, TGFB1, TNFRSF21, ZFP36L1]
GO:1903037	regulation of leukocyte cell-cell adhesion	GO_BiologicalProcess-EBI-UniProt-GOA-ACAP-ARAP_25.05.2022_00h00	0.103324	1	2.92909e-07	4.89158e-05	[5, 6]	Group144	4.39024	9	[ANXA1, CD274, CD276, CEACAM1, CHST2, ENC1, IL6ST, TGFB1, TNFRSF21]
GO:0042129	regulation of T cell proliferation	GO_BiologicalProcess-EBI-UniProt-GOA-ACAP-ARAP_25.05.2022_00h00	0.0403487	1	2.92909e-07	4.89158e-05	[6, 7, 8]	Group144	5.88235	6	[ANXA1, CD274, CD276, IL6ST, TGFB1, TNFRSF21]
GO:1905114	cell surface receptor signaling pathway involved in cell-cell signaling	GO_BiologicalProcess-EBI-UniProt-GOA-ACAP-ARAP_25.05.2022_00h00	0.00705104	1	4.80237e-05	0.00681936	[3, 4, 5, 6]	Group147	4.79798	19	[ANKRD6, DAAM1, DKK3, FZD8, LMBR1L, LRP1, LRP5, LYPD1, MCC, MDFI, PBXIP1, PRICKLE2, PTK7, RECK, RELN, SMO, SNCA, TGFB1, TLE1]
GO:0016055	Wnt signaling pathway	GO_BiologicalProcess-EBI-UniProt-GOA-ACAP-ARAP_25.05.2022_00h00	0.0287216	1	4.80237e-05	0.00681936	[4, 5, 6, 7]	Group147	4.47761	15	[ANKRD6, DAAM1, DKK3, FZD8, LMBR1L, LRP1, LRP5, MCC, MDFI, PBXIP1, PRICKLE2, PTK7, RECK, TGFB1, TLE1]
GO:0030111	regulation of Wnt signaling pathway	GO_BiologicalProcess-EBI-UniProt-GOA-ACAP-ARAP_25.05.2022_00h00	0.053105	1	4.80237e-05	0.00681936	[4, 5, 6, 7, 8]	Group147	4.56432	11	[ANKRD6, DKK3, LMBR1L, LRP1, MCC, MDFI, PBXIP1, PTK7, RECK, TGFB1, TLE1]
GO:0030178	negative regulation of Wnt signaling pathway	GO_BiologicalProcess-EBI-UniProt-GOA-ACAP-ARAP_25.05.2022_00h00	0.0325922	1	4.80237e-05	0.00681936	[4, 5, 6, 7, 8, 9]	Group147	5.69106	7	[ANKRD6, DKK3, LMBR1L, LRP1, MCC, MDFI, TLE1]
GO:0060828	regulation of canonical Wnt signaling pathway	GO_BiologicalProcess-EBI-UniProt-GOA-ACAP-ARAP_25.05.2022_00h00	0.146279	1	4.80237e-05	0.00681936	[5, 6, 7, 8, 9]	Group147	4.2328	8	[ANKRD6, DKK3, LMBR1L, MCC, PTK7, RECK, TGFB1, TLE1]
GO:0090090	negative regulation of canonical Wnt signaling pathway	GO_BiologicalProcess-EBI-UniProt-GOA-ACAP-ARAP_25.05.2022_00h00	0.101215	1	4.80237e-05	0.00681936	[5, 6, 7, 8, 9, 10]	Group147	5	5	[ANKRD6, DKK3, LMBR1L, MCC, TLE1]
GO:0001819	positive regulation of cytokine production	GO_BiologicalProcess-EBI-UniProt-GOA-ACAP-ARAP_25.05.2022_00h00	0.0248724	1	1.43928e-06	0.000230284	[3, 4, 5, 6, 7]	Group148	4.83271	13	[ANXA1, CD200, CD274, CD276, FURIN, HYAL2, IL6ST, KIT, NLRP1, PLA2R1, PTGS2, STAT1, TGFB1]
GO:0030522	intracellular receptor signaling pathway	GO_BiologicalProcess-EBI-UniProt-GOA-ACAP-ARAP_25.05.2022_00h00	0.161854	1	0.00437516	0.371889	[3, 4, 5]	Group149	4	8	[DCBLD2, KDM3A, KLF2, LBH, MN1, PIM1, PTGIS, TRIM24]
GO:0045598	regulation of fat cell differentiation	GO_BiologicalProcess-EBI-UniProt-GOA-ACAP-ARAP_25.05.2022_00h00	0.0100486	1	0.00437516	0.371889	[4, 5]	Group149	7.2165	7	[GDF3, LRP5, PIM1, PTGS2, TGFB1, TRIO, ZFP36L1]
GO:0072091	regulation of stem cell proliferation	GO_BiologicalProcess-EBI-UniProt-GOA-ACAP-ARAP_25.05.2022_00h00	0.0438699	1	0.00437516	0.371889	[4, 5]	Group149	7.40741	4	[GJA1, PIM1, TGFB1, ZFP36L1]
GO:0050873	brown fat cell differentiation	GO_BiologicalProcess-EBI-UniProt-GOA-ACAP-ARAP_25.05.2022_00h00	0.00676097	1	0.00437516	0.371889	[5]	Group149	12.9032	4	[ARL4A, PIM1, PTGS2, RGS2]
GO:0010742	macrophage derived foam cell differentiation	GO_BiologicalProcess-EBI-UniProt-GOA-ACAP-ARAP_25.05.2022_00h00	0.0124281	1	0.110023	1	[5]	Group150	15	3	[ITGAV, STAT1, TGFB1]
GO:0043534	blood vessel endothelial cell migration	GO_BiologicalProcess-EBI-UniProt-GOA-ACAP-ARAP_25.05.2022_00h00	0.0341684	1	1.20708e-05	0.0018227	[6, 7]	Group154	6.12245	6	[ANXA1, EPHB4, FOXC2, PTGS2, SRPX2, TGFB1]
GO:0002262	myeloid cell homeostasis	GO_BiologicalProcess-EBI-UniProt-GOA-ACAP-ARAP_25.05.2022_00h00	0.0994635	1	0.0076353	0.557377	[2, 5]	Group155	4.69799	7	[ANXA1, BPGM, KIT, KLF2, NCSTN, STAT1, ZFP36L1]
GO:0061515	myeloid cell development	GO_BiologicalProcess-EBI-UniProt-GOA-ACAP-ARAP_25.05.2022_00h00	0.0634862	1	0.0076353	0.557377	[4, 5, 6, 7, 8, 9]	Group155	6.55738	4	[ATP6AP1, BPGM, KIT, KLF2]
GO:0051130	positive regulation of cellular component organization	GO_BiologicalProcess-EBI-UniProt-GOA-ACAP-ARAP_25.05.2022_00h00	0.00733609	1	1.69259e-09	2.97896e-07	[3, 4, 5]	Group156	4.03121	31	[ADAM9, ANXA1, AUTS2, DBN1, EFEMP2, ENC1, FN1, FNBP1L, GRN, KALRN, KIT, LIMS1, LRP1, LRP5, NDRG4, PLXNA3, PLXNA4, PLXNB2, PTK7, RALA, RELN, RGS2, SKIL, SNCA, SRPX2, ST8SIA2, SYNPO, TGFB1, TPM1, TPR, WIPI1]
GO:0010770	positive regulation of cell morphogenesis involved in differentiation	GO_BiologicalProcess-EBI-UniProt-GOA-ACAP-ARAP_25.05.2022_00h00	0.0906257	1	1.69259e-09	2.97896e-07	[5, 6, 7]	Group156	5.7971	4	[DBN1, KALRN, LIMS1, RELN]
GO:0050770	regulation of axonogenesis	GO_BiologicalProcess-EBI-UniProt-GOA-ACAP-ARAP_25.05.2022_00h00	0.00581116	1	1.69259e-09	2.97896e-07	[4, 5, 7, 8, 9, 10, 11, 12, 13]	Group156	7.27273	8	[DBN1, FN1, PLXNA3, PLXNA4, PLXNB2, SEMA3G, SKIL, SLIT3]
GO:0070372	regulation of ERK1 and ERK2 cascade	GO_BiologicalProcess-EBI-UniProt-GOA-ACAP-ARAP_25.05.2022_00h00	0.119099	1	0.00414657	0.364898	[6, 7, 8]	Group157	4.375	7	[CEACAM1, FN1, FRS2, GLIPR2, ICAM1, NDRG4, TGFB1]
GO:0010632	regulation of epithelial cell migration	GO_BiologicalProcess-EBI-UniProt-GOA-ACAP-ARAP_25.05.2022_00h00	0.0153494	1	0.000190427	0.0241842	[3, 4, 5, 6]	Group158	5.46448	10	[ADAM9, ANXA1, CEACAM1, FOXC2, GLIPR2, GRN, MCC, PTGS2, SRPX2, TGFB1]
GO:0010634	positive regulation of epithelial cell migration	GO_BiologicalProcess-EBI-UniProt-GOA-ACAP-ARAP_25.05.2022_00h00	0.0133238	1	0.000190427	0.0241842	[4, 5, 6, 7]	Group158	6.29921	8	[ADAM9, ANXA1, FOXC2, GLIPR2, GRN, PTGS2, SRPX2, TGFB1]
GO:0071383	cellular response to steroid hormone stimulus	GO_BiologicalProcess-EBI-UniProt-GOA-ACAP-ARAP_25.05.2022_00h00	0.101008	1	0.000190427	0.0241842	[5, 6]	Group158	4.66667	7	[ANXA1, KDM3A, LBH, SGK1, TFPI, TGFB1, ZFP36L1]
GO:0010631	epithelial cell migration	GO_BiologicalProcess-EBI-UniProt-GOA-ACAP-ARAP_25.05.2022_00h00	0.00924446	1	5.55336e-07	9.10751e-05	[4, 5]	Group159	5.3719	13	[ADAM9, ANXA1, CEACAM1, EPHB4, FOXC2, GLIPR2, GRN, KIT, MCC, PTGS2, SRPX2, STAT1, TGFB1]
GO:0010594	regulation of endothelial cell migration	GO_BiologicalProcess-EBI-UniProt-GOA-ACAP-ARAP_25.05.2022_00h00	0.0878529	1	5.55336e-07	9.10751e-05	[4, 5, 6, 7]	Group159	5	7	[ANXA1, CEACAM1, FOXC2, GRN, PTGS2, SRPX2, TGFB1]
GO:0043542	endothelial cell migration	GO_BiologicalProcess-EBI-UniProt-GOA-ACAP-ARAP_25.05.2022_00h00	0.0484502	1	5.55336e-07	9.10751e-05	[5, 6]	Group159	4.8913	9	[ANXA1, CEACAM1, EPHB4, FOXC2, GRN, PTGS2, SRPX2, STAT1, TGFB1]
GO:0003012	muscle system process	GO_BiologicalProcess-EBI-UniProt-GOA-ACAP-ARAP_25.05.2022_00h00	0.046001	1	0.000956824	0.10238	[3]	Group161	4.62963	10	[CALD1, GJA1, GJA5, HTR1D, IL6ST, KIT, MYL9, PTGS2, RGS2, TPM1]
GO:0044057	regulation of system process	GO_BiologicalProcess-EBI-UniProt-GOA-ACAP-ARAP_25.05.2022_00h00	0.00860121	1	0.000956824	0.10238	[3, 4]	Group161	5.14706	14	[GJA1, GJA5, IL6ST, KIT, MMP2, MYL9, PARD3, PBX3, PTGS2, RELN, RGS2, SGK1, TNFRSF21, TPM1]
GO:0060537	muscle tissue development	GO_BiologicalProcess-EBI-UniProt-GOA-ACAP-ARAP_25.05.2022_00h00	0.00535241	1	0.000956824	0.10238	[4]	Group161	5.62249	14	[ANKRD1, EFEMP2, ELN, FOXC2, FRS2, GJA1, GJA5, NDRG4, PIM1, RGS2, SMO, TGFB1, TIPARP, TPM1]
GO:0061053	somite development	GO_BiologicalProcess-EBI-UniProt-GOA-ACAP-ARAP_25.05.2022_00h00	0.120038	1	1.4557e-06	0.000231456	[4, 5]	Group163	6.12245	3	[FOXC2, GDF3, SMO]
GO:0035850	epithelial cell differentiation involved in kidney development	GO_BiologicalProcess-EBI-UniProt-GOA-ACAP-ARAP_25.05.2022_00h00	0.0507491	1	1.4557e-06	0.000231456	[5, 6, 7, 8, 9]	Group163	8.82353	3	[FOXC2, SMO, STAT1]
GO:0015850	organic hydroxy compound transport	GO_BiologicalProcess-EBI-UniProt-GOA-ACAP-ARAP_25.05.2022_00h00	0.0139189	1	0.0192447	0.962237	[5]	Group164	6.25	8	[ABCA8, CEACAM1, FURIN, LIPG, LRP1, PLTP, SLC29A4, SNCA]
GO:0006631	fatty acid metabolic process	GO_BiologicalProcess-EBI-UniProt-GOA-ACAP-ARAP_25.05.2022_00h00	0.031147	1	0.0192447	0.962237	[4, 5, 7]	Group164	4.7619	11	[ACSM3, ANXA1, ASAH1, CEACAM1, CROT, LIPG, PLA2G4A, PRKAB2, PTGIS, PTGS2, SNCA]
GO:0030301	cholesterol transport	GO_BiologicalProcess-EBI-UniProt-GOA-ACAP-ARAP_25.05.2022_00h00	0.0206226	1	0.0192447	0.962237	[6, 7]	Group164	7.8125	5	[ABCA8, FURIN, LIPG, LRP1, PLTP]
GO:0033344	cholesterol efflux	GO_BiologicalProcess-EBI-UniProt-GOA-ACAP-ARAP_25.05.2022_00h00	0.0402127	1	0.0192447	0.962237	[7, 8]	Group164	9.67742	3	[ABCA8, LRP1, PLTP]
GO:0019216	regulation of lipid metabolic process	GO_BiologicalProcess-EBI-UniProt-GOA-ACAP-ARAP_25.05.2022_00h00	0.0119213	1	0.00754345	0.558215	[4, 5]	Group165	5.50459	12	[ANXA1, ASAH1, ASXL3, CEACAM1, DKK3, IGFBP7, KIT, PIK3IP1, PSAP, PTGS2, SNCA, TGFB1]
GO:0045833	negative regulation of lipid metabolic process	GO_BiologicalProcess-EBI-UniProt-GOA-ACAP-ARAP_25.05.2022_00h00	0.0464291	1	0.00754345	0.558215	[3, 4, 5, 6]	Group165	7.27273	4	[ASXL3, CEACAM1, DKK3, PIK3IP1]
GO:0046890	regulation of lipid biosynthetic process	GO_BiologicalProcess-EBI-UniProt-GOA-ACAP-ARAP_25.05.2022_00h00	0.0257242	1	0.00754345	0.558215	[4, 5, 6]	Group165	5.98291	7	[ANXA1, ASAH1, ASXL3, CEACAM1, DKK3, IGFBP7, PTGS2]
GO:0019218	regulation of steroid metabolic process	GO_BiologicalProcess-EBI-UniProt-GOA-ACAP-ARAP_25.05.2022_00h00	0.0574787	1	0.00754345	0.558215	[5, 6]	Group165	6.77966	4	[ASAH1, DKK3, IGFBP7, KIT]
GO:0045920	negative regulation of exocytosis	GO_BiologicalProcess-EBI-UniProt-GOA-ACAP-ARAP_25.05.2022_00h00	0.0205278	1	0.00754345	0.558215	[4, 5, 6, 7, 8]	Group165	12.5	3	[ANXA1, CEACAM1, SNCA]
GO:0002366	leukocyte activation involved in immune response	GO_BiologicalProcess-EBI-UniProt-GOA-ACAP-ARAP_25.05.2022_00h00	0.199506	1	0.000704117	0.0795652	[3, 4]	Group166	4.16667	7	[ANXA1, CEACAM1, GRN, ICAM1, KIT, LAMP1, TGFB1]
GO:0002460	adaptive immune response based on somatic recombination of immune receptors built from immunoglobulin superfamily domains	GO_BiologicalProcess-EBI-UniProt-GOA-ACAP-ARAP_25.05.2022_00h00	0.198362	1	0.000704117	0.0795652	[4]	Group166	4.19162	7	[ANXA1, CD274, CEACAM1, ICAM1, NECTIN2, PLA2G4A, TGFB1]
GO:0008361	regulation of cell size	GO_BiologicalProcess-EBI-UniProt-GOA-ACAP-ARAP_25.05.2022_00h00	0.0514202	1	2.96244e-05	0.00432517	[5]	Group168	5.14706	7	[DBN1, FN1, PLXNA3, PLXNA4, SEMA3G, SLC12A4, SLIT3]
GO:0048675	axon extension	GO_BiologicalProcess-EBI-UniProt-GOA-ACAP-ARAP_25.05.2022_00h00	0.00951781	1	2.96244e-05	0.00432517	[5, 6, 7, 8, 9, 10, 11, 12, 13]	Group168	7.29167	7	[AUTS2, DBN1, FN1, PLXNA3, PLXNA4, SEMA3G, SLIT3]
GO:0045685	regulation of glial cell differentiation	GO_BiologicalProcess-EBI-UniProt-GOA-ACAP-ARAP_25.05.2022_00h00	0.0165283	1	0.00892395	0.58898	[4, 5, 7, 8, 9]	Group170	10	4	[IL6ST, TGFB1, TNFRSF21, ZNF365]
GO:0006638	neutral lipid metabolic process	GO_BiologicalProcess-EBI-UniProt-GOA-ACAP-ARAP_25.05.2022_00h00	0.0981553	1	5.73834e-05	0.00809106	[4, 5]	Group172	5.6338	4	[LIPG, PLA2G4A, SEL1L, SNCA]
GO:0051146	striated muscle cell differentiation	GO_BiologicalProcess-EBI-UniProt-GOA-ACAP-ARAP_25.05.2022_00h00	0.00842899	1	1.7856e-06	0.000280339	[5]	Group174	5.98802	10	[ADAM12, ANKRD1, FRS2, MMP14, MYL9, PLD3, RGS2, SMO, TGFB1, TPM1]
GO:0007389	pattern specification process	GO_BiologicalProcess-EBI-UniProt-GOA-ACAP-ARAP_25.05.2022_00h00	0.00781584	1	9.03555e-07	0.000145472	[2, 3, 4]	Group176	5.22388	14	[BMP1, DCHS1, FOXC2, FRS2, GDF3, LRP5, MDFI, MICAL2, NDRG4, NRG3, PBX3, RELN, SMO, TLL1]
GO:0055017	cardiac muscle tissue growth	GO_BiologicalProcess-EBI-UniProt-GOA-ACAP-ARAP_25.05.2022_00h00	0.0438699	1	9.03555e-07	0.000145472	[3, 4, 5, 6, 7, 8]	Group176	7.40741	4	[FOXC2, NDRG4, PIM1, RGS2]
GO:0001656	metanephros development	GO_BiologicalProcess-EBI-UniProt-GOA-ACAP-ARAP_25.05.2022_00h00	0.0322983	1	9.03555e-07	0.000145472	[5, 6, 7, 8]	Group176	8.16327	4	[FOXC2, GDF6, SMO, STAT1]
GO:0008045	motor neuron axon guidance	GO_BiologicalProcess-EBI-UniProt-GOA-ACAP-ARAP_25.05.2022_00h00	0.0124281	1	1.21569e-05	0.00182354	[6, 7, 8, 9, 10, 11, 12, 13, 14]	Group177	15	3	[PLXNA3, PLXNA4, SLIT3]
GO:0002263	cell activation involved in immune response	GO_BiologicalProcess-EBI-UniProt-GOA-ACAP-ARAP_25.05.2022_00h00	0.0410239	1	1.219e-05	0.00181632	[3]	Group178	5.17241	9	[ANXA1, CEACAM1, GRN, ICAM1, KIT, LAMP1, LRP1, TCIM, TGFB1]
GO:1901699	cellular response to nitrogen compound	GO_BiologicalProcess-EBI-UniProt-GOA-ACAP-ARAP_25.05.2022_00h00	0.0281267	1	1.219e-05	0.00181632	[4]	Group178	4.19426	19	[APLP1, CEACAM1, COL4A1, COL5A2, COL6A1, FOXC2, GJA1, HTR1D, ICAM1, KLF2, LRP1, LYPD1, MMP2, NCSTN, PTGS2, SNCA, STAT1, TGFB1, ZFP36L1]
GO:0051051	negative regulation of transport	GO_BiologicalProcess-EBI-UniProt-GOA-ACAP-ARAP_25.05.2022_00h00	0.0251316	1	0.0164408	0.887802	[2, 3, 4, 5]	Group180	4.81482	13	[ANXA1, CD200, CEACAM1, CNN2, GJA1, ITGAV, KALRN, PLA2R1, PTGS2, RGS2, SNCA, TGFB1, TPR]
GO:0051048	negative regulation of secretion	GO_BiologicalProcess-EBI-UniProt-GOA-ACAP-ARAP_25.05.2022_00h00	0.00562055	1	0.0164408	0.887802	[3, 4, 5, 6]	Group180	8.04598	7	[ANXA1, CD200, CEACAM1, GJA1, KALRN, PLA2R1, SNCA]
GO:0048048	embryonic eye morphogenesis	GO_BiologicalProcess-EBI-UniProt-GOA-ACAP-ARAP_25.05.2022_00h00	0.0107571	1	1.72138e-07	2.92635e-05	[5, 6, 7, 8, 9]	Group181	15.7895	3	[EFEMP1, FBN2, FRS2]
GO:0010810	regulation of cell-substrate adhesion	GO_BiologicalProcess-EBI-UniProt-GOA-ACAP-ARAP_25.05.2022_00h00	0.0675676	1	3.44609e-13	6.30635e-11	[4, 5]	Group182	4.84848	8	[CASK, COL8A1, EFEMP2, ENC1, FN1, ITGA5, LIMS1, MMP14]
GO:0010811	positive regulation of cell-substrate adhesion	GO_BiologicalProcess-EBI-UniProt-GOA-ACAP-ARAP_25.05.2022_00h00	0.0261071	1	3.44609e-13	6.30635e-11	[4, 5, 6]	Group182	6.52174	6	[COL8A1, EFEMP2, ENC1, FN1, ITGA5, LIMS1]
GO:0034446	substrate adhesion-dependent cell spreading	GO_BiologicalProcess-EBI-UniProt-GOA-ACAP-ARAP_25.05.2022_00h00	0.286747	1	3.44609e-13	6.30635e-11	[4, 5, 6]	Group182	4.44444	4	[FN1, ITGAV, LAMB1, LIMS1]
GO:0001954	positive regulation of cell-matrix adhesion	GO_BiologicalProcess-EBI-UniProt-GOA-ACAP-ARAP_25.05.2022_00h00	0.0798818	1	3.44609e-13	6.30635e-11	[5, 6, 7]	Group182	7.31707	3	[EFEMP2, ENC1, LIMS1]
GO:0045444	fat cell differentiation	GO_BiologicalProcess-EBI-UniProt-GOA-ACAP-ARAP_25.05.2022_00h00	0.0080948	1	0.000698176	0.0795921	[4]	Group183	6.0241	10	[ARL4A, GDF3, GDF6, LRP5, PIM1, PTGS2, RGS2, TGFB1, TRIO, ZFP36L1]
GO:0090100	positive regulation of transmembrane receptor protein serine/threonine kinase signaling pathway	GO_BiologicalProcess-EBI-UniProt-GOA-ACAP-ARAP_25.05.2022_00h00	0.122401	1	0.000698176	0.0795921	[4, 5, 6, 7, 8, 9]	Group183	5.19481	4	[GDF3, GDF6, SLC2A10, TGFB1]
GO:0002062	chondrocyte differentiation	GO_BiologicalProcess-EBI-UniProt-GOA-ACAP-ARAP_25.05.2022_00h00	0.0124731	1	2.24941e-11	4.04894e-09	[4, 5, 6, 7]	Group184	7.69231	6	[ADAMTS7, CYTL1, EFEMP1, GDF6, TGFB1, TGFBI]
GO:0061035	regulation of cartilage development	GO_BiologicalProcess-EBI-UniProt-GOA-ACAP-ARAP_25.05.2022_00h00	0.00891142	1	2.24941e-11	4.04894e-09	[4, 5, 6, 7]	Group184	9.61539	5	[ADAMTS7, BMP1, EFEMP1, GDF6, TGFB1]
GO:0032330	regulation of chondrocyte differentiation	GO_BiologicalProcess-EBI-UniProt-GOA-ACAP-ARAP_25.05.2022_00h00	0.0624824	1	2.24941e-11	4.04894e-09	[4, 5, 6, 7, 8]	Group184	8.10811	3	[ADAMTS7, EFEMP1, GDF6]
GO:0061061	muscle structure development	GO_BiologicalProcess-EBI-UniProt-GOA-ACAP-ARAP_25.05.2022_00h00	0.00610579	1	2.04149e-05	0.00302141	[3]	Group185	4.662	20	[ADAM12, ANKRD1, EFEMP2, ELN, FOXC2, FRS2, GDF3, H3-3A, KIT, LAMB1, MMP14, MYL9, PDLIM7, PLD3, RGS2, SMO, TAGLN, TGFB1, TPM1, ZFP36L1]
GO:0048745	smooth muscle tissue development	GO_BiologicalProcess-EBI-UniProt-GOA-ACAP-ARAP_25.05.2022_00h00	0.0078279	1	2.04149e-05	0.00302141	[5]	Group185	17.6471	3	[EFEMP2, SMO, TIPARP]
GO:0014902	myotube differentiation	GO_BiologicalProcess-EBI-UniProt-GOA-ACAP-ARAP_25.05.2022_00h00	0.102027	1	2.04149e-05	0.00302141	[6]	Group185	5.55556	4	[ADAM12, MMP14, PLD3, SMO]
GO:0030534	adult behavior	GO_BiologicalProcess-EBI-UniProt-GOA-ACAP-ARAP_25.05.2022_00h00	0.0156826	1	0.000145937	0.0186799	[3]	Group186	7.31707	6	[KALRN, NCSTN, PARD3, PBX3, SEZ6L2, SNCA]
GO:0060998	regulation of dendritic spine development	GO_BiologicalProcess-EBI-UniProt-GOA-ACAP-ARAP_25.05.2022_00h00	0.0210798	1	0.000145937	0.0186799	[3, 4, 5, 8, 9, 11, 12, 13]	Group186	9.30233	4	[DBN1, KALRN, RELN, TANC2]
GO:0060997	dendritic spine morphogenesis	GO_BiologicalProcess-EBI-UniProt-GOA-ACAP-ARAP_25.05.2022_00h00	0.00693995	1	0.000145937	0.0186799	[4, 5, 6, 7, 8, 9, 10, 11, 12, 13]	Group186	10.2041	5	[DBN1, KALRN, RELN, TANC2, ZNF365]
GO:0061001	regulation of dendritic spine morphogenesis	GO_BiologicalProcess-EBI-UniProt-GOA-ACAP-ARAP_25.05.2022_00h00	0.0126489	1	0.000145937	0.0186799	[4, 5, 6, 7, 8, 9, 10, 11, 12, 13, 14]	Group186	10.8108	4	[DBN1, KALRN, RELN, TANC2]
GO:0007292	female gamete generation	GO_BiologicalProcess-EBI-UniProt-GOA-ACAP-ARAP_25.05.2022_00h00	0.296852	1	1.00055e-07	1.72094e-05	[4, 5]	Group187	4.25532	4	[H3-3A, MMP2, PTGS2, RGS2]
GO:0042310	vasoconstriction	GO_BiologicalProcess-EBI-UniProt-GOA-ACAP-ARAP_25.05.2022_00h00	0.0126489	1	1.00055e-07	1.72094e-05	[6, 7]	Group187	10.8108	4	[GJA5, HTR1D, MMP2, PTGS2]
GO:0002532	production of molecular mediator involved in inflammatory response	GO_BiologicalProcess-EBI-UniProt-GOA-ACAP-ARAP_25.05.2022_00h00	0.0413923	1	1.08374e-05	0.00164729	[2, 5]	Group188	7.54717	4	[GRN, NLRC3, PBXIP1, PLD3]
GO:0002832	negative regulation of response to biotic stimulus	GO_BiologicalProcess-EBI-UniProt-GOA-ACAP-ARAP_25.05.2022_00h00	0.131003	1	1.08374e-05	0.00164729	[3, 4, 5]	Group188	5.06329	4	[CEACAM1, GRN, HTRA1, NLRC3]
GO:0032102	negative regulation of response to external stimulus	GO_BiologicalProcess-EBI-UniProt-GOA-ACAP-ARAP_25.05.2022_00h00	0.019602	1	1.08374e-05	0.00164729	[3, 4, 5]	Group188	4.93827	12	[CASK, CD200, CEACAM1, FURIN, GRN, HTRA1, NLRC3, PLXNA3, PTGIS, SEMA3G, SLIT3, TFPI]
GO:0007169	transmembrane receptor protein tyrosine kinase signaling pathway	GO_BiologicalProcess-EBI-UniProt-GOA-ACAP-ARAP_25.05.2022_00h00	0.00320949	1	1.23088e-11	2.2279e-09	[5, 6, 7]	Group189	4.87805	20	[CEACAM1, COL4A1, COL4A2, CYFIP2, EFEMP1, EPHB4, FOXC2, FRS2, ITGA1, ITGA5, KALRN, KIT, LRP1, MMP2, NDRG4, NRG3, SHC2, SNCA, TGFB1, TIPARP]
GO:0045766	positive regulation of angiogenesis	GO_BiologicalProcess-EBI-UniProt-GOA-ACAP-ARAP_25.05.2022_00h00	0.0236748	1	1.21226e-21	2.3639e-19	[4, 5, 6, 7, 8, 9, 10, 11]	Group190	6.08696	7	[ADAM12, ANGPTL4, FOXC2, GRN, ITGA5, ITGB8, PTGIS]
GO:0051101	regulation of DNA binding	GO_BiologicalProcess-EBI-UniProt-GOA-ACAP-ARAP_25.05.2022_00h00	0.29159	1	5.55081e-10	9.88044e-08	[4]	Group191	4.34783	4	[MDFI, SMO, TGFB1, ZNF462]
GO:0002053	positive regulation of mesenchymal cell proliferation	GO_BiologicalProcess-EBI-UniProt-GOA-ACAP-ARAP_25.05.2022_00h00	0.00442551	1	5.55081e-10	9.88044e-08	[4, 5, 6]	Group191	21.4286	3	[LRP5, SMO, STAT1]
GO:0009953	dorsal/ventral pattern formation	GO_BiologicalProcess-EBI-UniProt-GOA-ACAP-ARAP_25.05.2022_00h00	0.0389964	1	5.55081e-10	9.88044e-08	[4, 5, 6]	Group191	7.69231	4	[BMP1, MDFI, SMO, TLL1]
GO:0030857	negative regulation of epithelial cell differentiation	GO_BiologicalProcess-EBI-UniProt-GOA-ACAP-ARAP_25.05.2022_00h00	0.0435885	1	5.55081e-10	9.88044e-08	[4, 5, 6, 7]	Group191	9.375	3	[GDF3, SMO, STAT1]
GO:0001707	mesoderm formation	GO_BiologicalProcess-EBI-UniProt-GOA-ACAP-ARAP_25.05.2022_00h00	0.0991298	1	5.55081e-10	9.88044e-08	[4, 5, 6, 7, 8]	Group191	6.66667	3	[FOXC2, GJA1, POFUT2]
GO:0032612	interleukin-1 production	GO_BiologicalProcess-EBI-UniProt-GOA-ACAP-ARAP_25.05.2022_00h00	0.154074	1	0.000244615	0.0303323	[3, 6]	Group192	5.45455	3	[ANXA1, CEACAM1, NLRP1]
GO:0017157	regulation of exocytosis	GO_BiologicalProcess-EBI-UniProt-GOA-ACAP-ARAP_25.05.2022_00h00	0.0338451	1	0.000244615	0.0303323	[4, 5, 6, 7]	Group192	5.64516	7	[ANXA1, CASK, CEACAM1, LAMP1, RAB3C, RALA, SNCA]
GO:0032652	regulation of interleukin-1 production	GO_BiologicalProcess-EBI-UniProt-GOA-ACAP-ARAP_25.05.2022_00h00	0.154074	1	0.000244615	0.0303323	[4, 5, 6, 7]	Group192	5.45455	3	[ANXA1, CEACAM1, NLRP1]
GO:0035065	regulation of histone acetylation	GO_BiologicalProcess-EBI-UniProt-GOA-ACAP-ARAP_25.05.2022_00h00	0.190706	1	0.000244615	0.0303323	[7, 8, 9, 10, 11]	Group192	4.91803	3	[AUTS2, SNCA, TGFB1]
GO:0006979	response to oxidative stress	GO_BiologicalProcess-EBI-UniProt-GOA-ACAP-ARAP_25.05.2022_00h00	0.0485403	1	2.30944e-08	4.04153e-06	[3]	Group193	4.16667	14	[ADAM9, ANXA1, GPX7, HYAL2, KLF2, MMP14, MMP2, PLA2R1, PON2, PTGS2, PTPRK, SNCA, STAT1, TPM1]
GO:0021675	nerve development	GO_BiologicalProcess-EBI-UniProt-GOA-ACAP-ARAP_25.05.2022_00h00	0.114666	1	4.51106e-16	8.4808e-14	[3, 5, 6]	Group194	6.25	3	[LRIG1, PLXNA3, PLXNA4]
GO:0048483	autonomic nervous system development	GO_BiologicalProcess-EBI-UniProt-GOA-ACAP-ARAP_25.05.2022_00h00	0.0205278	1	4.51106e-16	8.4808e-14	[4, 5, 6]	Group194	12.5	3	[FN1, PLXNA3, PLXNA4]
GO:0097484	dendrite extension	GO_BiologicalProcess-EBI-UniProt-GOA-ACAP-ARAP_25.05.2022_00h00	0.0161926	1	4.51106e-16	8.4808e-14	[5, 6, 7, 8, 9, 10, 11, 12, 13]	Group194	13.6364	3	[AUTS2, CPNE5, CYFIP2]
GO:0070661	leukocyte proliferation	GO_BiologicalProcess-EBI-UniProt-GOA-ACAP-ARAP_25.05.2022_00h00	0.0295976	1	6.75172e-11	1.20856e-08	[3]	Group195	5.15464	10	[ANXA1, CD274, CD276, CNN2, IL6ST, KIT, LMBR1L, NCSTN, TGFB1, TNFRSF21]
GO:0071229	cellular response to acid chemical	GO_BiologicalProcess-EBI-UniProt-GOA-ACAP-ARAP_25.05.2022_00h00	0.0206226	1	6.75172e-11	1.20856e-08	[4]	Group195	7.8125	5	[COL4A1, COL5A2, COL6A1, KLF2, MMP2]
GO:0070665	positive regulation of leukocyte proliferation	GO_BiologicalProcess-EBI-UniProt-GOA-ACAP-ARAP_25.05.2022_00h00	0.0663415	1	6.75172e-11	1.20856e-08	[4, 5, 6]	Group195	5.68182	5	[ANXA1, CD274, CD276, IL6ST, KIT]
GO:0072001	renal system development	GO_BiologicalProcess-EBI-UniProt-GOA-ACAP-ARAP_25.05.2022_00h00	0.00658217	1	1.00958e-19	1.94849e-17	[4, 5, 6]	Group196	5.6338	12	[COL4A1, DCHS1, FOXC2, GDF6, HYAL2, MAGED1, NOTCH3, PTK7, SMO, STAT1, TGFB1, TIPARP]
GO:0002347	response to tumor cell	GO_BiologicalProcess-EBI-UniProt-GOA-ACAP-ARAP_25.05.2022_00h00	0.00407303	1	1.16697e-13	2.14722e-11	[3]	Group197	14.8148	4	[CD274, CEACAM1, NECTIN2, TNFRSF10B]
GO:0140352	export from cell	GO_BiologicalProcess-EBI-UniProt-GOA-ACAP-ARAP_25.05.2022_00h00	0.0117931	1	1.16697e-13	2.14722e-11	[2, 4]	Group197	4.30528	22	[ADAM9, ANKRD1, ANXA1, CASK, CD200, CEACAM1, FURIN, GJA1, KALRN, KIT, LAMP1, LRP5, PDIA4, PLA2G4A, PTGS2, RAB3C, RALA, SEL1L, SLC29A4, SLC40A1, SNCA, TGFB1]
GO:0002696	positive regulation of leukocyte activation	GO_BiologicalProcess-EBI-UniProt-GOA-ACAP-ARAP_25.05.2022_00h00	0.120838	1	1.16697e-13	2.14722e-11	[3, 4, 5, 6]	Group197	4.09091	9	[ANXA1, CD274, CD276, IL6ST, LAMP1, MMP14, NECTIN2, PLA2G4A, TGFB1]
GO:0031644	regulation of nervous system process	GO_BiologicalProcess-EBI-UniProt-GOA-ACAP-ARAP_25.05.2022_00h00	0.255715	1	1.16697e-13	2.14722e-11	[4, 5]	Group197	4.22535	3	[PARD3, RELN, TNFRSF21]
GO:1903036	positive regulation of response to wounding	GO_BiologicalProcess-EBI-UniProt-GOA-ACAP-ARAP_25.05.2022_00h00	0.109389	1	1.16697e-13	2.14722e-11	[3, 4, 5, 6]	Group197	6.38298	3	[ANXA1, FOXC2, GRN]
GO:0007422	peripheral nervous system development	GO_BiologicalProcess-EBI-UniProt-GOA-ACAP-ARAP_25.05.2022_00h00	0.0344495	1	1.16697e-13	2.14722e-11	[4, 5, 6]	Group197	8	4	[ADGRG6, GSTM3, PARD3, PLXNA4]
GO:0071692	protein localization to extracellular region	GO_BiologicalProcess-EBI-UniProt-GOA-ACAP-ARAP_25.05.2022_00h00	0.0291227	1	1.16697e-13	2.14722e-11	[5]	Group197	4.82456	11	[ADAM9, ANKRD1, ANXA1, CD200, FBN2, LRP5, LTBP1, PDIA4, RAB3C, SEL1L, TGFB1]
GO:0071887	leukocyte apoptotic process	GO_BiologicalProcess-EBI-UniProt-GOA-ACAP-ARAP_25.05.2022_00h00	0.172555	1	1.16697e-13	2.14722e-11	[5]	Group197	4.54545	4	[ANXA1, CD274, LMBR1L, TNFRSF21]
GO:0009306	protein secretion	GO_BiologicalProcess-EBI-UniProt-GOA-ACAP-ARAP_25.05.2022_00h00	0.125353	1	1.16697e-13	2.14722e-11	[4, 5, 6, 7]	Group197	4.03587	9	[ADAM9, ANKRD1, ANXA1, CD200, LRP5, PDIA4, RAB3C, SEL1L, TGFB1]
GO:0042098	T cell proliferation	GO_BiologicalProcess-EBI-UniProt-GOA-ACAP-ARAP_25.05.2022_00h00	0.0127476	1	1.16697e-13	2.14722e-11	[5, 6]	Group197	6.34921	8	[ANXA1, CD274, CD276, IL6ST, LMBR1L, NCSTN, TGFB1, TNFRSF21]
GO:0021549	cerebellum development	GO_BiologicalProcess-EBI-UniProt-GOA-ACAP-ARAP_25.05.2022_00h00	0.0943547	1	1.16697e-13	2.14722e-11	[3, 4, 5, 7, 8, 9, 10]	Group197	5.71429	4	[NCSTN, SEZ6L2, SMO, ZNF365]
GO:0042102	positive regulation of T cell proliferation	GO_BiologicalProcess-EBI-UniProt-GOA-ACAP-ARAP_25.05.2022_00h00	0.0389964	1	1.16697e-13	2.14722e-11	[6, 7, 8, 9]	Group197	7.69231	4	[ANXA1, CD274, CD276, IL6ST]
GO:0031103	axon regeneration	GO_BiologicalProcess-EBI-UniProt-GOA-ACAP-ARAP_25.05.2022_00h00	0.0126489	1	1.16697e-13	2.14722e-11	[5, 7, 8, 10, 11, 12]	Group197	10.8108	4	[GRN, MMP2, NREP, PTPRF]
