# Supplementary material for: Downregulation of TCF19 and ATAD2 causes endothelial cell cycle arrest at the transition from cardiac hypertrophy to heart failure
Source: Basic Res Cardiol. 2025 Sep 17;120(6):1209–24. doi: 10.1007/s00395-025-01139-4 (PMC12680863; doi:10.1007/s00395-025-01139-4)
Supplement: Supplementary file 5 — Supplementary file5 (XLSX 10 KB) [file 395_2025_1139_MOESM5_ESM.xlsx]

## Sheet: Tabelle1
Gene	sequence [5'--3']	species
ATAD2_sense	AGT CAT CTG AAG AGG GTG AAG A	human
ATAD2_antisense	CGC TTC TGA TTC TCT TCT TCT CC	human
TCF19_sense	ATC TCT ACA CCT TCC ACC CC	human
TCF19_antisense	CTT GGC TGC TGT GGT CTT C	human
TFDP1_sense	CCA CGA TGA CAT AGA AGT GCT G	human
TFDP1_antisense	TGT CAC GTA TGG CTC CAG AG	human
RPS29_sense	GGT TCT CGC TCT TGT CGT GTC	human
RPS29_antisense	ATA TCC TTC GCG TAC TGA CGG	human
VEGFR2_sense	GAA CAT TTG GGA AAT CTC TTG C	human
VEGFR2_antisense	CGG GAA GAA CAA TGT AGT CTT TGC	human
Hif1a_sense	TCT GGA TGC CGG TGG TCT AGA CAG T	mouse
Hif1a_antisense	GTT AGC ACC ATC ACA AAG CCA TCT AG	mouse
Rps29_sense	ATG GGT CAC CAG CAG CTC TA	mouse
Rps29_antisense	AGC CTA TGT CCT TCG CGT ACT	mouse
Vegfa_sense	AGA GCA ACA TCA CCA TGC AG	mouse
Vegfa_antisense	CGC CTT GGC TTG TCA CAT	mouse
