# Supplementary material for: Downregulation of TCF19 and ATAD2 causes endothelial cell cycle arrest at the transition from cardiac hypertrophy to heart failure
Source: Basic Res Cardiol. 2025 Sep 17;120(6):1209–24. doi: 10.1007/s00395-025-01139-4 (PMC12680863; doi:10.1007/s00395-025-01139-4)
Supplement: Supplementary file 6 — Supplementary file6 (XLSX 12 KB) [file 395_2025_1139_MOESM6_ESM.xlsx]

## Sheet: Tabelle1
	6h		1d		3d		7d		28d
	Sham	TAC	Sham	TAC	Sham	TAC	Sham	TAC	Sham	TAC
LV-EF (%)	35,6 ± 8,3	33,7 ± 7,0	33,5 ± 8,8	22,3 ± 7,7	34,1 ± 1,9	25,4 ± 5,4	43,8 ± 6,5	25,0 ± 8,3	39,6 ± 3,99	5,4 ± 4,2
p-value TAC vs. sham	>0,99		0,47		>0,99		0,003		<0,001
LV-FS (%)	20,1 ± 2,2	17,5 ± 4,3	22,4 ± 4,7	13,2 ± 4,4	24,0 ± 1,3	12,8 ± 3,5	25,1 ± 3,3	11,4 ± 4,2	28,2 ± 2,6	4,0 ± 3,4
p-value TAC vs. sham	>0,99		0,009		<0,001		<0,001		<0,001
CO (ml/min)	10,3 ± 2,6	11,1 ± 1,1	11,6 ± 3,2	9,7 ± 3,2	11,5 ± 1,98	9,4 ± 3,2	15,1 ± 1,8	12,1 ± 3,5	12,6 ± 2,1	3,4 ± 2,3
p-value TAC vs. sham	>0,99		>0,99		>0,99		>0,99		<0,001
ESV (µl)	48,5 ± 6,4	54,0 ± 13,0	48,6 ± 10,1	63,1 ± 8,4	47,5 ± 3,8	52,8 ± 6,7	39,6 ± 7,8	70,1 ± 12,5	35,9 ± 6,2	128,2 ± 19,9
p-value TAC vs. sham	>0,99		>0,99		>0,99		0,001		<0,001
EDV (µl)	75,6 ± 7,7	80,6 ± 10,9	72,7 ± 7,3	81,0 ± 4,3	72,1 ± 6,9	70,9 ± 8,9	69,9 ± 7,8	93,1 ± 11,5	59,6 ± 10,1	135,0 ± 16,0
p-value TAC vs. sham	>0,99		>0,99		>0,99		0,02		<0,001
LVIDd (mm)	4,3 ± 0,2	4,4 ± 0,2	4,2 ± 0,2	4,5 ± 0,1	4,2 ± 0,2	4,1 ± 0,2	4,2 ± 0,3	4,6 ± 0,3	3,9 ± 0,4	4,8 ± 0,2
p-value TAC vs. sham	>0,99		>0,99		>0,99		0,28		<0,001
LVIDs (mm)	3,6 ± 0,1	3,8 ± 0,4	3,6 ± 0,4	4,1 ± 0,26	3,5 ± 0,1	3,8 ± 0,1	3,3 ± 0,3	4,2 ± 0,3	3,1 ± 0,3	4,9 ± 0,3
p-value TAC vs. sham	>0,99		0.14		>0,99		<0,001		<0,001
LVAWd (mm)	0,8 ± 0,1	0,9 ± 0,1	0,9 ± 0,1	0,8 ± 0,1	0,9 ± 0,1	1,0 ± 0,1	0,9 ± 0,1	1,1 ± 0,1	1,0 ± 0,1	1,1 ± 0,1
p-value TAC vs. sham	>0,99		>0,99		>0,99		0,03		>0,99
LVAWs (mm)	1,0 ± 0,1	1,1 ± 0,1	1,1 ± 0,1	1,0 ± 0,1	1,1 ± 0,2	1,2 ± 0,1	1,2 ± 0,1	1,4 ± 0,1	1,3 ± 0,1	1,2 ± 0,2
p-value TAC vs. sham	>0,99		>0,99		>0,99		0,87		>0,99
LVPWd (mm)	0,8 ± 0,1	0,8 ± 0,1	0,8 ± 0,1	0,8 ± 0,1	0,9 ± 0,2	1,0 ± 0,1	0,8 ± 0,2	1,0 ± 0,1	0,9 ± 0,1	1,0 ± 0,1
p-value TAC vs. sham	>0,99		>0,99		>0,99		0,19		>0,99
LVPWs (mm)	0,9 ± 0,1	0,9 ± 0,2	0,9 ± 0,1	0,9 ± 0,1	1,0 ± 0,2	1,0 ± 0,1	1,0 ± 0,2	1,1 ± 0,1	1,1 ± 0,1	1,0 ± 0,1
p-value TAC vs. sham	>0,99		>0,99		>0,99		>0,99		>0,99
HW/TL (mg/mm)	6,5 ± 0,5	6,5 ± 0,3	6,1 ± 0,2	6,7 ± 0,4	6,2 ± 0,5	7,4 ± 0,5	6,6 ± 0,5	9,2 ± 0,9	6,5 ± 0,2	11,5 ± 0,8
p-value TAC vs. sham	>0,99		>0,99		0,05		<0,001		<0,001
HW (mg)	111,8 ± 10,7	115,3 ± 7,3	105,6 ± 5,1	116,4 ± 7,2	108 ± 10,0	129 ± 9,6	115,2 ± 7,7	164,2 ± 15,6	115 ± 3,4	208 ± 17,2
p-value TAC vs. sham	>0,99		>0,99		0,08		<0,001		<0,001
LW/TL (mg/mm)	7,8 ± 0,4	8,5 ± 0,7	7,7 ± 0,5	8,5 ± 0,5	7,5 ± 0,1	8,2 ± 1,1	8,3 ± 0,6	14 ± 4,1	8,2 ± 1,3	31,6 ± 3,9
p-value TAC vs. sham	>0,99		>0,99		>0,99		0,005		<0,001
LW (mg)	134 ± 8,3	148,4 ± 7,2	134,8 ± 10,5	147 ± 6,9	130,3 ± 3,1	144,2 ± 19,3	145,5 ± 10,1	247,6 ± 72,1	144,8 ± 23,4	571,5 ± 75,5
p-value TAC vs. sham	>0,99		>0,99		>0,99		0,005		<0,001
SV (µl)	27,1 ± 7,2	26,6 ± 2,3	24,1 ± 5,95	17,9 ± 6,0	24,7 ± 3,5	18,2 ± 5,4	30,4 ± 4,1	22,98 ± 7,0	23,7 ± 4,8	6,8 ± 4,4
p-value TAC vs. sham	>0,99		>0,99		>0,99		>0,99		0,001
Heart rate (bpm)	382,8 ± 38,5	421,2 ± 51,3	476,3 ± 26,7	542,7 ± 23,1	469,0 ± 58,6	515,2 ± 77,2	499,9 ± 48,7	531,3 ± 50,1	534,3 ± 24,4	494,5 ± 21,1
p-value TAC vs. sham	>0,99		>0,99		>0,99		>0,99		>0,99
number of mice (n)	5	5	5	5	5	5	5	5	5	4
