# Supplementary material for: Downregulation of TCF19 and ATAD2 causes endothelial cell cycle arrest at the transition from cardiac hypertrophy to heart failure
Source: Basic Res Cardiol. 2025 Sep 17;120(6):1209–24. doi: 10.1007/s00395-025-01139-4 (PMC12680863; doi:10.1007/s00395-025-01139-4)
Supplement: Supplementary file 7 — Supplementary file7 (XLSX 18993 KB) [file 395_2025_1139_MOESM7_ESM.xlsx]

## Sheet: Tabelle1
GeneID	Gene name	log2FC TAC vs sham 6h	p-adj TAC vs sham 6h	log2FC TAC vs sham 1d	p-adj TAC vs sham 1d	log2FC TAC vs sham 3d	p-adj TAC vs sham 3d	log2FC TAC vs sham 7d	p-adj TAC vs sham 7d	log2FC TAC vs sham 28d	p-adj TAC vs sham 28d	EC_sham_6h_025	EC_sham_6h_026	EC_sham_6h_673	EC_sham_6h_027	EC_sham_6h_024	EC_TAC_6h_630	EC_TAC_6h_666	EC_TAC_6h_672	EC_TAC_6h_632	EC_TAC_6h_631	EC_sham_d1_008	EC_sham_d1_009	EC_sham_d1_006	EC_sham_d1_007	EC_sham_d1_010	EC_TAC_d1_005	EC_TAC_d1_001	EC_TAC_d1_002	EC_TAC_d1_003	EC_TAC_d1_004	EC_sham_d3_019	EC_sham_d3_020	EC_sham_d3_022	EC_sham_d3_021	EC_sham_d3_023	EC_TAC_d3_014	EC_TAC_d3_016	EC_TAC_d3_012	EC_TAC_d3_017	EC_TAC_d3_018	EC_sham_d7_645	EC_sham_d7_658	EC_sham_d7_656	EC_sham_d7_657	EC_sham_d7_659	EC_TAC_d7_636	EC_TAC_d7_635	EC_TAC_d7_637
ENSMUSG00000028063	Lmna	0.984152	8.3725e-06	0.458758	0.258092	0.727844	3.74846e-07	0.524846	0.00630335	0.746093	1.70337e-05	135.157	186.387	183.562	192.277	162.421	308.455	388.461	318.896	327.304	557.176	208.212	238.085	226.353	164.823	218.886	213.019	351.334	239.297	347.973	455.024	150.698	174.148	158.908	170.125	164.277	321.474	226.526	327.451	288.301	254.52	209.234	245.783	188.345	224.877	295.753	421.757	330.769	322.613
ENSMUSG00000001493	Meox1	0.896986	1.30699e-05	0.546883	0.248404	1.06929	1.29564e-13	1.05382	4.73375e-09	0.8336	5.94974e-06	69.6265	81.8285	71.7371	72.8504	66.5204	196.936	138.1	133.21	118.79	147.446	101.999	140.636	102.968	83.9235	91.1281	206.456	177.119	99.283	122.239	388.35	106.014	86.7184	114.109	98.149	120.94	273.669	221.169	249.383	189.237	243.063	111.898	139.743	125.932	139.67	161.001	280.635	229.374	327.989
ENSMUSG00000042116	Vwa1	1.26098	2.07713e-05	0.732177	0.0300804	1.56958	3.66715e-20	1.14291	2.1637e-05	1.42004	1.32707e-10	53.2438	69.327	86.5065	87.1817	44.9013	329.809	262.835	115.448	133.955	423.908	220.857	223.689	170.431	98.2887	183.15	363.983	515.387	186.347	329.23	732.25	133.175	119.416	124.252	180.407	103.807	558.423	412.491	537.077	436.896	340.452	111.132	246.605	136.426	192.375	182.002	323.561	290.135	516.18
ENSMUSG00000004891	Nes	1.02518	6.56575e-05	0.698047	0.0174829	0.555824	0.00943076	0.61834	0.000245165	0.766899	0.0247365	398.919	517.111	498.995	568.472	470.078	1357.2	1740.95	768.579	689.993	1416.33	792.386	848.247	815.315	782.53	686.141	1311.53	1845.23	838.05	1278.62	2312.55	772.764	790.417	994.863	847.82	1058.23	1670.42	1265.79	1876.52	1103.67	1051.64	1112.08	928.057	1041.15	940.795	1069.26	1526.59	1207.63	1930.3
ENSMUSG00000019843	Fyn	0.605797	7.26031e-05	0.441025	0.059553	0.520314	5.65493e-05	0.383442	0.00573056	0.770185	4.31047e-10	374.345	423.917	396.664	397.692	429.611	645.382	634.367	549.792	586.368	752.826	531.91	550.364	582.304	517.906	515.499	801.359	864.543	555.985	717.134	899.521	468.74	509.648	494.473	431.855	534.153	852.877	657.383	753.209	699.796	632.618	683.652	598.429	663.352	541.111	631.756	903.074	790.276	770.685
ENSMUSG00000027200	Sema6d	0.968052	9.52588e-05	0.853936	4.84137e-05	1.12845	4.32477e-12	1.00123	7.44329e-09	1.23261	2.07559e-13	301.442	286.4	348.136	273.488	293.244	1061.8	567.545	459.371	499.171	830.802	514.208	676.604	678.171	536.052	561.957	946.355	1612.22	1183.25	924.125	1494.91	731.585	683.085	717.62	661.805	774.017	2011.99	1481.6	2313.12	1531.68	1238.23	398.542	532.667	400.441	488.405	460.254	1136.49	1008.26	1066.41
ENSMUSG00000068566	Myadm	0.826213	0.000105377	0.404093	0.214964	0.492552	0.000467949	0.537453	0.0270325	0.762439	6.08122e-05	1749.67	2469.63	2251.28	2516.33	1860.35	4546.15	4015.58	2846.65	4090.67	5364.77	3420.75	3280.04	2959.9	2225.86	2476.54	4495.49	3617.14	3202	3878.23	4834.49	2511.92	3093.43	2659.17	2907.08	2721.15	4477.78	4188.43	4636.35	3192.9	3633.67	2838.84	4175.03	3446	4026.71	4730.29	4760.59	4186.45	7162
ENSMUSG00000015605	Srf	0.8905	0.000261585	0.320201	0.651909	0.109876	0.739642	0.249453	0.480497	0.626698	0.00571308	83.5518	105.695	82.2866	88.3759	85.9222	249.136	241.451	133.21	132.691	178.637	100.313	130.67	89.2097	71.0703	115.25	119.339	151.712	107.429	133.648	155.574	109.519	108.043	102.276	105.627	107.838	112.239	116.324	109.15	151.136	101.481	73.5769	120.015	83.4022	91.3564	120.751	115.366	86.5848	136.214
ENSMUSG00000034201	Gas2l1	0.753027	0.000261585	0.13586	0.999872	0.152134	0.681701	-0.21576	0.450652	-0.154411	0.460424	89.2857	130.698	118.155	107.484	118.074	204.055	251.252	177.613	160.493	221.169	113.8	152.817	146.908	104.337	144.733	135.449	140.098	146.124	170.319	150.895	117.404	140.029	86.2158	106.562	104.815	121.246	117.089	138.787	157.486	100.662	108.833	164.403	122.066	122.98	162.752	126.634	114.687	125.46
ENSMUSG00000036206	Sh3bp4	0.52037	0.000299577	-0.111231	0.999872	-0.00979305	0.979271	-0.288004	0.113988	0.257546	0.168041	300.623	327.314	347.081	291.402	299.896	441.327	437.464	452.913	444.831	514.644	418.953	462.881	401.222	290.33	408.29	395.608	309.958	372.693	377.31	363.785	276.863	356.114	303.446	346.793	315.452	315.932	326.778	314.439	373.394	277.435	316.534	432.381	349.627	346.1	413.004	316.586	301.148	284.974
ENSMUSG00000001473	Tubb6	1.16607	0.000396177	0.683292	0.0403341	1.23885	1.79565e-05	1.15897	0.000331066	1.89705	5.75504e-13	11.4679	13.6381	6.32974	7.16562	10.5324	97.2818	28.5109	19.3759	24.0107	104.914	14.3304	16.6106	8.43276	10.5849	16.0814	25.0611	90.0112	12.2194	25.2627	121.652	7.88535	16.3486	8.45253	21.4993	9.07052	78.2901	41.3256	73.7306	26.671	33.5541	16.095	20.5504	15.4653	26.3528	26.2502	41.3171	32.2794	80.6531
ENSMUSG00000030403	Vasp	0.830201	0.00039991	0.357002	0.548021	0.580651	8.07371e-07	0.35763	0.104066	0.426759	0.0220014	191.678	240.94	235.255	230.494	213.974	511.323	549.725	312.437	288.129	530.239	246.145	312.279	228.128	206.406	217.993	272.092	378.918	269.846	268.11	471.4	228.675	236.699	183.42	215.928	209.63	331.867	332.135	359.979	327.672	301.169	166.314	264.69	213.2	203.795	260.752	318.732	259.754	276.013
ENSMUSG00000030088	Aldh1l1	-1.01203	0.000432922	-0.76352	0.014583	-1.08042	1.04809e-05	-1.56501	1.99284e-11	-0.467849	0.185516	185.125	152.292	78.0668	101.513	121.4	35.5909	41.8753	73.4671	60.6587	34.026	85.9823	107.415	73.6757	79.3871	92.0215	39.9784	24.6805	63.1338	46.4507	19.8854	77.1012	78.8995	84.5253	95.3447	68.5328	22.1706	45.1521	15.1798	36.8314	38.4645	93.504	69.0494	109.362	76.4231	103.251	19.3171	27.3426	30.469
ENSMUSG00000009687	Fxyd5	0.933801	0.000513464	0.675778	0.059553	1.22886	5.35019e-18	1.05158	1.06955e-06	1.61588	2.75544e-29	118.775	93.1936	119.21	128.981	113.085	372.518	179.084	203.447	176.921	374.286	211.584	261.34	187.74	127.019	227.82	297.75	426.827	258.136	349.603	1016.49	125.289	146.426	182.575	169.19	166.293	440.642	356.625	410.578	464.837	333.904	144.088	197.284	122.066	242.446	213.502	369.171	383.556	535.895
ENSMUSG00000068699	Flnc	1.08585	0.000557927	0.610484	0.139507	0.440502	0.277037	1.21801	0.000160495	1.60086	1.47631e-11	27.0315	12.5016	16.8793	15.5255	18.8475	93.7227	58.8037	48.4398	21.4833	75.1408	16.8593	23.2548	11.5396	10.5849	16.0814	22.0776	31.2136	20.3657	35.8567	93.5782	10.5138	14.2161	27.8934	10.2823	12.094	24.942	19.1322	26.0226	27.941	20.4598	19.9271	13.9743	13.256	27.2312	7.00006	63.8537	56.5839	39.4304
ENSMUSG00000044317	Gpr4	0.696864	0.000651716	0.22732	0.820363	0.30957	0.184286	-0.256177	0.491626	0.12407	0.531293	366.972	465.968	413.543	367.835	352.558	816.218	645.95	542.526	540.874	832.22	469.531	552.579	456.257	345.523	512.819	619.964	505.224	560.058	502.809	615.277	376.744	476.951	299.22	470.18	410.189	457.27	603.048	469.129	588.032	480.397	337.994	608.293	383.319	523.542	701.756	335.366	352.415	489.296
ENSMUSG00000042608	Stk40	0.717854	0.000806917	0.206034	0.932988	0.367161	0.0307782	0.135097	0.627209	0.511392	0.00287329	127.785	185.251	143.474	136.147	128.606	293.032	293.127	199.411	205.987	273.626	146.676	199.327	152.234	130.044	157.241	162.897	188.733	171.072	174.394	235.115	127.042	142.872	131.86	132.735	130.011	196.764	159.18	203.843	168.916	150.584	134.125	170.158	154.653	172.172	210.002	188.342	180.385	193.568
ENSMUSG00000049577	Zfpm1	0.553193	0.000889327	-0.0269425	0.999872	0.206784	0.519862	-0.435411	0.0953289	0.31264	0.0536041	267.857	331.86	318.597	226.911	281.603	421.159	455.283	453.72	398.073	422.49	394.507	555.901	460.251	344.011	418.117	399.188	347.705	494.887	493.029	396.538	340.822	332.658	250.195	357.075	278.162	323.553	349.737	368.653	518.179	292.166	318.067	454.576	301.021	321.504	558.255	304.244	317.098	236.583
ENSMUSG00000090958	Lrrc32	1.05683	0.000889327	0.550344	0.214964	0.579159	0.00856582	0.821336	0.00159597	2.29714	1.05488e-09	72.903	71.6	55.9127	91.9588	47.673	251.509	302.037	93.6504	87.1969	323.247	117.172	182.716	98.974	85.4356	122.398	162.301	314.313	124.74	170.319	350.918	59.5782	80.3212	92.9779	109.366	92.7208	132.331	131.63	158.304	166.376	106.391	59.0148	117.548	59.0996	90.478	103.251	215.708	138.991	145.176
ENSMUSG00000055044	Pdlim1	0.878527	0.00092062	0.515327	0.293574	0.745697	0.000520047	1.0364	3.79747e-10	2.22456	1.25217e-49	270.315	234.121	186.727	208.997	181.268	640.636	413.408	291.446	332.359	636.57	209.898	172.75	163.773	113.41	165.281	241.064	353.512	163.435	184.988	525.208	148.945	173.437	128.478	156.104	157.222	392.836	220.403	353.473	215.908	220.966	197.738	260.579	172.88	196.768	227.502	408.879	409.759	464.204
ENSMUSG00000042734	Ttc9	1.07829	0.00121206	0.39597	0.579103	0.770089	0.0234072	1.9647	1.98294e-10	2.74087	5.42796e-16	7.37222	4.54603	7.3847	5.97135	4.98903	45.0818	16.0374	20.1833	11.3735	31.1905	3.37186	6.64423	6.21361	4.5364	11.6144	5.37024	26.8582	8.1463	5.70447	39.7708	6.13305	4.97565	6.76203	6.54326	9.07052	23.5563	9.94876	21.6855	11.4304	13.0943	5.36498	4.9321	4.97099	6.14899	10.5001	40.7805	37.596	35.8458
ENSMUSG00000050390	C77080	0.706491	0.00121206	0.090902	0.999872	0.401837	0.183921	0.507109	0.155707	0.853652	3.86217e-05	81.0944	103.422	92.8362	75.239	85.3679	153.041	129.19	137.246	145.328	202.738	104.528	121.811	90.5412	70.3143	91.1281	90.6974	92.1889	108.448	123.054	100.597	56.0736	69.6591	41.4174	63.5631	52.4074	102.539	64.2843	99.0303	69.8526	61.3795	61.3141	114.26	78.4312	73.7878	131.251	182.439	179.626	107.538
ENSMUSG00000002233	Rhoc	0.919604	0.00133989	0.491984	0.374393	0.964245	2.32762e-11	0.882236	0.000130189	1.13304	2.4444e-08	176.933	175.022	86.5065	157.644	135.813	473.359	398.261	230.089	187.031	415.401	182.08	177.179	111.845	92.9963	159.921	239.274	288.907	115.576	195.582	431.63	118.28	98.8021	154.681	131.8	133.034	259.119	296.167	283.357	236.229	242.244	161.716	171.802	137.531	187.983	206.502	262.927	242.665	406.85
ENSMUSG00000002603	Tgfb1	0.626457	0.00133989	0.148185	0.999872	0.677158	9.3765e-07	0.226788	0.527996	0.36547	0.0157776	234.273	301.174	330.201	332.007	283.266	419.973	441.919	442.417	477.687	606.798	488.919	520.465	364.384	302.427	417.224	463.034	431.183	390.513	567.188	522.868	288.253	309.912	311.053	392.596	279.17	491.911	563.253	486.478	609.622	481.215	311.935	483.346	344.656	367.182	498.755	393.854	343.301	598.625
ENSMUSG00000004665	Cnn2	0.783989	0.00133989	0.368972	0.659788	0.662962	4.50674e-07	0.208375	0.624562	0.323273	0.145254	86.0092	123.879	149.804	121.815	121.4	230.155	290.455	160.659	187.031	283.55	221.699	245.837	169.987	128.531	183.15	276.269	280.196	176.673	204.546	432.799	146.317	142.161	176.658	190.689	172.34	260.505	303.82	273.96	257.819	258.612	141.022	207.97	167.357	220.485	224.002	162.586	157.979	276.013
ENSMUSG00000038332	Sesn1	-0.7063	0.00133989	-0.46868	0.158368	-0.624734	0.000291557	-0.746716	5.24556e-05	0.0432609	0.821943	795.38	683.041	543.303	712.979	697.91	378.45	267.289	440.803	491.588	384.211	238.559	198.22	204.162	257.819	276.065	189.152	121.951	158.853	201.286	116.973	212.904	295.696	206.242	222.471	199.551	123.324	157.65	127.944	154.946	154.676	420.768	334.561	373.929	394.414	364.003	160.976	235.07	215.075
ENSMUSG00000050708	Ftl1	0.58873	0.00133989	-0.0381353	0.999872	0.267298	0.469806	-0.4424	0.125839	-0.318814	0.0927432	150.721	153.429	141.364	161.226	131.378	252.695	259.271	246.236	200.932	184.308	225.914	221.474	122.941	123.995	236.754	239.871	121.951	134.414	199.657	201.193	117.404	125.102	136.931	157.038	146.136	121.939	218.107	108.427	199.397	211.964	190.074	220.301	127.589	208.187	175.002	103.025	111.649	136.214
ENSMUSG00000033088	Triobp	0.573654	0.00155296	-0.0529309	0.999872	0.16588	0.399446	-0.12061	0.618104	0.234502	0.134451	427.588	589.847	541.193	564.889	460.654	792.491	856.217	684.616	708.949	932.881	537.811	652.242	464.689	415.837	557.49	520.316	479.818	500.488	506.068	519.359	406.534	472.686	355.852	466.441	429.338	465.584	534.172	475.635	497.858	454.208	477.484	588.564	440.209	478.743	575.755	435.708	470.9	501.842
ENSMUSG00000029761	Cald1	0.49985	0.00157894	0.301196	0.728169	0.141761	0.537367	0.355805	0.00402725	0.732597	1.20667e-06	379.26	380.73	339.696	417.994	395.797	476.918	612.984	527.994	530.764	619.557	713.99	710.933	580.529	597.293	623.602	784.651	850.751	577.369	730.173	1259.8	601.039	523.154	637.321	551.504	721.61	621.471	744.626	656.347	726.467	648.167	491.279	489.1	475.006	454.147	504.005	656.245	559.384	659.563
ENSMUSG00000030522	Mtmr10	-0.690976	0.00157894	-0.596154	0.0403341	-1.11571	3.76671e-11	-1.19069	2.35004e-11	-0.62016	2.31409e-07	1416.28	1122.87	1106.65	1306.53	1302.69	722.496	462.411	768.579	903.562	761.333	795.758	687.678	998.616	1061.52	914.855	639.058	441.345	614.536	614.453	313.487	1067.15	1038.49	651.69	883.341	683.312	339.488	423.205	310.102	349.263	417.38	1388	1044.78	1297.98	1105.06	924.009	398.147	504.319	422.981
ENSMUSG00000035397	Klf16	0.801953	0.00157894	-0.0916769	0.999872	0.326765	0.414531	0.156558	0.762377	0.728166	0.0126512	35.2228	36.3682	30.5937	33.4395	28.8255	75.9273	76.623	49.2472	65.7136	53.8746	56.4786	44.2949	39.9447	27.2184	51.8179	42.3652	38.4725	38.6949	30.1522	52.6378	38.5506	36.9619	15.2146	24.3036	24.188	35.3345	45.9173	34.6968	36.8314	36.0093	22.9928	46.855	32.5876	29.8665	43.7504	36.4879	31.1402	51.9765
ENSMUSG00000043079	Synpo	0.935544	0.00157894	0.495348	0.317599	0.770227	0.0287382	1.83758	5.19584e-13	3.46942	8.82409e-125	104.849	142.063	165.628	83.5989	155.214	467.427	310.056	226.053	154.174	433.832	80.9245	171.643	136.699	105.093	143.839	104.421	572.007	211.295	172.764	749.796	87.615	125.102	54.9415	71.9759	65.5093	442.72	95.6611	392.507	170.186	107.209	111.132	127.413	91.6872	111.56	103.251	699.708	652.424	301.105
ENSMUSG00000002900	Lamb1	0.6853	0.00173205	0.298759	0.661481	0.466684	0.000159187	1.169	1.08422e-17	1.21507	1.41748e-20	595.511	594.393	592.886	692.676	554.337	873.164	1410.4	747.588	932.628	1241.95	1282.15	1075.26	884.552	771.945	1140.89	1152.21	1374.12	1102.8	1288.4	1713.65	1141.62	1202.68	1409.88	1273.13	1499.66	2073.65	1848.17	1780.38	1864.43	1669.52	1036.97	997.107	920.739	1199.93	1046.51	2046.54	2259.94	2957.28
ENSMUSG00000029580	Actb	0.824841	0.00178569	0.456589	0.465055	0.833317	5.26073e-13	0.418915	0.250038	0.694331	2.88968e-05	3652.52	3858.44	3347.38	5304.95	3222.91	10593	6675.11	5413.15	5564.17	11109.5	6553.2	5720.68	3523.12	3420.45	5361.37	8086.98	7689.42	4244.22	6208.91	14140.8	3941.8	4670.71	4646.36	5527.19	4871.87	7756.26	9461.27	8504.32	8375.96	9660.31	4681.33	5842.08	4497.64	5692.21	7183.82	5167.86	4367.22	10838
ENSMUSG00000001786	Fbxo7	-0.513507	0.00187511	-0.539389	0.0725777	-0.689107	0.00375619	-0.197889	0.481349	0.492176	4.7153e-05	631.553	540.978	607.655	527.867	686.823	419.973	363.514	451.298	377.853	439.503	246.988	223.689	320.001	354.596	270.704	169.461	132.113	247.444	180.913	157.913	342.575	367.487	196.099	231.819	199.551	173.208	131.63	192.278	123.195	144.856	288.176	299.214	385.528	291.638	341.253	281.708	348.998	216.867
ENSMUSG00000015202	Cnksr3	0.72829	0.00187511	0.292378	0.732848	0.32791	0.174649	0.884304	5.22474e-06	1.7	7.06047e-21	56.5203	73.873	75.9569	52.5479	74.8355	132.873	127.408	97.687	97.3067	151.699	96.0979	81.9455	85.2153	80.1431	93.8083	97.261	132.113	91.1367	92.9014	154.404	88.4911	78.8995	75.2275	73.8454	97.76	133.024	86.4777	104.09	100.334	111.301	75.8762	80.5577	76.2219	70.2741	63.0006	176.537	153.802	136.214
ENSMUSG00000047547	Cltb	0.554663	0.00187511	0.0784014	0.999872	-0.0130224	0.981823	-0.390481	0.057463	0.00813301	0.970129	289.974	279.581	225.761	278.265	230.604	406.923	448.155	349.574	336.15	436.667	295.88	341.071	253.427	213.211	377.914	344.889	286.729	211.295	330.045	424.611	219.037	191.207	300.065	339.315	343.672	224.478	287.749	245.769	326.402	306.897	312.702	385.526	338.028	375.088	343.003	220.537	225.956	310.066
ENSMUSG00000022443	Myh9	0.603903	0.00223451	0.348543	0.680473	0.509869	1.57992e-07	0.292458	0.171461	0.720024	1.66703e-08	3978.54	4503.98	3880.13	4191.89	3829.36	7587.98	6698.27	5285.59	4817.31	8000.37	5295.5	5978.7	4094.33	4290.68	5475.73	5733.62	7407.78	4635.24	5691.43	11542.9	4769.76	4762.4	5036.02	5071.03	5925.06	8109.61	7264.89	7626.06	7165.6	6982.53	6464.04	5637.39	5154.92	5376.85	6228.31	5803.72	6287.27	8007.96
ENSMUSG00000031465	Angpt2	0.909239	0.00251892	0.676075	0.0241579	-0.070233	0.892909	-0.47793	0.246551	-0.681722	0.000909364	19.6592	50.0063	44.3082	58.5192	37.6949	87.7909	88.2055	67.0084	102.362	153.117	113.8	81.9455	80.3331	60.4854	72.3664	183.781	172.038	91.1367	140.982	193.005	146.317	138.607	238.361	195.363	223.739	189.836	208.924	132.281	179.077	188.23	162.482	110.972	112.676	175.685	78.7507	65.4635	42.5329	129.045
ENSMUSG00000018293	Pfn1	0.616872	0.00254292	0.198445	0.999872	0.673981	1.5347e-05	0.110097	0.817197	0.0217034	0.936659	242.464	328.451	247.915	335.59	263.31	580.132	403.607	439.188	381.644	474.947	371.747	420.801	237.893	220.016	338.603	526.88	292.536	225.551	357.752	548.602	238.313	240.253	251.04	344.924	243.896	379.672	429.327	424.312	444.516	523.772	269.782	371.552	262.358	390.021	568.755	342.879	312.541	485.711
ENSMUSG00000021493	Pdlim7	0.852231	0.00254292	0.484972	0.126047	0.45247	0.0807657	0.879879	2.01787e-05	1.40326	5.58881e-10	144.168	165.93	182.508	94.3473	159.649	453.191	338.567	204.255	198.405	416.819	156.791	178.287	198.836	158.018	149.2	174.831	325.202	244.898	224.919	314.657	174.354	173.437	123.407	123.387	112.878	266.048	185.965	237.817	195.587	143.219	133.358	164.403	143.054	151.089	183.752	388.488	350.896	252.713
ENSMUSG00000026074	Map4k4	0.356258	0.00254292	0.240517	0.587641	0.114583	0.718726	0.211766	0.13459	0.327808	0.0097353	987.058	986.489	869.284	876.594	937.938	1236.19	1236.66	1202.12	1132.3	1207.92	903.657	1199.28	1129.1	1141.66	1074.78	1293.03	1266.69	1135.9	1329.96	1548.72	1251.14	1194.16	1315.21	1061.88	1563.15	1625.39	1404.31	1553.4	1327.2	1113.83	1300.63	1098.22	1151.61	1063.77	1284.51	1421.42	1342.06	1449.96
ENSMUSG00000084883	Ccdc85c	0.818387	0.00254292	0.0601208	0.999872	0.0729585	0.905344	-0.328453	0.388275	0.348022	0.261652	27.8506	48.8698	49.583	26.2739	28.8255	56.9455	83.7507	67.0084	77.0871	80.8118	43.8341	63.1202	45.7144	40.0716	55.3916	38.1884	42.8279	56.0058	49.7104	78.3718	29.7891	31.2755	37.1911	36.4553	36.2821	45.727	29.8463	41.2024	44.4516	22.915	32.1899	57.5412	47.5006	36.8939	36.7503	31.122	30.0009	34.0535
ENSMUSG00000046314	Stxbp6	-0.596447	0.00263757	-0.142195	0.999872	-0.338593	0.167401	0.319331	0.252252	0.878766	8.6972e-07	216.252	207.981	202.552	206.609	222.289	144.736	114.934	171.154	130.163	104.914	111.271	132.885	125.604	124.751	145.626	109.195	108.885	134.923	104.31	114.633	167.345	154.956	150.455	116.844	160.246	133.717	101.783	101.199	97.7936	147.311	149.453	106.04	163.49	115.074	133.001	213.025	185.322	154.137
ENSMUSG00000004951	Hspb1	0.599286	0.00277005	0.0852857	0.999872	0.440439	0.180909	-0.831484	0.00836586	-0.619215	8.25096e-07	258.847	325.041	222.596	303.344	226.169	469.8	360.841	381.867	419.556	480.618	369.218	438.519	230.347	167.847	419.011	594.903	237.368	205.694	381.385	376.652	181.363	182.677	185.956	282.295	227.771	250.805	352.033	171.315	472.457	318.355	284.344	475.948	249.102	365.426	463.754	123.415	111.269	215.075
ENSMUSG00000057329	Bcl2	0.717291	0.00304376	0.49726	0.13789	0.391612	0.149745	0.717434	0.000584315	0.667998	0.00132016	49.1481	47.7333	70.6821	69.2676	62.0857	119.823	124.735	88.8064	80.8783	123.344	79.2386	86.375	115.839	87.7038	83.9808	161.704	161.149	105.393	109.2	171.95	151.574	151.402	95.5136	87.8667	115.901	197.457	144.64	195.169	135.895	157.95	111.898	95.354	85.6116	85.2074	66.5006	194.781	129.118	150.553
ENSMUSG00000021838	Samd4	0.645643	0.00305235	0.203674	0.999872	0.2368	0.625064	0.357488	0.0965331	0.940181	4.69018e-07	110.583	121.606	136.089	89.5702	104.77	185.073	143.445	181.649	202.196	224.005	133.188	102.986	195.729	153.482	95.5952	152.157	211.236	120.667	158.095	193.005	151.574	140.029	126.788	103.757	117.917	248.034	114.028	239.263	116.844	85.1129	190.074	152.895	161.833	130.886	155.751	223.756	241.906	191.775
ENSMUSG00000078160	Gm16503	-0.96582	0.0031704	-0.218051	0.999872	-0.425602	0.286027	0.192501	0.795015	0.320613	0.445467	26.2123	22.7302	24.264	21.4969	48.2273	7.11818	12.4735	12.9173	8.84606	7.08876	16.0163	26.5769	43.0515	38.5594	25.909	14.9173	29.7618	35.1309	17.1134	18.7156	35.046	22.035	31.2744	16.8255	19.1489	15.2423	13.0099	13.0113	21.5908	22.0966	19.9271	10.6862	38.111	14.0548	14.0001	37.0244	37.2163	10.7538
ENSMUSG00000009569	Mkl2	-0.598204	0.00320435	-0.279154	0.462851	-0.228288	0.0159049	-0.529804	6.37671e-05	-0.00687621	0.979857	2635.98	1985.48	1976.99	1566.88	2021.67	1282.46	1051.34	1546.04	1325.65	1216.43	1427.98	1410.79	1292.88	1552.96	1779.68	1068.68	1086.67	1398.11	1202.83	1294.89	1177.55	1265.24	1123.34	1257.24	1189.25	1070.43	1012.48	998.978	1090.97	997.621	1513.69	1403.18	1416.18	1355.41	1422.76	842.977	1160.16	1050.28
ENSMUSG00000025402	Nab2	0.849364	0.00320435	0.101282	0.999872	0.536501	0.0149157	0.492617	0.117457	0.0128789	0.977554	27.0315	61.3714	56.9677	68.0734	44.347	75.9273	136.318	85.5771	111.208	146.028	78.3956	90.8045	48.8212	58.9732	67.8994	71.6032	87.1076	71.7892	70.0835	71.3534	56.9497	47.624	49.8699	40.1943	39.3056	60.2764	65.8149	79.5134	86.3632	72.0186	41.387	60.8293	48.6053	50.0703	50.7505	59.0245	54.3054	111.122
ENSMUSG00000037405	Icam1	0.795488	0.00320435	0.310232	0.88303	0.483879	0.0137752	0.854587	0.00886779	0.354704	0.14924	130.242	196.616	175.123	237.66	129.16	372.518	302.928	226.86	317.195	504.72	246.145	210.401	127.379	90.7281	222.46	206.456	298.344	159.362	202.101	411.744	102.51	100.935	131.86	137.409	95.7443	142.724	177.547	167.701	199.397	145.674	119.562	192.352	132.008	176.564	136.501	253.269	175.068	227.621
ENSMUSG00000028245	Nsmaf	-0.576723	0.00328494	-0.0788649	0.999872	-0.228377	0.385684	-0.0328599	0.952115	-0.00165161	0.994497	624.181	475.06	589.721	416.8	614.76	351.164	324.311	377.023	394.282	306.234	299.252	254.696	366.159	433.227	265.344	225.55	354.963	387.967	282.779	266.698	456.474	400.184	288.231	291.643	317.468	320.089	285.453	319.499	295.921	270.07	344.892	270.444	372.825	261.771	204.752	331.61	359.631	258.09
ENSMUSG00000046546	Fam43a	0.798614	0.00337909	0.219933	0.956383	0.506085	0.0245551	-0.30612	0.29824	0.434137	0.0127499	534.076	769.416	453.631	551.753	438.48	1477.02	820.579	846.89	779.717	1579.38	966.879	904.723	603.164	538.32	913.068	964.256	955.28	790.7	953.462	1078.49	603.667	655.364	610.273	799.213	621.834	733.71	1114.26	747.426	1360.22	986.164	487.447	792.425	496.547	684.294	791.007	450.732	448.114	532.311
ENSMUSG00000034858	BC031353	-0.837354	0.00338889	-0.449756	0.499277	-0.602624	0.0045214	-0.0575282	0.924821	-0.902182	5.57938e-05	213.794	198.889	349.191	211.386	328.722	85.4182	123.844	198.603	122.581	77.9763	118.858	94.1266	139.362	199.602	100.062	62.6528	69.6861	119.14	105.94	35.0918	143.689	168.461	117.49	106.562	115.901	106.696	79.5901	78.0677	64.7724	79.3841	184.709	101.93	180.06	129.129	124.251	143.268	209.247	112.914
ENSMUSG00000025132	Arhgdia	0.539083	0.00346881	0.134666	0.999872	0.326628	0.147398	-0.363906	0.153166	0.120756	0.49986	728.211	761.46	521.149	722.533	594.803	1151.96	1006.79	924.394	858.068	1056.22	915.459	913.582	613.816	534.54	814.792	936.212	693.231	636.429	929.014	1089.02	549.346	638.304	602.666	808.561	652.069	678.976	898.449	689.598	994.447	941.97	705.112	877.914	713.061	911.807	1086.76	551.074	536.218	720.501
ENSMUSG00000021775	Nr1d2	-0.603036	0.00365523	-0.0647124	0.999872	-0.25147	0.204649	-0.223878	0.183449	-0.27845	0.0304367	892.038	683.041	600.27	893.314	832.614	525.559	461.52	619.223	413.237	426.743	901.971	715.362	1029.24	964.742	894.306	1094.34	839.137	840.596	819.814	699.497	792.916	781.887	969.505	874.928	790.143	663.734	676.516	675.141	617.243	895.322	905.916	757.078	943.384	772.137	785.757	785.025	742.807	700.786
ENSMUSG00000049866	Arl4c	0.88111	0.00374612	0.413783	0.554032	0.948088	2.54985e-05	0.970395	0.000720249	-0.131792	0.755622	14.7444	13.6381	17.9343	16.7198	12.7497	37.9636	51.676	26.6419	31.5931	26.9373	33.7186	25.4696	25.2983	15.8774	35.7365	41.7685	56.6199	29.5303	34.2268	47.9588	24.5322	24.8782	33.8101	22.4341	41.3212	61.6621	70.4066	49.1537	68.5825	76.9289	19.1607	27.9486	25.4073	21.0822	42.0004	48.8293	44.8114	80.6531
ENSMUSG00000025161	Slc16a3	0.963643	0.00403662	0.377455	0.729237	0.505828	0.23537	0.69484	0.107811	3.31939	1.65947e-30	3.27654	3.40952	10.5496	11.9427	7.20638	79.4864	22.2741	16.1466	8.84606	66.6343	10.1156	15.5032	8.43276	6.80461	8.04071	12.5306	31.2136	6.61887	14.6686	24.5643	6.13305	4.26484	6.76203	8.41277	5.03918	16.628	8.41818	11.5656	15.2406	5.72875	3.83213	10.6862	9.38966	16.6901	17.5002	17.7073	28.1021	17.9229
ENSMUSG00000070462	Mesdc1	0.667538	0.00403662	0.160867	0.999872	0.590862	0.000332779	0.0492667	0.914352	0.262592	0.202431	200.688	296.628	186.727	207.803	186.257	457.936	409.844	268.841	318.458	384.211	236.873	260.232	180.639	161.042	225.14	231.517	250.434	190.929	251.812	294.771	160.335	152.823	124.252	204.711	166.293	228.635	267.851	243.6	289.571	242.244	155.585	281.952	202.154	261.771	264.252	232.342	213.804	272.428
ENSMUSG00000073858	Itpripl2	0.684342	0.00403662	0.0795333	0.999872	0.385915	0.204553	0.0800347	0.849775	-0.257751	0.300199	103.211	143.2	92.8362	70.4619	75.9442	173.209	188.885	153.393	165.548	160.206	131.502	180.502	118.502	97.5327	117.037	127.692	97.9961	124.74	185.803	159.083	91.9957	127.234	70.156	80.3887	97.76	115.01	143.109	114.933	181.617	98.2072	107.3	154.539	95.0012	115.074	159.251	138.439	110.51	159.514
ENSMUSG00000054737	Zfp182	-0.681449	0.00406844	-0.116599	0.999872	-0.227648	0.554246	0.253771	0.554445	-0.0991441	0.733085	147.444	143.2	186.727	128.981	203.996	80.6727	96.2242	81.5404	123.845	87.9006	116.329	73.0865	200.611	230.601	143.839	103.825	178.571	180.746	106.755	106.445	212.028	173.437	141.157	100.018	112.878	148.959	124.742	133.727	100.334	111.301	158.65	95.354	161.281	101.019	96.2509	192.098	193.677	132.63
ENSMUSG00000054855	Rnd1	0.962083	0.00406844	0.588492	0.165263	0.677545	0.00572595	0.101026	0.873599	0.626803	0.0315136	22.9358	15.9111	15.8244	15.5255	16.0758	79.4864	31.1838	29.0639	27.8019	116.256	29.5037	34.3285	19.5285	16.6335	34.8431	32.8181	143.728	40.2223	26.0776	118.143	21.0276	20.6134	33.8101	33.6511	27.2115	45.0341	42.8562	49.8766	59.6922	45.0116	21.4599	27.1266	23.198	17.5685	22.7502	32.7318	19.7474	12.546
ENSMUSG00000025969	Nrp2	0.556911	0.00415619	0.459401	0.0199803	0.302963	0.116783	0.737214	2.95775e-09	0.806044	1.59207e-06	1033.75	1213.79	1030.69	1001.99	1195.15	1726.16	2092.88	1676.83	1167.68	1725.4	1461.7	1467.27	1412.71	1333.7	1106.94	1799.03	2213.26	1625.7	1883.29	2164	1881.97	1907.81	1685.43	1548.88	1725.41	2729.76	2307.35	2310.23	2023.18	1694.07	1766.61	1506.76	1539.35	1392.31	1559.26	2954.98	2248.17	2855.12
ENSMUSG00000000489	Pdgfb	0.53789	0.00419448	0.134155	0.999872	0.432376	0.00213897	-0.126667	0.7893	-0.423341	0.00368274	1299.15	1846.82	1441.07	1468.95	1090.93	2300.36	1996.65	2057.89	2119.26	2244.3	2286.96	2316.62	1601.78	1586.99	1890.46	2186.28	1970.81	1832.41	2397.51	2420.17	1336.13	1309.31	1455.53	1518.04	1424.07	1669.73	1966.79	1972.66	2402.93	1739.09	1278.4	2082.99	1375.86	1696.24	2233.02	1090.34	1182.57	2019.91
ENSMUSG00000040606	Kazn	0.837591	0.00425458	0.31236	0.758843	0.436679	0.115783	-0.0150402	0.974149	0.617068	0.000615067	64.7117	76.146	87.5614	66.8791	100.889	109.145	168.392	140.476	133.955	313.323	153.419	198.22	181.082	176.164	212.632	170.058	304.151	204.676	194.767	359.106	133.175	108.043	125.943	97.2142	101.791	204.386	136.987	201.675	175.266	98.2072	99.6354	122.481	110.467	85.2074	99.7509	90.1465	118.484	98.576
ENSMUSG00000041515	Irf8	0.946583	0.00486433	0.411661	0.582049	0.203918	0.741981	0.507662	0.252169	2.04531	6.05764e-12	31.1271	31.8222	27.4289	37.0224	36.0319	163.718	93.5513	29.0639	48.0215	177.219	7.58667	15.5032	19.9723	9.07281	17.8683	14.9173	81.3004	15.2743	11.4089	38.601	31.5414	28.4323	9.29779	15.8908	16.1254	40.8771	16.0711	34.6968	20.3207	16.3679	36.7885	17.2624	16.57	21.0822	8.75008	32.7318	25.8235	26.8844
ENSMUSG00000037553	Zdhhc18	0.560405	0.00515453	0.117972	0.999872	0.125831	0.700693	-0.366783	0.0802197	-0.214571	0.113015	267.857	414.825	355.52	285.43	307.657	495.9	617.439	478.747	430.93	479.2	536.125	606.84	439.391	389.375	435.985	473.178	497.965	579.914	588.376	506.492	415.295	521.732	354.161	445.877	396.079	420.549	509.682	443.829	588.032	410.833	364.052	512.117	361.226	356.641	470.754	297.805	291.654	322.613
ENSMUSG00000040363	Bcor	0.640308	0.00515453	0.112177	0.999872	0.374519	0.00374657	0.00459435	0.990696	0.719415	7.53148e-05	192.497	242.076	298.553	265.128	243.354	380.823	344.803	403.665	351.315	585.531	347.301	414.157	288.045	277.477	396.675	384.867	410.132	398.659	333.304	354.428	240.065	228.88	262.874	249.579	232.81	301.382	300.759	364.316	340.372	301.987	252.154	295.104	239.712	235.418	315.003	247.366	266.97	286.767
ENSMUSG00000025950	Idh1	-0.746923	0.005264	-0.365661	0.509046	-0.278506	0.471752	-0.318208	0.157923	-0.642105	0.00203058	242.464	163.657	112.88	174.363	156.323	91.35	88.2055	104.953	107.416	55.2923	114.643	78.6234	91.8727	92.9963	105.423	88.3106	51.5387	62.1155	87.197	64.335	86.7388	71.7915	116.645	116.844	111.87	55.4266	94.1306	59.9965	80.0129	112.12	111.132	130.701	150.787	144.94	157.501	101.951	105.193	125.46
ENSMUSG00000034906	Ncaph	-0.690972	0.00541245	-0.271113	0.948149	0.0100428	0.989191	0.890942	0.00119775	-0.412036	0.236468	58.1586	65.9174	59.0776	56.1307	60.9771	30.8455	39.2025	37.9445	26.5382	34.026	29.5037	26.5769	27.9613	39.3155	23.2287	23.271	16.6956	30.0395	25.2627	14.0367	40.3029	35.5403	26.2029	30.8468	44.3447	45.0341	18.3669	51.3223	29.2111	35.1909	30.657	27.1266	37.0063	26.3528	31.5003	59.0245	42.1531	84.2377
ENSMUSG00000028211	Trp53inp1	-0.73044	0.00544919	-0.181216	0.999872	-0.31064	0.260175	-0.369036	0.0458033	-0.268323	0.223502	462.811	337.543	347.081	446.657	414.09	245.577	110.48	234.126	276.755	215.498	214.956	179.394	162.885	196.577	219.78	236.887	156.794	162.417	145.872	129.84	191.001	169.172	224.837	254.253	226.763	128.174	184.435	147.461	161.296	221.785	219.198	217.013	270.643	278.461	273.003	179.756	213.044	182.814
ENSMUSG00000056708	Ier5	0.791007	0.00580735	0.247005	0.999872	0.817742	9.12834e-05	0.15513	0.718043	0.216967	0.235246	107.307	194.343	136.089	230.494	115.302	326.25	305.601	226.053	250.217	477.782	227.6	202.649	110.07	109.63	263.557	239.274	225.754	147.652	199.657	395.368	97.2526	86.7184	107.347	146.756	123.964	147.573	230.352	203.121	270.52	241.426	106.533	200.572	140.292	183.591	232.752	173.317	157.6	225.829
ENSMUSG00000046111	5830418K08Rik	-0.649615	0.0060621	-0.0871052	0.999872	-0.198008	0.560087	-0.0292878	0.956163	-0.234712	0.278974	322.739	272.762	373.455	211.386	366.971	194.564	190.666	230.897	147.856	154.535	171.122	199.327	342.636	331.914	209.059	183.781	262.049	326.87	221.66	162.592	375.868	310.623	290.767	202.841	272.115	294.454	244.892	293.477	227.338	195.596	361.753	214.546	319.801	199.403	227.502	301.025	297.35	241.959
ENSMUSG00000025949	Pikfyve	-0.479387	0.00617055	-0.0437633	0.999872	-0.0527266	0.870756	-0.0235002	0.962564	-0.188857	0.215545	335.845	306.857	329.147	274.682	299.342	194.564	217.395	216.365	257.8	195.65	230.129	222.582	332.872	362.912	233.181	245.838	308.506	328.907	241.218	211.721	320.671	295.696	266.255	237.427	270.1	284.061	239.535	280.465	287.031	262.704	328.03	247.427	274.509	269.677	217.002	325.708	312.921	220.452
ENSMUSG00000038039	Gcc2	-0.515457	0.00735872	-0.0864895	0.999872	-0.248889	0.292246	-0.00533318	0.991255	-0.374921	0.00042983	498.034	502.336	607.655	480.096	646.357	346.418	313.62	429.5	394.282	370.033	332.128	346.607	548.573	646.438	384.167	371.143	428.279	575.841	375.68	342.73	545.841	619.113	578.153	373.901	527.098	505.075	407.899	447.444	435.626	421.472	592.447	392.924	573.321	395.292	458.504	585.952	554.447	424.773
ENSMUSG00000070285	BY080835	0.927278	0.00760887	0.424138	0.595075	0.578766	0.118422	0.0176615	0.984438	-0.447366	0.363619	4.09568	10.2286	4.21983	1.19427	5.54337	21.3545	26.7289	15.3393	10.1098	14.1775	22.76	6.64423	7.98893	5.29247	9.82754	14.9173	26.1323	12.7286	17.1134	31.5827	7.0092	10.6621	10.143	9.34752	12.094	13.1638	20.6628	18.0712	30.4811	11.4575	6.13141	13.1523	13.256	18.447	10.5001	12.3415	7.59516	14.3383
ENSMUSG00000027377	Mall	0.743084	0.00790455	0.652577	0.0331948	1.03866	1.70012e-14	0.62439	0.0111616	1.31554	2.79933e-13	80.2752	68.1905	74.9019	88.3759	63.1944	214.732	106.916	98.4943	118.79	177.219	102.842	126.24	106.519	73.3385	96.4886	174.234	204.703	110.484	176.839	283.074	79.7296	95.2481	101.43	114.975	93.7287	243.877	204.332	216.855	194.317	196.414	104.234	138.921	97.2105	144.94	168.002	175.464	165.195	261.675
ENSMUSG00000028341	Nr4a3	0.914525	0.00790455	0.385513	0.659105	-0.186374	0.720311	-0.187481	0.694113	1.06307	0.0225683	10.6488	19.3206	20.0442	47.7708	12.1954	43.8955	82.8597	32.2932	65.7136	104.914	22.76	24.3622	20.86	17.3895	27.6958	45.9454	39.1984	18.8383	34.2268	31.5827	23.656	29.1431	18.5956	28.9773	19.1489	22.1706	21.4281	20.9626	11.4304	24.5518	29.1242	37.8128	26.512	32.5018	19.2502	24.1464	26.5831	30.469
ENSMUSG00000001323	Srr	-0.637897	0.0079921	-0.0599384	0.999872	-0.143848	0.707125	-0.0442242	0.931326	-0.27433	0.315392	92.5623	84.1016	113.935	78.8218	97.009	53.3864	46.3302	67.8158	61.9224	49.6213	61.5364	70.8718	109.626	105.849	93.8083	75.1833	87.1076	114.557	70.8985	72.5231	100.757	112.307	99.7399	73.8454	75.5876	69.9761	89.5388	79.5134	82.553	98.2072	92.7376	85.4898	82.8499	65.0036	63.0006	74.0489	78.9897	55.561
ENSMUSG00000015745	Plekho1	0.577128	0.00808554	0.107848	0.999872	0.47573	0.000939514	0.0486744	0.887202	-0.340117	0.0107705	194.954	267.079	295.388	309.316	230.604	336.927	402.716	375.409	408.183	504.72	422.325	513.821	369.266	311.5	540.515	443.343	471.833	397.641	472.656	584.864	304.9	286.455	317.815	363.619	327.546	416.392	469.122	396.844	547.39	463.21	278.979	386.348	277.271	320.626	390.254	375.074	341.402	347.705
ENSMUSG00000026278	Bok	0.869747	0.00822895	0.0470107	0.999872	0.736793	0.00486198	0.523866	0.2046	-0.563464	0.157696	7.37222	15.9111	9.49461	10.7484	12.1954	30.8455	39.2025	17.7613	26.5382	24.1018	25.2889	34.3285	19.5285	13.6092	19.6551	20.8843	22.5028	13.7469	26.8925	36.2616	15.7707	18.481	20.2861	18.695	16.1254	29.099	29.8463	44.8167	31.7512	35.1909	10.73	19.7284	17.1223	14.0548	14.0001	33.2683	23.9248	19.7152
ENSMUSG00000026547	Tagln2	0.56879	0.00824261	0.280659	0.872272	0.589718	0.00018265	0.175702	0.658044	0.24764	0.124315	498.034	731.911	635.084	784.635	511.653	957.396	939.077	817.826	1101.97	1086	693.759	748.583	546.354	378.034	640.577	938.598	614.834	573.296	730.173	1048.08	429.313	518.178	443.758	667.413	427.322	733.017	811.972	727.186	793.779	829.032	610.842	875.448	588.787	875.791	997.509	670.733	738.629	1039.53
ENSMUSG00000046722	Cdc42se1	0.518907	0.00824261	0.0694511	0.999872	0.258927	0.250821	0.0953144	0.791887	0.314354	0.187183	121.232	157.975	125.54	137.341	117.519	200.495	229.869	185.686	165.548	189.979	155.948	127.348	114.952	102.825	129.545	159.914	118.321	100.81	136.092	156.744	92.8719	113.018	115.8	109.366	113.885	112.239	146.17	132.281	124.465	152.221	98.869	137.277	132.008	158.995	169.752	154	143.549	159.514
ENSMUSG00000015094	Npdc1	0.595428	0.00876469	0.201303	0.922089	0.330002	0.193821	0.259355	0.185246	0.0368556	0.881318	120.413	146.609	165.628	118.233	123.063	223.036	241.451	212.328	145.328	253.778	220.014	196.005	178.419	164.067	157.241	171.848	222.85	201.112	230.624	256.17	180.487	199.737	131.014	186.95	127.995	240.413	232.648	213.241	228.608	163.679	139.49	176.734	144.711	162.509	182.002	193.171	197.474	209.698
ENSMUSG00000032135	Mcam	0.781475	0.00876469	0.517928	0.300779	1.05659	1.61678e-09	1.40101	7.37886e-22	1.98145	1.02194e-35	521.789	531.886	450.467	648.488	456.774	1459.23	913.239	622.452	643.235	1682.87	847.179	858.213	592.069	455.909	942.55	921.294	1513.49	760.66	975.465	2600.31	487.139	526.708	613.654	619.741	599.662	1640.63	1153.29	1712.43	1084.62	952.609	579.418	638.707	493.785	707.134	598.506	1513.17	1438.52	2032.46
ENSMUSG00000007411	Mark3	-0.469487	0.00898441	-0.146188	0.999872	0.0165953	0.968904	0.11459	0.720681	-0.176855	0.274229	582.405	626.216	734.25	625.797	759.996	405.736	459.738	479.554	544.665	456.516	354.045	378.721	435.841	504.297	361.832	312.071	375.289	446.519	334.119	350.918	423.18	473.397	323.732	354.271	344.68	460.734	369.635	410.578	331.482	388.737	474.418	422.517	473.349	386.508	395.504	515.659	601.537	405.058
ENSMUSG00000029381	Shroom3	0.829168	0.00924685	0.369399	0.730898	0.709118	0.0239479	0.937454	6.88945e-06	1.24434	1.86269e-09	93.3814	76.146	80.1767	41.7994	70.9551	261	82.8597	130.788	122.581	225.423	44.6771	24.3622	34.6187	36.2912	58.0718	46.5421	73.3156	48.3686	35.8567	101.766	20.1514	30.5647	21.1313	15.8908	20.1567	51.9624	21.4281	60.7193	52.0719	32.7357	51.3506	45.2109	54.1286	64.1252	57.7505	113.22	120.383	136.214
ENSMUSG00000030036	Mogs	0.840158	0.00924685	0.241417	0.970389	0.33735	0.300115	0.183188	0.723986	-0.141446	0.728798	14.7444	21.5936	17.9343	14.3312	14.9671	40.3364	65.0404	29.8712	24.0107	32.6083	38.7763	47.617	34.6187	21.926	34.8431	42.3652	50.8128	37.6766	44.8209	45.6194	38.5506	34.8295	29.5839	31.7816	30.2351	50.5768	44.3868	44.8167	52.0719	29.4621	26.0585	45.2109	21.541	43.0429	28.0003	38.6342	31.1402	37.6381
ENSMUSG00000020099	Unc5b	0.63894	0.00940824	0.116504	0.999872	0.00443373	0.992919	0.0696002	0.869506	0.321927	0.127961	307.176	361.409	320.707	347.532	220.072	393.873	738.61	459.371	559.829	453.681	693.759	906.938	578.754	480.103	605.734	754.817	487.803	719.929	926.569	739.268	742.975	941.819	1039.66	1110.49	1053.19	870.891	1191.56	1044.52	1071.92	772.563	481.316	814.619	567.246	785.313	773.507	607.952	625.841	908.692
ENSMUSG00000048897	Zfp710	0.808228	0.00940824	0.391485	0.279866	0.569288	0.0142744	0.19201	0.624006	-0.0258805	0.95567	48.329	56.8254	35.8685	38.2166	44.9013	96.0955	165.719	102.531	46.7578	72.3053	131.502	141.744	105.188	114.166	86.661	125.306	166.956	151.216	181.728	176.629	103.386	121.548	92.1326	108.431	133.034	158.659	195.914	187.941	234.959	114.575	65.9127	93.71	53.0239	71.1526	91.0008	99.2684	91.1419	94.9915
ENSMUSG00000028656	Cap1	0.526457	0.0096623	0.203435	0.999872	0.32743	0.0569807	0.087301	0.816879	0.29504	0.0238477	412.844	406.87	363.96	552.947	412.981	728.427	572.89	573.205	586.368	752.826	522.638	528.216	373.704	365.937	526.22	582.372	542.245	382.367	487.325	788.397	382.878	397.341	475.878	534.678	482.753	541.102	573.967	526.957	615.973	661.262	414.637	542.531	484.396	542.868	670.256	477.562	469.001	654.186
ENSMUSG00000056493	Foxk1	0.492519	0.0096623	0.00072315	0.999872	0.0665358	0.86609	-0.507136	0.00168655	-0.217333	0.130048	249.017	315.949	322.817	216.163	261.647	404.55	437.464	419.005	356.37	358.691	385.234	469.526	387.907	328.133	388.635	369.95	358.593	428.699	440.874	364.955	290.006	314.887	277.243	276.687	278.162	296.532	372.696	262.394	359.423	238.152	313.468	370.73	306.545	273.191	355.253	228.049	257.476	213.283
ENSMUSG00000070348	Ccnd1	0.726804	0.00990347	0.860661	0.00214734	1.33095	2.7192e-22	0.845114	0.00329231	0.251755	0.598344	304.718	403.46	269.014	330.813	337.037	850.623	438.355	578.049	361.425	870.499	479.646	382.043	428.295	316.792	339.497	913.537	934.955	444.482	851.596	1544.04	461.731	453.495	557.022	463.637	555.317	1549.87	1275.74	1604.73	1021.12	1341.35	640.732	623.089	623.031	724.702	875.008	998.05	692.679	1776.16
ENSMUSG00000016458	Wt1	0.782542	0.0102838	0.378323	0.508398	0.20565	0.607465	0.944261	2.07268e-12	1.80478	1.03436e-17	278.506	229.575	201.497	182.723	219.517	721.309	602.292	260.768	245.162	476.365	130.659	163.891	166.88	123.995	179.576	158.124	294.714	189.401	173.579	262.019	184.868	194.761	128.478	114.975	164.277	227.942	149.997	242.877	190.507	130.943	164.782	177.556	145.263	159.874	176.752	355.757	292.034	326.197
ENSMUSG00000027777	Schip1	0.491115	0.0103241	0.304128	0.650696	0.292652	0.0396708	0.272511	0.114503	0.56215	1.26464e-05	185.125	248.895	186.727	226.911	197.344	303.709	299.364	273.685	276.755	358.691	220.857	253.588	263.191	217.747	227.82	269.705	331.735	216.895	303.967	416.423	222.542	221.061	224.837	231.819	269.092	304.846	273.973	313.717	295.921	267.615	216.899	270.444	211.543	254.744	252.002	293.513	301.528	319.028
ENSMUSG00000042622	Maff	0.817263	0.0114428	0.289049	0.940889	0.614484	0.00909458	-0.295324	0.443568	1.66255	2.87139e-06	106.488	118.197	86.5065	127.787	78.1615	339.3	251.252	102.531	131.427	336.007	75.0238	80.8381	60.8046	37.8034	94.7017	94.2775	142.276	47.3503	66.8238	143.877	48.1882	41.9376	35.5006	43.9333	34.2664	58.8908	65.0496	62.8879	97.7936	58.9243	85.8397	101.93	80.6406	90.478	78.7507	53.6586	54.3054	62.7302
ENSMUSG00000089762	Ier5l	0.819919	0.01167	0.377831	0.687394	0.945355	2.39623e-05	0.151228	0.806673	0.059608	0.883661	36.8611	78.419	37.9784	51.3536	32.7059	145.923	98.0061	71.8524	60.6587	158.788	85.9823	75.3013	40.3885	40.8276	83.0874	84.7304	127.758	61.0972	81.4925	136.858	33.2937	51.1781	32.9649	45.8029	35.2742	63.0478	85.7124	80.2363	121.924	94.9336	23.7592	46.033	28.7213	51.8272	68.2506	35.4147	34.1782	60.9379
ENSMUSG00000037921	Ddx60	-0.67222	0.0118773	-0.227662	0.999872	-0.476976	0.0104581	0.22101	0.60071	-0.470833	0.00788971	242.464	270.489	333.366	206.609	319.852	122.195	179.975	176.805	204.723	96.4071	257.104	201.542	386.575	519.418	178.683	166.477	274.389	363.019	241.218	143.877	498.529	551.586	435.305	339.315	355.766	333.945	319.891	295.645	293.381	293.803	351.023	193.996	363.435	205.552	241.502	442.684	370.644	267.051
ENSMUSG00000071350	Setdb2	-0.58571	0.0118773	-0.133463	0.999872	-0.139198	0.665635	0.139896	0.750728	-0.348317	0.0789621	127.785	122.743	166.683	128.981	154.66	83.0455	73.9501	104.146	106.153	73.7231	101.999	108.522	161.554	197.334	108.103	110.388	133.565	173.618	101.051	74.8626	196.258	175.569	169.051	147.691	154.199	194.686	156.119	153.244	125.735	133.398	143.322	109.328	134.217	138.791	106.751	189.415	177.727	102.161
ENSMUSG00000059970	Hspa2	0.587086	0.0119186	0.394172	0.548021	-0.0922894	0.816066	-0.35076	0.159536	0.582912	0.000506434	87.6474	138.654	92.8362	117.038	88.1396	185.073	160.374	163.888	131.427	188.561	110.428	142.851	93.648	77.8749	124.184	180.201	153.89	104.884	130.388	231.606	136.679	161.353	168.205	210.319	216.685	186.372	152.293	155.413	149.866	193.141	141.022	176.734	124.827	184.47	194.252	119.122	149.245	134.422
ENSMUSG00000019846	Lama4	0.559583	0.0122428	0.405477	0.0585122	0.316204	0.0235969	0.741234	5.67872e-10	0.297791	0.0365635	1137.78	1517.24	1548.68	1799.76	1622.54	1984.79	2749.52	1926.29	2186.24	2958.85	2206.04	2298.9	2839.18	2429.24	2679.34	3048.51	4178.99	3143.45	3186.36	3525.56	2745.85	2703.2	2955.85	2783.69	2971.1	4281.71	3236.41	3904.83	3465.96	3086.16	2526.91	2310.69	2163.49	2506.15	2024.77	3878.44	3526.05	4563.17
ENSMUSG00000029135	Fosl2	0.808004	0.0122959	0.371203	0.749822	0.754896	1.01166e-06	0.372988	0.107106	2.23182	4.56522e-13	252.294	346.635	358.685	419.189	263.864	824.523	770.685	356.84	386.699	1294.41	209.055	254.696	161.554	117.946	307.334	196.312	637.337	191.947	194.767	508.832	142.812	128.656	127.633	141.148	129.003	279.212	206.628	250.829	270.52	184.957	137.19	235.919	187.241	188.862	187.252	288.683	250.64	207.906
ENSMUSG00000062825	Actg1	0.80055	0.0122979	0.462356	0.441923	0.78745	1.06765e-06	0.523863	0.0759007	0.972591	7.61075e-06	241.645	368.228	346.026	560.112	276.06	1042.81	616.548	490.857	470.105	1277.39	563.1	473.955	270.292	294.11	352.898	565.665	703.394	363.528	493.029	1107.73	356.593	420.798	299.22	484.202	312.429	658.191	741.565	745.98	563.901	719.367	314.235	524.447	269.538	403.198	427.004	488.293	391.91	684.655
ENSMUSG00000021597	Ankrd32	-0.652043	0.0128711	0.0160361	0.999872	0.0752148	0.870088	0.27642	0.342648	0.238297	0.444492	117.136	76.146	99.1659	89.5702	106.987	56.9455	50.785	53.2838	82.142	43.9503	57.3215	37.6506	76.3387	85.4356	56.285	72.1999	72.5897	77.899	45.6358	51.468	70.9681	71.7915	92.9779	54.2156	84.6582	82.4471	71.1719	82.4048	76.2028	88.3864	82.774	58.3632	85.6116	73.7878	57.7505	102.488	93.0407	84.2377
ENSMUSG00000093077	Mir5105	0.634082	0.0128711	-0.129751	0.999872	0.0685058	0.931891	-0.0595859	0.948487	-0.0195219	0.970129	1122.21	1410.41	988.494	1117.84	1044.93	1510.24	3101.45	1705.89	1641.58	1609.15	1332.73	2410.75	557.894	778.749	1638.52	1018.56	909.549	651.195	1509.24	1635.28	745.604	629.064	1266.19	1254.44	2085.21	791.215	1415.02	782.123	2218.77	1326.62	1339.71	1243.71	768.295	1545.15	2010.77	555.903	689.64	2459.02
ENSMUSG00000037010	Apln	0.838811	0.0137348	0.836173	0.00610484	0.753096	0.0134145	1.51402	2.88675e-09	0.586299	0.0815949	13.9253	25.0032	23.209	11.9427	21.6191	55.7591	55.2398	38.7519	16.4284	72.3053	16.8593	21.0401	24.4106	15.1213	8.93413	39.3817	105.255	36.6583	34.2268	225.757	36.7983	46.2024	57.4772	43.9333	60.4701	164.894	94.8958	132.281	48.2618	65.4714	38.3213	55.8972	32.5876	55.3409	36.7503	125.561	96.8383	224.036
ENSMUSG00000072621	Slfn10-ps	-0.810031	0.0137348	-0.00812143	0.999872	-0.0211377	0.978031	0.839635	0.0301943	0.173864	0.744571	33.5845	28.4127	30.5937	20.3026	46.5643	16.6091	16.9283	16.1466	10.1098	11.342	11.8015	7.7516	20.4162	28.7306	11.6144	7.75701	23.2287	25.9663	14.6686	8.1881	26.2845	25.589	28.7386	9.34752	18.141	24.942	25.2545	26.0226	16.5106	13.9127	17.6278	9.04219	20.9886	7.02741	19.2502	42.3903	39.1151	23.2998
ENSMUSG00000026796	Fam129b	0.569071	0.0153516	0.0691507	0.999872	0.241899	0.221884	-0.0634053	0.804323	0.168795	0.415609	160.55	222.755	294.333	260.351	180.714	325.064	330.548	357.648	394.282	336.007	440.87	490.566	386.132	325.865	426.158	412.912	369.481	426.153	487.325	497.134	331.185	344.741	324.577	413.16	382.977	491.218	385.706	476.358	449.597	362.548	347.191	419.229	399.889	388.265	409.504	379.903	396.847	335.159
ENSMUSG00000032766	Gng11	0.649495	0.0153516	0.245134	0.999872	0.311886	0.484228	0.271706	0.513794	-0.147108	0.493389	131.062	138.654	102.331	193.472	110.313	201.682	336.785	201.025	204.723	211.245	291.665	274.628	154.453	134.58	315.375	471.984	198.896	149.179	338.194	414.084	158.583	155.667	338.947	266.404	327.546	210.621	402.542	208.903	375.934	486.944	242.957	229.343	169.566	266.163	274.753	215.171	171.271	417.604
ENSMUSG00000030695	Aldoa	0.475758	0.0158969	0.0226289	0.999872	0.116246	0.760504	-0.563839	0.00608657	-0.291884	0.0617449	610.256	784.19	680.447	776.275	562.652	1174.5	943.532	868.688	864.387	1030.71	695.445	661.101	602.277	430.202	709.37	760.187	523.372	478.086	594.08	817.64	502.91	531.683	629.714	754.345	577.49	543.181	646.669	540.691	781.079	793.841	624.637	863.118	651.753	904.78	931.009	449.659	463.305	562.78
ENSMUSG00000064356	mt-Atp8	0.865546	0.0158969	0.00437726	0.999872	0.166466	0.771632	0.719162	0.152607	-0.202484	0.718665	14.7444	6.81905	2.10991	13.137	11.0867	21.3545	64.1495	54.0912	8.84606	26.9373	15.1733	65.3349	7.98893	2.2682	33.9497	21.481	13.792	11.2012	38.3015	42.1102	1.7523	3.55403	31.2744	10.2823	26.2037	5.54266	27.5504	8.67419	45.7217	29.4621	9.96354	18.9064	6.07566	13.1764	5.25005	6.43903	13.6713	105.745
ENSMUSG00000025647	Shisa5	0.510757	0.0170803	0.0607772	0.999872	0.174309	0.565843	-0.0878454	0.843165	0.120901	0.411707	528.342	572.8	496.885	635.351	459.545	994.173	689.607	639.406	793.618	863.411	810.088	827.207	494.426	429.446	672.74	699.921	527.727	528.491	788.847	886.654	503.786	533.105	585.76	737.519	619.819	557.73	800.492	579.725	820.45	675.174	443.761	765.298	534.658	751.055	810.258	491.513	543.434	698.994
ENSMUSG00000021215	Net1	-0.698633	0.0174165	-0.298725	0.831518	-0.632947	0.000848069	-1.34308	2.50858e-12	-0.793149	6.29186e-06	398.919	296.628	190.947	253.185	294.907	138.805	119.389	205.062	209.778	103.496	241.088	279.058	261.416	263.867	226.927	279.252	135.743	180.237	249.367	119.312	291.758	250.915	289.922	343.989	328.554	157.966	220.403	142.401	173.996	236.516	416.936	344.425	456.779	292.516	386.754	101.951	147.346	186.398
ENSMUSG00000025608	Podxl	0.482869	0.0174165	0.20432	0.999872	0.0280658	0.965586	-0.205728	0.626929	0.54169	0.000522649	3580.44	3498.17	3252.43	4291.01	2567.69	4661.22	4730.13	4509.75	5392.31	5454.09	9227.92	9963.02	5932.67	4807.08	8502.61	9717.74	7597.96	6958.97	10947.7	11282	4752.24	5028.25	7935.24	8766.11	7355.18	5489.31	8766.39	5372.94	8163.86	7114.29	5609.47	8396.91	5909.96	8627.91	9586.59	4234.2	4893.94	8373.59
ENSMUSG00000019487	Trip10	0.566621	0.0176806	0.132317	0.999872	0.069133	0.859785	0.166146	0.35814	0.577533	0.00340268	214.613	263.67	352.356	251.991	278.277	377.264	536.361	377.023	333.623	508.973	329.599	341.071	273.399	310.744	296.613	316.247	396.34	299.886	327.6	382.501	269.854	276.504	251.885	223.406	281.186	330.481	222.699	320.222	284.49	228.332	270.548	312.367	275.062	268.799	255.502	324.098	316.718	336.951
ENSMUSG00000031286	Glt28d2	-0.61966	0.0176806	-0.692865	0.0403341	-0.324676	0.513755	0.0538045	0.909439	0.986178	8.8521e-09	185.944	153.429	187.782	193.472	200.67	119.823	81.9688	97.687	89.7243	170.13	71.6519	33.2212	77.6702	91.4841	55.3916	34.0115	18.8733	34.6218	44.0059	22.2248	42.9313	66.8158	14.3693	31.7816	24.188	28.4061	25.2545	34.6968	16.5106	22.915	88.9054	96.176	139.188	102.776	103.251	133.073	125.32	89.6146
ENSMUSG00000046470	Sox18	0.575392	0.0176806	0.021315	0.999872	0.771302	0.00224273	-0.210108	0.751675	-0.527531	0.000164566	946.92	1339.94	927.307	1166.8	774.409	1813.95	1262.5	1474.99	2008.06	1565.2	1643.78	1543.68	744.746	766.652	1455.37	1534.69	848.573	1077.86	1215.87	1624.75	650.979	798.947	612.809	1064.68	612.764	813.385	1799.96	1228.84	2028.26	1430.55	783.288	1474.7	718.032	1098.03	2145.52	702.928	727.237	1236.68
ENSMUSG00000026383	Epb4.1l5	-0.587626	0.0176893	-0.318952	0.7432	-0.484681	0.107837	-0.62704	0.00950568	0.0966747	0.769221	147.444	102.286	124.485	106.29	128.052	74.7409	57.9127	71.8524	94.7792	85.0651	55.6356	40.9728	55.0349	68.8021	84.8742	41.1718	45.0056	55.4966	44.8209	42.1102	56.9497	63.9726	38.8816	67.3022	39.3056	31.1775	39.795	26.0226	38.1014	44.1932	58.2484	54.2531	72.9079	65.882	84.0008	40.7805	46.7102	43.015
ENSMUSG00000072235	Tuba1a	0.684661	0.0176893	0.431412	0.546854	0.707547	0.000366473	-0.0201045	0.977039	0.183744	0.492018	186.763	226.165	194.112	306.927	159.095	516.068	279.763	290.639	329.832	520.315	339.714	292.346	191.29	134.58	214.419	437.973	331.009	181.764	374.865	567.318	190.125	204.002	224.837	326.228	269.092	351.266	497.438	372.99	388.634	519.68	280.512	468.55	298.26	420.766	420.004	256.488	216.462	469.58
ENSMUSG00000038366	Lasp1	0.487104	0.018005	0.174764	0.999872	0.107842	0.630272	-0.33137	0.0285443	-0.421744	0.000679708	518.512	723.955	731.085	665.208	585.38	960.955	762.666	852.541	1026.14	1059.06	815.146	915.797	748.296	539.832	846.062	901.007	871.076	758.115	825.519	1121.77	591.401	647.545	664.369	733.78	784.096	726.781	779.064	717.789	816.64	693.997	764.893	859.008	764.981	847.682	962.509	594.537	653.563	724.086
ENSMUSG00000002428	Hltf	-0.522138	0.0180593	-0.137507	0.999872	-0.22967	0.164792	0.0647525	0.873636	-0.410327	0.018001	244.102	282.99	295.388	278.265	322.624	169.65	158.592	212.328	243.899	165.877	203.997	181.609	287.158	315.28	250.156	223.163	233.013	251.008	215.955	187.156	276.863	262.288	271.326	239.297	266.068	234.177	198.21	219.023	220.988	252.883	279.746	213.724	298.26	260.014	229.252	346.098	306.465	225.829
ENSMUSG00000042745	Id1	0.602211	0.0180593	0.0395107	0.999872	0.394073	0.174074	-0.38721	0.343851	-0.0611586	0.804333	865.826	1113.78	779.613	1339.97	740.04	1834.12	1936.96	1186.78	1482.35	1443.27	1105.97	1044.25	604.496	601.074	1016.7	1299.6	571.281	701.091	796.182	1190.78	583.516	637.594	418.4	886.145	556.325	597.222	916.816	797.303	903.003	1062.27	689.784	1413.05	722.451	937.281	1716.77	590.781	577.992	880.015
ENSMUSG00000004846	Plod3	0.46533	0.0184246	0.0428126	0.999872	0.218754	0.339098	0.0913179	0.738412	0.103943	0.50642	230.177	298.901	286.948	286.625	230.604	338.114	430.336	326.162	375.326	418.237	315.268	399.761	275.618	247.99	311.801	279.849	333.912	280.538	361.012	354.428	247.95	245.939	252.731	245.84	234.826	329.095	280.096	266.009	358.153	229.15	246.023	346.891	280.585	336.437	309.753	326.244	318.617	336.951
ENSMUSG00000044813	Shb	0.648288	0.0184246	0.388614	0.467646	0.0776917	0.89462	0.303279	0.377424	0.206197	0.538766	33.5845	39.7778	31.6487	21.4969	32.1515	61.6909	56.1308	48.4398	49.2852	60.9633	35.4045	40.9728	54.591	44.608	46.4575	46.5421	76.945	63.6429	69.2686	61.9956	46.4359	42.6484	45.6437	42.9986	48.3761	49.8839	37.4992	74.4535	44.4516	36.0093	49.0513	54.2531	35.9016	34.2586	50.7505	64.3903	60.7613	46.5996
ENSMUSG00000021411	1300014I06Rik	0.588851	0.0187455	0.207607	0.987132	-0.0999376	0.77666	-0.437728	0.034674	0.809465	2.88726e-05	276.868	339.816	300.663	265.128	236.702	588.436	523.887	319.703	341.205	507.555	170.279	174.965	186.852	146.677	236.754	199.892	289.633	179.728	189.877	238.625	162.964	194.05	131.014	186.016	156.214	157.966	127.803	164.81	172.726	157.131	176.278	231.809	248.55	239.81	266.002	172.781	203.55	148.76
ENSMUSG00000022602	Arc	0.800672	0.0187455	0.864981	0.00474519	0.152383	0.812645	0.693925	0.0755327	0.993132	0.00108801	90.924	81.8285	62.2424	93.153	61.5314	975.191	441.919	101.724	82.142	755.662	10.1156	15.5032	13.7587	9.82887	19.6551	44.752	118.321	16.8017	33.4119	120.482	17.523	22.7458	10.143	15.8908	18.141	29.099	9.94876	27.4683	16.5106	16.3679	25.2921	50.9651	23.7503	57.0977	64.7506	68.1464	44.4317	93.1992
ENSMUSG00000025880	Smad7	0.601896	0.0187455	-0.0590209	0.999872	0.557625	0.00380725	-0.366136	0.150668	0.554555	0.0194794	310.452	580.755	509.544	597.135	355.884	888.586	790.286	686.231	823.948	639.406	799.973	903.615	659.531	536.808	787.99	821.05	595.961	647.631	717.949	741.608	413.543	489.035	453.901	548.699	469.651	546.645	693.352	747.426	1013.5	680.085	572.52	906.685	678.817	759.839	969.509	458.245	570.776	681.071
ENSMUSG00000065259	Snora30	0.721498	0.0187455	-0.0722483	0.999872	-0.320858	0.483399	-0.586827	0.164521	0.102884	0.836295	18.8401	32.9587	18.9892	19.1083	23.2821	32.0318	55.2398	46.8252	34.1205	48.2036	17.7022	31.0064	15.534	29.4866	28.5892	22.0776	13.0661	16.8017	35.8567	24.5643	23.656	19.9026	29.5839	25.2383	39.3056	16.628	20.6628	14.457	36.8314	15.5495	39.0877	21.3724	17.6746	22.8391	26.2502	15.0244	9.49395	25.0921
ENSMUSG00000070436	Serpinh1	0.555577	0.0187455	0.305453	0.872272	0.845577	9.12734e-09	0.448042	0.138111	0.390616	0.0142094	664.318	806.92	588.666	788.218	480.61	1104.5	1098.56	780.689	945.265	1223.52	1272.03	1367.6	854.372	549.661	1181.98	1699.98	1231.85	768.298	1650.22	1858.7	719.319	779.044	780.169	1065.62	989.694	1918.45	1606.34	1446.42	1779.34	1478.84	859.164	1716.37	992.542	1389.67	1478.76	1363.47	1455.23	2204.52
ENSMUSG00000002679	Med6	-0.589899	0.0189022	0.0736097	0.999872	0.215808	0.573994	0.00100306	0.997782	-0.0890307	0.801852	77.8178	56.8254	71.7371	72.8504	68.1834	48.6409	37.4205	45.2105	41.7029	43.9503	68.2801	40.9728	66.5744	71.8264	44.6706	61.4594	87.8335	53.9692	59.4895	53.8075	56.9497	44.7808	58.3225	70.1064	53.4153	47.8054	67.3454	73.7306	60.9622	90.0232	69.7448	59.1852	68.4892	59.733	45.5004	70.8294	59.2422	55.561
ENSMUSG00000032501	Trib1	0.70597	0.0189022	0.363627	0.397231	0.180173	0.605223	0.124476	0.805699	0.572419	0.194452	169.561	167.067	101.276	175.558	144.128	386.755	326.093	181.649	166.811	365.78	174.494	161.676	147.795	142.141	162.601	261.948	209.784	144.597	219.215	233.946	131.422	191.207	117.49	199.102	163.269	201.614	155.354	196.615	161.296	216.056	141.022	241.673	166.804	230.148	206.502	171.171	138.232	252.713
ENSMUSG00000061313	Ddhd2	-0.550915	0.0189022	-0.0455791	0.999872	-0.254776	0.227798	0.0710802	0.898783	-0.660864	0.00288672	115.498	107.968	100.221	93.153	138.03	66.4364	67.7133	79.1184	72.0322	77.9763	107.056	64.2276	101.193	127.019	95.5952	76.3767	114.692	110.484	88.8268	88.8993	114.776	95.2481	99.7399	104.692	96.7522	83.8327	81.8859	89.6333	83.8231	87.5681	97.3361	71.5155	96.6582	78.18	64.7506	117.512	105.573	75.2763
ENSMUSG00000035621	Midn	0.679583	0.0191392	0.37743	0.280138	0.640818	0.0001638	0.165825	0.661796	1.01059	6.3311e-07	457.896	579.619	431.477	377.389	481.719	1144.84	976.497	558.673	472.632	1060.48	428.226	506.069	392.345	371.985	461.001	507.189	628.627	545.802	479.991	782.548	385.506	388.1	266.255	308.468	290.257	517.546	476.01	588.399	650.264	459.937	292.008	488.278	397.68	395.292	631.756	551.61	400.645	537.688
ENSMUSG00000046841	Ckap4	0.512122	0.0191392	0.11105	0.999872	0.660185	0.00192623	0.485082	0.170974	0.618142	0.00147908	119.594	103.422	83.3416	137.341	95.9003	173.209	158.592	159.044	150.383	157.37	177.022	176.072	90.985	71.8264	107.21	164.687	100.174	85.5361	151.576	204.702	76.225	65.3942	126.788	111.236	114.893	184.293	169.894	178.544	140.975	164.497	108.833	176.734	124.275	151.968	241.502	165.805	164.055	354.874
ENSMUSG00000034595	Ppp1r18	0.573248	0.0192233	0.140934	0.999872	0.21141	0.448901	0.255054	0.263385	0.829856	1.32216e-05	320.282	379.594	304.882	310.51	352.004	638.264	691.389	417.39	351.315	544.417	277.335	303.42	276.062	260.087	301.08	258.965	358.593	291.739	281.964	404.726	246.198	253.047	208.778	200.972	302.351	327.017	245.658	313.717	313.702	236.516	273.614	344.425	283.347	255.622	332.503	445.903	341.402	365.628
ENSMUSG00000026305	Lrrfip1	0.534302	0.0194702	0.249845	0.872272	0.14701	0.731999	0.861857	2.25325e-08	0.843186	2.00885e-07	126.147	172.749	208.881	154.061	182.377	213.545	300.255	276.107	214.833	276.462	171.965	230.333	209.931	213.967	201.018	181.395	277.293	241.843	220.845	359.106	255.836	216.085	231.599	157.973	260.021	331.174	196.679	312.994	236.229	196.414	202.337	201.394	207.125	181.834	159.251	423.903	382.796	354.874
ENSMUSG00000049411	6030446N20Rik	-0.72816	0.0201583	-0.176117	0.999872	-0.109912	0.791775	0.0342254	0.951141	0.506747	0.00789499	205.603	169.34	109.716	93.153	147.454	116.264	51.676	85.5771	50.5489	66.6343	80.9245	54.2612	71.4565	79.3871	65.2191	44.752	50.8128	77.899	66.8238	63.1653	84.9865	62.551	64.2392	65.4326	62.4858	63.7406	65.8149	51.3223	57.1521	76.1106	58.2484	51.7871	67.9369	66.7604	64.7506	66.5367	79.7492	41.2227
ENSMUSG00000037358	4930578C19Rik	-0.45289	0.0207687	-0.156288	0.999872	-0.365052	0.0151093	-0.272488	0.110486	-0.224138	0.221439	566.022	594.393	621.37	562.501	625.846	329.809	445.482	459.371	510.544	364.362	621.264	719.792	810.876	849.82	667.379	531.654	630.078	774.407	791.292	519.359	795.544	697.301	607.737	621.61	642.999	586.136	570.14	503.103	488.968	452.571	640.732	602.539	699.253	629.832	558.255	532.83	608.372	487.503
ENSMUSG00000032966	Fkbp1a	0.519341	0.0211644	0.440391	0.299216	0.647657	1.4572e-11	0.375017	0.025258	0.480883	0.000122532	441.514	447.784	418.818	524.284	420.742	894.518	615.657	535.26	557.302	771.257	563.943	489.458	419.419	361.4	453.854	720.209	689.602	430.735	590.006	972.044	438.951	455.627	445.448	489.81	470.659	747.566	759.167	689.598	664.234	824.94	460.622	616.513	508.698	594.695	574.005	758.733	620.145	752.763
ENSMUSG00000037242	Clic4	0.668093	0.0211644	0.330349	0.781508	0.475631	0.0038756	-0.102544	0.792321	0.747688	1.601e-06	2229.69	2402.58	2030.79	3241.25	1960.69	5381.35	2798.52	2780.45	4187.98	5951.72	2633.42	2166.02	1587.58	1368.48	2296.96	2762.69	2929.72	1573.76	2364.1	4405.2	1202.08	1308.6	1587.39	1895.68	1629.67	1974.57	2301.22	2031.93	2278.46	2369.25	1958.99	2766.09	2550.12	2788.13	2856.03	1928.49	1876.76	2776.26
ENSMUSG00000041598	Cdc42ep4	0.501058	0.0211644	-0.160089	0.999872	-0.179291	0.602733	-0.475318	0.0752061	0.0134203	0.945109	561.107	551.206	438.862	463.377	409.101	785.373	712.772	600.654	577.522	888.93	580.802	378.721	318.226	311.5	427.051	374.723	240.272	276.465	418.871	438.648	241.817	301.382	171.586	288.838	231.802	256.348	168.364	233.48	218.448	208.69	399.308	560.616	430.819	512.123	598.506	240.927	295.072	406.85
ENSMUSG00000008398	Elk3	0.334361	0.0223933	0.152941	0.999872	0.137211	0.67809	-0.111704	0.564578	0.267555	0.0223283	850.262	1013.76	1002.21	1024.68	887.493	1151.96	1226.86	1166.59	1252.35	1280.23	1658.11	1738.57	1243.17	1131.83	1647.45	1638.52	1719.65	1495.35	1682	1861.04	1286.19	1220.46	1585.7	1606.84	1462.37	1298.37	1851.23	1293.18	1933.01	1640.06	1050	1266.73	1070.42	1214.86	1286.26	1177.81	1042.44	1150.65
ENSMUSG00000027022	Xirp2	0.827984	0.0232361	0.339042	0.650696	0.171428	0.797212	1.03886	0.016563	3.32057	7.89507e-19	12.287	9.09206	4.21983	21.4969	3.88036	64.0636	20.4922	26.6419	12.6372	49.6213	21.9171	34.3285	10.2081	10.5849	25.909	80.5536	14.5179	11.7103	53.785	155.574	9.63765	7.10807	34.6554	43.9333	35.2742	34.6416	32.9074	22.4083	13.9705	61.3795	10.73	41.1009	10.4943	37.7723	3.50003	41.8537	50.5078	374.589
ENSMUSG00000046223	Plaur	0.786431	0.0232361	0.763741	0.0241579	0.924269	0.000408287	0.85813	0.000675815	2.05631	5.3437e-16	40.9568	45.4603	29.5388	27.4682	29.3799	392.686	154.137	38.7519	45.494	330.336	26.9748	31.0064	30.1804	17.3895	27.6958	53.1057	135.743	37.1675	37.4865	154.404	29.7891	24.8782	21.1313	21.4993	43.3369	75.5188	44.3868	88.1876	69.8526	47.4668	38.3213	40.2788	29.826	41.2861	49.0005	89.0733	53.1661	89.6146
ENSMUSG00000011179	Odc1	0.712047	0.0232924	0.562849	0.22775	0.930518	5.83188e-09	0.565336	0.0348523	1.22568	2.58462e-07	31.9463	27.2762	24.264	38.2166	25.4995	87.7909	42.7663	44.4032	42.9666	66.6343	43.8341	44.2949	34.6187	24.9502	33.9497	60.266	99.4478	33.6035	44.8209	141.537	42.9313	44.7808	49.0247	44.8681	40.3134	98.3822	84.9471	96.1389	87.6332	87.5681	60.5477	43.5669	35.9016	41.2861	57.7505	76.1952	60.3815	91.4069
ENSMUSG00000020476	Dbnl	0.451173	0.0232924	-0.0657189	0.999872	0.0480075	0.893304	-0.0475182	0.898783	0.235906	0.156329	144.168	192.07	177.233	161.226	160.758	228.968	287.782	224.438	212.305	215.498	213.27	242.514	165.548	178.432	188.51	173.638	190.185	163.435	193.137	221.079	178.735	176.28	181.729	211.254	227.771	191.915	195.149	193.724	232.419	208.69	153.285	186.598	139.188	158.117	194.252	147.025	150.384	177.437
ENSMUSG00000025898	Cwf19l2	-0.481161	0.0232924	-0.140055	0.999872	-0.359815	0.0388231	-0.0299378	0.952642	0.105663	0.59254	221.986	190.933	272.179	208.997	234.485	151.855	159.483	188.108	152.911	126.18	169.436	173.857	261.416	297.134	217.099	188.555	202.525	228.096	182.543	200.023	262.845	238.831	285.696	209.384	314.445	197.457	198.975	204.566	194.317	217.693	261.351	170.98	250.207	172.172	218.752	253.805	228.614	215.075
ENSMUSG00000027540	Ptpn1	0.410561	0.0232924	0.0446748	0.999872	0.137605	0.573763	-0.056292	0.845003	0.606683	5.26532e-06	167.104	182.978	161.408	171.975	170.736	213.545	247.688	223.631	207.251	267.955	181.237	213.723	146.908	156.506	180.469	177.218	183.652	166.999	178.469	203.533	151.574	147.137	152.146	157.038	149.16	158.659	191.322	156.858	190.507	151.403	183.176	194.818	181.165	192.375	201.252	167.415	189.499	182.814
ENSMUSG00000028849	Mtap7d1	0.401371	0.0232924	0.0709177	0.999872	0.0946232	0.790192	-0.296653	0.264925	-0.395689	0.00408844	739.679	1004.67	791.218	871.817	715.095	1141.28	1031.74	1115.73	1046.36	1203.67	1003.97	1357.64	909.85	867.965	1110.51	1117.61	961.087	1008.61	1232.98	1252.78	799.049	828.801	894.278	1006.73	1066.29	899.297	986.458	876.816	1317.04	902.688	740.368	1020.12	785.417	983.838	1373.76	785.025	714.705	802.947
ENSMUSG00000029581	Fscn1	0.673611	0.0232924	0.567796	0.0331948	0.824287	1.63088e-12	0.771131	0.000351484	0.662589	6.24155e-08	468.545	490.971	329.147	347.532	427.394	1150.77	788.504	640.213	374.062	781.181	504.935	597.981	407.879	364.424	424.371	772.121	708.475	554.457	702.465	996.608	590.525	673.845	482.64	628.153	523.066	991.443	1154.06	1011.99	1071.92	1104.01	488.98	563.904	397.68	523.542	742.007	905.221	720.401	1123.77
ENSMUSG00000031872	Bean1	0.815989	0.0232924	0.372442	0.602658	0.846675	0.0103702	0.834065	0.0710827	1.8517	4.91473e-07	4.91481	4.54603	5.27478	4.77708	4.98903	52.2	8.01868	14.532	5.05489	22.684	3.37186	3.32212	8.43276	3.78034	0.893413	4.17685	16.6956	5.60058	4.88955	28.0735	1.7523	3.55403	0.845253	1.8695	1.00784	14.5495	3.82645	13.0113	3.81014	9.82072	1.53285	4.11009	9.94199	7.02741	8.75008	24.683	17.8486	10.7538
ENSMUSG00000042594	Sh2b3	0.466236	0.0232924	0.165941	0.880763	0.337366	0.0235799	-0.121593	0.618497	0.430164	0.000307848	727.392	733.047	658.293	494.428	603.119	1026.2	976.497	755.662	829.002	998.097	690.387	824.992	679.503	623.756	694.182	744.673	802.842	885.91	729.358	822.319	615.057	688.061	564.629	545.895	569.427	739.945	759.167	839.951	866.172	652.259	559.491	721.731	595.967	574.491	761.257	574.684	574.194	609.379
ENSMUSG00000053175	Bcl3	0.788334	0.0232924	0.365261	0.759745	1.31029	6.99286e-08	0.418129	0.375867	0.94007	0.000520395	44.2333	72.7365	64.3524	58.5192	68.1834	145.923	58.8037	95.265	120.054	299.146	59.8504	76.4087	27.5174	28.7306	103.636	69.2164	153.89	61.6064	50.5253	188.326	21.9037	19.1918	21.1313	18.695	9.07052	69.2833	52.8049	63.6107	82.553	36.8277	20.6935	50.1431	38.111	35.1371	38.5004	65.4635	33.7985	26.8844
ENSMUSG00000031351	Zfp185	-0.609027	0.0234734	-0.142146	0.999872	0.230525	0.607354	0.393509	0.256397	0.277305	0.374388	59.7969	61.3714	61.1875	50.1593	61.5314	37.9636	27.6199	42.7885	31.5931	38.2793	30.3467	19.9327	69.6812	52.1686	26.8024	36.3983	41.3761	45.8229	24.4477	18.7156	39.4267	47.624	27.0481	33.6511	34.2664	67.8976	35.9686	48.4309	35.5613	36.0093	52.8834	38.6348	47.5006	39.5292	43.7504	69.7562	78.2301	59.1456
ENSMUSG00000032231	Anxa2	0.591707	0.0234734	0.226073	0.955473	0.39994	0.00931346	0.149704	0.463721	0.122486	0.503758	294.069	488.698	502.159	643.711	419.079	683.346	760.884	636.177	750.652	969.742	746.023	668.853	688.823	503.541	704.009	895.636	748.399	521.363	813.295	1062.11	480.13	447.097	595.904	633.762	611.756	703.918	742.33	716.344	796.319	786.476	732.703	861.474	802.539	965.391	871.508	868.733	919.014	1007.27
ENSMUSG00000029482	Aacs	0.75895	0.0236517	0.25385	0.989968	0.875202	8.298e-05	0.069688	0.909659	0.421636	0.185967	21.2975	25.0032	17.9343	13.137	19.4018	59.3182	40.9844	24.2199	27.8019	58.1278	46.363	36.5433	24.4106	22.682	29.4826	40.5751	51.5387	35.64	25.2627	54.9772	22.7799	21.3242	24.5123	21.4993	20.1567	48.4983	51.2744	50.5994	41.9115	36.0093	21.4599	21.3724	27.0643	30.7449	31.5003	28.9756	23.9248	23.2998
ENSMUSG00000004451	Ralb	0.549858	0.0243434	0.183474	0.999872	0.300177	0.19065	0.330964	0.114432	1.02456	1.20618e-13	194.135	186.387	186.727	194.666	194.018	360.655	235.215	245.429	238.844	405.477	265.534	286.809	200.167	186.749	318.948	268.512	295.44	213.84	270.555	448.006	182.239	193.339	288.231	259.861	264.053	297.918	308.411	268.9	297.191	329.812	235.293	244.139	228.113	260.893	285.253	289.22	268.109	344.12
ENSMUSG00000013089	Etv5	0.734126	0.0243434	0.467361	0.258092	0.529354	0.0157521	-0.270249	0.504771	-0.612128	0.0375776	13.1062	21.5936	28.4838	32.2453	21.0648	45.0818	52.5669	37.9445	30.3294	68.0521	39.6193	36.5433	38.6132	27.9745	55.3916	73.3933	58.7976	48.8778	63.5641	58.4864	45.5598	44.7808	31.2744	43.9333	40.3134	54.0409	68.1107	62.165	67.3125	64.653	45.2191	46.855	41.9773	38.6508	33.2503	28.9756	26.2033	46.5996
ENSMUSG00000018604	Tbx3	0.511388	0.0243434	-0.0178175	0.999872	0.44836	0.0688352	-0.248812	0.419703	0.0112525	0.973937	775.721	686.451	605.545	696.259	547.131	1264.66	1047.77	793.606	1045.1	772.675	850.55	770.731	630.238	632.072	824.62	866.995	577.814	616.573	825.519	780.209	349.584	433.592	541.807	586.09	497.871	495.375	680.342	706.224	944.915	644.075	595.513	965.048	753.382	732.608	1092.01	553.757	642.551	808.324
ENSMUSG00000006333	Rps9	0.393044	0.0244162	0.0250826	0.999872	0.127802	0.774913	-0.296992	0.124373	-0.173024	0.318393	309.633	386.413	300.663	359.475	299.896	482.85	427.663	413.353	439.776	445.174	332.971	383.151	219.696	179.188	336.817	420.669	219.947	177.691	298.262	376.652	260.217	233.855	317.815	420.638	327.546	270.205	384.175	279.02	367.043	441.114	315.001	427.449	327.533	405.833	376.253	279.025	282.54	353.081
ENSMUSG00000055491	Pprc1	0.719168	0.0247786	0.53405	0.146391	0.737134	0.0202282	0.801857	0.000114041	1.43184	2.80233e-11	165.465	118.197	117.1	77.6275	105.324	332.182	204.031	198.603	106.153	310.488	134.874	133.992	131.374	133.824	104.529	161.704	306.328	156.816	150.761	286.583	129.67	135.053	66.775	93.4752	105.823	347.109	176.782	328.174	168.916	91.66	130.292	108.506	82.8499	79.9368	78.7507	203.903	153.422	168.475
ENSMUSG00000031803	B3gnt3	0.483538	0.0248963	0.216036	0.999872	0.389366	0.00885851	0.208382	0.584875	1.08575	4.92491e-21	305.537	473.924	384.004	443.074	379.721	653.686	548.834	481.976	529.5	662.09	542.869	502.747	366.603	303.939	543.195	485.708	496.513	469.43	521.552	774.36	286.501	338.344	311.898	389.792	289.249	433.02	449.99	420.698	482.618	385.463	292.008	511.295	331.952	441.849	560.005	438.391	396.088	539.48
ENSMUSG00000054758	Gm9956	-0.628068	0.024947	-0.144112	0.999872	-0.371052	0.314933	-0.685453	0.042847	0.18035	0.525432	85.19	79.5555	94.9461	68.0734	117.519	47.4546	52.5669	73.4671	46.7578	41.1148	37.9334	43.1875	85.6591	88.4599	53.6048	46.5421	48.6351	92.6641	23.6328	46.7891	137.556	111.597	84.5253	54.2156	81.6346	61.6621	66.5801	99.0303	52.0719	62.1979	101.168	56.7192	117.095	60.6114	52.5005	45.6098	56.9637	51.9765
ENSMUSG00000007041	Clic1	0.569929	0.025027	0.299326	0.840649	0.485808	0.00357602	0.524086	0.0538717	0.661391	1.59606e-07	359.6	311.403	320.707	432.326	277.723	675.041	462.411	430.307	423.347	704.623	442.556	379.829	302.248	229.844	375.233	437.973	443.523	287.157	445.764	693.649	252.331	256.601	290.767	365.488	367.86	417.778	431.623	430.095	441.976	497.583	275.147	402.788	277.271	484.892	435.754	440.537	448.114	661.356
ENSMUSG00000025959	Klf7	0.489863	0.025027	0.121888	0.999872	-0.164854	0.280273	-0.44675	1.04763e-05	0.261326	0.172026	1057.5	1049	888.274	1061.71	1072.64	1687.01	1489.69	1144.79	1229.6	1935.23	1183.52	1465.05	1480.62	1245.24	1538.46	1577.06	1532.37	1396.58	1400.86	1708.97	1299.33	1322.81	1362.55	1249.76	1345.46	1143.87	1198.44	1057.53	1361.49	1150.66	1287.6	1360.44	1341.06	1196.42	1289.76	970.684	897.748	989.345
ENSMUSG00000034993	Vat1	0.476893	0.025027	0.079083	0.999872	0.157244	0.526828	-0.328059	0.137432	0.443633	0.000883798	212.975	181.841	186.727	226.911	161.866	272.864	236.106	254.309	305.821	327.501	290.823	302.313	169.543	162.554	212.632	272.092	224.302	170.563	276.259	281.904	160.335	183.388	207.087	238.362	207.614	211.314	244.127	225.529	231.148	216.874	213.066	269.622	232.532	264.406	337.753	178.683	213.804	231.206
ENSMUSG00000043259	Fam13c	-0.482964	0.025027	-0.336076	0.499277	-0.670377	6.72946e-05	-0.763952	6.88026e-06	-1.02118	1.563e-07	289.974	255.714	196.222	250.797	230.05	138.805	178.193	176.805	197.141	151.699	300.095	345.5	260.528	278.989	359.152	260.158	172.038	265.264	274.63	197.684	312.786	290.72	300.065	333.707	355.766	160.737	204.332	148.907	236.229	221.785	219.964	220.301	191.659	248.595	201.252	118.586	119.624	107.538
ENSMUSG00000050721	Plekho2	0.716022	0.025027	0.512956	0.175784	0.563791	0.000418017	0.236201	0.467125	1.0098	7.89281e-06	134.338	164.794	125.54	132.564	157.986	344.045	443.701	152.586	142.801	323.247	126.445	213.723	144.245	125.507	184.043	195.119	322.298	214.349	199.657	353.258	151.574	147.137	147.919	143.952	176.371	214.085	242.597	226.975	299.731	200.506	124.161	131.523	141.949	135.278	187.252	226.439	131.396	148.76
ENSMUSG00000026121	Sema4c	0.657738	0.0257902	0.1934	0.999872	0.502003	0.0141864	0.176299	0.427455	1.52813	3.7119e-08	305.537	337.543	235.255	346.338	240.582	699.955	708.317	321.318	327.304	548.67	343.929	370.97	229.46	218.503	339.497	260.755	568.377	282.575	299.892	403.556	266.35	231.723	267.945	266.404	285.217	333.945	418.613	346.968	551.2	310.989	216.899	284.418	213.753	262.65	246.752	305.854	269.628	274.221
ENSMUSG00000071337	Tia1	-0.517594	0.0257902	-0.0050587	0.999872	-0.133206	0.680364	0.364556	0.264029	0.0621525	0.798098	251.474	209.117	331.256	243.631	308.766	173.209	178.193	177.613	221.152	147.446	228.443	184.931	321.776	356.864	204.592	208.843	355.689	287.666	237.958	208.212	349.584	307.779	366.84	269.209	253.974	295.147	273.208	340.462	227.338	274.98	295.841	209.614	296.05	219.607	220.502	456.098	396.467	290.351
ENSMUSG00000070643	Sox13	0.452393	0.0258515	0.0897664	0.999872	0.192707	0.372425	-0.0659612	0.817136	-0.344523	0.0131672	353.047	522.793	428.312	327.23	383.601	563.523	640.604	551.407	509.28	571.354	507.464	798.415	715.897	602.586	619.135	575.212	655.485	847.215	761.955	660.896	606.296	577.886	539.272	565.525	557.333	629.092	652.792	760.437	759.488	512.314	461.389	597.607	481.634	462.931	616.006	524.781	541.155	489.296
ENSMUSG00000071076	Jund	0.731086	0.0261096	0.35646	0.749822	0.528313	0.0196575	0.168077	0.744364	1.01979	0.000555019	392.366	560.298	247.915	544.587	284.375	1192.3	1119.94	459.371	505.489	846.398	289.98	354.359	203.718	146.677	310.014	431.409	344.075	201.112	350.418	596.561	212.028	251.626	147.074	270.143	253.974	270.898	309.942	370.099	433.086	356.001	212.3	490.744	250.759	374.21	500.505	342.342	281.78	510.803
ENSMUSG00000017774	Myo1c	0.45851	0.0268971	0.137914	0.999872	0.261637	0.00716571	-0.137719	0.422728	-0.0508763	0.759511	1200.03	1682.03	1672.11	1590.77	1510.01	2013.26	2409.17	1940.02	1804.6	2682.39	1888.24	1986.63	1765.11	1552.21	1902.08	1975.65	2265.52	1710.21	1955	2225.99	1365.04	1388.21	1375.23	1485.32	1362.59	1814.53	1587.21	1664.72	1830.14	1585.23	1680.01	1961.33	1806.13	1848.21	2021.27	1647.32	1636	1708.05
ENSMUSG00000022142	Nup155	-0.394383	0.0277283	0.0838431	0.999872	-0.0526699	0.864278	0.165303	0.464095	0.0707803	0.730088	286.697	271.625	253.19	241.242	248.343	193.377	180.866	189.723	219.888	189.979	186.295	150.603	230.791	242.698	180.469	215.406	220.673	241.334	185.803	204.702	265.473	227.458	219.766	230.884	216.685	218.242	201.271	251.552	222.258	234.06	219.964	199.75	214.305	215.215	190.752	243.61	205.829	243.752
ENSMUSG00000023452	Pisd	0.637153	0.0277283	0.389082	0.631455	0.742438	0.000325471	1.06577	5.23683e-05	1.14907	2.88005e-06	31.9463	36.3682	36.9235	38.2166	39.9123	77.1136	67.7133	47.6325	44.2303	83.6473	33.7186	45.4022	35.0625	32.5109	37.5233	34.0115	61.7012	41.7498	49.7104	92.4085	30.6652	34.1187	27.8934	28.0426	32.2507	60.9693	46.6826	60.7193	55.8821	54.8323	22.2264	24.6605	30.9306	36.0155	19.2502	52.5854	53.1661	75.2763
ENSMUSG00000008393	Carhsp1	0.546681	0.0298541	0.180886	0.999872	0.284757	0.204649	0.302949	0.201009	1.08913	6.88002e-14	268.676	284.127	236.31	323.647	244.463	561.15	361.732	315.666	352.579	511.808	295.037	308.957	248.988	168.603	351.111	319.231	359.319	202.639	282.779	480.758	161.212	160.642	209.623	208.45	220.716	250.113	211.985	216.132	289.571	234.879	213.833	304.146	273.957	269.677	315.003	313.903	305.705	340.535
ENSMUSG00000020982	Nemf	-0.393912	0.0298541	0.0907852	0.999872	-0.139898	0.544775	0.0712324	0.854296	0.227014	0.0933273	422.674	344.362	348.136	369.029	434.046	295.405	259.271	294.676	288.129	301.981	245.302	269.091	358.614	429.446	258.196	339.518	378.192	399.168	286.854	290.093	395.144	356.825	398.114	298.186	369.875	349.88	293.871	366.485	330.212	317.536	397.009	308.256	360.121	270.555	246.752	404.049	371.403	299.313
ENSMUSG00000023905	Tnfrsf12a	0.79948	0.0298541	0.383955	0.680683	0.537458	0.194318	0.515961	0.352919	1.27881	0.000132659	12.287	14.7746	6.32974	14.3312	3.32602	66.4364	27.6199	12.11	15.1647	45.3681	12.6445	6.64423	4.88212	6.04854	8.04071	13.1272	18.8733	7.63715	5.70447	35.0918	7.0092	4.97565	7.60728	3.73901	5.03918	11.7782	6.8876	18.7941	10.1604	8.18393	0.766426	15.6183	5.52333	15.8117	12.2501	15.561	14.4308	21.5075
ENSMUSG00000035597	Prpf39	-0.470343	0.0298541	-0.0579114	0.999872	-0.151931	0.658971	0.269953	0.49518	0.0317391	0.902895	553.735	500.063	602.38	429.937	614.205	313.2	330.548	378.638	433.457	430.996	365.003	306.742	602.72	726.581	360.939	365.773	559.666	571.259	396.053	347.409	607.172	636.172	421.781	408.487	458.565	515.467	394.889	532.74	402.605	430.475	533.433	328.807	529.687	367.182	329.003	680.391	668.754	451.658
ENSMUSG00000061898	Rbak	-0.542631	0.0305627	-0.229383	0.999872	-0.135602	0.724983	0.120595	0.820847	0.111006	0.772496	104.849	92.0571	102.331	69.2676	107.541	62.8773	57.0218	73.4671	55.6038	60.9633	61.5364	60.9055	96.7548	114.922	70.5796	54.8958	75.4933	82.4812	58.6746	57.3167	88.4911	83.1644	57.4772	79.4539	65.5093	71.3618	65.8149	80.2363	60.9622	60.5611	91.2047	55.8972	79.5359	54.4625	43.7504	95.5123	86.5848	64.5225
ENSMUSG00000050106	Tmc8	0.537512	0.0306745	-0.000901874	0.999872	0.195807	0.576394	-0.00334161	0.9953	0.222105	0.249485	101.573	150.019	122.375	108.679	103.107	166.091	243.233	173.576	136.482	174.383	217.485	203.756	163.773	173.895	115.25	156.334	156.068	227.078	211.066	121.652	201.514	222.482	136.931	157.038	148.152	208.543	240.301	195.169	231.148	148.129	134.125	197.284	129.798	144.062	224.002	180.83	167.094	177.437
ENSMUSG00000076258	mmu-mir-689-2	0.593059	0.0307589	-0.144567	0.999872	0.265163	0.562196	-0.0745739	0.931318	-0.0526744	0.872425	1438.4	1954.79	1089.77	1511.95	1100.91	2093.93	3496.15	1776.13	2106.63	2153.56	1494.57	2195.92	672.402	956.425	1535.78	1140.88	906.645	686.835	1529.61	1588.49	958.508	717.204	759.037	1467.56	1463.38	953.338	1483.13	891.273	2216.23	1339.71	1036.97	1443.46	813.034	1548.67	2086.02	662.147	725.338	2281.59
ENSMUSG00000030782	Tgfb1i1	0.53522	0.0309554	0.297907	0.382142	0.452438	0.0605116	0.262445	0.18635	0.196495	0.307488	217.89	323.905	358.685	273.488	304.885	539.796	525.669	373.794	329.832	497.631	340.557	329.997	301.804	296.378	293.039	325.794	436.99	415.461	341.453	452.685	308.405	334.079	196.099	243.036	198.544	400.457	381.879	436.601	356.883	274.162	287.41	321.409	256.282	255.622	351.753	403.513	347.858	331.574
ENSMUSG00000055116	Arntl	0.787702	0.0311772	0.233562	0.999872	0.811395	0.0181203	0.554528	0.32652	2.16688	2.09827e-10	10.6488	9.09206	5.27478	10.7484	10.5324	28.4727	15.1464	11.3026	41.7029	28.355	22.76	12.1811	5.76978	3.78034	15.188	8.9504	37.7466	7.63715	5.70447	49.1286	14.0184	7.81887	5.07152	6.54326	7.05485	17.3208	21.4281	15.1798	52.0719	13.0943	7.66426	2.46605	3.314	4.39213	1.75002	13.9512	9.87371	1.79229
ENSMUSG00000022951	Rcan1	0.664438	0.0314835	0.178011	0.999872	0.140797	0.778369	0.174982	0.643342	0.862866	5.64728e-05	63.8925	77.2825	50.6379	77.6275	51.5533	128.127	89.0965	87.999	87.1969	189.979	63.2223	81.9455	46.1583	39.3155	98.2754	77.5701	93.6407	47.8595	72.5283	107.615	35.9221	50.4673	76.0728	85.0624	76.5955	74.1331	68.876	65.7793	87.6332	72.0186	68.2119	74.8036	74.0126	63.2467	84.0008	72.9757	67.2172	86.03
ENSMUSG00000026421	Csrp1	0.545767	0.0314835	0.246668	0.989968	0.493971	0.0011666	0.0973108	0.809368	0.507672	0.000126279	211.337	271.625	199.387	250.797	188.475	410.482	336.785	309.208	233.789	446.592	327.07	405.298	216.589	192.041	263.557	383.077	352.06	208.24	327.6	532.226	207.648	238.831	244.278	285.099	296.304	332.56	385.706	339.016	379.744	410.833	262.118	350.179	252.968	303.936	351.753	279.561	251.4	360.251
ENSMUSG00000068457	Uty	-0.5306	0.0315418	-0.0660571	0.999872	-0.248794	0.222054	0.127625	0.750728	-0.00328442	0.988777	376.802	336.406	398.774	348.727	394.688	221.85	209.377	179.227	342.469	266.537	236.03	168.321	363.94	379.546	276.958	241.661	299.795	335.016	245.292	226.927	382.878	353.982	273.862	307.533	306.382	281.983	228.056	300.705	287.031	269.251	340.293	230.987	368.958	283.732	238.002	382.049	397.986	302.897
ENSMUSG00000051391	Ywhag	0.462696	0.0319104	0.166809	0.999872	0.445978	0.00117161	0.0531442	0.891518	0.156297	0.317825	239.187	298.901	214.156	277.071	213.974	378.45	292.236	326.969	369.007	401.224	295.88	293.454	217.033	184.48	297.506	343.695	289.633	213.84	312.931	328.694	205.019	234.566	220.611	257.057	239.865	381.751	290.045	312.271	314.972	315.9	228.395	322.231	265.672	296.03	339.503	282.244	248.362	342.328
ENSMUSG00000024241	Sos1	-0.434799	0.032013	-0.173401	0.999872	-0.243548	0.191395	-0.00469425	0.990696	-0.126459	0.386706	490.662	389.822	425.148	488.456	505.001	293.032	308.274	324.547	411.974	320.412	320.326	393.117	529.489	428.69	424.371	357.419	362.222	444.991	366.716	295.941	523.938	525.286	417.555	437.464	399.103	422.628	342.084	401.904	370.854	409.197	411.571	432.381	417.563	425.159	358.753	494.732	455.71	367.42
ENSMUSG00000028906	Epb4.1	-0.370798	0.032013	-0.571614	0.0331948	-0.358522	0.0926234	-0.951564	4.14935e-11	-0.92233	5.95051e-17	4311.93	4542.62	4378.07	4097.54	4865.41	3069.12	2971.37	4132.73	3307.16	3415.36	3174.6	2758.46	2563.56	3663.9	3166.25	1941.64	1511.32	2605.29	2033.24	1351.04	2144.82	2449.44	1523.99	1733.03	1730.45	1279.66	1448.69	1329.32	1737.42	1578.68	3424.39	2839.25	3334.43	2609.81	3389.78	1351.66	1879.04	1537.79
ENSMUSG00000032952	Ap4b1	-0.560506	0.0320486	-0.293732	0.732848	-0.435821	0.118422	0.055378	0.888428	0.0990504	0.701519	190.858	142.063	118.155	128.981	185.703	126.941	97.1152	92.0357	77.0871	96.4071	81.7675	62.0128	105.631	104.337	88.4479	57.2825	72.5897	78.4081	74.1582	66.6745	97.2526	112.307	56.632	82.2582	69.5406	68.5904	52.8049	66.5021	52.0719	55.6507	117.263	85.4898	88.3732	93.9917	91.0008	98.7318	111.269	87.8223
ENSMUSG00000024691	Fam111a	0.592186	0.032659	0.619747	0.0730477	0.802139	3.70217e-07	0.747199	0.000381183	-0.0288762	0.930333	48.329	55.6889	55.9127	78.8218	64.3031	98.4682	122.062	77.5037	74.5597	124.762	64.9082	95.234	100.749	65.0218	106.316	181.395	203.977	103.865	103.495	223.418	117.404	95.2481	129.324	97.2142	135.05	252.884	187.496	213.241	189.237	214.419	100.402	81.3797	91.6872	117.709	101.501	186.732	125.7	222.244
ENSMUSG00000037060	Prkcdbp	0.548875	0.032659	0.338859	0.810863	0.758965	8.15577e-06	0.399816	0.162947	-0.105812	0.647608	106.488	130.698	110.77	140.924	105.878	237.273	168.392	138.861	152.911	228.258	140.775	151.71	90.5412	60.4854	119.717	154.544	134.291	102.338	143.427	291.262	84.9865	82.4536	111.573	130.865	117.917	169.744	202.802	180.712	181.617	211.145	112.665	123.303	95.5535	166.023	141.751	147.561	135.574	207.906
ENSMUSG00000032643	Fhl3	0.789272	0.0328571	0.640629	0.0980189	1.3342	1.31286e-07	1.57172	5.90354e-06	1.0693	0.0123104	4.09568	6.81905	5.27478	7.16562	7.76072	23.7273	25.838	7.26598	7.58234	35.4438	5.90075	3.32212	4.88212	9.82887	6.25389	13.7239	24.6805	10.1829	9.7791	29.2432	11.3899	9.95129	4.22627	9.34752	7.05485	34.6416	29.081	32.5282	24.1309	30.2805	3.83213	7.39816	7.73266	5.27056	3.50003	34.3415	18.6081	35.8458
ENSMUSG00000064925	Snora62	0.77624	0.0333709	-0.0469594	0.999872	-0.148605	0.829848	0.01315	0.989532	0.409943	0.40426	12.287	9.09206	10.5496	3.58281	7.20638	21.3545	27.6199	25.8346	7.58234	25.5195	11.8015	28.7917	6.65744	5.29247	17.8683	13.1272	12.3402	8.65544	18.7433	10.5276	1.7523	4.26484	13.5241	15.8908	36.2821	5.54266	13.7752	10.8427	11.4304	13.9127	16.095	9.04219	3.86633	6.14899	31.5003	11.2683	9.11419	23.2998
ENSMUSG00000067924	Cxx1b	0.68604	0.0334477	0.310778	0.87315	0.976533	3.96493e-05	0.116781	0.839066	0.659894	0.00266492	38.4993	59.0984	36.9235	39.4109	38.8036	83.0455	49.894	61.3571	75.8234	134.686	86.8253	76.4087	40.8323	30.2427	51.8179	82.9403	64.6048	64.6612	70.0835	119.312	28.9129	42.6484	23.6671	43.9333	51.3996	63.0478	104.845	75.8992	106.684	94.9336	39.8542	76.4476	45.8436	70.2741	89.2508	59.5611	45.571	96.7838
ENSMUSG00000024664	Fads3	0.666769	0.0335967	0.608252	0.124825	0.506828	0.207713	1.02996	0.000480572	0.413449	0.129165	113.86	118.197	109.716	100.319	84.2592	310.827	153.246	127.558	121.317	250.942	94.4119	63.1202	90.0974	74.0946	63.4323	95.4709	218.495	86.0453	114.904	269.037	41.179	80.3212	57.4772	79.4539	71.5563	170.437	65.0496	213.241	59.6922	64.653	43.6863	98.6421	57.4426	112.439	105.001	136.829	156.84	284.974
ENSMUSG00000029050	Ski	0.4013	0.0335967	0.0691899	0.999872	0.189724	0.267344	-0.336179	0.0737561	0.252024	0.11812	953.473	1216.06	1086.61	1102.31	953.459	1485.33	1166.27	1374.08	1527.84	1597.81	1207.97	1452.87	1195.68	981.375	1253.46	1351.51	1139.66	1199.03	1320.18	1436.43	981.288	987.311	834.265	1031.03	887.903	1137.63	1031.61	1187.64	1174.79	937.06	1001.72	1390.03	1062.69	1149.86	1501.51	919.172	1005.22	955.292
ENSMUSG00000022438	Parvb	0.345199	0.0341373	0.0381795	0.999872	0.26061	0.110456	-0.341212	0.0415051	0.236747	0.113383	677.425	664.857	726.865	642.517	633.607	963.327	748.41	813.789	873.233	905.943	771.312	810.596	749.184	614.683	806.752	790.618	762.192	643.557	803.516	883.145	488.892	494.721	518.985	585.155	512.988	634.635	669.628	614.422	732.817	524.59	663.725	826.127	700.358	705.377	878.508	572.001	599.638	546.649
ENSMUSG00000022500	Litaf	0.692215	0.0341373	0.286448	0.943148	0.55236	0.00127657	0.768763	0.000118796	1.83462	5.48302e-21	297.346	321.632	242.64	332.007	286.038	830.455	390.243	323.74	366.48	930.045	226.757	202.649	171.762	134.58	315.375	205.859	418.842	170.054	194.767	485.437	147.193	179.123	133.55	172.929	157.222	282.676	195.914	277.574	240.039	212.782	168.614	217.013	172.328	242.446	204.752	334.83	285.958	351.289
ENSMUSG00000024927	Rela	0.522512	0.0341373	0.140144	0.999872	0.170835	0.51998	-0.188552	0.466357	0.248382	0.122891	216.252	279.581	213.101	208.997	217.3	448.446	339.458	255.117	275.492	402.641	224.228	267.984	185.077	160.286	259.983	230.324	275.115	219.441	249.367	257.34	212.028	235.277	184.265	228.08	189.473	218.242	256.372	225.529	299.731	209.509	185.475	247.427	183.374	211.701	208.252	197.464	159.878	168.475
ENSMUSG00000037012	Hk1	0.502995	0.0341373	0.107623	0.999872	0.309096	0.0511723	-0.0740307	0.798327	0.459073	0.000859279	235.092	371.638	347.081	342.755	330.385	537.423	467.757	398.821	400.6	609.633	428.226	469.526	351.513	279.745	445.813	395.011	428.279	385.931	401.758	556.791	297.015	293.563	291.612	306.599	270.1	351.959	384.94	359.256	445.786	310.171	339.527	413.475	351.836	339.951	458.504	352	356.213	354.874
ENSMUSG00000030122	Ptms	0.520235	0.0343642	-0.0199863	0.999872	-0.023839	0.967476	-0.26935	0.402058	0.204596	0.429839	352.228	626.216	473.676	542.198	475.067	633.518	614.766	749.203	923.782	799.612	644.867	1097.41	503.303	522.443	811.219	795.989	512.483	608.426	796.996	808.282	457.35	517.467	633.94	567.395	742.774	453.113	555.6	429.372	767.108	686.632	547.995	702.003	660.038	653.549	1179.51	590.245	552.168	675.694
ENSMUSG00000038387	Rras	0.392972	0.0347141	-0.021027	0.999872	0.0363159	0.948536	-0.656379	0.00298457	-0.365683	0.0144827	289.974	343.225	291.168	327.23	252.223	419.973	373.314	377.023	390.49	448.01	410.523	401.976	334.647	260.087	345.751	420.669	278.744	313.123	367.531	346.239	274.235	309.201	234.98	376.705	271.108	252.191	340.554	217.578	384.824	329.812	344.892	504.719	310.411	418.131	418.254	191.025	220.639	259.882
ENSMUSG00000025171	Ubtd1	0.693406	0.0349963	-0.019525	0.999872	0.4785	0.115737	0.557546	0.128905	0.845644	0.00177283	26.2123	27.2762	18.9892	25.0797	17.7388	51.0136	40.0934	31.4859	31.5931	69.4698	32.8756	25.4696	19.9723	21.1699	27.6958	23.271	29.0359	17.3109	19.5582	37.4313	20.1514	26.2998	15.2146	21.4993	18.141	31.1775	32.1421	32.5282	29.2111	29.4621	15.3285	26.3046	17.1223	29.8665	36.7503	33.2683	35.3175	55.561
ENSMUSG00000006445	Epha2	0.590317	0.0352718	0.275836	0.554573	0.488509	0.0066874	0.450171	0.0414175	0.868163	4.91197e-06	407.929	376.184	355.52	415.606	307.103	785.373	482.012	484.398	414.501	887.512	414.738	337.748	296.922	319.816	360.939	369.353	514.661	398.15	404.203	466.721	311.909	319.863	278.088	296.316	293.28	525.167	328.309	526.957	431.816	375.642	329.563	450.465	327.533	381.237	383.254	389.561	476.217	638.056
ENSMUSG00000022899	Slc15a2	-0.7463	0.0352718	-0.113141	0.999872	-0.00160519	0.997525	-0.120996	0.867377	-0.202982	0.778247	293.25	314.813	218.376	298.567	261.093	124.568	37.4205	259.96	85.9332	112.002	206.526	218.152	111.401	743.97	130.438	156.93	236.642	0	33.4119	1.16973	510.795	0	0	266.404	1.00784	394.915	119.385	164.087	2.54009	90.0232	285.877	126.591	0	160.752	148.751	83.1708	126.459	141.591
ENSMUSG00000037169	Mycn	0.713156	0.0352718	0.790208	0.0116498	1.46139	5.0022e-15	0.454593	0.233882	-1.24547	9.41402e-06	17.2018	22.7302	16.8793	17.914	13.3041	55.7591	32.9657	21.7979	34.1205	32.6083	43.8341	35.4359	43.4953	21.926	26.8024	87.7139	109.61	56.0058	50.5253	98.2571	49.0644	43.3592	54.0962	46.7376	61.4779	110.853	198.975	151.075	179.077	192.322	30.657	41.1009	29.2736	43.0429	68.2506	56.3415	40.2543	80.6531
ENSMUSG00000084792	1700056N10Rik	-0.657197	0.0352718	-0.0907112	0.999872	-0.236259	0.650516	-0.120089	0.864567	0.864177	0.00423389	52.4246	34.0952	40.0884	34.6338	51.5533	17.7955	30.2928	25.0273	25.2745	19.8485	26.9748	15.5032	35.5064	40.8276	24.1221	20.2876	31.2136	25.9663	36.6716	17.5459	26.2845	34.8295	20.2861	15.8908	13.1019	17.3208	21.4281	20.2398	16.5106	13.9127	36.7885	23.0165	54.6809	17.5685	31.5003	31.122	46.3305	12.546
ENSMUSG00000006301	Tmbim1	0.429918	0.0353165	0.116406	0.999872	0.0568392	0.857889	-0.00718027	0.981297	0.544077	1.46249e-05	237.549	280.717	331.256	273.488	275.505	430.65	412.517	322.125	337.414	433.832	456.043	367.647	336.423	331.914	343.07	334.148	501.595	376.766	448.209	359.106	313.662	304.225	283.16	333.707	276.147	293.761	331.37	354.196	345.453	267.615	295.074	325.519	283.899	296.908	281.753	301.561	303.047	290.351
ENSMUSG00000054435	Gimap4	0.513169	0.0358594	0.28267	0.723485	0.316305	0.0588182	0.373234	0.057828	0.0532081	0.810383	359.6	403.46	427.257	575.638	497.795	633.518	798.305	532.031	585.104	852.069	725.792	726.436	707.02	619.219	871.971	980.367	995.93	673.088	780.698	1203.65	756.994	784.02	792.002	777.714	869.762	918.696	1036.97	811.76	1159.55	1142.48	741.901	685.562	685.445	710.647	659.756	864.44	693.438	1023.4
ENSMUSG00000026692	Fmo4	-0.753488	0.0358763	-0.279526	0.955473	-0.76544	0.0171537	0.259367	0.708621	0.189415	0.743709	45.8716	26.1397	39.0334	15.5255	55.988	7.11818	17.8193	17.7613	18.9558	18.4308	10.1156	11.0737	28.8489	27.9745	13.4012	5.96693	9.43666	24.948	9.7791	4.67891	30.6652	23.4566	17.7503	14.0213	18.141	12.471	6.8876	12.2884	7.62028	8.18393	18.3942	14.7963	17.6746	7.02741	3.50003	17.1708	29.6211	16.1306
ENSMUSG00000018143	Mafk	0.520852	0.0359051	0.0978591	0.999872	0.0211537	0.965928	-0.498705	0.00566149	0.201445	0.446929	171.199	247.759	162.463	222.134	160.758	303.709	371.532	251.08	224.943	303.399	164.378	170.535	142.913	119.459	165.281	162.897	177.845	123.722	177.654	188.326	148.069	128.656	130.169	114.04	155.207	124.71	120.916	124.33	167.646	159.587	146.387	191.53	192.212	190.619	150.501	114.829	127.978	132.63
ENSMUSG00000028796	Phc2	0.397467	0.0359051	-0.108824	0.999872	0.174187	0.588272	-0.301837	0.128768	0.228951	0.0690695	371.887	402.324	325.982	330.813	315.972	482.85	518.542	407.702	410.71	530.239	401.251	437.412	324.439	286.55	373.446	352.646	338.994	306.504	330.859	348.579	254.96	272.95	209.623	353.336	262.037	290.99	326.013	257.334	389.904	298.713	293.541	406.077	292.184	331.167	385.004	266.147	301.908	261.675
ENSMUSG00000026321	Tnfrsf11a	0.77373	0.0368251	0.427024	0.591495	0.289035	0.469469	0.763635	0.037971	1.48473	9.54758e-06	4.09568	9.09206	7.3847	2.38854	7.20638	17.7955	28.5109	12.11	8.84606	17.013	13.4874	34.3285	18.6408	12.0971	12.5078	17.3041	42.102	29.5303	21.188	54.9772	25.4083	17.7702	27.0481	18.695	24.188	26.3276	26.7851	25.2997	36.8314	32.7357	13.0292	13.1523	16.0176	8.78427	15.7501	30.0488	17.8486	39.4304
ENSMUSG00000034881	Tbxa2r	0.656049	0.0368251	0.489614	0.269294	0.698177	0.00434626	0.556931	0.320293	0.233174	0.545935	26.2123	27.2762	17.9343	25.0797	17.1844	32.0318	51.676	45.2105	31.5931	41.1148	54.7926	46.5096	30.1804	41.5837	25.0156	65.6362	43.5538	60.0789	75.788	72.5231	38.5506	51.1781	40.5722	53.2809	37.2899	56.1194	107.906	93.9704	63.5023	76.9289	28.3578	75.6256	32.5876	65.0036	89.2508	51.5123	41.0139	202.529
ENSMUSG00000041046	Ramp3	0.631578	0.0368251	0.165744	0.999872	0.361884	0.293461	0.0826048	0.888856	1.86499	3.44586e-20	92.5623	90.9206	72.792	91.9588	67.0748	204.055	145.227	91.2284	96.043	187.143	148.362	152.817	78.114	60.4854	126.865	141.416	109.61	85.027	157.28	184.817	64.8351	63.9726	77.7633	98.149	93.7287	75.5188	126.273	75.1763	149.866	121.122	75.1098	152.895	91.1349	144.94	159.251	99.2684	103.674	138.006
ENSMUSG00000020689	Itgb3	0.773839	0.036862	0.372553	0.687394	0.552381	0.171733	2.08758	7.08236e-10	2.84905	5.82284e-18	12.287	1.13651	12.6595	14.3312	11.6411	66.4364	17.8193	25.0273	12.6372	39.697	9.2726	6.64423	8.43276	6.04854	20.5485	8.9504	24.6805	13.7469	8.96417	57.3167	1.7523	9.95129	5.07152	11.217	9.07052	31.1775	6.12231	41.2024	7.62028	9.82072	3.83213	4.11009	2.20933	7.02741	8.75008	41.3171	52.0268	32.2613
ENSMUSG00000029163	Emilin1	0.599069	0.036862	0.0492586	0.999872	0.532295	0.00626441	1.06073	1.48229e-07	1.19782	8.16062e-12	92.5623	88.6476	101.276	82.4046	109.759	153.041	253.925	154.2	103.625	126.18	171.122	155.032	98.974	104.337	169.748	90.1007	140.098	132.377	154.836	221.079	104.262	112.307	106.502	122.453	110.862	194.686	126.273	175.652	209.558	141.582	92.7376	102.752	95.0012	135.278	143.501	216.244	205.069	306.482
ENSMUSG00000044345	Marveld1	0.58142	0.036862	-0.0264682	0.999872	-0.0270251	0.959955	-0.205883	0.618497	0.158226	0.511192	67.1691	67.0539	42.1983	62.102	61.5314	73.5546	122.062	116.256	102.362	70.8876	128.973	158.354	114.952	90.7281	111.677	149.173	70.412	113.539	144.242	112.294	74.4727	102.356	113.264	102.823	98.7678	84.5256	108.671	80.9591	115.574	99.8439	80.4748	145.497	77.3266	138.791	129.501	79.9513	98.3573	125.46
ENSMUSG00000056268	Dennd1b	-0.421001	0.036862	-0.267253	0.676657	-0.0313765	0.952875	-0.0936242	0.816879	0.217962	0.0722221	472.641	463.695	492.665	451.434	549.348	335.741	311.838	310.822	437.248	378.54	343.086	276.843	359.946	422.642	380.594	275.672	313.587	341.126	243.663	272.547	235.684	287.166	172.432	214.058	219.708	242.491	202.802	284.08	184.157	198.051	384.746	329.629	473.901	339.951	337.753	317.122	500.141	313.651
ENSMUSG00000067925	Cxx1a	0.685859	0.036862	0.511163	0.314666	0.898501	0.000408287	0.144387	0.79677	0.923369	1.1705e-06	32.7654	48.8698	21.0991	40.6052	35.4776	79.4864	57.0218	39.5592	66.9773	102.078	60.6934	45.4022	36.394	30.9988	40.2036	76.3767	73.3156	40.7315	57.8597	138.028	35.046	41.2268	17.7503	49.5419	26.2037	58.1979	90.3041	63.6107	82.553	85.1129	38.3213	64.1173	48.0529	53.584	78.7507	49.3659	44.0519	64.5225
ENSMUSG00000020280	Pus10	-0.560518	0.037457	1.60912e-05	0.999951	-0.119532	0.774913	0.405876	0.155707	0.125632	0.678437	72.903	68.1905	66.4623	95.5416	88.6939	49.8273	38.3115	50.8618	60.6587	49.6213	57.3215	48.7244	62.1361	77.1189	53.6048	58.4759	58.7976	72.2984	47.2656	64.335	73.5966	60.4186	72.6918	73.8454	67.525	76.9044	55.1008	65.7793	44.4516	73.6554	55.9491	45.2109	62.9659	54.4625	42.0004	85.3172	80.8885	68.1071
ENSMUSG00000040044	Orc3	-0.428398	0.0375963	-0.00464394	0.999872	0.0824787	0.819114	0.354205	0.111961	0.347362	0.0767477	234.273	184.114	195.167	171.975	201.779	153.041	122.953	146.934	146.592	148.864	152.576	150.603	169.099	214.723	133.118	177.815	181.474	170.054	129.573	161.422	195.381	163.486	172.432	159.843	121.948	182.908	156.884	195.169	177.807	162.042	147.92	125.769	164.595	135.278	134.751	223.756	201.651	150.553
ENSMUSG00000004044	Ptrf	0.380801	0.0382887	-0.0278436	0.999872	0.0121762	0.98314	-0.554839	0.00364287	-0.155722	0.290469	4203.8	4675.59	3610.06	4546.58	3503.41	4841.55	5317.28	5190.33	6045.65	5808.53	5672.3	6385.11	3698.43	3615.51	5833.09	5555.21	4234.88	3672.45	5519.49	5701.25	4328.18	4092.83	5330.17	6051.59	5712.41	3947.07	6012.11	3695.21	6498.83	5818.77	5191	6077.17	5218.99	5897.76	6923.06	3051.03	3419.34	4516.58
ENSMUSG00000001376	Ccdc132	-0.442897	0.0388509	0.148572	0.999872	0.110333	0.683281	0.41251	0.0461063	0.235116	0.255559	143.349	137.517	173.013	137.341	163.529	94.9091	105.134	104.146	118.79	119.091	122.23	102.986	158.447	168.603	98.2754	125.902	166.23	159.362	130.388	166.101	143.689	128.656	137.776	131.8	130.011	159.351	146.17	148.907	120.654	155.495	142.555	114.26	132.008	115.952	119.001	208.195	178.106	157.722
ENSMUSG00000020372	Gnb2l1	0.361286	0.0388509	0.0225284	0.999872	0.233325	0.461308	-0.205456	0.380009	-0.269968	0.0200791	654.489	708.044	611.875	760.75	551.565	839.946	817.906	821.863	863.123	937.134	792.386	764.087	525.494	461.957	777.269	946.355	547.326	424.626	727.728	755.644	548.47	517.467	646.619	839.407	612.764	577.822	837.226	636.107	820.45	957.52	689.017	817.907	617.508	784.435	784.007	524.245	612.55	709.748
ENSMUSG00000021510	A530054K11Rik	-0.535452	0.0388509	-0.0976773	0.999872	-0.221981	0.435612	0.0227549	0.963869	-0.0257386	0.94507	99.1153	93.1936	121.32	143.312	139.693	69.9955	65.9314	81.5404	96.043	75.1408	102.842	94.1266	166.436	172.383	104.529	124.112	137.194	134.923	106.755	85.3901	136.679	115.151	98.0494	118.714	91.713	109.468	82.6512	102.645	80.0129	100.662	122.628	85.4898	128.694	87.8427	108.501	115.903	117.345	103.953
ENSMUSG00000036291	Mudeng	-0.504199	0.0388509	0.0230693	0.999872	-0.215652	0.520499	-0.180442	0.626929	-0.340495	0.15885	95.8388	77.2825	92.8362	99.1244	92.5743	65.25	67.7133	53.2838	72.0322	49.6213	68.2801	68.6571	78.5578	78.631	66.1125	75.1833	75.4933	85.5361	74.9731	54.9772	91.1196	78.8995	93.8231	94.41	81.6346	56.8123	89.5388	61.4422	72.3927	94.9336	68.9784	63.2953	98.3152	77.3016	89.2508	81.0245	77.0909	59.1456
ENSMUSG00000038517	Tbkbp1	0.491351	0.0388509	0.0881509	0.999872	0.199235	0.533394	-0.384008	0.0602013	0.0964698	0.646021	232.634	298.901	314.377	223.328	268.853	429.464	522.996	357.648	295.711	361.527	278.178	318.923	284.939	284.281	271.597	284.623	310.684	334.507	335.749	270.207	257.588	289.298	165.67	236.492	211.645	257.734	244.127	288.417	344.183	237.334	239.125	265.512	258.492	211.701	334.253	209.805	202.791	166.683
ENSMUSG00000019590	Cyb561	0.480708	0.0391689	0.283229	0.885078	0.201125	0.449499	-0.267608	0.164845	0.306726	0.143464	232.634	292.082	270.069	241.242	268.853	503.018	356.386	344.73	275.492	421.072	205.683	178.287	171.318	165.579	238.541	183.781	241.724	214.859	191.507	436.309	149.822	174.148	147.074	189.755	138.073	171.13	172.955	169.147	195.587	231.605	220.731	264.69	210.439	265.285	276.503	204.439	219.12	213.283
ENSMUSG00000006304	Arpc2	0.487831	0.0404351	0.287657	0.825706	0.45792	0.000973282	0.204848	0.463936	0.561706	1.20056e-05	555.374	533.022	500.049	747.613	528.283	1049.93	670.006	709.644	804.992	958.4	663.412	620.128	505.078	427.934	604.84	773.911	704.846	490.814	613.638	1083.17	428.437	454.916	547.724	566.46	599.662	716.389	789.013	688.875	711.226	752.922	584.017	598.429	630.764	682.538	770.007	631.562	612.55	966.045
ENSMUSG00000029622	Arpc1b	0.465584	0.0404351	0.278611	0.727413	0.428207	5.89402e-06	0.149639	0.510006	0.205819	0.183333	575.033	633.035	511.654	585.192	512.207	956.209	714.554	686.231	643.235	1037.79	692.916	651.135	544.579	432.47	551.236	662.926	730.252	565.658	735.062	936.952	436.323	485.481	510.533	499.158	483.761	634.635	681.107	628.156	676.935	689.087	487.447	618.979	487.157	640.373	574.005	583.269	607.993	713.332
ENSMUSG00000053559	Smagp	0.46844	0.0408348	-0.0302521	0.999872	0.273103	0.404661	0.0146443	0.978334	-0.269317	0.212832	73.7222	95.4666	85.4515	80.0161	69.2921	116.264	135.427	112.219	101.098	109.167	142.461	128.455	109.182	71.8264	117.037	131.869	97.2702	100.301	127.943	95.9177	68.3397	94.5373	92.1326	116.844	67.525	91.4539	111.732	95.4161	143.515	113.757	96.5697	141.387	78.9836	106.29	89.2508	91.7562	102.535	130.837
ENSMUSG00000079426	Arpc4	0.465331	0.0408765	0.291365	0.813021	0.352753	0.143572	0.270574	0.438802	-0.00283508	0.992196	141.71	146.609	152.969	197.054	136.921	262.186	242.342	203.447	170.603	228.258	190.51	192.683	135.368	112.654	162.601	241.661	183.652	148.67	185.803	273.716	129.67	147.848	163.134	201.906	136.058	178.751	224.995	163.364	226.068	239.789	134.891	206.326	144.711	223.12	178.502	174.927	169.372	256.298
ENSMUSG00000034168	6430527G18Rik	0.510283	0.0413519	0.00659152	0.999872	-0.0319806	0.952875	-0.551405	0.0107945	0.53415	0.000170591	536.533	708.044	436.752	626.992	554.891	871.977	711.881	733.864	788.563	1188.08	609.463	593.551	400.778	341.742	655.765	618.771	440.619	380.839	576.967	608.259	374.992	403.027	413.329	542.156	324.523	342.259	387.236	333.956	538.5	427.201	445.294	657.614	512.012	553.409	775.257	365.415	345.96	385.343
ENSMUSG00000000392	Fap	-0.712571	0.0420367	-0.198742	0.999872	-0.433899	0.304808	0.286144	0.628718	-0.229437	0.648025	36.0419	23.8667	27.4289	21.4969	34.3689	14.2364	19.6012	10.4953	18.9558	5.67101	21.0741	12.1811	36.394	40.8276	10.721	13.1272	19.5992	23.4206	18.7433	19.8854	28.9129	48.3349	29.5839	14.956	29.2272	20.0921	13.0099	32.5282	15.2406	16.3679	29.8906	14.7963	19.884	7.02741	21.0002	32.7318	28.8616	21.5075
ENSMUSG00000020658	Efr3b	0.560592	0.0420367	0.235967	0.776587	0.23657	0.304481	0.0115058	0.973967	0.0512994	0.867575	259.666	296.628	315.432	274.682	409.101	363.027	672.678	515.077	341.205	591.202	766.254	666.638	700.807	758.336	586.972	705.291	898.66	976.028	965.686	660.896	888.416	862.919	656.762	744.997	706.492	1012.23	1049.98	855.853	1010.96	721.823	475.184	486.634	463.959	491.919	355.253	443.757	448.494	498.257
ENSMUSG00000048280	Zfp738	-0.585307	0.0420367	-0.0797207	0.999872	-0.173242	0.709753	0.268584	0.483248	-0.142698	0.633811	99.1153	84.1016	138.199	100.319	133.595	46.2682	71.2772	61.3571	94.7792	66.6343	75.0238	71.9792	183.302	185.993	100.062	99.6478	122.677	170.563	85.5671	87.7296	153.326	154.956	95.5136	71.0412	121.948	119.167	81.1206	120.716	88.9033	111.301	138.723	92.0659	134.769	77.3016	78.7507	163.122	151.903	111.122
ENSMUSG00000031642	Sh3rf1	0.393946	0.0425639	0.167479	0.922286	-0.0831695	0.720311	-0.316766	0.0413925	-0.273748	0.250473	239.187	363.682	300.663	289.013	291.027	418.786	431.227	402.051	361.425	372.869	323.698	383.151	421.638	367.449	408.29	376.513	459.493	412.406	472.656	457.364	432.818	437.857	433.615	378.575	443.447	385.215	394.124	394.676	468.647	387.1	335.695	392.102	383.871	346.1	330.753	287.61	275.704	279.598
ENSMUSG00000025508	Rplp2	0.429787	0.0442993	0.0658216	0.999872	0.297365	0.353386	-0.410371	0.120281	-0.0185236	0.937752	201.507	228.438	173.013	225.717	170.181	326.25	256.598	242.199	284.338	272.208	226.757	221.474	137.587	132.312	209.952	269.705	156.068	134.414	220.845	207.042	162.088	157.799	175.813	223.406	192.497	170.437	273.208	163.364	276.87	284.801	180.877	296.748	199.392	227.513	227.502	133.61	140.131	211.49
ENSMUSG00000028273	Pdlim5	0.481962	0.0442993	0.140607	0.999872	0.153952	0.308641	0.368592	0.0207569	0.635522	1.24314e-05	375.983	471.651	478.95	557.724	465.643	673.855	654.859	493.279	729.168	873.335	426.54	387.58	444.717	439.275	452.96	436.183	544.423	392.55	423.761	626.974	436.323	437.857	383.745	397.27	401.118	469.048	472.949	488.646	414.035	468.939	356.388	428.271	489.367	397.049	416.504	587.025	517.61	525.141
ENSMUSG00000032294	Pkm2	0.415969	0.0443823	0.151555	0.999872	0.197861	0.355626	-0.0103012	0.980894	0.47611	5.11119e-05	549.64	643.263	565.457	555.335	508.327	938.414	865.127	690.268	587.631	782.599	508.307	497.21	406.548	370.473	501.205	523.897	481.995	387.458	487.325	725.231	429.313	441.411	520.676	586.09	596.638	594.45	580.089	583.339	669.315	576.967	543.396	601.717	515.879	618.412	651.006	465.22	531.281	668.525
ENSMUSG00000058240	Cryzl1	-0.503422	0.0447891	-0.0927797	0.999872	-0.0819688	0.848409	0.239531	0.439143	-0.114862	0.666793	81.0944	98.8762	111.825	134.952	114.748	71.1818	71.2772	71.0451	80.8783	68.0521	73.3378	70.8718	126.048	123.995	79.5137	83.537	106.707	107.938	68.4537	70.1837	127.042	93.1157	88.7516	83.1929	76.5955	93.5324	80.3553	92.5247	87.6332	90.8416	91.2047	72.3375	106.6	86.0858	68.2506	104.634	123.421	96.7838
ENSMUSG00000077563	Snora68	0.731985	0.0447891	0.0454567	0.999872	-0.0754385	0.925847	0.0964693	0.9146	-0.0863199	0.876161	16.3827	18.1841	13.7144	9.55416	12.1954	23.7273	61.4766	27.4492	16.4284	28.355	16.8593	33.2212	6.21361	6.04854	20.5485	14.9173	14.5179	8.1463	26.0776	25.734	9.63765	3.55403	24.5123	16.8255	48.3761	4.84983	20.6628	13.7341	30.4811	22.0966	22.2264	18.9064	5.52333	15.8117	24.5002	6.97562	5.31661	50.1842
ENSMUSG00000032518	Rpsa	0.424616	0.0462293	0.177677	0.999872	0.389663	0.0967756	-0.258143	0.308241	-0.29741	0.0466866	218.709	232.984	181.453	267.516	184.04	344.045	283.327	289.832	269.173	306.234	237.716	252.481	168.655	126.263	225.14	333.551	181.474	150.706	217.585	328.694	191.877	177.702	217.23	278.556	230.794	252.884	323.717	234.203	317.512	365.822	262.884	270.444	217.619	263.528	274.753	198.537	167.094	241.959
ENSMUSG00000070576	Mn1	0.551326	0.0462293	0.26257	0.681899	0.55431	0.00961687	0.0510127	0.934325	0.327466	0.0404238	84.3709	179.568	156.134	138.535	120.291	187.445	248.579	168.732	235.053	225.423	220.857	292.346	209.931	195.065	244.795	241.064	257.693	302.94	300.707	333.372	113.899	158.51	120.026	141.148	134.042	192.607	199.74	232.757	274.33	145.674	124.161	242.495	145.816	161.631	341.253	202.83	188.74	254.505
ENSMUSG00000038215	BC088983	-0.573082	0.0473003	-0.0650581	0.999872	-0.116555	0.786234	0.0444956	0.934477	-0.461948	0.159717	58.9777	59.0984	54.8578	40.6052	64.8574	36.7773	32.0747	37.9445	39.1754	26.9373	42.9912	31.0064	42.1638	60.4854	39.3102	38.7851	44.2797	41.2406	43.191	38.601	50.8167	44.07	54.9415	46.7376	41.3212	40.8771	39.795	45.5395	50.8019	44.1932	65.1462	41.1009	43.0819	52.7056	40.2504	53.6586	53.9256	55.561
ENSMUSG00000017781	Pitpna	0.414699	0.0476279	0.306707	0.602658	0.478916	1.92567e-07	0.236262	0.290566	0.531918	4.78801e-05	530.799	501.2	435.697	538.616	468.415	750.968	574.672	587.737	636.916	837.891	475.432	441.841	411.43	378.034	412.757	612.207	513.935	395.604	488.955	729.91	375.868	397.341	387.126	399.139	398.095	584.751	544.121	517.56	533.42	597.427	432.264	516.227	512.565	480.499	516.255	488.293	517.61	681.071
ENSMUSG00000026950	Neb	-0.690219	0.0476279	-0.0239356	0.999872	-0.518612	0.104976	0.00143986	0.997924	0.51461	0.17008	27.8506	34.0952	55.9127	25.0797	48.7816	15.4227	22.2741	24.2199	11.3735	22.684	17.7022	17.7179	49.7089	60.4854	18.7617	17.3041	29.7618	56.5149	37.4865	18.7156	47.3121	66.8158	38.0364	31.7816	42.3291	38.1058	22.9587	33.9739	21.5908	27.007	39.8542	38.6348	30.3783	22.8391	19.2502	43.4635	39.8746	25.0921
ENSMUSG00000003617	Cp	-0.634853	0.0485314	-0.159761	0.999872	-0.699762	0.0220268	0.402497	0.41776	1.7069	1.92985e-08	64.7117	32.9587	39.0334	38.2166	45.4556	23.7273	24.0561	24.2199	21.4833	32.6083	27.8178	35.4359	24.8545	28.7306	58.9652	20.8843	34.1171	21.384	17.1134	52.6378	25.4083	41.2268	25.3576	20.5645	25.1959	18.7065	10.714	15.9027	13.9705	13.0943	23.7592	10.6862	16.0176	26.3528	26.2502	42.9269	32.2794	25.0921
ENSMUSG00000030120	Mlf2	0.431648	0.0485314	0.0952819	0.999872	0.265889	0.348257	-0.213518	0.440348	-0.163044	0.381274	175.295	221.619	176.178	207.803	166.855	315.573	281.545	220.401	228.734	267.955	203.997	194.897	145.132	141.385	187.617	236.29	156.794	151.725	181.728	221.079	149.822	150.691	168.205	202.841	150.167	162.816	208.159	161.195	234.959	253.702	184.709	217.013	178.956	201.16	250.252	160.976	147.726	193.568
ENSMUSG00000037808	Fam76b	-0.455232	0.0485718	-0.0658194	0.999872	-0.0404237	0.914234	0.33122	0.0934917	0.0554705	0.750548	366.972	293.219	274.289	388.138	340.917	231.341	180.866	230.897	274.228	255.195	234.344	209.293	230.791	269.16	243.902	240.467	223.576	239.297	207.806	222.248	250.579	250.915	285.696	246.775	233.818	242.491	234.178	263.117	203.207	296.258	239.125	242.495	256.282	245.959	241.502	385.805	328.491	313.651
ENSMUSG00000032562	Gnai2	0.36989	0.0490194	0.176015	0.999872	0.356905	0.0588182	0.0888014	0.825333	0.435874	0.000198776	1407.27	1529.74	1167.84	1511.95	1218.43	2013.26	1697.29	1675.21	1607.46	1996.19	1978.44	2112.87	1240.95	1143.17	1766.28	2016.82	1656.5	1347.7	2024.27	2675.17	1213.47	1291.54	1509.62	1852.68	1457.33	1752.17	2151.99	1634.36	1992.7	2111.45	1440.88	1943.25	1504	2052	2234.77	1571.12	1583.21	2380.16
ENSMUSG00000035208	Slfn8	-0.632546	0.0491334	-0.420583	0.561509	-0.255832	0.515246	0.230381	0.598708	-0.340313	0.425404	33.5845	45.4603	37.9784	26.2739	44.9013	20.1682	18.7103	25.0273	20.2196	22.684	30.3467	39.8654	38.6132	41.5837	19.6551	19.6909	17.4215	33.6035	17.1134	18.7156	31.5414	46.9132	49.8699	48.6071	38.2977	38.1058	36.7339	23.1312	44.4516	35.1909	41.387	27.9486	34.2446	21.9607	24.5002	40.244	36.8365	35.8458
ENSMUSG00000021712	Trim23	-0.547938	0.0494729	0.011747	0.999872	-0.177466	0.613646	0.117218	0.729419	0.121412	0.705616	129.423	79.5555	83.3416	115.844	93.1286	66.4364	49.0031	67.8158	78.3508	58.1278	85.9823	55.3686	60.8046	65.7779	90.2347	93.6808	72.5897	64.6612	52.9701	78.3718	61.3305	74.6347	92.1326	99.0837	88.6895	67.8976	69.6413	74.4535	62.2323	89.2048	89.6719	71.5155	91.6872	79.0584	80.5007	105.171	91.9014	87.8223
ENSMUSG00000031015	Swap70	0.429283	0.0495859	0.197149	0.970389	-0.0944672	0.749813	0.0368319	0.915695	0.446503	0.000208913	414.482	401.187	306.992	390.526	421.85	548.1	596.055	461.793	435.985	650.748	450.986	438.519	374.148	415.837	440.452	457.664	537.164	390.513	432.725	683.121	454.722	421.508	529.974	458.963	591.599	417.778	469.122	441.661	468.647	515.588	383.98	340.315	384.424	412.861	430.504	367.561	348.238	471.373
ENSMUSG00000035024	Ncapd3	-0.414158	0.0501471	-0.166903	0.999872	-0.276197	0.314181	0.14311	0.586194	-0.772865	7.70727e-08	194.954	179.568	212.046	198.249	220.072	124.568	171.065	160.659	152.911	123.344	149.205	118.489	239.224	235.893	146.52	124.709	148.809	219.95	159.725	105.276	290.006	267.263	196.944	174.799	192.497	218.935	175.251	185.049	171.456	164.497	200.804	149.607	188.898	153.725	162.752	199.61	192.917	209.698
ENSMUSG00000041695	Kcnj2	0.743483	0.0501471	0.625957	0.117563	0.986306	6.92466e-05	0.860877	0.0094978	1.46052	1.2492e-09	7.37222	11.3651	5.27478	11.9427	7.20638	56.9455	15.1464	11.3026	11.3735	32.6083	13.4874	14.3958	13.3149	15.8774	22.3353	24.4644	88.5594	17.3109	26.8925	52.6378	27.1606	22.035	31.2744	25.2383	37.2899	64.4334	57.3967	43.371	87.6332	91.66	13.7957	13.9743	14.3606	15.8117	8.75008	34.8781	26.9628	35.8458
ENSMUSG00000002504	Slc9a3r2	0.41014	0.050336	-0.114976	0.999872	0.0700928	0.831581	-0.531647	0.00230196	-0.501801	8.17648e-09	1755.41	2436.67	2409.52	2429.14	1922.44	2353.75	3243.11	3048.48	2967.22	3310.45	3317.06	3638.82	2673.18	2452.68	3102.82	2976.9	2304	2734.1	3363.19	2531.29	2083.48	1960.4	1851.95	2312.58	1930	1777.12	2337.96	2002.29	2630.27	2025.52	2296.98	3214.91	2621.92	2890.9	3767.78	1893.61	1975.5	2095.19
ENSMUSG00000007812	Zfp655	-0.400398	0.0518387	0.00399096	0.999872	-0.152036	0.554246	0.0581043	0.876213	0.275529	0.0462121	317.005	234.121	302.773	297.373	331.493	231.341	204.031	211.521	247.69	206.992	193.039	166.106	264.966	267.648	187.617	193.925	261.323	222.496	193.137	222.248	223.418	243.807	208.778	202.841	212.653	191.915	171.425	241.432	171.456	207.053	223.796	174.268	268.986	191.497	213.502	257.025	240.007	206.114
ENSMUSG00000024772	Ehd1	0.355759	0.0521628	-0.163354	0.999872	-0.0370765	0.946421	-0.634042	0.000768613	0.0751331	0.512109	1390.89	1686.58	1502.26	1651.67	1190.16	1836.49	1861.23	1862.51	2051.02	2021.71	1750.84	1821.63	1183.25	1005.57	1581.34	1447.58	1072.88	1094.66	1368.26	1427.07	841.104	882.822	1054.88	1362.87	1067.3	807.843	1234.41	765.497	1177.33	1117.11	1239.31	1879.13	1548.74	1668.13	2028.27	891.269	1004.84	1100.47
ENSMUSG00000061689	Dlgap4	0.474824	0.0521628	0.266254	0.583518	0.274242	0.335411	0.117448	0.732233	0.291313	0.142133	313.729	369.365	363.96	225.717	346.461	510.136	546.161	436.766	343.733	518.897	300.095	362.111	411.43	366.693	302.867	366.37	475.462	472.994	439.244	402.386	339.07	363.933	234.135	257.992	266.068	410.85	355.859	457.564	323.862	278.254	309.636	378.95	313.725	282.853	383.254	460.391	413.556	304.69
ENSMUSG00000023022	Lima1	0.505873	0.0526178	0.364151	0.525847	0.092418	0.778248	0.0958598	0.717467	0.304628	0.0177393	405.472	492.108	574.951	589.969	470.632	675.041	705.644	569.975	753.179	1091.67	595.975	717.577	629.794	535.296	779.949	763.767	1067.07	670.033	733.432	1260.97	562.488	535.237	744.668	696.39	739.751	721.932	613.762	657.07	807.75	744.738	561.79	636.241	581.054	737	565.255	603.123	625.841	704.371
ENSMUSG00000041313	Slc7a1	0.674051	0.0526178	0.389203	0.606907	0.432089	0.145167	0.811157	0.000383939	2.05216	3.42368e-28	217.89	151.155	100.221	120.621	115.856	446.073	188.885	160.659	193.35	382.793	146.676	135.099	95.8672	90.7281	109.89	150.367	215.591	104.884	123.054	266.698	93.748	107.332	114.954	112.17	88.6895	174.594	148.466	206.735	134.625	81.8393	91.9711	136.455	110.467	104.533	112.001	177.61	147.726	292.144
ENSMUSG00000030087	Klf15	-0.55607	0.0530133	-0.754186	0.0241579	-1.64456	4.79614e-09	-1.78103	1.38989e-11	-0.585901	0.0113968	214.613	228.438	155.079	166.003	185.149	151.855	90.8784	167.117	88.4606	96.4071	91.0401	54.2612	77.2263	91.4841	83.9808	36.995	10.8885	38.1858	53.785	18.7156	71.8443	96.6697	15.2146	41.1291	28.2194	6.23549	3.82645	5.05994	5.08019	5.72875	117.263	114.26	87.2686	83.4505	68.2506	12.3415	23.1652	21.5075
ENSMUSG00000040511	Pvr	0.672399	0.0530133	0.635695	0.0792486	0.596453	0.00124784	0.733657	1.487e-06	1.51181	9.54802e-15	179.391	190.933	152.969	191.083	135.258	442.514	235.215	201.025	170.603	595.456	147.519	122.918	154.453	157.262	126.865	186.168	459.493	172.091	182.543	424.611	162.964	176.28	134.395	130.865	156.214	305.539	218.107	279.743	198.127	208.69	138.723	160.293	142.502	161.631	141.751	261.854	221.779	254.505
ENSMUSG00000005103	Wdr1	0.497442	0.0531404	0.254793	0.907255	0.5328	3.10409e-08	0.479215	0.015089	0.548317	5.79714e-05	407.11	398.914	451.521	606.689	390.808	759.273	682.479	533.646	516.863	859.157	595.975	557.008	372.373	372.741	464.575	612.804	605.398	432.263	485.695	836.355	396.02	422.93	405.722	460.833	414.22	665.812	601.517	664.298	560.091	603.156	396.242	476.77	394.366	481.378	507.505	559.123	524.066	718.709
ENSMUSG00000018476	Kdm6b	0.455293	0.053303	-0.201977	0.940889	-0.476264	0.0233378	-1.2188	2.35004e-11	0.904181	0.00362087	959.207	992.171	799.657	689.094	767.757	1494.82	1193.89	999.475	946.529	1359.62	719.891	1091.87	823.747	775.725	923.789	868.785	708.475	723.493	810.85	581.355	773.64	720.047	714.239	761.823	747.814	383.136	573.967	417.084	723.927	504.949	706.645	996.285	945.041	802.004	1128.76	482.927	372.543	288.559
ENSMUSG00000022463	Srebf2	0.515849	0.0533366	0.159068	0.999872	0.228	0.213356	0.165759	0.511031	0.501789	0.000886108	253.113	261.397	175.123	174.363	198.453	371.332	370.641	266.419	223.679	384.211	291.665	369.862	280.056	247.234	243.902	281.042	323.024	283.593	400.128	347.409	251.455	253.758	235.826	231.819	235.833	253.577	290.045	305.765	341.643	256.975	205.402	292.638	224.799	243.324	280.003	295.122	257.476	322.613
ENSMUSG00000086012	Gm15902	-0.719377	0.0533366	0.0303282	0.999872	-0.535026	0.198323	0.0453204	0.964016	0.457451	0.391608	17.2018	19.3206	11.6045	17.914	26.0538	9.49091	6.23675	7.26598	11.3735	7.08876	4.21482	6.64423	19.5285	18.9017	12.5078	7.75701	13.0661	19.8566	8.96417	17.5459	28.9129	16.3486	8.45253	14.0213	6.04701	6.23549	6.8876	8.67419	6.35023	9.82072	20.6935	9.86421	18.227	5.27056	8.75008	27.9025	12.1523	5.37688
ENSMUSG00000020385	Clk4	-0.367782	0.0535136	-0.0680835	0.999872	-0.293998	0.115725	0.070095	0.871122	-0.287695	0.0908594	470.183	506.882	600.27	475.319	527.174	341.673	372.423	387.519	449.885	412.566	356.574	322.245	569.433	616.195	363.619	369.353	521.92	512.198	380.57	318.166	573.002	527.419	464.044	410.356	446.471	452.42	338.258	419.975	368.314	388.737	480.549	379.772	499.309	381.237	346.503	508.684	584.068	376.381
ENSMUSG00000020806	Rhbdf2	0.451487	0.0535558	0.101599	0.999872	0.265566	0.355191	0.120442	0.697985	0.51959	0.0074533	298.165	368.228	398.774	261.545	272.179	433.023	499.831	406.087	380.381	547.252	349.83	390.902	358.17	263.867	339.497	287.606	377.466	438.373	361.827	387.18	268.978	316.309	191.027	273.882	198.544	301.382	332.901	357.81	322.592	236.516	266.716	391.28	263.463	281.097	357.003	367.025	338.744	301.105
ENSMUSG00000065778	SNORA55	0.608213	0.0539991	0.00327699	0.999872	-0.194559	0.743522	-0.174681	0.801686	0.137501	0.709987	68.8073	68.1905	84.3965	63.2963	34.3689	90.1636	130.972	104.146	75.8234	141.775	57.3215	102.986	31.5119	41.5837	59.8586	54.2991	63.153	33.0943	74.1582	69.0139	44.6836	26.2998	77.7633	78.5192	94.7365	34.6416	68.1107	39.7567	76.2028	48.2852	66.6791	76.4476	18.227	59.733	75.2507	29.5122	31.1402	103.953
ENSMUSG00000068747	Sort1	-0.470937	0.0557768	-0.203322	0.999872	0.286117	0.394501	0.189039	0.626929	0.609895	0.00144332	305.537	278.444	215.211	305.733	252.223	230.155	151.464	216.365	145.328	194.232	138.246	162.784	71.9004	83.1674	144.733	105.615	52.2646	103.865	117.349	106.445	63.0828	99.5129	72.6918	71.9759	98.7678	110.16	81.1206	137.341	80.0129	106.391	118.796	140.565	147.473	122.101	217.002	126.634	177.347	232.998
ENSMUSG00000029860	Zyx	0.556665	0.0558327	0.42237	0.0651736	0.288224	0.205174	0.587853	0.000768613	0.742636	0.000350409	444.79	503.473	464.181	367.835	427.394	1002.48	837.507	512.655	414.501	764.168	349.83	327.782	372.373	320.573	307.334	400.381	598.139	418.516	444.949	485.437	456.474	460.603	298.374	374.836	323.515	473.897	466.061	534.186	513.099	416.562	315.001	422.517	280.585	353.128	411.254	578.976	492.926	521.557
ENSMUSG00000006360	Crip1	0.560957	0.0562036	0.0622027	0.999872	0.428052	0.232848	-0.404561	0.200768	-0.604775	0.000415264	84.3709	95.4666	109.716	143.312	71.5095	121.009	219.177	142.898	173.13	146.028	181.237	170.535	126.491	98.2887	171.535	215.406	100.9	109.975	189.877	181.308	97.2526	87.4292	120.871	153.299	150.167	96.3037	241.066	128.667	213.368	220.966	193.906	209.614	163.49	238.054	161.001	110.537	96.8383	177.437
ENSMUSG00000022220	Adcy4	0.509411	0.0562402	0.174589	0.919977	0.308687	0.19561	-0.106044	0.722948	-0.121704	0.476832	777.359	960.349	1292.32	832.406	815.984	1388.05	1940.52	1107.66	1110.81	1515.58	1553.58	1602.37	1621.75	1414.6	1298.13	1340.17	1935.24	1746.87	1756.98	1820.1	1357.16	1292.25	972.041	1343.24	1046.13	1599.75	1338.49	1820.13	1770.44	1149.02	1176.46	1524.02	1148.3	1497.72	1349.26	1368.29	1506.5	1064.62
ENSMUSG00000020538	Srebf1	0.531432	0.0564522	0.422989	0.165263	0.262402	0.203477	-0.0122604	0.981029	0.246425	0.220297	104.03	130.698	104.441	84.7931	101.444	230.155	156.81	121.1	127.636	180.054	115.486	135.099	112.289	84.6795	108.996	125.306	158.245	149.179	171.134	185.987	114.776	137.897	114.109	126.192	125.979	145.495	149.997	152.521	184.157	132.58	103.468	124.125	92.2396	107.168	113.751	113.22	79.7492	116.499
ENSMUSG00000024063	Lbh	0.611192	0.0566583	0.240055	0.989968	0.43481	0.0714706	-0.0716257	0.90187	-0.22709	0.431311	22.9358	28.4127	22.1541	47.7708	24.9452	42.7091	62.3675	50.0545	42.9666	49.6213	57.3215	84.1603	42.6076	36.2912	61.6455	71.6032	64.6048	53.4601	76.6029	87.7296	47.3121	54.7321	58.3225	53.2809	59.4623	71.3618	104.845	73.7306	62.2323	73.6554	39.0877	70.6935	51.9193	83.4505	66.5006	68.683	43.2924	55.561
ENSMUSG00000032285	Dnaja4	-0.415489	0.0567582	-0.303169	0.813346	-0.506404	0.00194702	-0.876237	2.91272e-10	-1.13172	1.72041e-18	236.73	247.759	248.97	305.733	270.516	151.855	176.411	206.677	224.943	194.232	220.014	180.502	224.134	241.942	182.256	219.583	107.433	150.706	210.251	104.106	252.331	288.588	196.099	220.602	211.645	163.508	153.058	164.81	147.325	180.865	325.731	297.57	310.411	332.924	316.753	154	156.081	181.021
ENSMUSG00000038587	Akap12	0.715773	0.0569275	0.475995	0.421164	-0.0877524	0.792509	0.626919	0.00662998	2.03378	2.67631e-10	2117.46	1701.35	1091.88	1857.09	1478.97	10308.3	2647.95	1995.72	2297.45	11972.9	1394.26	1679.88	1118.01	1212.73	1351.73	1741.15	3065.46	1077.86	1530.43	4215.7	1388.7	1440.09	1831.66	1643.29	2184.99	1738.32	1532.87	1643.76	1609.15	1505.02	1470.77	1427.84	1208.5	1523.19	1485.76	1685.42	1754.48	2439.31
ENSMUSG00000042524	Sun2	0.385538	0.0583003	-0.204685	0.999872	-0.0183427	0.970152	-0.445573	0.0194089	0.0926482	0.605097	242.464	264.806	227.871	222.134	186.812	319.132	316.293	330.198	248.953	306.234	350.673	294.561	189.959	183.724	260.877	242.257	179.296	195.002	281.964	162.592	176.106	199.026	215.54	228.08	184.434	151.038	264.025	166.978	207.018	210.327	203.103	301.68	220.933	271.434	274.753	182.439	176.967	181.021
ENSMUSG00000076281	mmu-mir-2134-4	0.692186	0.0592577	-0.136218	0.999872	0.238421	0.683281	-0.223474	0.723482	0.000412769	0.999388	14.7444	23.8667	16.8793	13.137	16.0758	26.1	65.0404	29.8712	18.9558	35.4438	12.6445	34.3285	11.9834	10.5849	23.2287	13.7239	10.1626	12.2194	17.1134	23.3946	14.8945	15.6377	2.53576	14.956	19.1489	15.9351	19.8975	14.457	25.4009	13.9127	16.095	10.6862	14.3606	28.1097	22.7502	9.65855	12.532	26.8844
ENSMUSG00000033730	Egr3	0.557154	0.0593771	0.482967	NA	-0.0163771	0.983908	0.0378801	0.970205	1.2472	0.0145303	0	1.13651	2.10991	0	2.77168	21.3545	82.8597	5.65131	3.79117	39.697	1.68593	0	0.443829	0.756067	3.57365	2.98347	54.4423	4.58229	5.70447	8.1881	3.5046	2.13242	4.22627	2.80426	3.02351	4.84983	1.53058	0.722849	1.27005	6.54714	3.0657	4.9321	1.10467	1.75685	1.75002	3.21952	1.51903	1.79229
ENSMUSG00000040857	Erf	0.397985	0.0593771	-0.131893	0.999872	0.242056	0.478045	0.18807	0.597194	0.259524	0.259453	214.613	323.905	273.234	249.602	289.918	333.368	424.099	343.923	361.425	361.527	175.336	234.763	181.082	174.652	219.78	172.444	140.824	176.673	185.803	215.23	113.899	144.294	88.7516	133.67	115.901	154.502	123.977	196.615	148.595	107.209	173.212	249.071	224.799	201.16	369.253	306.391	280.261	267.051
ENSMUSG00000049922	Slc35c1	0.562201	0.0593771	0.145134	0.999872	0.0682209	0.918642	-0.161421	0.783318	-0.248699	0.532395	37.6802	32.9587	28.4838	28.6625	27.7168	64.0636	43.6573	50.8618	41.7029	51.0391	50.5778	38.758	27.5174	23.4381	49.1377	48.9288	30.4877	35.64	40.7462	66.6745	21.0276	27.7215	30.4291	45.8029	26.2037	31.1775	41.3256	24.5769	36.8314	28.6438	23.7592	46.033	29.826	43.0429	45.5004	27.9025	21.2664	35.8458
ENSMUSG00000024174	Pot1b	-0.570345	0.0595744	-0.0972099	0.999872	-0.296198	0.312047	-0.209159	0.630669	-1.02171	1.03045e-05	67.9882	87.5111	139.254	90.7645	125.834	53.3864	70.3862	62.9718	75.8234	51.0391	78.3956	70.8718	121.165	136.848	93.8083	84.7304	90.0112	135.432	90.4566	54.9772	144.565	132.21	92.1326	86.9319	90.7052	96.3037	91.0694	79.5134	78.7429	91.66	131.059	90.4219	110.467	75.5447	85.7508	111.61	105.193	57.3533
ENSMUSG00000017550	Atad5	-0.572509	0.059752	-0.0451003	0.999872	0.158641	0.775633	0.603936	0.01836	-0.243079	0.562629	46.6907	52.2793	62.2424	38.2166	65.9661	34.4045	30.2928	33.1006	37.9117	28.355	30.3467	46.5096	46.6021	53.6808	34.8431	40.5751	37.7466	61.0972	34.2268	26.9037	71.8443	51.1781	60.013	28.9773	56.4388	90.0682	44.3868	77.3449	48.2618	51.5588	55.9491	52.6091	60.7566	33.3802	54.2505	96.5855	67.5969	84.2377
ENSMUSG00000022885	St6gal1	0.625433	0.0606325	0.598046	0.0816489	0.238665	0.415926	0.738669	0.00345554	2.0413	1.03435e-27	73.7222	57.9619	60.1325	29.8567	45.4556	149.482	80.1868	92.843	60.6587	94.9894	54.7926	49.8317	52.8157	46.1201	44.6706	72.1999	127.758	60.5881	66.0089	125.161	82.3581	73.2131	81.1443	71.0412	64.5014	108.082	104.079	89.6333	67.3125	79.3841	48.2849	46.855	63.5183	57.0977	35.0003	117.512	96.8383	78.8608
ENSMUSG00000024349	Tmem173	0.679325	0.0606325	0.549539	0.250431	0.731091	3.81574e-09	0.767535	0.00383746	0.897127	3.04321e-07	108.126	112.514	104.441	114.65	92.0199	300.15	166.61	108.182	99.8341	399.806	144.147	168.321	106.519	83.1674	195.657	189.152	357.867	152.743	175.209	492.455	128.794	159.932	144.538	160.777	150.167	229.328	257.137	246.492	278.14	274.98	88.139	126.591	76.7742	108.046	106.751	176.537	111.269	213.283
ENSMUSG00000030554	Synm	0.491708	0.0606325	0.174103	0.999872	0.128813	0.705635	-0.309681	0.352129	-0.0572297	0.873618	49.9672	64.7809	73.847	66.8791	70.4008	86.6046	93.5513	92.843	85.9332	126.18	123.073	116.274	105.188	123.239	81.3006	114.565	145.179	132.886	118.979	120.482	143.689	117.283	192.718	166.386	165.285	160.737	188.261	156.858	181.617	185.775	142.555	106.04	143.054	103.654	77.0007	84.7806	72.5338	112.914
ENSMUSG00000030588	Yif1b	0.592697	0.0606325	0.0531825	0.999872	0.137955	0.810187	-0.265841	0.563012	-0.0124707	0.976956	58.1586	61.3714	44.3082	41.7994	34.3689	122.195	67.7133	68.6231	61.9224	83.6473	92.726	80.8381	35.9502	35.5352	47.3509	76.3767	48.6351	48.3686	59.4895	76.0323	48.1882	45.4916	57.4772	81.3234	30.2351	43.6485	84.1818	46.9852	60.9622	64.653	36.7885	67.4054	43.6343	67.6389	56.0005	37.561	36.077	35.8458
ENSMUSG00000048758	Rpl29	0.379668	0.0606325	0.0510316	0.999872	0.296633	0.290532	0.0281508	0.965091	-0.246324	0.188644	184.305	186.387	181.453	201.832	159.649	272.864	216.504	230.089	222.415	270.791	228.443	256.91	160.222	145.165	203.698	236.29	166.956	158.344	253.442	226.927	147.193	176.28	196.944	215.928	182.418	195.379	285.453	171.315	237.499	279.072	193.139	248.249	99.9722	233.662	155.751	158.829	177.347	236.583
ENSMUSG00000058997	1300010F03Rik	-0.495183	0.0606325	-0.221925	0.999872	-0.36216	0.237655	0.127061	0.737616	0.118263	0.585602	357.143	328.451	401.939	226.911	451.23	186.259	259.271	260.768	242.635	241.018	188.824	158.354	277.837	386.35	148.307	142.013	197.444	259.154	177.654	147.386	333.813	336.922	220.611	189.755	175.363	213.392	165.302	200.229	207.018	161.223	241.424	173.446	214.305	160.752	169.752	230.195	273.046	164.891
ENSMUSG00000028413	B4galt1	0.406289	0.0612336	0.107007	0.999872	0.0628642	0.859785	0.212007	0.506675	0.404509	0.00331522	248.198	254.578	208.881	290.207	230.05	372.518	282.436	301.942	333.623	387.046	364.16	331.104	236.117	210.943	306.441	331.761	282.374	287.157	323.525	360.276	233.056	220.35	265.41	304.729	255.99	243.877	290.81	234.203	281.95	301.987	182.409	313.189	234.741	329.41	278.253	283.854	276.844	374.589
ENSMUSG00000006299	Aamp	0.49152	0.0613435	0.0697115	0.999872	0.125847	0.700187	-0.197409	0.455603	-0.00065775	0.997677	102.392	121.606	133.98	155.255	130.269	170.836	272.635	186.493	152.911	167.295	120.544	159.462	99.4178	95.2645	117.037	123.515	119.047	93.6824	141.797	152.065	99.0049	113.729	124.252	137.409	136.058	130.253	129.334	118.547	163.836	138.308	109.599	132.345	118.199	147.576	140.001	105.171	105.193	130.837
ENSMUSG00000022557	Bop1	0.549376	0.0613435	0.309454	0.712379	0.372609	0.295605	0.0345863	0.945781	0.231343	0.504915	39.3185	45.4603	50.6379	48.9651	48.2273	94.9091	62.3675	71.0451	49.2852	93.5716	71.6519	58.6907	59.4731	70.3143	43.7772	69.8131	97.9961	69.2435	69.2686	95.9177	70.092	73.2131	43.9532	44.8681	50.3918	108.775	77.2942	90.3561	69.8526	47.4668	56.7155	61.6513	45.8436	55.3409	61.2506	53.122	59.622	51.9765
ENSMUSG00000025856	Pdgfa	0.718178	0.0613435	0.422538	0.602658	0.477837	0.264733	1.27045	0.000116789	1.48787	1.06754e-05	4.09568	10.2286	13.7144	13.137	6.65204	28.4727	15.1464	19.3759	11.3735	48.2036	16.8593	24.3622	13.3149	12.0971	17.8683	14.9173	47.9092	16.8017	22.8179	53.8075	3.5046	9.95129	14.3693	12.1518	11.0862	29.099	11.4793	19.5169	13.9705	13.9127	14.5621	26.3046	11.0467	10.5411	12.2501	60.6342	56.9637	25.0921
ENSMUSG00000026319	2310035C23Rik	-0.363361	0.0613435	-0.0126254	0.999872	-0.123714	0.684872	0.117708	0.755956	0.100016	0.572577	315.367	312.54	334.421	296.179	318.189	226.595	206.704	247.043	288.129	236.765	241.931	239.192	321.333	383.326	245.688	246.434	329.557	332.98	229.809	285.414	386.382	334.079	252.731	270.143	289.249	314.546	262.494	293.477	273.06	267.615	289.709	265.512	312.62	260.014	241.502	383.122	358.871	272.428
ENSMUSG00000026426	Arl8a	0.392344	0.0613435	0.0108405	0.999872	0.0559946	0.89807	-0.142628	0.68855	0.0431696	0.870359	159.731	145.473	155.079	163.615	124.726	217.105	220.068	182.457	173.13	209.827	153.419	170.535	121.609	129.288	136.692	143.803	121.951	134.414	137.722	182.478	100.757	113.018	135.241	119.648	158.23	112.932	134.691	131.559	142.245	139.127	131.825	158.649	141.949	169.536	210.002	127.707	128.358	198.944
ENSMUSG00000029911	Ssbp1	-0.578235	0.0613435	0.191775	0.999872	-0.169597	0.719628	0.362669	0.342229	0.111479	0.8153	42.595	35.2317	42.1983	40.6052	54.8794	27.2864	25.838	25.0273	25.2745	29.7728	25.2889	27.6843	42.6076	48.3883	26.8024	37.5917	52.9905	40.2223	34.2268	45.6194	59.5782	39.8052	43.1079	50.4766	36.2821	35.3345	40.5603	54.2137	25.4009	42.5564	42.9199	34.5247	38.111	27.2312	29.7503	64.9269	49.3685	35.8458
ENSMUSG00000031955	Bcar1	0.514218	0.0613435	0.285444	0.568361	0.271988	0.183622	-0.186426	0.47343	0.414073	0.0195555	213.794	252.305	231.036	167.198	179.605	428.277	349.258	254.309	214.833	341.678	209.055	269.091	217.476	175.408	249.262	236.29	270.759	288.684	292.558	320.505	234.808	241.674	184.265	240.231	194.512	235.563	277.8	263.117	323.862	258.612	178.577	249.071	209.886	223.12	281.753	211.952	187.98	195.36
ENSMUSG00000047821	Trim16	0.670421	0.0613435	0.609954	0.102943	0.654545	0.00206342	0.505218	0.0815159	0.760782	0.00387423	46.6907	38.6413	35.8685	35.8281	29.9342	104.4	51.676	38.7519	50.5489	127.598	46.363	44.2949	45.2706	37.0473	35.7365	71.6032	108.159	51.4235	47.2656	127.5	45.5598	41.9376	48.1794	35.5206	44.3447	85.2184	55.1008	85.2962	73.6627	66.2898	38.3213	40.2788	50.8146	36.0155	47.2504	82.0977	55.0649	71.6917
ENSMUSG00000060301	2610008E11Rik	-0.458964	0.0613435	0.0350284	0.999872	-0.0857915	0.797146	0.170367	0.666995	-0.0987499	0.782105	181.848	188.66	201.497	173.169	211.757	110.332	114.934	122.714	181.976	141.775	142.461	126.24	210.819	247.234	152.774	137.836	200.347	241.334	176.839	157.913	183.115	212.531	199.48	167.321	168.308	202.307	172.955	193.001	139.705	171.044	201.57	133.167	210.439	157.238	129.501	234.488	229.754	168.475
ENSMUSG00000026826	Nr4a2	0.70858	0.0620914	0.333582	0.849486	0.141949	0.836405	-0.100397	0.882521	1.20522	0.00104039	12.287	11.3651	18.9892	19.1083	17.7388	28.4727	73.0591	14.532	24.0107	46.7858	20.2311	21.0401	24.8545	26.4624	19.6551	20.8843	74.7674	25.9663	26.8925	25.734	15.7707	18.481	5.91677	17.7603	18.141	14.5495	16.0711	12.2884	36.8314	13.0943	15.3285	30.4146	21.541	23.7175	8.75008	22.5366	18.6081	14.3383
ENSMUSG00000071252	2210408I21Rik	-0.612355	0.0620914	-0.0807996	0.999872	-0.721529	0.00189358	0.14626	0.795705	0.340006	0.261239	77.8178	47.7333	53.8028	52.5479	85.9222	37.9636	38.3115	53.2838	25.2745	26.9373	32.0326	26.5769	39.057	70.3143	38.4167	26.2545	48.6351	53.9692	32.597	26.9037	73.5966	70.3699	46.4889	47.6724	67.525	31.8703	33.6727	41.9253	26.671	35.1909	47.5184	27.1266	49.1576	37.7723	42.0004	59.5611	61.141	30.469
ENSMUSG00000044475	Ascc1	-0.445256	0.0629307	-0.431776	0.258092	-0.103481	0.866257	-0.4232	0.216475	0.000420455	0.999047	140.891	132.971	121.32	111.067	130.824	71.1818	86.4236	108.99	99.8341	83.6473	83.4534	79.7308	64.7991	74.8507	71.473	51.9123	48.6351	68.7344	44.0059	40.9405	75.3489	73.9239	43.9532	70.1064	36.2821	42.9556	52.0397	39.7567	76.2028	67.9266	82.0076	63.2953	93.8966	76.4231	84.0008	48.8293	86.9646	35.8458
ENSMUSG00000007039	Ddah2	0.572216	0.063244	0.0685823	0.999872	0.269761	0.308245	0.440941	0.13072	0.0017145	0.996217	46.6907	68.1905	78.0668	83.5989	48.2273	78.3	150.573	88.8064	99.8341	109.167	68.2801	87.4824	60.8046	45.364	77.7269	73.9899	73.3156	50.9143	85.5671	78.3718	58.702	49.0457	60.8582	68.2369	59.4623	65.1263	67.3454	80.9591	80.0129	74.4738	40.6206	71.5155	62.4136	70.2741	75.2507	97.1221	97.218	62.7302
ENSMUSG00000041303	Gtf3c3	-0.463953	0.0638563	0.0414199	0.999872	-0.204422	0.343221	0.128277	0.730535	0.3123	0.140362	130.242	94.3301	116.045	133.758	135.813	75.9273	70.3862	92.0357	94.7792	93.5716	101.999	89.6971	116.727	115.678	82.194	101.438	108.885	112.521	96.976	109.954	129.67	118.705	109.038	120.583	118.925	102.539	99.4876	98.3075	109.224	110.483	125.694	99.4641	126.484	103.654	68.2506	129.854	126.459	116.499
ENSMUSG00000031592	Pcm1	-0.351112	0.0648442	-0.0154355	0.999872	-0.231722	0.140628	0.0373949	0.919679	0.19043	0.120514	1046.04	986.489	1067.62	1086.79	1085.95	790.118	686.043	798.45	998.341	789.688	774.684	781.805	1149.96	1251.29	867.504	967.24	1030.77	1056.47	863.005	869.108	1167.91	1086.82	1066.71	865.58	935.271	904.839	822.686	902.839	834.421	910.871	1105.19	856.542	1045.57	866.129	819.008	1085.51	1053.07	1041.32
ENSMUSG00000073982	Rhog	0.391644	0.0650832	0.0193688	0.999872	0.177633	0.61176	-0.220832	0.472813	0.0705254	0.801373	185.944	215.936	150.859	198.249	182.377	289.473	240.561	253.502	211.042	259.449	228.443	245.837	197.504	144.409	186.723	212.423	172.763	184.819	241.218	210.551	156.831	195.472	158.908	219.667	155.207	160.737	258.668	168.424	240.039	202.143	153.285	251.537	174.537	208.187	262.502	180.83	157.22	181.021
ENSMUSG00000022565	Plec	0.54107	0.0657406	0.260686	0.885078	0.404458	0.0841319	0.400382	0.0558736	0.521989	5.0059e-09	1176.28	2244.6	2951.77	1716.17	1919.11	2583.9	3518.42	3130.02	2690.47	3843.52	2919.18	4232.38	2932.83	2749.06	3598.67	2717.94	4303.12	3575.71	4271.02	5928.18	2238.56	2106.12	2066.64	2512.61	2834.03	4147.3	2605.81	3712.55	3504.06	2287.41	2556.03	3583.17	2708.64	2885.63	3416.03	4511.08	5149.52	3477.05
ENSMUSG00000073599	Ecscr	0.541699	0.0657406	0.376652	0.583518	0.413431	0.00152825	0.650085	0.00720086	0.700392	5.25504e-09	257.208	325.041	310.157	410.829	256.658	561.15	419.644	372.179	370.271	732.978	503.249	554.793	402.553	363.668	532.474	595.5	706.297	412.915	598.155	1057.43	368.859	400.895	480.949	501.962	465.62	634.635	608.405	573.942	618.513	584.333	344.125	420.873	265.12	470.837	323.753	506.001	440.14	736.632
ENSMUSG00000052837	Junb	0.706194	0.06596	0.294727	0.877631	1.03898	1.06799e-05	0.529426	0.225729	1.80543	0.000100939	45.8716	78.419	48.528	75.239	62.0857	269.305	136.318	75.0818	70.7685	426.743	86.8253	56.476	35.5064	46.1201	106.316	65.0396	274.389	54.9875	49.7104	215.23	37.6744	34.8295	32.9649	27.1078	32.2507	73.4403	61.2231	59.2736	127.005	92.4784	26.0585	77.2696	28.169	42.1645	36.7503	70.2928	37.2163	62.7302
ENSMUSG00000037703	Prosapip1	0.659037	0.0661928	-0.0304159	0.999872	-0.300362	0.548326	0.152102	0.818649	0.55686	0.135053	9.82962	17.0476	14.7694	14.3312	17.7388	24.9136	41.8753	18.5686	27.8019	31.1905	14.3304	12.1811	14.6464	14.3653	12.5078	8.9504	15.9697	14.256	20.3731	5.84864	20.1514	18.481	11.8335	14.956	14.1097	13.8567	10.714	16.6255	12.7005	4.91036	9.19711	9.04219	19.3316	10.5411	12.2501	11.8049	15.5701	17.9229
ENSMUSG00000036752	Tubb4b	0.570156	0.0668762	0.312753	0.849486	0.637548	0.00257857	-0.481001	0.217035	-0.110843	0.495973	384.174	461.422	341.806	544.587	263.864	875.536	506.068	465.022	556.038	863.411	452.672	366.54	251.651	192.041	373.446	538.814	394.162	264.755	419.686	643.35	256.712	262.998	301.755	468.311	372.899	451.727	629.833	476.358	599.462	616.25	369.417	494.854	333.609	573.613	439.254	169.561	166.714	381.758
ENSMUSG00000022505	Emp2	0.425795	0.0675851	0.130495	0.999872	0.187346	0.445503	0.360562	0.0679589	0.608032	1.38857e-05	154.817	132.971	160.353	103.901	114.193	201.682	202.249	172.769	174.394	172.966	190.51	286.809	202.386	137.604	156.347	211.229	182.2	208.749	248.552	243.303	191.877	176.28	201.17	190.689	225.755	280.597	228.056	206.012	231.148	195.596	178.577	195.64	185.031	195.011	276.503	290.83	269.628	274.221
ENSMUSG00000038418	Egr1	0.620892	0.0679258	0.594786	0.059553	0.504952	0.188563	-0.588225	0.276884	1.03142	0.0381108	194.135	36.3682	60.1325	72.8504	79.8245	743.85	1109.25	76.6964	89.7243	884.677	65.7512	96.3414	102.525	75.6067	116.144	282.833	1697.15	185.837	152.391	470.231	197.134	162.775	202.016	169.19	191.489	284.754	215.812	99.7532	523.259	420.654	76.6426	329.629	88.3732	117.709	66.5006	71.9025	34.9377	68.1071
ENSMUSG00000020737	Hn1	0.550905	0.0685611	0.413066	0.606103	0.499682	0.0327485	0.425804	0.140127	0.39232	0.106954	56.5203	67.0539	50.6379	60.9077	48.2273	128.127	72.1682	69.4304	73.2959	110.585	53.1067	36.5433	39.057	21.1699	41.9904	59.6693	67.5084	29.5303	56.2298	101.766	34.1698	30.5647	38.0364	42.0638	38.2977	54.0409	55.8661	63.6107	53.342	45.83	41.387	56.7192	55.7856	56.2193	49.0005	55.2684	68.7362	82.4454
ENSMUSG00000020160	Meis1	-0.501693	0.0687832	0.0136712	0.999872	-0.402961	0.0559839	-0.876957	0.00118097	-0.770429	0.00279039	63.0734	64.7809	63.2974	57.3249	76.4985	36.7773	46.3302	49.2472	37.9117	46.7858	60.6934	50.9391	76.7825	70.3143	67.8994	50.1222	68.2343	91.6458	71.7134	50.2983	78.8535	73.9239	96.3589	84.1277	77.6033	56.8123	71.9372	57.1051	57.1521	61.3795	87.3726	61.6513	80.0882	66.7604	59.5006	47.2196	44.0519	21.5075
ENSMUSG00000030208	Emp1	0.707332	0.0688527	0.627901	0.107277	0.998857	5.70196e-07	1.60832	4.08261e-21	2.27862	1.04503e-40	261.304	269.352	273.234	371.418	283.82	1399.91	428.554	348.767	391.754	1226.36	395.35	404.191	364.384	258.575	370.766	591.92	800.664	333.489	519.922	1617.73	217.285	208.977	310.208	315.946	324.523	792.6	477.54	755.377	454.677	620.342	301.206	540.065	497.652	550.774	462.004	1690.25	1544.48	1686.55
ENSMUSG00000027293	Ehd4	0.523442	0.0689845	0.434007	0.375086	0.442661	0.0464518	0.31939	0.268347	0.552894	0.00529057	163.008	173.886	127.65	199.443	138.03	298.964	199.576	191.337	202.196	345.931	219.171	198.22	182.858	152.726	205.485	275.076	272.211	181.764	255.071	455.024	115.652	158.51	193.563	188.82	209.63	280.597	250.25	269.623	196.857	230.787	181.643	204.682	187.241	240.689	222.252	193.708	214.563	336.951
ENSMUSG00000028795	Ccdc28b	-0.451182	0.0691736	-0.302999	0.744737	-0.310269	0.136211	-0.0509651	0.890449	-0.359492	0.122091	222.805	282.99	283.783	212.58	243.908	138.805	227.196	202.64	147.856	154.535	135.717	192.683	160.222	196.577	216.206	100.244	112.514	160.38	183.358	138.028	185.744	185.521	126.788	153.299	152.183	135.102	132.395	117.102	137.165	123.577	190.84	168.514	191.107	139.67	171.502	169.561	183.803	191.775
ENSMUSG00000046562	Unc119b	0.462504	0.0697875	-0.126818	0.999872	0.461549	0.103379	-0.491573	0.0441179	-0.432145	0.00734917	421.035	521.657	385.059	492.039	369.188	670.296	482.012	505.389	743.069	745.737	471.217	393.117	254.314	221.528	439.559	303.717	306.328	228.605	310.486	435.139	219.037	189.785	150.455	286.034	215.677	278.519	339.023	227.697	458.487	264.341	241.424	417.585	336.371	386.508	348.253	189.415	240.387	227.621
ENSMUSG00000032288	Imp3	0.544214	0.0700054	0.0507126	0.999872	0.134721	0.831283	-0.603599	0.152307	-0.78936	0.000539316	67.9882	67.0539	35.8685	68.0734	45.4556	111.518	72.1682	82.3477	96.043	87.9006	85.9823	65.3349	39.5008	37.8034	67.006	97.261	39.1984	47.8595	63.5641	63.1653	56.9497	63.2618	48.1794	87.8667	57.4466	33.256	74.9983	47.708	97.7936	108.028	43.6863	68.2274	36.454	72.031	106.751	22	24.3045	57.3533
ENSMUSG00000033352	Map2k4	-0.525466	0.0700054	-0.112748	0.999872	-0.177016	0.415377	-0.075043	0.793067	0.349604	0.0191841	513.598	294.355	252.135	312.899	347.015	288.286	171.065	236.548	219.888	197.067	232.658	186.038	228.572	223.04	189.403	195.715	195.992	183.292	185.803	223.418	184.868	203.291	201.17	201.906	210.638	160.737	189.026	183.604	148.595	202.961	216.132	217.013	265.672	234.54	208.252	216.781	208.867	254.505
ENSMUSG00000040455	Usp45	-0.405918	0.0700054	-0.0351248	0.999872	-0.246059	0.148989	0.0483383	0.90068	-0.242109	0.146845	202.326	203.435	238.42	262.739	229.495	155.414	147.9	155.815	205.987	170.13	184.609	168.321	209.931	227.576	203.698	217.196	198.17	219.441	184.988	147.386	226.923	243.807	201.17	207.515	218.7	185.679	166.068	195.169	176.536	203.78	226.096	183.31	232.532	199.403	199.502	254.342	232.792	232.998
ENSMUSG00000042406	Atf4	0.497321	0.0700071	0.317068	0.71847	0.296002	0.0384543	0.246865	0.468043	0.378986	0.0134791	313.729	317.086	205.717	342.755	245.017	555.218	384.897	329.391	357.634	504.72	251.203	255.803	202.83	186.749	253.729	312.071	366.578	199.584	245.292	405.896	214.657	226.747	255.266	257.992	240.873	292.375	313.769	281.188	275.6	328.994	191.607	273.732	181.165	311.841	287.003	261.317	244.944	327.989
ENSMUSG00000034165	Ccnd3	0.407631	0.0703148	0.154434	0.999872	0.544134	0.000491853	0.286593	0.421664	0.0661733	0.797688	220.347	318.222	275.344	248.408	238.365	417.6	372.423	364.913	270.437	345.931	290.823	353.252	233.454	229.088	199.231	322.214	211.962	228.605	352.862	391.859	205.019	265.131	164.824	203.776	207.614	298.611	332.901	342.631	313.702	297.895	232.994	378.128	271.748	320.626	406.004	312.293	291.654	473.165
ENSMUSG00000059890	Ube4a	-0.326312	0.0703148	-0.127185	0.999872	-0.106677	0.737259	-0.156202	0.574847	-0.396316	0.000775556	391.547	431.873	474.731	425.16	460.1	300.15	329.657	364.106	371.535	353.02	407.152	354.359	512.179	511.858	405.609	352.646	418.842	476.049	388.719	354.428	495.025	485.481	402.341	370.162	330.57	384.522	405.603	354.196	425.466	378.098	408.505	391.28	459.541	412.861	316.753	415.318	403.683	290.351
ENSMUSG00000015092	Edf1	0.454866	0.070327	0.0224879	0.999872	0.0333552	0.957488	-0.515037	0.0827456	-0.670424	0.000118147	77.8178	125.016	94.9461	114.65	80.9332	132.873	161.265	140.476	128.9	133.269	144.147	137.314	109.626	83.1674	125.971	146.19	103.803	84.0087	141.797	139.198	86.7388	95.9589	133.55	165.451	133.034	99.0751	149.231	109.873	146.055	133.398	119.562	156.183	82.8499	179.199	147.001	74.0489	88.1039	91.4069
ENSMUSG00000076431	Sox4	0.524995	0.070327	0.286518	0.857733	0.127228	0.828794	-0.347325	0.123425	-0.711376	0.0026203	46.6907	52.2793	55.9127	45.3822	39.9123	66.4364	59.6946	71.0451	102.362	70.8876	121.387	167.213	107.851	68.0461	135.799	202.876	145.905	132.377	158.095	141.537	146.317	127.945	236.671	174.799	188.465	146.881	286.983	101.922	223.528	229.15	120.329	124.947	113.781	120.344	148.751	86.9269	101.775	127.253
ENSMUSG00000028833	Ncdn	0.472346	0.0706647	0.203835	0.989968	0.255934	0.434474	-0.144177	0.767073	0.0349016	0.921591	58.1586	56.8254	52.7478	47.7708	52.1077	86.6046	82.8597	84.7697	56.8675	77.9763	66.5941	65.3349	52.8157	51.4126	39.3102	63.2495	68.9602	60.0789	64.3791	71.3534	59.5782	72.5023	51.5604	58.8894	37.2899	62.3549	64.2843	76.622	76.2028	70.3818	33.7228	67.4054	62.4136	52.7056	70.0006	59.5611	44.0519	41.2227
ENSMUSG00000019891	Dcbld1	0.446536	0.0709373	0.17664	0.999872	0.375971	0.159637	0.092275	0.76948	0.167644	0.511907	217.071	272.762	239.475	256.768	269.962	346.418	321.638	274.492	352.579	490.542	282.393	212.615	212.15	260.087	292.146	278.656	307.054	267.3	233.883	375.483	262.845	271.528	176.658	216.862	235.833	444.799	238.77	339.739	283.22	274.98	327.264	295.926	309.859	264.406	243.252	265.074	288.236	351.289
ENSMUSG00000030681	Mvp	0.435398	0.0709373	0.0820549	0.999872	0.0716119	0.881906	-0.235644	0.353187	0.192135	0.226617	233.453	226.165	190.947	225.717	189.029	385.568	292.236	270.456	217.36	328.918	241.931	251.373	159.335	195.821	234.074	220.18	225.028	185.837	220.03	313.487	141.936	191.207	207.932	262.665	216.685	181.522	235.709	193.724	262.9	216.874	210.767	217.013	181.717	247.716	220.502	157.756	158.359	213.283
ENSMUSG00000060260	Pwwp2b	0.476065	0.0709373	-0.0582222	0.999872	0.385528	0.132018	0.352498	0.0821553	0.643892	0.00496272	81.9135	102.286	112.88	74.0447	70.4008	155.414	119.389	121.907	107.416	138.94	105.37	128.455	114.064	125.507	87.5544	93.6808	95.8184	111.502	121.424	116.973	73.5966	93.1157	71.0013	75.7149	86.6738	126.096	88.0082	133.727	119.384	81.0209	110.365	138.921	116.542	103.654	127.751	167.951	164.815	132.63
ENSMUSG00000086513	9130208D14Rik	-0.662847	0.0709373	0.102108	0.999872	-0.0890444	0.905662	1.05885	0.00573056	1.14723	0.00440939	30.308	20.4571	35.8685	23.8854	54.325	18.9818	16.0374	18.5686	20.2196	9.92426	6.74371	9.96635	14.6464	16.6335	6.25389	5.96693	16.6956	18.8383	12.2239	10.5276	18.3991	19.9026	12.6788	9.34752	13.1019	15.2423	10.714	19.5169	6.35023	14.7311	12.2628	5.75412	8.83732	4.39213	19.2502	31.122	35.6973	19.7152
ENSMUSG00000021701	Plk2	0.37342	0.0719338	0.224053	0.732848	0.176414	0.560087	-0.187255	0.36349	1.06722	0.00192374	550.459	455.74	452.576	582.804	474.512	739.105	561.308	599.039	707.685	723.053	617.049	647.813	607.603	609.39	720.091	694.551	950.925	693.963	669.053	810.621	707.929	758.431	1064.17	898.297	939.302	854.955	996.406	852.239	1090.97	1246.41	633.834	727.485	602.043	722.067	833.008	596.684	667.994	684.655
ENSMUSG00000031983	2310022B05Rik	0.464981	0.0719338	-0.0472246	0.999872	0.0495192	0.918736	-0.230094	0.468143	0.38082	0.0377475	73.7222	76.146	65.4073	81.2103	60.4227	112.705	96.2242	87.1917	90.9881	129.015	102.842	98.5561	67.9059	50.6565	88.4479	83.537	65.3307	72.2984	96.1611	72.5231	66.5874	80.3212	71.8465	98.149	74.5798	68.5904	94.1306	73.7306	92.7134	83.4761	69.7448	110.15	76.2219	98.3838	103.251	70.8294	82.4075	77.0685
ENSMUSG00000019813	Cep57l1	-0.69186	0.0721041	-0.122497	0.999872	0.229577	0.672351	0.513381	0.233882	-0.179049	0.763818	18.021	21.5936	14.7694	11.9427	26.6082	2.37273	11.5825	8.07331	11.3735	7.08876	14.3304	13.2885	15.9779	18.1456	16.9748	13.1272	12.3402	20.8749	8.14925	12.867	22.7799	16.3486	9.29779	14.956	11.0862	17.3208	22.9587	15.1798	13.9705	24.5518	16.8614	6.57614	13.256	13.1764	19.2502	24.1464	17.0891	23.2998
ENSMUSG00000040236	Trappc5	0.495174	0.0726988	-0.142877	0.999872	0.0768216	0.908979	-0.35861	0.29824	-0.227075	0.389247	54.0629	54.5524	42.1983	65.6848	43.7926	88.9773	79.2959	80.7331	58.1313	77.9763	101.156	99.6635	43.9391	48.3883	68.7928	87.1172	41.3761	49.8961	61.1194	69.0139	36.7983	53.3105	65.9298	87.8667	69.5406	52.6553	90.3041	41.9253	80.0129	74.4738	42.9199	73.9816	60.7566	67.6389	75.2507	39.1708	41.7734	59.1456
ENSMUSG00000028465	Tln1	0.270927	0.0732604	-0.0200868	0.999872	0.100913	0.607354	-0.205443	0.319529	-0.148366	0.118011	2563.89	2821.95	2510.8	2638.14	2307.15	3082.17	3215.49	3006.5	2843.38	3460.73	3372.7	3541.38	2630.58	2617.51	3184.12	3106.38	2738.81	2696.93	3406.39	3219.09	2728.33	2804.84	2812.16	3161.33	2836.05	2872.48	3334.36	2819.11	3500.25	3036.24	2879.46	3191.89	2618.61	3231.73	3402.03	2258.49	2488.93	2984.17
ENSMUSG00000038279	Nop2	0.553439	0.0732604	0.348138	0.573287	0.52625	0.0145298	-0.00648065	0.991214	0.374292	0.176084	49.1481	38.6413	44.3082	27.4682	37.1406	88.9773	64.1495	53.2838	48.0215	65.2166	51.4208	55.3686	46.6021	51.4126	51.8179	57.2825	83.4781	52.4418	68.4537	90.0691	56.9497	59.7078	48.1794	39.2596	52.4074	87.9897	78.0595	84.5734	78.7429	62.1979	52.8834	48.499	38.111	44.7998	49.0005	44.5366	39.1151	66.3148
ENSMUSG00000044533	Rps2	0.45265	0.0732604	0.266902	0.955679	0.45464	0.00536844	-0.0956974	0.816879	-0.0847151	0.636415	258.847	317.086	229.981	302.15	217.854	520.814	351.04	327.776	328.568	361.527	313.583	282.38	212.594	161.042	213.526	411.718	240.998	188.892	255.886	458.533	262.845	223.904	266.255	341.185	277.155	347.802	422.44	359.256	372.124	433.748	282.045	382.238	223.142	356.641	271.253	239.854	229.374	335.159
ENSMUSG00000048277	Syngr2	0.431773	0.0732604	0.0110092	0.999872	0.0715679	0.854688	-0.216449	0.566921	0.202688	0.297693	137.615	122.743	120.265	102.707	94.2373	187.445	181.757	142.898	136.482	157.37	175.336	197.112	123.385	97.5327	135.799	155.737	125.58	137.469	153.206	163.762	125.289	135.053	114.954	150.495	107.838	118.474	156.884	133.727	147.325	121.122	87.3726	145.497	103.286	168.658	154.001	102.488	107.851	102.161
ENSMUSG00000063229	Ldha	0.513022	0.0732604	0.242727	0.991328	0.596057	0.000180182	0.0981095	0.828705	0.295302	0.116019	407.11	581.892	456.796	778.664	424.622	905.196	678.915	642.635	791.091	1019.36	638.124	594.659	460.251	322.085	560.17	804.939	549.504	378.294	621.788	924.085	386.382	390.944	497.009	586.09	512.988	690.754	766.82	672.25	758.218	847.855	523.469	743.104	515.879	832.749	794.507	534.976	589.764	905.107
ENSMUSG00000079481	Nhsl2	-0.431254	0.0732604	0.0319826	0.999872	0.128416	0.753533	0.387315	0.0160539	0.874254	6.25234e-16	750.328	788.736	889.329	729.699	952.905	690.464	407.171	666.855	548.456	630.899	402.937	471.74	479.336	434.739	533.367	348.469	576.362	448.046	426.206	601.24	436.323	540.924	393.888	357.075	387.009	606.229	389.532	582.616	403.875	380.553	436.097	488.278	473.349	462.931	497.005	662.147	755.339	553.818
ENSMUSG00000092837	AC027184.1	0.515014	0.0732604	0.0650751	0.999872	0.322612	0.536339	-0.420254	0.245887	-0.130043	0.665108	855.996	1202.42	768.009	677.151	735.051	1210.09	1688.38	990.595	964.221	1644.59	772.998	1021	240.999	375.009	653.085	911.747	571.281	290.212	693.501	872.617	506.415	287.166	566.32	787.061	717.579	347.802	919.112	537.077	1536.76	946.881	843.835	871.338	487.71	678.145	913.508	347.171	360.39	722.294
ENSMUSG00000020802	Ube2o	0.397286	0.0734329	-0.130908	0.999872	-0.0512656	0.907693	-0.209373	0.545159	-0.0275662	0.921694	90.1049	109.105	89.6713	84.7931	87.5852	117.45	138.991	127.558	117.526	119.091	85.1393	119.596	87.4344	97.5327	89.3413	77.5701	77.6709	98.2647	91.2716	84.2204	95.5003	108.753	91.2874	90.671	84.6582	108.775	81.8859	99.0303	91.4434	76.9289	99.6354	111.794	73.4602	71.1526	119.001	75.1221	81.2682	82.4454
ENSMUSG00000030110	Ret	0.696331	0.0740842	0.274421	0.981691	0.185651	0.774913	0.427119	0.493675	1.89116	2.42694e-06	4.09568	4.54603	12.6595	3.58281	7.20638	9.49091	25.838	24.2199	10.1098	12.7598	10.9585	16.6106	11.0957	12.8531	8.93413	7.75701	17.4215	18.8383	25.2627	16.3762	11.3899	7.81887	10.143	12.1518	6.04701	20.0921	11.4793	13.7341	6.35023	6.54714	3.83213	13.1523	7.73266	5.27056	10.5001	22.5366	23.545	5.37688
ENSMUSG00000031875	Cmtm3	0.416134	0.0740842	0.342381	0.579103	0.563476	0.000840973	0.836609	6.75705e-05	0.599058	0.00131469	120.413	110.241	111.825	87.1817	101.444	181.514	145.227	138.861	126.372	141.775	149.205	132.885	110.957	89.2159	83.0874	168.267	137.92	120.667	163.8	171.95	120.909	127.234	99.7399	114.04	97.76	168.358	205.097	190.109	146.055	152.221	68.9784	125.769	82.2976	88.7211	112.001	184.586	150.764	207.906
ENSMUSG00000016493	Cd46	-0.584194	0.0747888	-0.0549414	0.999872	-0.439394	0.149408	-0.702377	0.0374822	-0.460071	0.116108	63.0734	51.1428	82.2866	56.1307	69.8464	30.8455	28.5109	34.7152	64.4499	34.026	57.3215	47.617	131.817	123.239	76.8335	70.4098	111.062	117.612	63.5641	49.1286	124.413	75.3455	87.9063	63.5631	55.4309	58.8908	61.9884	45.5395	62.2323	56.4691	82.0076	66.5834	109.362	59.733	49.0005	60.6342	48.9888	28.6767
ENSMUSG00000023066	Rttn	-0.434325	0.07524	-0.269807	0.872272	-0.122193	0.649667	-0.241266	0.487474	-0.614116	0.00122821	122.87	148.882	162.463	120.621	157.432	105.586	104.243	119.485	98.5704	77.9763	114.643	120.704	177.532	191.285	139.372	114.565	124.128	154.27	106.755	86.5599	194.505	151.402	159.753	156.104	144.12	160.737	135.456	154.69	148.595	144.037	190.84	108.506	159.072	139.67	92.7509	116.439	105.573	139.799
ENSMUSG00000029650	Slc46a3	0.46194	0.07524	0.142404	0.999872	-0.569478	0.00254969	-0.459829	0.0484017	0.497345	0.011473	66.3499	65.9174	86.5065	70.4619	59.8684	119.823	108.698	83.9624	85.9332	103.496	51.4208	55.3686	72.3442	46.8762	78.6203	87.7139	63.8789	66.1887	74.1582	54.9772	74.4727	98.0913	87.0611	78.5192	82.6425	52.6553	51.2744	52.0451	54.612	65.4714	86.6062	96.998	89.4779	122.98	127.751	70.2928	75.5718	68.1071
ENSMUSG00000028978	Nos3	0.445458	0.0756209	0.225935	0.88744	0.154953	0.650324	0.171453	0.54617	1.00874	2.64119e-15	1000.98	1289.94	1325.03	831.212	1097.03	1582.61	2000.22	1353.09	1210.65	1726.82	1050.33	1271.26	1386.97	1316.31	1131.95	1029.89	1856.84	1680.68	1399.23	1475.03	1358.91	1396.02	949.219	1074.96	932.247	1508.99	1177.78	1475.34	1355.14	982.072	1068.4	1153.29	1110.19	924.105	1228.51	1597.42	1398.65	1080.75
ENSMUSG00000031790	Mmp15	0.460745	0.0759466	0.138786	0.999872	0.92988	2.99305e-06	0.356664	0.238164	0.177746	0.418799	248.198	356.863	244.75	236.465	211.757	313.2	350.149	374.601	485.27	340.26	744.337	558.115	364.828	337.206	310.014	489.288	452.96	418.007	675.573	623.465	392.515	373.174	254.421	352.402	358.789	713.618	966.56	667.19	859.822	468.121	318.833	580.344	345.76	424.28	535.505	545.708	423.43	670.317
ENSMUSG00000019790	Stxbp5	-0.296887	0.0762144	-0.0802934	0.999872	-0.273897	0.197875	0.0873579	0.785783	0.234116	0.0928143	719.201	639.854	683.612	555.335	691.258	506.577	547.052	532.838	545.928	521.733	447.614	460.667	734.094	742.458	497.631	497.642	605.398	646.612	563.928	384.84	793.792	768.382	603.511	564.59	602.685	605.536	497.438	627.433	539.77	475.486	636.134	556.506	675.503	519.15	504.005	714.196	712.046	584.287
ENSMUSG00000033955	Tnks1bp1	0.495649	0.0762144	0.0341358	0.999872	0.112353	0.68624	-0.186668	0.309313	-0.0365217	0.84673	371.068	593.257	559.127	469.348	536.044	580.132	1151.13	750.818	628.07	684.774	643.181	802.845	674.621	691.046	786.203	691.567	712.105	734.185	839.373	725.231	638.713	672.423	631.404	601.046	679.281	730.246	649.73	755.377	850.931	553.234	679.82	783.382	685.997	606.114	808.507	659.464	610.271	614.756
ENSMUSG00000028292	Rars2	-0.54439	0.0765341	0.153203	0.999872	0.109636	0.831581	0.267808	0.55652	0.0529627	0.914466	49.9672	43.1873	62.2424	38.2166	55.988	33.2182	33.8567	33.9079	32.8568	22.684	26.1319	23.2548	43.4953	55.1929	36.6299	41.7685	53.7164	41.7498	32.597	50.2983	52.569	34.8295	41.4174	26.1731	44.3447	50.5768	39.0297	47.708	38.1014	43.3748	59.0148	24.6605	35.9016	43.0429	49.0005	68.683	56.9637	39.4304
ENSMUSG00000038855	Itpkb	0.449592	0.076999	-0.00422027	0.999872	-0.0718653	0.814456	-0.396101	0.00431589	0.121292	0.609428	2324.71	3174.27	2401.08	2461.39	2586.54	3604.17	5292.33	3612.8	2598.21	3392.68	3615.47	4214.66	3611	3418.18	3269.89	3506.17	3406.63	3888.33	4283.24	3052.99	3922.52	3907.3	3491.74	3702.55	3913.42	3248	3940.47	3332.33	4481.99	3133.63	2933.88	3465.62	2909.14	3092.94	3468.53	2205.37	2277.41	2484.12
ENSMUSG00000020620	Abca8b	-0.634378	0.0773689	-0.416918	0.606907	-1.028	2.75312e-05	-0.0545587	0.942518	-1.39172	1.68833e-05	41.7759	54.5524	104.441	44.188	83.7049	21.3545	45.4392	35.5226	45.494	26.9373	32.8756	27.6843	69.2374	69.5582	38.4167	30.4313	31.2136	40.7315	27.7074	12.867	102.51	116.572	70.156	50.4766	80.6268	33.256	35.9686	23.1312	41.9115	39.2829	85.8397	46.033	61.8613	44.7998	28.0003	62.244	75.5718	35.8458
ENSMUSG00000013846	St3gal1	0.346488	0.0780307	0.00113634	0.999872	0.0668024	0.820338	-0.510168	0.00605301	0.551245	5.07101e-08	795.38	1058.09	1134.08	1007.96	872.526	1310.93	1162.71	1231.18	1181.58	1403.57	1164.98	1234.72	1041.22	867.209	1229.34	970.82	1124.41	1120.12	1039.03	1311.27	761.374	715.782	802.145	851.559	743.782	807.15	846.41	779.954	988.096	689.087	935.806	1168.09	962.716	1014.58	1127.01	553.22	769.01	693.617
ENSMUSG00000033972	Zfp944	-0.462818	0.0780307	-0.119839	0.999872	-0.172541	0.670162	0.362894	0.290967	0.0607016	0.862903	86.0092	77.2825	88.6164	81.2103	94.2373	55.7591	47.2211	58.1278	69.5048	69.4698	50.5778	37.6506	69.2374	71.0703	59.8586	51.3156	58.0717	58.5515	49.7104	44.4497	50.8167	76.0563	55.7867	42.0638	54.4231	48.4983	47.4479	44.8167	53.342	54.0139	51.3506	48.499	74.5649	61.4899	29.7503	80.4879	75.9516	80.6531
ENSMUSG00000020407	Upp1	0.686294	0.078058	0.521468	0.317599	1.01236	2.17114e-06	1.56949	5.54326e-10	1.37549	2.67291e-08	19.6592	15.9111	13.7144	14.3312	14.9671	72.3682	18.7103	19.3759	17.6921	62.3811	26.1319	19.9327	25.7421	20.4138	19.6551	34.6082	77.6709	24.948	21.188	67.8442	33.2937	34.8295	26.2029	29.9121	28.2194	101.154	61.9884	65.0564	58.4221	67.1082	15.3285	27.1266	13.256	25.4744	22.7502	75.1221	69.4957	57.3533
ENSMUSG00000036599	Chst12	0.662044	0.078058	0.000559681	0.999872	0.151983	0.757876	-0.185128	0.744604	-0.358559	0.296959	6.55308	14.7746	21.0991	10.7484	17.7388	16.6091	40.9844	33.9079	30.3294	22.684	62.3793	58.6907	25.7421	34.7791	30.376	53.1057	26.8582	40.2223	52.9701	36.2616	26.2845	30.5647	35.5006	43.9333	39.3056	40.1843	52.0397	31.8054	31.7512	43.3748	32.9563	43.5669	35.3493	35.1371	66.5006	30.0488	20.5069	53.7688
ENSMUSG00000070003	Ssbp4	0.456763	0.078058	0.0123802	0.999872	0.324017	0.258181	0.0969599	0.781518	0.0667405	0.78907	113.86	134.108	122.375	89.5702	94.7916	174.395	178.193	141.283	116.263	185.725	139.932	147.28	161.554	151.213	144.733	119.339	144.453	178.709	161.355	153.234	141.936	159.932	93.8231	115.909	93.7287	154.502	143.109	169.87	194.317	132.58	109.599	151.251	108.81	101.897	138.251	141.659	122.662	136.214
ENSMUSG00000057181	5730455P16Rik	-0.449279	0.0790211	0.097032	0.999872	-0.211738	0.481578	-0.157589	0.689917	-0.0105685	0.978318	67.9882	73.873	82.2866	84.7931	72.6181	54.5727	51.676	55.7058	50.5489	53.8746	58.1645	58.6907	50.1527	65.7779	67.8994	63.8462	72.5897	70.7709	52.1552	64.335	69.2158	64.6834	87.0611	66.3674	76.5955	58.8908	57.3967	57.8279	67.3125	72.0186	73.5769	55.8972	78.4312	68.5173	71.7507	68.683	76.3314	55.561
ENSMUSG00000037355	4933407H18Rik	-0.467692	0.0793232	-0.173904	0.999872	-0.617612	0.000312126	-0.0593233	0.908096	0.225932	0.140141	393.185	325.041	393.499	199.443	387.481	231.341	245.015	259.96	213.569	221.169	192.196	239.192	401.666	362.912	227.82	170.654	294.714	327.379	225.734	188.326	376.744	361.801	359.233	226.21	326.539	215.471	203.567	215.409	226.068	186.594	296.607	238.385	281.137	177.442	217.002	270.439	301.148	220.452
ENSMUSG00000059195	Gm12715	0.686673	0.079351	0.338264	0.840684	0.524245	0.129615	0.668015	0.127761	0.934666	0.0158464	7.37222	3.40952	7.3847	25.0797	8.86939	21.3545	40.0934	18.5686	15.1647	31.1905	15.1733	21.0401	12.8711	5.29247	17.8683	28.0446	22.5028	11.7103	17.1134	37.4313	10.5138	14.2161	11.8335	14.0213	20.1567	17.3208	25.2545	28.1911	19.0507	25.3702	10.73	17.2624	12.1513	8.78427	8.75008	15.0244	13.2915	35.8458
ENSMUSG00000037411	Serpine1	0.665222	0.0794367	0.711218	0.0403341	0.405079	0.392274	2.11379	2.14369e-20	1.43878	8.47881e-09	26.2123	45.4603	24.264	40.6052	28.8255	251.509	55.2398	54.8985	29.0656	205.574	30.3467	12.1811	31.5119	18.1456	21.4419	48.3321	80.5745	23.9297	49.7104	161.422	31.5414	22.035	14.3693	19.6298	26.2037	72.7474	16.0711	52.768	13.9705	30.2805	29.8906	39.4568	24.3026	36.8939	33.2503	133.073	147.726	161.306
ENSMUSG00000024423	Impact	-0.434381	0.079522	-0.122905	0.999872	-0.405969	0.0106181	-0.013277	0.980894	-0.111734	0.679753	137.615	106.832	124.485	127.787	140.247	74.7409	79.2959	104.953	88.4606	109.167	109.585	96.3414	108.294	151.97	122.398	118.145	105.981	110.484	109.2	88.8993	134.927	130.078	154.681	125.257	139.081	98.3822	108.671	97.5846	100.334	107.209	117.263	81.3797	112.124	102.776	73.5007	116.976	110.51	75.2763
ENSMUSG00000002228	Ppm1j	0.642923	0.0796772	0.722781	0.0372635	0.814192	0.0082356	1.22026	1.39888e-05	1.17255	0.000198133	18.021	13.6381	8.43965	7.16562	12.7497	73.5546	72.1682	25.0273	3.79117	82.2296	16.8593	15.5032	23.9668	14.3653	14.2946	31.6247	86.3817	25.4572	34.2268	43.2799	33.2937	30.5647	9.29779	14.0213	20.1567	65.1263	42.8562	57.8279	31.7512	46.6484	23.7592	18.0844	19.3316	21.0822	17.5002	81.0245	52.7864	44.8073
ENSMUSG00000003545	Fosb	0.603884	0.0796772	0.433724	0.421164	0.13456	0.852502	0.468991	0.420834	2.14282	2.00259e-06	6.55308	11.3651	8.43965	8.35989	33.8146	102.027	169.283	13.7246	16.4284	103.496	4.21482	7.7516	2.21915	1.51213	6.25389	7.75701	30.4877	4.58229	4.07462	24.5643	7.88535	7.81887	10.143	5.60851	6.04701	9.00682	3.82645	10.8427	15.2406	7.36554	10.73	24.6605	4.41866	4.39213	3.50003	22	11.3927	17.9229
ENSMUSG00000023087	Ccrn4l	0.642763	0.0796772	0.398566	0.650696	-0.0383274	0.961912	0.499305	0.0326907	0.529495	0.0941349	88.4666	100.013	140.309	93.153	109.759	317.945	132.754	120.292	104.889	355.856	73.3378	53.1538	101.637	83.9235	67.8994	71.6032	211.236	101.32	71.7134	148.555	136.679	113.729	50.7152	79.4539	48.3761	111.546	69.6413	96.8618	78.7429	61.3795	78.9419	74.8036	88.9256	77.3016	71.7507	142.732	108.991	80.6531
ENSMUSG00000024079	Eif2ak2	-0.413559	0.0796772	-0.258038	0.759745	0.0389221	0.927097	0.719205	4.30982e-06	-0.260356	0.215545	238.368	225.028	253.19	220.94	287.701	167.277	174.629	193.759	221.152	134.686	238.559	275.736	328.434	325.865	240.328	228.533	246.805	271.373	223.289	175.459	298.767	345.452	368.53	267.339	348.711	406	314.534	359.979	266.71	342.907	258.286	227.699	308.202	239.81	203.002	473.269	420.772	430.15
ENSMUSG00000025225	Nfkb2	0.528373	0.0796772	0.0744022	0.999872	0.405648	0.0351271	0.420044	0.0742328	0.269371	0.398136	76.1796	132.971	132.925	96.7358	95.3459	145.923	219.177	139.668	117.526	211.245	115.486	148.388	128.267	113.41	158.134	99.6478	165.504	157.325	135.278	150.895	141.936	130.788	98.0494	97.2142	114.893	167.665	155.354	164.087	176.536	138.308	119.562	124.947	91.6872	97.5054	91.0008	169.561	116.206	138.006
ENSMUSG00000027365	Trpm7	-0.392702	0.0796772	-0.112981	0.999872	-0.183351	0.459749	0.136651	0.720207	0.0152913	0.938875	1224.61	1087.64	1346.12	1123.81	1342.6	866.046	755.538	856.578	1189.16	869.082	915.459	780.697	1255.15	1511.38	897.88	803.149	1209.34	1202.6	830.408	816.47	1232.74	1157.9	982.184	886.145	932.247	1022.62	820.39	1035.12	764.568	931.331	1130.48	869.694	1195.25	859.98	812.008	1312.49	1374.72	955.292
ENSMUSG00000029713	Gnb2	0.424501	0.0796772	0.123651	0.999872	0.198198	0.355191	-0.248808	0.232044	-0.14567	0.339458	332.569	397.778	332.311	328.424	284.375	470.986	586.255	402.051	338.678	530.239	370.061	373.184	316.007	256.307	309.121	365.176	331.009	335.526	375.68	384.84	286.501	332.658	273.017	348.663	264.053	328.403	378.053	336.125	401.335	318.355	278.213	361.688	299.364	346.979	399.004	304.781	258.615	277.805
ENSMUSG00000030180	Kdm5a	-0.331878	0.0796772	0.0173278	0.999872	-0.225376	0.0644637	-0.0387702	0.914884	0.219465	0.0360816	834.699	680.768	741.635	591.163	818.201	581.318	610.311	552.214	554.774	577.025	513.365	463.989	704.801	818.821	550.342	554.925	715.008	725.02	571.262	545.093	687.778	718.626	650.845	587.959	686.336	589.601	545.651	586.231	588.032	558.144	676.754	562.26	687.654	578.005	561.755	675.562	704.451	566.364
ENSMUSG00000031103	Elf4	0.392877	0.0796772	0.170256	0.989968	0.125289	0.714567	0.209116	0.215084	0.825662	2.7734e-09	407.11	351.181	402.993	357.087	414.644	663.177	505.177	419.812	451.149	575.607	349.83	342.178	426.964	368.961	342.177	336.535	445.701	441.427	379.755	505.322	333.813	387.39	262.874	307.533	282.194	419.857	306.116	406.241	311.161	303.624	357.155	419.229	392.709	337.316	421.754	474.879	461.786	449.865
ENSMUSG00000046410	Kcnk6	0.481121	0.0796772	0.0298164	0.999872	0.0611196	0.901734	-0.033105	0.948005	0.389053	0.0434157	84.3709	121.606	109.716	88.3759	94.2373	161.345	199.576	111.412	122.581	138.94	128.13	128.455	110.957	95.2645	128.651	105.018	103.077	107.938	136.092	160.253	86.7388	83.8752	85.3706	93.4752	110.862	87.2969	105.61	78.7906	133.355	85.9313	91.2047	122.481	99.4199	120.344	115.501	93.366	85.0658	141.591
ENSMUSG00000048537	Phldb1	0.544639	0.0796772	0.179628	0.999872	0.425795	0.180909	0.265187	0.369513	0.192659	0.418322	262.942	525.066	716.316	355.892	463.426	686.905	929.276	705.607	600.269	795.359	527.695	703.181	817.09	761.36	500.311	540.604	854.38	911.876	779.068	794.245	618.562	609.161	365.149	394.465	460.581	918.003	555.6	921.633	727.737	423.928	606.243	663.368	590.996	445.362	640.506	900.391	893.571	557.403
ENSMUSG00000087943	mmu-mir-2134-2	0.666275	0.0796772	-0.0746674	0.999872	0.144767	0.833424	-0.0970358	0.90068	-0.0924162	0.864588	25.3932	20.4571	12.6595	14.3312	14.4128	21.3545	70.3862	39.5592	20.2196	31.1905	22.76	28.7917	7.10127	12.0971	14.2946	13.1272	7.25897	11.2012	22.8179	21.0551	8.7615	6.39726	18.5956	13.0865	16.1254	7.62116	19.1322	10.8427	22.8608	15.5495	10.73	17.2624	11.0467	15.8117	26.2502	9.12196	10.2535	25.0921
ENSMUSG00000041025	Iffo2	0.46681	0.0807295	0.123014	0.999872	0.38539	0.0715424	0.0280657	0.948414	0.435715	0.00284278	150.721	177.295	138.199	144.507	116.411	233.714	195.121	144.512	240.107	242.436	150.048	184.931	102.525	94.5084	159.027	133.659	148.809	116.594	127.943	258.51	115.652	122.97	137.776	114.04	163.269	161.43	172.955	167.701	229.878	157.131	115.73	130.701	98.8675	131.764	138.251	109.464	126.08	134.422
ENSMUSG00000022346	Myc	0.567618	0.0815048	0.246958	0.753516	0.866539	0.00996621	1.59855	1.15901e-05	3.81048	1.13369e-31	4.91481	7.95555	3.16487	7.16562	9.42373	96.0955	11.5825	15.3393	5.05489	140.357	4.21482	1.10737	3.10681	7.56067	13.4012	4.17685	50.8128	2.03657	7.33432	72.5231	4.38075	2.13242	2.53576	2.80426	3.02351	19.3993	7.65289	14.457	6.35023	6.54714	3.0657	3.28807	3.86633	2.63528	3.50003	20.9269	17.0891	14.3383
ENSMUSG00000024012	Mtch1	0.318048	0.0819734	0.049237	0.999872	0.40476	0.00858193	0.132875	0.625257	-0.00117831	0.996217	229.358	271.625	257.409	250.797	221.735	290.659	347.476	297.098	307.085	306.234	327.913	290.131	216.589	197.334	259.983	284.026	223.576	205.185	286.039	355.597	217.285	218.218	259.493	282.295	271.108	304.154	346.676	322.391	389.904	334.723	255.986	303.324	248.55	339.951	281.753	276.878	303.427	353.081
ENSMUSG00000056201	Cfl1	0.48668	0.0820215	0.275076	0.919708	0.555794	0.00324585	0.2341	0.498224	0.211341	0.227068	705.275	631.898	487.39	841.96	534.935	1186.36	724.354	790.377	861.859	1190.91	896.07	807.274	534.815	486.151	771.015	1053.16	769.45	585.515	792.107	1376.77	558.984	584.283	728.608	808.561	773.01	879.897	1196.91	913.681	999.527	1336.44	715.076	845.856	722.451	928.497	1114.76	823.123	743.186	1308.37
ENSMUSG00000037270	4932438A13Rik	-0.361052	0.082313	-0.142181	0.999872	-0.279451	0.239563	0.162257	0.65878	0.270043	0.0150423	1215.6	1333.12	1675.27	1304.14	1712.9	1040.44	1117.27	1070.52	1253.61	1042.05	1066.35	1055.33	1630.19	1840.27	1258.82	995.881	1345.81	1640.97	1026.81	1052.76	1701.48	1686.74	1247.59	1137.59	1211.42	1315.69	1034.67	1277.27	1054.14	1031.18	1437.05	1069.44	1325.6	1111.21	964.259	1711.71	1659.54	1159.61
ENSMUSG00000000355	Mcts1	-0.496683	0.0825817	0.103522	0.999872	0.177659	0.58645	0.356147	0.233926	-0.0769209	0.836197	83.5518	62.5079	77.0118	85.9874	73.7268	64.0636	47.2211	40.3665	63.1862	41.1148	53.1067	45.4022	86.1029	80.1431	50.0311	67.4263	90.7371	76.8807	57.8597	58.4864	85.8627	79.6104	70.156	57.9546	66.5171	87.2969	76.5289	99.7532	80.0129	73.6554	72.0441	66.5834	69.0416	65.882	56.0005	107.854	104.813	73.484
ENSMUSG00000017446	C1qtnf1	0.46077	0.0825817	-0.223384	0.999872	0.330641	0.25235	0.426518	0.224233	0.645928	4.37514e-06	153.178	137.517	170.903	181.529	122.508	257.441	256.598	222.016	140.273	225.423	209.055	249.159	97.6425	106.605	238.541	125.306	109.61	144.088	136.092	197.684	87.615	172.726	146.229	154.234	165.285	166.973	190.557	165.532	232.419	200.506	89.6719	165.225	125.38	174.807	243.252	180.293	181.524	254.505
ENSMUSG00000031538	Plat	0.583084	0.0825817	0.390064	0.548021	0.187945	0.599493	0.670136	0.0110848	0.541084	0.0147552	218.709	143.2	140.309	232.883	109.204	386.755	300.255	164.695	219.888	365.78	198.939	202.649	146.02	133.068	171.535	256.578	271.485	129.832	246.107	331.033	133.175	179.123	234.98	273.882	239.865	248.727	245.658	285.525	231.148	228.332	140.256	197.284	144.159	260.014	211.752	279.561	224.817	424.773
ENSMUSG00000031922	Cep57	-0.47117	0.0829562	-0.147954	0.999872	-0.293447	0.264453	0.24116	0.410726	0.0900373	0.754039	143.349	125.016	104.441	154.061	144.682	99.6546	69.4953	81.5404	118.79	93.5716	83.4534	90.8045	102.525	112.654	97.382	91.294	101.626	85.5361	78.2328	77.202	99.8811	119.416	138.622	95.3447	92.7208	86.6041	79.5901	88.9105	78.7429	106.391	82.774	78.9137	111.571	96.6269	80.5007	121.268	121.143	109.33
ENSMUSG00000003623	Crot	-0.495258	0.0836089	-0.113347	0.999872	-0.16418	0.440132	-0.191341	0.505766	-0.971002	9.79956e-07	189.22	244.349	263.739	244.825	218.963	118.636	106.916	169.539	219.888	155.953	220.014	190.468	270.736	272.184	218.886	222.567	236.642	255.081	196.397	160.253	272.483	254.469	244.278	216.862	237.849	211.314	222.699	196.615	220.988	248.791	230.694	185.776	254.625	225.756	208.252	221.61	230.133	172.06
ENSMUSG00000022965	Ifngr2	0.501548	0.0836089	0.147937	0.999872	0.593264	0.00223319	1.0037	0.000167356	0.573986	0.00338505	63.0734	61.3714	61.1875	88.3759	48.7816	92.5364	83.7507	79.9257	108.68	121.927	89.3542	99.6635	47.9336	51.4126	86.661	101.438	76.945	61.0972	85.5671	107.615	51.6928	63.9726	59.1677	82.2582	82.6425	115.01	120.916	106.259	93.9834	101.481	53.6498	99.4641	49.7099	79.9368	70.0006	142.195	105.573	173.852
ENSMUSG00000028843	Sh3bgrl3	0.395869	0.0839986	-0.027698	0.999872	0.354143	0.157363	-0.182902	0.660322	-0.146189	0.53168	104.849	132.971	120.265	133.758	133.595	196.936	150.573	183.264	141.537	174.383	211.584	191.575	113.62	111.898	195.657	205.859	127.758	118.121	150.761	201.193	87.615	115.151	122.562	149.56	129.003	135.795	189.026	133.727	180.347	164.497	128.76	200.572	99.9722	173.05	178.502	104.634	127.978	145.176
ENSMUSG00000004530	Coro1c	0.376686	0.0845409	0.211516	0.893248	0.310575	0.00160077	0.0709113	0.794097	0.518951	0.00174394	296.527	501.2	420.928	379.778	378.612	503.018	558.635	549.792	504.226	507.555	440.027	514.928	441.61	368.205	405.609	510.173	483.447	398.15	537.035	656.217	425.809	450.651	472.497	416.899	443.447	559.809	553.304	587.676	557.55	524.59	498.943	573.768	529.135	451.511	567.005	523.171	502.42	612.964
ENSMUSG00000001098	Kctd10	0.285602	0.0857493	0.0326704	0.999872	0.222409	0.160167	-0.415706	0.000185841	-0.196384	0.142189	504.587	622.806	543.303	635.351	538.261	702.327	719.009	692.69	715.267	663.508	785.642	760.764	593.844	498.248	696.862	757.8	662.744	544.784	689.426	781.378	509.043	495.432	594.213	604.785	530.121	611.771	709.423	595.628	698.526	626.071	635.367	695.427	727.422	667.604	698.256	515.123	546.092	500.049
ENSMUSG00000004791	Pgf	0.59412	0.0857493	0.500729	0.200725	0.228893	0.694182	1.4476	5.41535e-06	3.05446	6.58899e-23	18.8401	19.3206	13.7144	10.7484	19.9561	257.441	20.4922	28.2566	16.4284	157.37	2.52889	3.32212	3.99447	4.5364	8.04071	4.77355	45.7315	7.63715	4.07462	44.4497	2.62845	11.3729	1.69051	8.41277	1.00784	14.5495	4.59173	11.5656	3.81014	4.91036	3.83213	11.5082	7.18032	10.5411	10.5001	33.8049	33.4187	25.0921
ENSMUSG00000005161	Prdx2	0.485998	0.0857493	0.0125781	0.999872	0.446348	0.0419737	0.338646	0.23756	0.241737	0.354733	54.0629	55.6889	50.6379	85.9874	47.673	98.4682	91.7694	88.8064	78.3508	73.7231	89.3542	77.516	47.0459	51.4126	79.5137	85.9238	53.7164	51.9326	74.1582	83.0507	56.0736	54.7321	71.8465	82.2582	64.5014	81.0614	106.375	85.2962	92.7134	103.118	54.4163	88.7779	62.4136	83.4505	85.7508	96.0489	85.0658	120.084
ENSMUSG00000027397	Slc20a1	0.588022	0.0857493	0.472467	0.406104	0.61931	0.0439984	1.47105	4.0283e-15	2.24774	4.07632e-15	164.646	135.244	169.848	139.73	156.877	454.377	254.816	146.127	154.174	317.576	154.262	127.348	182.858	204.138	111.677	159.317	445.701	192.456	186.618	324.015	142.812	186.942	114.109	114.04	112.878	352.652	169.894	355.642	166.376	148.129	170.913	151.251	148.025	122.101	122.501	565.025	472.799	396.096
ENSMUSG00000029208	Guf1	-0.506335	0.0857493	-0.0657619	0.999872	-0.0771566	0.857014	0.263885	0.483843	-0.0598581	0.850647	139.253	87.5111	126.595	101.513	165.192	73.5546	65.9314	92.843	98.5704	79.3941	111.271	80.8381	124.272	152.726	82.194	94.8742	132.839	119.649	71.7134	102.936	140.184	142.161	124.252	108.431	99.7757	130.253	97.1917	140.956	109.224	108.028	132.592	83.8458	146.368	88.7211	94.5009	172.244	156.84	120.084
ENSMUSG00000029710	Ephb4	0.321514	0.0857493	-0.0279753	0.999872	0.143953	0.66317	-0.159669	0.524159	0.212569	0.021477	2146.13	2424.17	1943.23	2136.55	1643.05	2568.48	2870.69	2465.59	2612.12	2517.93	2799.48	3136.08	1989.69	1751.05	2514.06	2152.27	2131.23	2129.24	2765.85	2778.1	1594.59	1482.74	1919.57	2312.58	1678.05	1782.66	2119.85	1794.83	2556.6	1859.39	1776.58	2530.17	1871.3	2319.05	2623.27	1826.54	2064.36	2111.32
ENSMUSG00000030019	Fbxl14	0.44807	0.0857493	-0.0237194	0.999872	0.152584	0.677189	-0.380723	0.185732	-0.202918	0.343657	95.0197	106.832	89.6713	137.341	72.0638	144.736	147.9	140.476	131.427	141.775	139.089	151.71	94.0918	89.2159	120.611	142.013	84.204	92.6641	131.203	132.179	72.7204	95.9589	112.419	114.975	113.885	97.6894	135.456	109.873	132.085	105.573	107.3	131.523	115.99	149.333	148.751	78.8782	76.7111	120.084
ENSMUSG00000036718	Micall2	0.599155	0.0857493	0.344916	0.550821	0.428729	0.125001	0.697395	0.0026168	1.11977	4.40026e-07	42.595	55.6889	82.2866	27.4682	49.336	110.332	109.589	56.5131	68.2411	110.585	76.7097	79.7308	77.2263	74.8507	59.8586	71.0065	126.306	96.7373	88.8268	116.973	96.3765	100.935	74.3823	58.8894	79.619	136.488	104.845	146.016	121.924	79.3841	83.5405	72.3375	66.2799	49.1919	63.0006	122.342	91.5217	109.33
ENSMUSG00000045534	Kcna5	0.355018	0.0857493	-0.197468	0.999872	-0.335924	0.161919	-0.173877	0.562232	0.425803	0.0022739	1215.6	1220.61	882.999	1109.48	929.623	1544.65	1530.68	1232.79	1249.82	1431.93	1122.83	997.742	704.357	622.243	1079.24	842.531	619.916	602.317	862.19	894.842	665.874	718.626	419.246	766.497	604.701	577.13	441.572	530.571	474.997	451.753	872.193	1085.88	874.895	1042.69	1064.01	729.757	694.957	994.722
ENSMUSG00000029465	Arpc3	0.411657	0.0865123	0.242202	0.873988	0.465137	0.000997817	0.33181	0.199723	0.360078	0.013293	321.92	336.406	298.553	445.463	334.265	549.286	417.863	413.353	425.875	581.278	433.283	426.338	345.299	281.257	389.528	522.703	450.056	340.617	417.241	574.336	357.469	350.428	393.043	405.682	437.4	482.904	583.15	482.863	599.462	609.703	365.585	424.983	297.155	451.511	378.003	418.001	384.695	605.795
ENSMUSG00000074829	CAAA01180111.1.44494.1	-0.592877	0.0871282	-0.234462	0.999872	-0.0912281	0.864422	0.421117	0.32972	0.259267	0.491337	28.6697	20.4571	35.8685	37.0224	32.1515	20.1682	17.8193	20.1833	16.4284	12.7598	28.6608	27.6843	31.0681	40.0716	26.8024	20.8843	29.0359	29.0212	17.1134	28.0735	33.2937	33.4079	32.1196	33.6511	34.2664	25.6348	37.4992	28.914	26.671	36.8277	18.3942	21.3724	27.0643	17.5685	26.2502	47.2196	33.0389	19.7152
ENSMUSG00000001288	Rarg	0.503185	0.0872626	-0.0350873	0.999872	0.0318278	0.964292	-0.851608	9.46788e-06	-0.727929	0.000261103	153.997	234.121	189.892	193.472	197.898	170.836	263.726	339.886	387.963	307.652	563.943	563.652	410.986	418.861	528.007	559.698	407.954	482.668	539.48	428.12	367.107	334.079	522.367	523.461	434.377	306.925	609.17	322.391	608.352	414.107	480.549	506.363	433.581	393.535	598.506	191.025	248.362	290.351
ENSMUSG00000039615	Stub1	0.39789	0.0874642	-0.0703523	0.999872	0.186485	0.418856	-0.264573	0.24219	-0.405781	0.0312025	96.6579	112.514	108.661	99.1244	83.1505	148.295	144.336	117.063	125.109	140.357	120.544	124.026	96.7548	123.995	123.291	108.001	120.499	107.429	107.57	112.294	113.899	123.68	97.2041	125.257	108.846	135.795	132.395	127.221	143.515	122.759	118.796	104.396	118.752	106.29	103.251	94.4391	90.3824	84.2377
ENSMUSG00000044197	Gpr146	0.465586	0.0881024	0.0507725	0.999872	0.267865	0.17407	0.0396641	0.950409	1.1092	8.55999e-11	489.843	378.457	335.476	464.571	326.504	646.568	478.448	481.169	497.907	796.776	588.389	578.048	272.511	278.989	560.17	453.487	472.559	322.797	458.803	700.667	209.4	246.65	229.909	306.599	232.81	261.198	325.248	314.439	294.651	310.989	213.833	424.983	297.155	384.751	399.004	240.927	270.388	422.981
ENSMUSG00000045671	Spred2	0.383832	0.0885601	0.104073	0.999872	0.00386784	0.994609	-0.56638	0.000263253	-0.433179	0.00150123	407.929	454.603	305.937	460.988	438.48	641.823	558.635	554.636	443.567	574.189	590.075	687.678	548.129	446.836	591.439	831.194	527.727	553.948	636.456	574.336	640.466	624.799	603.511	682.369	618.811	477.362	788.248	453.949	791.239	698.908	522.703	560.616	562.275	577.126	567.005	381.513	294.312	396.096
ENSMUSG00000034892	Rps29	0.364969	0.0885786	-0.0986031	0.999872	0.246876	0.592685	-0.317074	0.430306	-0.419088	0.0262647	124.509	134.108	102.331	108.679	117.519	154.227	169.283	150.164	140.273	160.206	172.808	171.643	99.8616	96.0205	161.708	165.881	85.6558	91.1367	155.651	139.198	79.7296	90.9833	144.538	119.648	129.003	85.9112	172.955	88.9105	205.748	158.768	145.621	178.378	74.5649	162.509	89.2508	98.1953	79.3694	111.122
ENSMUSG00000075736	U1	0.647683	0.0885786	-0.0185831	0.999872	0.0399453	0.963595	-0.095784	0.916376	-0.427557	0.175394	41.7759	57.9619	31.6487	33.4395	39.3579	39.15	172.847	46.0179	69.5048	87.9006	59.8504	90.8045	14.6464	11.341	50.0311	43.5586	31.2136	21.8932	54.6	67.8442	15.7707	11.3729	73.537	48.6071	78.6111	12.471	56.6314	23.1312	86.3632	71.2002	78.1755	51.7871	14.913	50.0703	70.0006	19.3171	14.8106	103.953
ENSMUSG00000025899	Alkbh8	-0.495	0.0886217	0.00121268	0.999872	-0.00175158	0.997564	0.187486	0.664702	0.307318	0.247553	95.8388	60.2349	55.9127	81.2103	73.1725	45.0818	45.4392	49.2472	54.3401	51.0391	56.4786	49.8317	71.9004	70.3143	49.1377	68.023	52.9905	64.6612	55.4149	60.8259	68.3397	69.6591	69.3108	63.5631	60.4701	74.8259	64.2843	66.5021	64.7724	63.8347	78.1755	50.1431	71.8032	65.0036	35.0003	86.9269	77.0909	64.5225
ENSMUSG00000013698	Pea15a	0.331686	0.0888561	0.19068	0.999872	0.397811	0.0177739	-0.0663721	0.862493	0.037938	0.857639	616.809	647.809	567.567	679.539	492.251	826.896	768.012	687.038	708.949	844.98	994.697	1001.06	754.51	601.83	845.168	1132.52	901.564	694.981	1035.77	1191.95	681.645	703.699	694.798	876.797	864.723	893.061	1094.36	890.55	1130.34	1167.03	866.828	1004.51	774.923	969.783	899.508	716.879	665.716	1053.87
ENSMUSG00000040123	Zmym5	-0.372197	0.0889436	-0.142681	0.999872	-0.187594	0.292282	0.0179675	0.971712	-0.278808	0.0685795	359.6	373.911	462.071	422.771	444.024	270.491	268.18	338.272	370.271	309.07	289.98	225.904	395.896	434.739	289.466	269.705	341.897	356.91	255.071	223.418	318.919	345.452	342.328	273.882	329.562	272.976	279.33	269.623	297.191	304.442	346.425	301.68	376.139	287.246	306.253	399.22	405.202	302.897
ENSMUSG00000040928	S100pbp	-0.372448	0.0892254	-0.0330869	0.999872	-0.0875945	0.8023	0.213788	0.571943	0.019814	0.939419	232.634	236.394	239.475	216.163	266.636	175.582	155.028	183.264	222.415	165.877	143.304	146.173	218.364	223.04	183.15	161.704	221.398	206.712	140.167	163.762	198.886	201.158	178.348	154.234	187.457	191.222	149.997	203.843	142.245	180.046	195.439	155.361	217.067	160.752	168.002	233.952	290.135	206.114
ENSMUSG00000091207	Purb	0.50181	0.0892254	-0.0809776	0.999872	0.140191	0.719467	-0.327692	0.369513	0.158653	0.636508	62.2543	86.3746	42.1983	57.3249	58.7597	97.2818	121.171	79.1184	82.142	85.0651	71.6519	78.6234	44.3829	51.4126	64.3257	58.4759	51.5387	47.3503	65.194	65.5048	43.8075	48.3349	43.9532	58.8894	52.4074	58.8908	52.0397	49.1537	66.0424	54.0139	65.9127	82.2017	43.0819	43.0429	68.2506	44.5366	48.2293	55.561
ENSMUSG00000021823	Vcl	0.490303	0.089605	0.357298	0.499277	0.272671	0.00107504	0.348467	0.0163066	0.503056	0.00166219	481.651	620.533	557.017	687.899	551.565	960.955	747.52	636.984	674.828	1319.93	726.635	632.309	554.343	555.709	597.693	785.845	989.397	562.094	717.949	1119.43	664.998	678.11	676.203	665.544	630.905	818.235	845.644	792.966	775.998	824.122	695.149	625.555	668.875	695.714	666.756	832.782	742.047	994.722
ENSMUSG00000038264	Sema7a	0.451523	0.0899999	0.0289484	0.999872	0.299226	0.209803	0.298274	0.382095	0.571204	8.8241e-08	2133.03	2161.64	1651.01	2087.58	1432.96	3071.5	2329.87	2199.98	2289.87	3659.22	2576.1	2226.92	1315.51	1363.19	1849.36	1697	1558.5	1530.99	2213.34	2620.19	1063.65	1202.68	1045.58	1628.34	1031.02	1612.22	1442.57	1841.1	1398.32	1270.15	1320.55	2119.16	1327.81	1861.39	2079.02	1590.98	1678.15	2769.09
ENSMUSG00000002799	Jag2	0.414438	0.0901458	0.00279549	0.999872	0.29617	0.292813	-0.121594	0.619017	0.46656	0.00255403	824.869	1292.21	1108.76	882.565	930.177	1326.35	1731.14	1304.65	1077.96	1515.58	1258.54	1452.87	1173.04	1097.05	1012.24	940.388	1208.62	1296.28	1481.53	1104.22	906.815	991.575	705.786	873.058	724.633	1236.71	1020.9	1294.62	1118.91	677.629	973.361	1332.49	963.82	1018.97	1219.76	972.831	1099.02	1048.49
ENSMUSG00000026457	Adipor1	0.291063	0.0902782	-0.022066	0.999872	0.0336468	0.952334	-0.414344	0.0555172	-0.104143	0.416075	660.223	752.368	615.04	770.304	608.108	796.05	881.164	825.899	859.332	840.727	856.451	770.731	582.304	509.589	806.752	893.846	569.103	527.982	752.176	725.231	600.163	560.116	699.024	888.015	743.782	549.416	887.735	566.714	842.041	769.289	658.36	886.957	673.846	815.18	843.508	462.537	485.71	736.632
ENSMUSG00000031229	Atrx	-0.369003	0.0902782	-0.148082	0.999872	-0.387733	0.0558911	0.133408	0.721444	0.087896	0.367738	1738.2	1667.26	2029.74	1582.41	2218.46	1112.81	1556.52	1473.38	1530.37	1318.51	1381.62	1424.08	2168.55	2479.14	1630.48	1411.78	1644.16	2212.74	1472.57	1244.59	2449.72	2521.94	2109.75	1642.36	2310.97	1962.79	1519.1	1953.14	1438.96	1441.19	2196.58	1410.58	2140.84	1493.33	1606.51	2445.22	2308.55	1740.32
ENSMUSG00000009772	Nuak2	0.574881	0.0905517	0.288905	0.833854	-0.636382	0.0372564	0.240257	0.617557	-0.0907136	0.779272	70.4456	86.3746	72.792	65.6848	70.9551	128.127	157.701	67.8158	77.0871	192.814	46.363	49.8317	52.8157	30.9988	49.1377	48.9288	76.945	47.3503	64.3791	64.335	83.2342	56.1537	35.5006	43.9333	54.4231	44.3413	24.4892	35.4196	20.3207	27.8254	81.2412	70.6935	81.1929	58.8546	31.5003	116.976	86.2051	50.1842
ENSMUSG00000030341	Tnfrsf1a	0.498326	0.0905517	0.245398	0.989968	0.365885	0.134834	0.312212	0.399711	0.494538	5.71753e-05	618.447	576.209	388.224	632.963	451.23	1137.72	702.08	658.782	574.994	964.071	665.098	583.585	345.299	318.304	635.216	643.235	603.22	436.845	636.456	934.613	365.355	377.438	557.867	573.003	448.487	530.017	635.19	505.994	735.357	706.273	273.614	463.618	315.934	503.339	554.755	435.171	398.746	611.171
ENSMUSG00000064360	mt-Nd3	0.658424	0.0905517	-0.0675175	0.999872	0.254523	0.526828	0.507778	0.369598	0.144453	0.814201	14.7444	4.54603	4.21983	9.55416	9.97806	17.7955	60.5856	40.3665	5.05489	9.92426	18.5452	66.4423	3.55064	2.2682	32.1629	20.8843	7.25897	7.12801	27.7074	29.2432	1.7523	0.710807	22.8218	5.60851	10.0784	0.692833	33.6727	7.95134	40.6415	32.7357	16.8614	18.0844	4.97099	17.5685	8.75008	4.82927	7.59516	94.9915
ENSMUSG00000070056	Mfhas1	0.386816	0.0905517	0.0578817	0.999872	-0.0869053	0.778256	-0.498913	0.000834385	-0.292425	0.0848944	312.09	436.419	300.663	286.625	314.863	405.736	522.105	490.05	386.699	409.73	510.836	559.223	572.096	515.638	479.763	540.604	507.402	593.152	680.462	445.666	549.346	518.178	482.64	576.742	462.596	442.027	562.487	448.167	575.331	428.02	405.439	518.693	432.476	477.864	484.754	288.683	315.579	360.251
ENSMUSG00000072774	Zfp951	-0.653872	0.0906563	0.177599	0.999872	-0.0147556	0.985937	-0.158204	0.804285	-0.0288112	0.964983	15.5636	12.5016	24.264	14.3312	26.0538	8.30455	6.23675	12.11	10.1098	7.08876	13.4874	7.7516	27.9613	20.4138	17.8683	16.1107	29.7618	30.5486	16.2985	19.8854	23.656	24.1674	21.1313	9.34752	9.07052	24.2491	12.2446	22.4083	11.4304	16.3679	22.9928	13.9743	28.7213	23.7175	10.5001	24.1464	18.9879	16.1306
ENSMUSG00000028138	Adh5	-0.382859	0.0913509	-0.0681917	0.999872	-0.0428094	0.935164	-0.194229	0.476825	-0.15002	0.563936	131.062	118.197	137.144	150.478	133.041	112.705	104.243	105.76	80.8783	94.9894	108.742	83.0529	76.7825	84.6795	94.7017	97.8577	63.153	67.2069	101.051	95.9177	84.1104	78.8995	83.6801	102.823	91.713	71.3618	95.6611	67.9478	81.283	113.757	102.701	90.4219	93.3442	117.709	110.251	83.7074	87.3443	98.576
ENSMUSG00000021514	Zfp369	-0.433289	0.0914719	-0.104933	0.999872	-0.250968	0.420184	-0.0646284	0.876287	-0.454224	0.0842761	118.775	115.924	156.134	106.29	151.888	83.0455	96.2242	105.76	98.5704	77.9763	96.9408	104.093	145.132	137.604	100.956	100.841	124.128	127.286	88.0119	98.2571	162.964	116.572	140.312	91.6057	127.995	124.71	101.018	104.09	118.114	83.4761	146.387	106.862	143.606	108.925	101.501	119.122	140.51	100.368
ENSMUSG00000024943	Smc5	-0.320584	0.0914719	-0.0448354	0.999872	-0.221197	0.317147	0.226585	0.466384	0.385011	0.0033549	357.962	323.905	385.059	296.179	363.091	253.882	266.398	267.226	293.184	286.386	254.575	271.306	363.496	402.984	286.785	266.125	317.943	363.528	270.555	313.487	360.974	359.668	364.304	260.796	363.828	312.468	257.902	334.679	285.76	274.98	396.242	273.732	372.825	245.081	297.503	474.342	413.556	327.989
ENSMUSG00000026349	Ccnt2	-0.36301	0.0914719	-0.0196884	0.999872	-0.120464	0.77505	0.0976076	0.820261	0.139194	0.329692	768.349	671.676	884.054	586.386	789.93	555.218	490.031	573.205	630.598	567.101	509.15	475.063	833.512	846.795	536.048	526.283	789.776	767.788	583.486	492.455	861.255	788.995	610.273	567.395	576.482	773.201	533.406	782.846	527.069	512.314	764.893	540.065	766.085	527.934	544.255	878.928	834.328	569.949
ENSMUSG00000028184	Lphn2	0.298439	0.0919863	0.315959	0.084604	-0.133482	0.364522	0.613723	6.60426e-06	0.725297	6.29339e-07	840.433	962.622	861.9	937.502	938.492	1274.15	1283.88	1008.36	1018.56	1067.57	1032.63	1119.55	1223.19	1014.64	997.049	1236.35	1458.33	1285.08	1408.19	1456.31	1615.62	1592.21	1528.22	1491.86	1487.56	1613.61	1415.02	1327.87	1409.75	1318.43	1012.45	1093.28	1000.83	1183.24	1020.26	2049.76	1509.16	1528.82
ENSMUSG00000040007	Bahd1	0.372098	0.0940224	-0.115642	0.999872	-0.153885	0.574626	-0.296612	0.220284	0.0485554	0.833663	133.519	189.797	167.738	150.478	145.236	238.459	219.177	187.301	192.086	202.738	151.733	205.971	168.211	114.166	182.256	158.124	132.839	154.78	154.836	147.386	141.06	149.98	137.776	153.299	118.925	109.468	122.446	134.45	152.406	117.849	126.46	204.682	151.339	156.36	187.252	140.586	130.257	134.422
ENSMUSG00000047824	Pygo2	0.400354	0.0940224	-0.11057	0.999872	0.236944	0.267587	-0.25354	0.383585	-0.396231	0.0336425	104.849	138.654	109.716	81.2103	100.335	150.668	149.682	142.898	135.218	148.864	134.031	150.603	113.177	83.1674	130.438	125.902	100.174	100.301	114.904	115.803	106.89	105.199	91.2874	94.41	96.7522	134.41	109.436	112.764	120.654	118.667	98.869	99.4641	104.943	128.25	161.001	96.0489	96.0788	91.4069
ENSMUSG00000024935	Slc1a1	0.530054	0.0942276	0.288844	0.874982	0.0459545	0.928494	-0.739325	0.0127531	0.390387	0.058787	122.051	123.879	129.76	186.306	149.117	295.405	199.576	151.778	159.229	321.83	135.717	62.0128	99.8616	157.262	90.2347	173.638	171.312	117.612	117.349	143.877	161.212	167.75	117.49	109.366	111.87	146.881	169.129	125.053	114.304	143.219	193.139	166.869	160.729	173.05	120.751	76.7318	51.6471	96.7838
ENSMUSG00000021890	Eaf1	0.363345	0.0943854	0.0968037	0.999872	0.0460885	0.925914	-0.117426	0.731054	0.131019	0.49994	141.71	134.108	112.88	137.341	130.824	202.868	167.501	159.044	178.185	158.788	189.667	183.824	125.604	108.118	190.297	223.163	158.245	126.777	158.095	205.872	114.776	131.499	181.729	184.146	168.308	139.259	174.486	147.461	166.376	188.23	143.322	161.937	139.74	188.862	178.502	135.22	124.561	175.645
ENSMUSG00000035735	Dagla	0.663128	0.0943854	0.528315	0.300779	0.544231	0.181171	1.11431	0.000564748	2.00551	1.4627e-10	3.27654	6.81905	15.8244	1.19427	4.98903	27.2864	16.9283	16.9539	12.6372	9.92426	15.1733	17.7179	13.3149	9.07281	16.0814	13.1272	29.0359	21.8932	26.8925	61.9956	9.63765	18.481	11.8335	6.54326	11.0862	31.8703	10.714	36.1425	15.2406	16.3679	13.0292	17.2624	16.0176	10.5411	17.5002	56.8781	42.1531	25.0921
ENSMUSG00000017734	Dbndd2	0.580094	0.0948096	0.277006	0.870009	0.356459	0.257843	0.436561	0.130069	0.243273	0.401719	34.4037	31.8222	81.2317	78.8218	52.662	84.2318	98.0061	75.0818	88.4606	133.269	80.0816	79.7308	61.6923	85.4356	91.1281	85.3271	102.351	87.0635	81.4925	160.253	49.9405	46.2024	54.9415	42.9986	60.4701	65.8191	55.8661	101.199	58.4221	60.5611	95.8033	72.3375	113.781	64.1252	105.001	126.634	131.017	166.683
ENSMUSG00000024421	Lama3	-0.404442	0.0948096	-0.0989201	0.999872	0.728535	0.00188844	0.594282	8.11266e-05	0.829377	1.89361e-10	330.931	335.27	405.103	373.806	505.555	265.745	311.838	328.584	226.206	297.728	504.935	562.545	533.039	768.92	486.016	308.49	471.833	818.703	541.11	469.061	340.822	475.53	310.208	330.902	344.68	847.334	594.63	908.621	571.521	400.194	346.425	296.748	288.87	289.002	285.253	434.635	548.75	505.426
ENSMUSG00000031799	Tpm4	0.521507	0.0948096	0.392879	0.579103	0.645622	6.73837e-05	0.249663	0.386605	0.388098	0.0147575	1251.64	1126.28	901.988	1625.4	1061	2454.59	1325.76	1462.88	1448.23	2627.09	1642.94	1572.47	1161.06	1057.74	1426.78	2239.99	1909.11	1118.08	1610.29	3240.15	1173.16	1098.2	1386.22	1445.13	1674.01	1989.12	2226.99	2064.46	2070.18	2749.8	1617.16	1681.85	1565.31	1842.06	1741.27	1647.32	1467.01	2469.78
ENSMUSG00000040297	AI848100	-0.342577	0.0955031	0.0734255	0.999872	-0.0278779	0.940095	0.264019	0.154122	0.505167	0.000211157	293.25	267.079	260.574	310.51	304.331	256.255	219.177	188.915	237.58	214.08	204.84	191.575	240.999	257.819	198.338	220.776	259.145	257.117	176.839	253.831	233.932	245.939	251.885	192.559	221.724	249.42	211.985	221.192	203.207	247.155	239.891	208.792	250.759	205.552	210.002	304.781	276.844	279.598
ENSMUSG00000052748	1200016B10Rik	-0.402603	0.0955031	-0.0549787	0.999872	-0.199874	0.538155	-0.134364	0.70213	-0.0345876	0.887268	259.666	221.619	280.618	284.236	286.038	186.259	144.336	196.989	221.152	231.094	188.824	168.321	311.568	318.304	214.419	215.406	257.693	275.447	192.322	210.551	318.919	302.093	238.361	202.841	218.7	268.126	190.557	245.769	175.266	226.695	256.753	219.479	259.044	205.552	211.752	260.244	247.222	189.983
ENSMUSG00000001576	Ergic1	0.40395	0.0964013	0.339022	0.499277	0.670783	0.00223319	0.387616	0.035872	0.637332	0.000139395	143.349	167.067	137.144	149.284	158.54	232.527	203.14	198.603	146.592	255.195	231.815	211.508	229.46	202.626	155.454	249.418	319.395	217.404	245.292	345.07	191.877	210.399	128.478	144.887	147.144	345.723	278.565	353.473	246.389	198.87	234.526	263.868	196.63	198.524	201.252	276.878	261.653	342.328
ENSMUSG00000030103	Bhlhe40	0.576192	0.0964013	0.404904	0.494219	0.675044	9.19629e-05	0.429448	0.0435261	1.96357	4.19271e-08	258.847	473.924	351.301	575.638	342.58	963.327	407.171	626.489	456.204	966.907	459.415	486.136	329.765	256.307	401.142	599.677	660.566	370.656	446.579	749.796	253.207	322.706	267.945	297.251	261.029	395.607	380.349	448.167	551.2	593.335	399.308	501.431	322.01	430.429	414.754	499.025	496.344	586.079
ENSMUSG00000034684	Sema3f	0.659562	0.0964013	0.7167	0.0241579	1.14548	1.61678e-09	1.10039	6.58807e-11	1.9515	1.04503e-40	430.865	447.784	503.214	336.784	352.004	1932.59	703.862	484.398	446.094	1375.22	531.067	602.41	527.713	384.838	498.524	615.191	1382.83	776.444	791.292	1789.68	424.057	439.989	296.684	393.531	335.609	1247.1	736.973	1186.92	928.404	666.99	397.009	546.641	359.016	546.381	556.505	1212.15	1009.02	971.422
ENSMUSG00000035151	Elmod2	-0.427024	0.0964013	-0.0961238	0.999872	-0.379658	0.0552674	-0.111737	0.754551	-0.489846	0.0346973	98.2962	98.8762	112.88	138.535	106.987	81.8591	66.8224	73.4671	89.7243	86.4828	80.0816	100.771	113.177	98.2887	118.824	97.8577	99.4478	93.6824	92.0865	93.5782	108.643	105.199	119.181	92.5405	97.76	83.1399	76.5289	67.9478	78.7429	91.66	106.533	94.532	122.066	104.533	84.0008	110.537	104.433	86.03
ENSMUSG00000053560	Ier2	0.576561	0.0974212	0.422528	0.476974	0.43801	0.0300375	-0.00460887	0.9953	0.701083	0.0897601	191.678	252.305	128.705	277.071	159.095	518.441	323.42	242.199	197.141	446.592	188.824	202.649	114.064	140.629	182.256	244.644	325.202	149.688	195.582	334.542	125.289	135.764	109.038	171.06	125.979	156.58	182.904	173.484	224.798	205.417	105.767	268.8	136.978	187.105	236.252	135.22	137.472	227.621
ENSMUSG00000014859	E2f4	0.357732	0.0977608	0.178197	0.874315	0.180091	0.548465	-0.198121	0.390452	-0.278	0.104814	139.253	171.613	158.244	120.621	147.454	213.545	188.885	196.989	169.339	197.067	157.634	188.253	175.756	169.359	149.2	186.765	179.296	188.892	195.582	218.739	183.991	204.712	135.241	158.908	188.465	217.549	220.403	187.218	227.338	158.768	151.752	208.792	173.432	164.266	182.002	159.903	157.22	146.968
ENSMUSG00000028010	Gar1	0.554071	0.098357	0.276664	0.969577	0.316282	0.361501	0.316009	0.505358	0.41211	0.238581	22.9358	31.8222	18.9892	21.4969	18.2931	39.15	30.2928	33.9079	39.1754	43.9503	30.3467	26.5769	18.197	15.8774	26.8024	29.238	42.102	16.2926	29.3373	46.7891	24.5322	25.589	28.7386	31.7816	43.3369	39.4915	42.0909	34.6968	38.1014	45.83	30.657	23.8385	23.7503	23.7175	19.2502	27.9025	19.7474	50.1842
ENSMUSG00000056692	D17Wsu92e	0.341044	0.098357	-0.120564	0.999872	0.077506	0.806656	-0.368329	0.0188357	0.0863801	0.596077	351.409	339.816	270.069	278.265	268.853	411.668	439.246	373.794	334.887	385.628	372.59	416.372	316.894	280.501	402.036	334.148	324.476	295.303	348.788	328.694	276.863	296.406	284.85	313.142	334.601	295.84	345.911	275.406	389.904	306.897	363.286	335.383	317.591	340.83	302.753	224.293	260.514	274.221
ENSMUSG00000020484	Xbp1	0.453999	0.0986472	0.144646	0.999872	0.313167	0.23515	0.110554	0.7893	0.205313	0.297797	264.581	281.854	312.267	382.166	258.875	431.836	377.769	337.464	389.227	622.393	440.87	369.862	264.966	251.014	531.581	374.127	441.345	307.523	385.459	642.181	265.473	314.177	241.742	427.182	261.029	445.491	338.258	446.721	359.423	350.272	229.161	346.891	223.142	341.708	378.003	289.22	276.464	387.135
ENSMUSG00000024501	Dpysl3	0.497486	0.0986472	0.507725	0.205861	0.39572	0.131805	1.12794	9.3967e-10	1.1916	5.41129e-07	45.8716	35.2317	45.3631	33.4395	38.8036	69.9955	77.5139	57.3205	45.494	51.0391	63.2223	79.7308	69.2374	55.949	51.8179	68.023	121.951	83.4995	95.3462	155.574	92.8719	98.8021	99.7399	82.2582	106.831	187.758	125.507	143.124	100.334	103.936	86.6062	81.3797	87.2686	79.9368	96.2509	233.415	176.208	254.505
ENSMUSG00000025278	Flnb	0.387658	0.0986472	0.234319	0.776023	0.237704	0.179832	0.199798	0.0507017	0.0728378	0.697494	2373.03	2954.92	3675.47	2536.63	2801.62	3956.52	4065.47	3260	3314.75	4706.94	3126.55	3410.71	3532.44	3322.16	3448.57	3334.32	4891.09	3408.72	3671.24	5050.89	3226.86	3386.28	2931.34	2938.86	3216	4497.87	3485.89	4197.59	3497.71	3175.36	3763.15	3830.6	3517.25	3751.76	3878.04	4162.83	4536.59	4469.98
ENSMUSG00000026048	Ercc5	-0.388406	0.0986472	-0.0851485	0.999872	-0.15477	0.497798	-0.275561	0.198882	0.450508	0.00453517	184.305	188.66	170.903	169.586	186.812	116.264	178.193	118.678	133.955	120.509	141.618	120.704	169.987	170.871	149.2	135.449	135.743	164.453	145.872	126.331	162.088	154.956	150.455	152.365	136.058	148.266	127.038	130.836	151.136	127.669	198.504	152.073	156.862	148.454	141.751	138.976	133.675	134.422
ENSMUSG00000027346	Gpcpd1	-0.432111	0.0986472	0.0506489	0.999872	0.0673545	0.860986	0.362572	0.332535	0.646032	0.000839273	126.966	97.7396	116.045	132.564	132.487	85.4182	88.2055	67.0084	108.68	85.0651	88.5112	83.0529	114.064	124.751	95.5952	73.3933	143.728	115.066	83.9373	119.312	120.033	96.6697	91.2874	88.8015	96.7522	112.932	101.018	115.656	90.1733	101.481	87.3726	94.532	108.257	85.2074	59.5006	171.171	135.574	96.7838
ENSMUSG00000032380	Dapk2	-0.505947	0.0986472	-0.272631	0.974432	-0.224269	0.647192	0.0889783	0.865596	0.448506	0.153951	60.616	48.8698	55.9127	56.1307	54.325	41.5227	32.9657	41.1739	42.9666	19.8485	33.7186	36.5433	19.9723	43.0958	49.1377	29.8347	15.9697	38.6949	21.188	25.734	43.8075	56.1537	43.1079	21.4993	32.2507	27.7133	43.6215	31.8054	22.8608	36.0093	38.3213	29.5926	30.3783	23.7175	36.7503	39.7074	35.3175	26.8844
ENSMUSG00000036867	Smad6	0.433811	0.0986472	-0.320468	0.428493	0.234662	0.421857	-0.399857	0.222433	0.526757	0.212899	416.94	451.193	417.763	345.144	304.331	680.973	681.588	497.316	456.204	409.73	250.36	290.131	252.539	290.33	237.648	199.296	149.535	231.151	233.068	215.23	178.735	215.374	192.718	211.254	207.614	220.321	221.169	316.608	285.76	175.136	270.548	542.531	365.644	440.092	598.506	231.269	296.971	414.019
ENSMUSG00000042507	C130039O16Rik	0.34044	0.0986472	-0.164969	0.999872	-0.217474	0.309268	-0.490188	0.0070689	0.944312	3.33349e-06	387.451	485.289	471.566	388.138	383.601	544.541	511.414	507.004	505.489	659.254	453.515	559.223	393.677	363.668	592.333	406.945	389.081	476.558	399.313	396.538	456.474	422.219	386.281	438.399	367.86	333.252	380.349	304.32	439.436	329.812	415.403	453.754	407.622	382.116	420.004	301.561	276.464	225.829
ENSMUSG00000027339	Rassf2	0.653062	0.0994476	0.538887	0.258092	0.638712	0.0552674	1.81054	1.80042e-13	1.19846	0.000614598	9.01049	6.81905	10.5496	4.77708	14.4128	22.5409	32.0747	12.9173	8.84606	32.6083	10.9585	14.3958	14.2025	4.5364	10.721	10.7405	39.1984	16.8017	17.9283	60.8259	28.0368	29.1431	23.6671	10.2823	15.1175	51.2696	45.9173	50.5994	25.4009	27.8254	13.7957	17.2624	17.1223	12.298	12.2501	78.8782	56.5839	60.9379
ENSMUSG00000037646	Vps13b	-0.398923	0.0994476	-0.104435	0.999872	-0.273211	0.424912	-0.0247293	0.966531	0.174778	0.199378	886.304	928.527	1232.19	784.635	1196.26	601.486	807.214	773.423	822.684	690.445	751.081	702.074	1279.12	1452.41	846.955	694.551	951.651	1357.89	860.561	695.988	1253.77	1327.08	872.301	817.908	802.237	1071.12	713.249	1008.37	679.475	637.528	1210.95	704.469	1017.95	806.396	715.757	1082.83	1120.67	711.54
ENSMUSG00000024213	Nudt3	0.381182	0.10024	-0.0185255	0.999872	0.135933	0.616683	-0.202429	0.430771	0.174876	0.365046	121.232	150.019	130.815	107.484	107.541	187.445	146.118	169.539	152.911	167.295	168.593	198.22	154.453	130.044	150.093	196.909	125.58	140.014	186.618	139.198	126.166	159.221	153.836	152.365	143.113	151.73	163.007	151.075	200.667	160.405	157.117	177.556	150.234	173.928	187.252	137.366	127.219	191.775
ENSMUSG00000037818	3110057O12Rik	-0.517912	0.10024	-0.0158248	0.999872	-0.35392	0.251802	-0.0606114	0.919085	0.0398688	0.930333	52.4246	61.3714	78.0668	53.7421	65.9661	34.4045	25.838	49.2472	44.2303	46.7858	50.5778	53.1538	62.58	67.29	53.6048	69.2164	50.8128	69.7527	35.0418	58.4864	69.2158	54.0213	78.6086	56.0851	65.5093	56.8123	38.2645	36.1425	55.8821	58.9243	47.5184	43.5669	67.9369	53.584	57.7505	68.1464	59.2422	48.3919
ENSMUSG00000047193	Dync2h1	-0.564617	0.10024	-0.00828379	0.999872	-0.412703	0.300755	0.771476	0.0149226	0.72306	0.00347449	109.764	69.327	75.9569	47.7708	100.335	53.3864	49.0031	69.4304	36.648	31.1905	29.5037	25.4696	49.2651	70.3143	47.3509	27.4479	49.361	65.6795	44.8209	33.9221	91.9957	69.6591	58.3225	47.6724	43.3369	66.5119	30.6116	47.708	20.3207	45.0116	71.2776	36.1688	60.7566	37.7723	35.0003	106.781	119.624	91.4069
ENSMUSG00000042460	C1galt1	-0.388772	0.100855	-0.134183	0.999872	-0.129223	0.712574	0.0842173	0.801686	-0.20274	0.428696	145.806	137.517	136.089	158.838	154.106	98.4682	93.5513	113.026	136.482	103.496	115.486	112.952	135.368	143.653	142.946	153.35	86.3817	114.557	118.979	109.954	120.909	124.391	147.074	176.668	155.207	117.089	149.231	122.884	116.844	153.858	116.497	136.455	155.205	147.576	155.751	167.951	130.257	170.268
ENSMUSG00000044786	Zfp36	0.503481	0.101436	0.317909	0.589531	-0.404427	0.143386	-0.844165	0.00056876	0.809123	0.092936	386.632	343.225	237.365	292.596	314.309	651.314	440.137	343.923	332.359	647.912	216.642	224.796	193.51	162.554	252.836	300.137	342.623	206.203	257.516	264.359	249.703	242.385	155.527	228.08	202.575	137.181	159.18	105.536	210.828	176.773	213.066	378.95	231.427	255.622	294.003	152.39	96.4585	141.591
ENSMUSG00000015143	Actn1	0.517597	0.101541	0.319998	0.797905	0.636734	0.000267455	0.426159	0.000416202	1.15789	1.32689e-32	460.354	551.206	572.842	568.472	531.055	1293.14	563.981	628.103	606.587	1097.34	467.845	572.511	446.936	417.349	691.501	492.869	886.32	559.04	515.847	1110.07	324.175	298.539	369.376	350.532	323.515	581.979	401.011	494.429	716.306	538.503	441.462	445.533	445.18	411.104	446.254	632.635	655.462	568.156
ENSMUSG00000027907	S100a11	0.540613	0.101614	0.29786	0.906407	0.626753	0.0060269	0.279509	0.439143	0.115555	0.67758	104.03	100.013	116.045	146.895	105.324	234.9	100.679	138.054	188.295	263.702	165.221	162.784	120.722	77.1189	171.535	229.13	150.987	121.685	140.982	329.863	103.386	116.572	91.2874	163.582	154.199	214.085	208.159	148.184	233.689	245.518	111.898	198.928	154.101	216.971	264.252	213.025	197.854	301.105
ENSMUSG00000034349	Smc4	-0.403263	0.101614	-0.0944118	0.999872	-0.0835559	0.833424	0.972124	6.24391e-09	0.0412187	0.864588	235.092	287.536	303.828	357.087	283.266	191.005	210.268	216.365	274.228	177.219	179.551	200.434	253.87	278.989	190.297	232.114	200.347	249.989	171.949	166.101	226.923	235.277	268.791	186.95	272.115	261.891	176.782	244.323	195.587	247.155	219.198	201.394	233.084	213.458	266.002	555.903	468.621	512.595
ENSMUSG00000042680	Fam59a	0.586265	0.101614	-0.0561526	0.999872	-0.630453	0.0216219	-0.695403	0.00985044	-0.545446	0.0858566	13.1062	28.4127	24.264	28.6625	26.6082	23.7273	57.0218	38.7519	50.5489	41.1148	34.5615	34.3285	50.1527	35.5352	50.9245	44.752	36.2948	43.7863	47.2656	22.2248	43.8075	53.3105	49.8699	47.6724	43.3369	22.1706	33.6727	15.9027	38.1014	32.7357	42.1534	50.9651	50.8146	49.1919	35.0003	28.4391	31.8997	23.2998
ENSMUSG00000063663	Brwd3	-0.352586	0.101614	-0.0385893	0.999872	-0.1155	0.679594	0.035312	0.936203	-0.164216	0.390885	215.433	221.619	226.816	236.465	250.56	162.532	148.791	179.227	185.767	211.245	166.064	186.038	242.775	280.501	228.714	206.456	235.916	266.282	186.618	176.629	262.845	237.409	226.528	180.407	228.779	219.628	207.393	201.675	194.317	229.968	203.869	212.902	259.596	235.418	211.752	286	267.35	215.075
ENSMUSG00000086985	Gm16973	-0.559065	0.101614	-0.11153	0.999872	-0.0832616	0.888278	0.271114	0.570077	-0.483798	0.176227	37.6802	34.0952	51.6929	46.5765	37.1406	15.4227	19.6012	29.0639	35.3842	24.1018	23.603	24.3622	41.72	40.0716	42.8838	28.6413	35.5689	38.1858	27.7074	25.734	39.4267	33.4079	32.9649	34.5858	26.2037	36.7201	22.1934	39.7567	27.941	29.4621	28.3578	32.8807	40.8726	28.1097	35.0003	55.805	52.0268	34.0535
ENSMUSG00000065176	U12	0.611037	0.101619	0.0216875	0.999872	-0.0659341	0.929923	0.265525	0.708621	0.0233522	0.961001	48.329	52.2793	39.0334	44.188	29.3799	47.4546	163.047	62.1645	51.8127	72.3053	52.2638	78.6234	12.4272	12.8531	51.8179	52.509	23.2287	21.8932	53.785	64.335	16.6468	9.95129	65.0845	46.7376	133.034	13.8567	68.1107	25.2997	69.8526	58.9243	101.168	49.321	25.9596	48.3135	113.751	30.5854	16.7094	254.505
ENSMUSG00000057572	Zbtb8os	-0.585091	0.101903	-0.124461	0.999872	0.0449397	0.944492	0.0387185	0.952115	-4.82986e-05	0.999867	34.4037	34.0952	29.5388	25.0797	40.4666	24.9136	23.1651	21.7979	13.901	8.50651	24.4459	28.7917	42.1638	42.3398	20.5485	22.6743	37.0207	32.076	23.6328	25.734	32.4175	28.4323	32.1196	27.1078	20.1567	33.256	33.6727	26.7454	24.1309	28.6438	29.1242	32.8807	30.9306	22.8391	21.0002	32.7318	28.1021	26.8844
ENSMUSG00000004054	Map3k11	0.367378	0.102054	-0.130368	0.999872	0.09829	0.788668	-0.377167	0.104755	-0.625536	8.96354e-08	398.1	600.076	505.324	414.412	398.014	537.423	661.096	596.617	600.269	659.254	575.744	654.457	470.903	440.031	563.743	471.984	426.101	530.528	572.077	443.327	463.483	496.854	361.768	480.463	410.189	418.471	518.866	419.975	624.863	428.838	367.118	581.988	455.674	440.092	640.506	414.781	390.771	326.197
ENSMUSG00000021704	Mtx3	-0.552863	0.102406	0.274269	0.907255	0.0497588	0.941538	0.397763	0.277504	0.689735	0.0159709	48.329	32.9587	41.1433	28.6625	52.1077	30.8455	24.0561	28.2566	21.4833	19.8485	35.4045	31.0064	41.72	41.5837	39.3102	41.1718	65.3307	50.9143	30.1522	61.9956	72.7204	63.2618	54.9415	41.1291	48.3761	82.4471	45.1521	78.7906	36.8314	50.7404	55.1827	29.5926	44.7389	37.7723	35.0003	74.5855	60.0018	53.7688
ENSMUSG00000014355	Anapc1	-0.261791	0.102917	0.00919485	0.999872	-0.0254131	0.94613	0.0243174	0.932963	0.0404852	0.794474	887.123	854.654	934.692	859.874	1010	734.359	712.772	784.725	798.673	735.813	825.262	744.154	997.285	1071.35	784.416	829.403	1002.46	1082.95	793.737	763.832	1110.08	1043.46	816.515	893.623	838.519	1028.16	837.226	980.184	875.062	939.515	963.398	780.094	909.692	843.29	794.507	928.294	942.18	811.908
ENSMUSG00000026238	Ptma	0.424761	0.102917	0.125209	0.999872	0.239774	0.568709	0.0732918	0.899462	0.289046	0.0562993	501.311	535.295	332.311	643.711	412.981	602.673	653.968	643.443	714.004	771.257	789.014	1032.07	494.426	499.76	871.077	1136.7	634.434	465.866	801.886	1181.43	466.112	445.676	883.29	773.975	1010.86	681.054	907.633	745.258	1030.01	1067.18	845.368	779.272	794.254	861.737	1144.51	663.757	514.952	1349.6
ENSMUSG00000086629	2810403D21Rik	-0.624638	0.102917	-0.0821578	0.999872	-0.173722	0.771632	0.0847547	0.911947	0.320837	0.519276	31.9463	15.9111	32.7037	14.3312	30.4885	15.4227	8.01868	16.9539	11.3735	12.7598	21.0741	22.1474	26.6298	39.3155	16.9748	22.6743	29.7618	26.9846	19.5582	16.3762	35.9221	26.2998	29.5839	17.7603	19.1489	33.9488	16.8364	26.7454	12.7005	18.0046	29.1242	10.6862	26.512	18.447	33.2503	32.7318	34.558	16.1306
ENSMUSG00000020601	Trib2	0.430639	0.103429	0.326934	0.382133	0.130368	0.530897	-0.231256	0.42176	-0.362982	0.000500535	596.33	495.517	377.675	494.428	381.384	816.218	601.401	498.93	636.916	744.32	630.537	544.827	564.995	462.713	631.643	741.69	754.207	562.094	753.805	877.296	611.553	555.14	559.558	633.762	610.748	598.607	630.598	594.905	744.247	730.007	486.681	585.276	546.809	615.777	638.756	393.854	377.479	600.418
ENSMUSG00000031865	Dctn1	0.320236	0.103429	-0.0241683	0.999872	-0.0172714	0.966753	-0.235249	0.187631	-0.128231	0.290022	535.714	645.536	631.919	573.249	568.75	710.632	891.856	781.496	592.686	768.421	707.247	820.563	636.451	653.242	710.263	631.301	624.997	654.759	774.993	793.076	662.369	697.301	616.19	674.891	790.143	711.539	656.618	646.95	849.661	569.602	725.039	651.038	654.514	697.471	740.257	506.537	568.118	630.887
ENSMUSG00000074207	Adh1	-0.464115	0.103429	-0.584293	0.128574	-0.653732	0.0555474	-1.17476	3.5061e-11	-0.882701	0.010941	1386.8	1176.29	734.25	1062.9	960.111	905.196	654.859	898.559	660.927	524.568	549.612	378.721	351.957	406.764	469.935	327.585	103.803	263.736	309.671	168.441	373.24	369.619	356.697	558.047	470.659	101.154	254.841	96.1389	240.039	408.378	622.338	706.935	736.812	704.498	843.508	207.122	326.212	369.212
ENSMUSG00000055762	Eef1d	0.369004	0.104112	-0.139274	0.999872	-0.0184465	0.969099	-0.365396	0.0561396	-0.279826	0.1055	118.775	128.425	119.21	149.284	104.77	172.023	143.445	169.539	168.075	163.041	201.468	198.22	138.475	127.019	202.805	186.765	146.631	118.121	165.43	153.234	131.422	123.68	163.134	182.277	177.379	146.881	142.344	130.836	166.376	187.412	165.548	170.158	145.263	166.901	154.001	112.146	113.927	139.799
ENSMUSG00000024812	Tjp2	0.341169	0.104221	0.149253	0.872272	-0.038551	0.889337	-0.397153	0.000743562	-0.128732	0.345989	348.952	451.193	468.401	419.189	377.503	467.427	575.563	476.325	526.973	616.722	445.085	503.854	471.347	445.324	542.301	525.687	527.001	531.546	543.555	569.658	532.699	476.951	546.879	575.807	569.427	541.795	546.416	471.298	558.821	534.411	510.44	488.278	507.594	542.868	519.755	373.464	403.303	381.758
ENSMUSG00000039178	Tbc1d19	-0.445221	0.104568	-0.155328	0.999872	0.0153171	0.972874	0.217382	0.521781	-0.017361	0.956271	104.849	104.559	161.408	100.319	141.91	94.9091	81.0778	84.7697	94.7792	75.1408	112.957	87.4824	158.891	136.848	85.7676	96.0676	107.433	130.341	78.2328	97.0874	161.212	136.475	132.705	108.431	120.94	155.195	124.742	145.293	130.815	117.849	145.621	82.2017	130.903	117.709	129.501	169.561	161.397	134.422
ENSMUSG00000025597	Klhl4	-0.416742	0.105501	0.0861989	0.999872	-0.108791	0.788668	0.7094	7.31364e-05	0.0971222	0.685294	191.678	140.927	149.804	197.054	160.203	104.4	114.044	116.256	159.229	112.002	171.122	146.173	128.267	127.775	127.758	183.781	143.002	140.014	150.761	131.01	177.858	198.315	208.778	253.318	226.763	162.123	211.985	186.495	158.756	265.978	137.957	126.591	141.949	186.226	134.751	265.61	221.399	302.897
ENSMUSG00000032290	Ptpn9	0.510484	0.105501	0.304903	0.668528	0.604249	0.00184611	0.636243	8.0376e-05	1.69726	8.41449e-23	99.1153	103.422	102.331	111.067	115.302	257.441	148.791	115.448	109.944	195.65	113.8	111.845	95.8672	90.7281	107.21	128.289	155.342	115.576	99.4208	176.629	124.413	95.9589	92.1326	86.9319	96.7522	200.229	127.038	178.544	153.676	138.308	108.833	101.93	88.9256	115.074	108.501	175.464	158.359	159.514
ENSMUSG00000022995	Enah	-0.367121	0.105555	-0.391687	0.117563	-0.421128	0.0564393	-0.476785	0.00164449	-0.176604	0.273879	335.026	340.952	294.333	342.755	321.515	264.559	207.595	278.529	290.656	192.814	291.665	271.306	284.051	331.157	274.278	235.694	190.911	241.843	233.068	168.441	218.161	231.012	273.017	273.882	281.186	158.659	202.802	135.896	240.039	198.051	259.818	241.673	278.376	260.014	301.003	171.171	191.018	216.867
ENSMUSG00000037447	Arid5a	0.646932	0.105555	0.478849	0.441923	0.515949	0.0600453	0.784341	0.00124261	1.53635	0.000101511	95.8388	82.965	77.0118	82.4046	104.77	285.914	395.588	79.1184	75.8234	275.044	55.6356	68.6571	80.777	85.4356	70.5796	71.6032	287.455	91.1367	82.3074	128.67	66.5874	63.9726	52.4057	67.3022	65.5093	131.638	71.1719	127.944	91.4434	66.2898	64.3798	74.8036	61.8613	66.7604	57.7505	173.317	121.523	87.8223
ENSMUSG00000049521	Cdc42ep1	0.340819	0.105555	-0.0286032	0.999872	0.168241	0.618963	-0.505581	0.0219773	-0.504443	2.10792e-05	733.945	947.847	712.096	643.711	602.564	957.396	991.644	884.027	921.254	938.552	980.367	1180.46	814.427	663.071	952.378	1003.04	709.927	844.669	1081.41	856.241	682.521	675.977	695.643	818.843	635.944	615.235	934.418	642.613	1077	764.379	730.404	1071.91	736.812	852.952	1225.01	538.732	611.41	690.032
ENSMUSG00000057156	Homez	-0.574973	0.105555	-0.034664	0.999872	-0.327369	0.448318	0.259423	0.602275	0.225288	0.631061	35.2228	25.0032	24.264	25.0797	29.3799	20.1682	14.2554	19.3759	12.6372	14.1775	16.8593	21.0401	15.9779	18.9017	19.6551	20.8843	15.2438	15.7834	17.1134	19.8854	20.1514	19.9026	27.0481	28.0426	14.1097	14.5495	19.1322	13.0113	15.2406	19.6414	16.8614	15.6183	19.884	17.5685	15.7501	22.5366	17.0891	21.5075
ENSMUSG00000059482	2610301B20Rik	-0.546009	0.105555	-0.236351	0.999872	-0.28807	0.456166	0.269041	0.574744	0.0238363	0.964136	29.4889	30.6857	39.0334	29.8567	35.4776	18.9818	19.6012	25.0273	18.9558	17.013	23.603	21.0401	27.9613	35.5352	23.2287	18.4975	23.2287	17.82	28.5224	17.5459	37.6744	27.7215	31.2744	28.0426	31.2429	21.4778	22.9587	20.2398	26.671	32.7357	27.5913	18.0844	17.6746	36.0155	24.5002	34.3415	33.7985	34.0535
ENSMUSG00000024803	Ankrd1	0.633456	0.105691	0.260723	0.776023	0.186631	0.776807	0.927301	0.0454022	3.88468	1.97835e-40	12.287	6.81905	3.16487	13.137	1.66301	42.7091	27.6199	7.26598	7.58234	28.355	12.6445	8.85897	5.32595	2.2682	17.8683	29.238	10.1626	2.54572	18.7433	107.615	3.5046	4.26484	30.4291	15.8908	22.1724	17.3208	22.9587	12.2884	20.3207	27.007	8.43069	18.9064	9.94199	21.0822	7.00006	12.3415	15.1903	125.46
ENSMUSG00000032485	Scap	0.366782	0.105691	0.000604179	0.999872	0.00263768	0.995638	-0.310647	0.277891	-0.146335	0.415427	149.902	192.07	196.222	156.449	159.649	217.105	253.925	261.575	190.822	198.485	222.542	221.474	162.885	164.067	168.855	181.395	152.438	193.475	219.215	194.175	155.079	193.339	158.908	185.081	186.449	168.358	206.628	169.147	196.857	150.584	140.256	233.453	134.769	202.038	218.752	140.049	140.131	164.891
ENSMUSG00000018677	Slc25a39	0.411007	0.106088	0.162065	0.999872	0.404095	0.0583464	0.11245	0.814311	0.11671	0.644036	86.8283	88.6476	73.847	84.7931	74.2811	112.705	130.081	113.834	79.6146	124.762	92.726	110.737	79.8893	65.7779	71.473	106.808	79.1227	84.5178	112.46	99.4269	73.5966	90.2725	70.156	103.757	75.5876	104.618	131.63	104.09	102.874	124.396	67.4455	106.862	74.5649	94.8701	131.251	85.8538	80.5087	130.837
ENSMUSG00000005907	Pex1	-0.472397	0.106971	-0.0865949	0.999872	-0.175725	0.609944	0.0342545	0.964653	0.116239	0.71921	94.2005	79.5555	80.1767	60.9077	83.1505	43.8955	73.0591	54.8985	55.6038	41.1148	69.966	45.4022	80.777	87.7038	59.8586	37.5917	81.3004	79.4264	72.5283	46.7891	75.3489	78.1887	75.2275	69.1717	67.525	65.8191	57.3967	81.682	69.8526	48.2852	96.5697	48.499	71.2509	61.4899	45.5004	98.7318	86.2051	37.6381
ENSMUSG00000020423	Btg2	0.481293	0.106971	0.099535	0.999872	-0.300554	0.363187	-0.572915	0.0131776	0.549847	0.235255	417.759	439.828	331.256	543.393	356.439	631.146	927.494	454.527	451.149	656.419	370.061	384.258	237.449	222.284	453.854	386.657	517.564	263.227	308.856	361.446	248.827	310.623	360.923	373.901	395.071	203	277.035	185.772	365.773	306.897	341.826	469.372	302.126	400.563	369.253	213.025	184.942	279.598
ENSMUSG00000035614	Fam179b	-0.302605	0.106971	-0.0393067	0.999872	0.00798237	0.979577	-0.135886	0.573893	-0.122879	0.408861	442.333	383.003	409.323	386.943	457.882	297.777	321.638	342.308	371.535	336.007	286.608	294.561	361.277	375.765	351.111	322.811	322.298	370.147	328.415	281.904	343.451	325.549	360.078	296.316	343.672	337.409	320.656	333.956	337.832	365.822	411.571	316.477	399.337	372.453	358.753	357.903	376.34	353.081
ENSMUSG00000085795	Zfp703	0.502184	0.106971	-0.123127	0.999872	-0.104469	0.861285	-0.547388	0.20228	0.00313391	0.9951	25.3932	34.0952	35.8685	41.7994	31.0429	61.6909	40.9844	50.8618	55.6038	46.7858	36.2474	44.2949	35.0625	32.5109	39.3102	38.1884	26.1323	33.0943	43.191	24.5643	19.2753	30.5647	34.6554	41.1291	29.2272	23.5563	26.7851	27.4683	41.9115	25.3702	25.2921	45.2109	35.3493	32.5018	77.0007	31.122	36.4568	16.1306
ENSMUSG00000000732	Icosl	0.625408	0.108302	0.543899	0.25546	0.332003	0.479744	1.35699	7.02424e-06	3.39906	6.9751e-34	18.021	21.5936	25.319	16.7198	15.5214	47.4546	25.838	24.2199	21.4833	79.3941	15.1733	21.0401	13.3149	15.8774	18.7617	20.2876	50.0869	26.4755	20.3731	43.2799	11.3899	10.6621	16.9051	12.1518	7.05485	23.5563	16.0711	15.9027	13.9705	12.2759	14.5621	17.2624	13.256	12.298	10.5001	59.5611	44.0519	21.5075
ENSMUSG00000034928	Rnf44	0.362531	0.108302	0.0673035	0.999872	0.00932015	0.983908	-0.3234	0.102492	-0.00670023	0.977554	425.95	496.654	398.774	320.064	365.308	624.027	523.887	540.912	438.512	514.644	440.027	467.311	420.75	399.204	415.437	517.93	378.918	454.665	490.585	415.253	431.942	495.432	360.078	429.051	342.664	376.208	451.521	393.23	520.719	357.638	376.315	491.566	407.622	423.402	572.255	394.391	330.389	356.666
ENSMUSG00000090841	Myl6	0.417506	0.108302	0.360918	0.550821	0.431088	0.00332574	0.155736	0.552756	-0.0624489	0.801073	366.153	390.959	399.829	433.52	383.047	618.096	704.753	418.197	384.172	619.557	454.357	473.955	338.198	363.668	439.559	599.08	601.042	368.62	479.176	807.112	409.162	383.836	454.746	447.746	523.066	588.908	607.639	584.785	556.28	728.37	541.863	458.686	466.721	555.166	505.755	527.464	457.608	672.109
ENSMUSG00000001729	Akt1	0.368724	0.10867	0.0884622	0.999872	0.352819	0.0238598	-0.0807281	0.787577	0.100928	0.443713	595.511	643.263	503.214	546.975	451.23	908.755	686.043	676.543	591.422	764.168	645.71	678.819	480.223	418.105	517.286	641.445	543.697	440.409	612.823	722.892	400.401	506.805	497.009	515.983	542.215	570.894	710.954	636.107	716.306	586.788	568.688	644.462	574.426	628.954	621.256	473.806	527.484	647.017
ENSMUSG00000030509	Asb7	-0.41923	0.10867	-0.0188368	0.999872	-0.121607	0.767096	-0.0712945	0.857006	-0.0214432	0.955012	87.6474	75.0095	85.4515	96.7358	99.2263	66.4364	61.4766	68.6231	72.0322	51.0391	61.5364	60.9055	71.4565	72.5825	63.4323	55.4925	60.9753	80.9538	74.1582	53.8075	72.7204	57.5753	80.2991	74.7802	88.6895	72.7474	82.6512	62.165	55.8821	66.2898	74.3433	66.5834	81.7452	74.6663	80.5007	84.7806	71.7743	75.2763
ENSMUSG00000036430	Tbcc	0.500562	0.109876	-0.0582005	0.999872	0.149846	0.729182	0.110452	0.851682	0.397693	0.175805	70.4456	45.4603	48.528	56.1307	57.0967	102.027	103.352	68.6231	53.0764	102.078	58.1645	62.0128	36.394	40.0716	46.4575	36.3983	40.6502	40.7315	57.0447	56.1469	34.1698	41.2268	41.4174	41.1291	54.4231	42.9556	55.8661	44.0938	40.6415	56.4691	40.6206	53.4311	25.9596	49.1919	61.2506	44.0001	36.4568	46.5996
ENSMUSG00000002980	Bcam	0.361466	0.110085	-0.0119374	0.999872	0.171055	0.554246	-0.209032	0.511031	0.379044	3.95156e-05	881.389	1159.24	946.296	997.215	809.886	1017.9	1555.62	1143.18	1244.77	1341.19	2144.5	2232.46	1320.84	1165.1	1651.03	1693.42	1302.26	1552.89	2126.14	1777.99	1137.24	1171.41	1103.9	1622.73	1074.35	1278.28	1567.31	1170.29	1637.09	1358.53	1081.43	1704.86	1144.99	1618.06	1804.27	1050.64	1137.75	1475.06
ENSMUSG00000023960	Enpp5	-0.464656	0.110085	-0.363505	0.527548	-0.448321	0.185774	0.299775	0.393196	-0.0451815	0.876161	86.8283	84.1016	86.5065	128.981	88.6939	56.9455	65.9314	79.9257	72.0322	45.3681	112.114	77.516	63.4676	80.8992	98.2754	60.266	58.7976	66.1887	76.6029	51.468	79.7296	84.586	123.407	133.67	93.7287	40.1843	100.253	57.8279	63.5023	88.3864	51.3506	79.7357	71.8032	91.3564	75.2507	75.1221	75.5718	121.876
ENSMUSG00000024436	Mrps18b	0.625362	0.110085	0.555982	0.248404	0.389812	0.373262	0.270594	0.635319	0.924479	0.0164113	14.7444	11.3651	7.3847	4.77708	11.0867	29.6591	13.3645	15.3393	20.2196	26.9373	6.74371	7.7516	7.98893	12.8531	7.1473	16.7074	27.5841	7.63715	17.9283	29.2432	13.1422	14.2161	8.45253	20.5645	8.06268	23.5563	19.8975	23.854	15.2406	13.0943	15.3285	8.22017	9.94199	11.4195	19.2502	17.7073	12.1523	16.1306
ENSMUSG00000024486	Hbegf	0.639379	0.110085	0.412284	0.633541	0.799485	0.000709556	-0.0167839	0.986626	0.585462	0.197293	24.5741	17.0476	9.49461	25.0797	13.8584	61.6909	24.947	15.3393	25.2745	82.2296	28.6608	23.2548	15.0902	12.0971	27.6958	36.995	47.1833	18.3292	24.4477	53.8075	19.2753	17.7702	20.2861	21.4993	28.2194	36.0273	40.5603	40.4796	50.8019	43.3748	11.4964	20.5504	18.7793	29.8665	15.7501	9.12196	8.35468	23.2998
ENSMUSG00000024542	Cep192	-0.409982	0.110085	-0.117017	0.999872	-0.0599054	0.902061	0.435103	0.0619304	-0.23209	0.234406	187.582	269.352	315.432	216.163	282.157	151.855	180.866	194.567	192.086	202.738	179.551	198.22	256.09	285.037	212.632	190.345	199.622	260.681	224.104	153.234	297.015	303.514	221.456	177.603	233.818	273.669	202.036	279.743	222.258	211.964	280.512	175.09	249.654	191.497	152.251	311.757	306.465	304.69
ENSMUSG00000025982	Sf3b1	-0.271973	0.110085	-0.0748548	0.999872	-0.218578	0.214596	0.177269	0.438492	0.381753	0.00212848	2356.65	1975.25	2166.88	2196.26	2254.49	1714.3	1614.43	1747.87	1889.27	2017.46	1533.35	1399.72	2065.14	2418.66	1566.15	1597.94	1876.44	1951.04	1488.05	1563.93	2197.38	2202.08	1816.45	1749.86	1646.8	1710.6	1545.88	1690.74	1563.43	1771	2161.32	1587.32	1887.32	1712.05	1555.76	2156.54	2352.6	1969.73
ENSMUSG00000026020	Nop58	0.559197	0.110085	0.570916	0.165263	0.538024	0.00235496	0.816243	0.00107108	1.34451	7.08229e-10	76.9987	53.4159	35.8685	50.1593	43.7926	118.636	65.9314	58.9351	73.2959	124.762	52.2638	59.7981	48.3774	46.8762	47.3509	88.9073	113.966	47.8595	66.0089	160.253	63.9589	60.4186	63.394	68.2369	68.5328	94.9181	108.671	109.873	78.7429	94.9336	52.117	54.2531	44.7389	43.9213	49.0005	91.2196	60.3815	118.291
ENSMUSG00000026458	Ppfia4	-0.634334	0.110085	0.0308585	0.999872	-0.540747	0.195102	-0.497971	0.401761	0.393107	0.523062	39.3185	14.7746	12.6595	4.77708	16.6301	11.8636	3.56386	8.88064	3.79117	2.8355	4.21482	9.96635	8.87659	6.04854	3.57365	3.58016	8.71076	9.16458	7.33432	5.84864	7.88535	9.24049	5.91677	4.67376	13.1019	4.157	3.82645	3.61425	6.35023	1.63679	2.29928	4.9321	6.62799	4.39213	5.25005	2.14634	2.27855	5.37688
ENSMUSG00000044715	4933433P14Rik	0.461698	0.110085	-0.0471811	0.999872	0.110311	0.835647	0.0533532	0.926452	-0.0163435	0.965998	42.595	39.7778	43.2532	51.3536	33.8146	64.0636	63.2585	52.4765	66.9773	58.1278	65.7512	45.4022	43.4953	43.0958	50.9245	58.4759	47.1833	34.1126	44.0059	56.1469	40.3029	47.624	41.4174	46.7376	62.4858	34.6416	55.1008	53.4908	48.2618	72.0186	48.2849	48.499	48.0529	52.7056	40.2504	35.9513	43.2924	71.6917
ENSMUSG00000084399	Gm15666	0.621546	0.110085	0.0719459	0.999872	-0.140628	0.816653	-0.670929	0.124962	-1.52647	0.000711288	9.82962	13.6381	15.8244	10.7484	16.0758	16.6091	46.3302	32.2932	21.4833	14.1775	22.76	40.9728	67.9059	38.5594	35.7365	29.238	55.1681	59.5698	65.194	18.7156	68.3397	28.4323	32.9649	28.9773	46.3604	47.8054	32.1421	39.7567	38.1014	22.915	37.5549	17.2624	19.3316	19.3254	22.7502	10.1951	19.7474	14.3383
ENSMUSG00000005397	Nid1	0.370855	0.112911	0.215788	0.893248	0.391066	4.12654e-05	0.641899	2.91354e-06	0.576745	4.72278e-09	2081.42	1994.57	1825.08	1963.38	1684.63	3113.02	2163.26	2045.78	2284.81	3059.51	2171.47	2421.82	1801.06	1590.77	2087.91	2168.38	2677.83	1896.56	2378.77	2910.28	1921.4	1869.42	1950.84	2010.65	2058	2943.85	2639.48	2613.1	2580.73	2300.5	1763.55	2055.87	1820.49	2192.55	2269.77	2846.59	3039.96	3747.68
ENSMUSG00000045215	Asxl3	-0.575504	0.113448	-0.0271553	0.999872	0.0706545	0.917582	0.184146	0.703136	0.148729	0.678662	45.8716	32.9587	69.6271	26.2739	61.5314	24.9136	36.5296	25.0273	21.4833	28.355	61.5364	59.7981	89.2097	92.2402	44.6706	50.7189	78.3968	90.6275	56.2298	65.5048	124.413	100.935	47.3342	45.8029	86.6738	107.389	91.8347	80.2363	78.7429	77.7473	69.7448	39.4568	51.3669	37.7723	36.7503	75.6586	49.7483	59.1456
ENSMUSG00000001525	Tubb5	0.393543	0.113487	0.167085	0.999872	0.425231	0.0145739	-0.116485	0.816879	-0.118974	0.459154	920.708	1304.71	992.714	1181.13	812.104	1634.81	1151.13	1269.93	1417.9	1583.63	1337.78	1264.62	942.25	712.215	996.155	1525.74	1006.82	897.111	1262.32	1415.37	818.324	883.533	948.374	1276.87	1016.91	1289.36	1595.63	1385.7	1192.57	1380.63	1156.54	1600.47	1159.35	1604.01	1671.27	871.952	817.619	1758.24
ENSMUSG00000089255	Snora78	0.619264	0.113487	-0.0659041	0.999872	-0.149981	0.831283	-0.301127	0.646759	0.109599	0.815719	38.4993	20.4571	16.8793	19.1083	18.8475	39.15	88.2055	47.6325	20.2196	32.6083	37.9334	46.5096	11.5396	15.1213	49.1377	30.4313	21.7769	18.3292	41.5612	32.7524	18.3991	9.24049	46.4889	27.1078	45.3526	3.46416	36.7339	16.6255	35.5613	26.1886	50.5841	32.8807	14.3606	35.1371	59.5006	12.3415	10.6332	68.1071
ENSMUSG00000052821	Cysltr1	-0.558035	0.113549	0.498204	0.37523	0.128721	0.820338	1.74932	7.36094e-13	3.31034	3.89685e-54	59.7969	54.5524	27.4289	40.6052	44.9013	41.5227	23.1651	26.6419	21.4833	22.684	38.7763	31.0064	36.394	21.926	27.6958	23.271	74.7674	51.4235	45.6358	94.748	35.046	36.9619	40.5722	28.9773	36.2821	58.1979	23.724	31.0825	41.9115	46.6484	18.3942	25.4825	21.541	28.1097	19.2502	87.4635	126.08	73.484
ENSMUSG00000008384	Sertad1	0.602489	0.114084	0.244906	0.999872	0.847026	0.00189481	0.234879	0.620355	0.783041	0.00560605	45.8716	102.286	49.583	97.9301	52.1077	179.141	181.757	58.9351	78.3508	154.535	72.4949	58.6907	32.8434	39.3155	67.8994	76.3767	84.9299	34.1126	66.0089	95.9177	21.9037	27.7215	22.8218	45.8029	26.2037	56.1194	45.1521	61.4422	53.342	98.2072	37.5549	80.5577	54.1286	61.4899	66.5006	57.9513	48.2293	94.9915
ENSMUSG00000064798	n-R5s193	0.562211	0.114084	0.0679928	0.999872	-0.0204131	0.978177	0.374009	0.54022	0.128925	0.855352	39.3185	53.4159	32.7037	28.6625	44.9013	45.0818	112.262	46.0179	68.2411	68.0521	64.0652	81.9455	17.7532	17.3895	57.1784	78.7635	29.7618	18.3292	56.2298	85.3901	21.0276	12.7945	77.7633	40.1943	155.207	9.69966	74.233	25.2997	102.874	81.8393	125.694	57.5412	28.7213	51.8272	131.251	16.0976	23.9248	496.465
ENSMUSG00000026311	Asb1	0.452949	0.116345	0.156705	0.999872	0.198103	0.605763	-0.574886	0.0614629	-0.596277	0.0188591	34.4037	52.2793	56.9677	46.5765	47.1186	73.5546	75.732	58.9351	64.4499	69.4698	40.4623	53.1538	43.9391	36.2912	58.9652	55.4925	55.1681	36.6583	50.5253	74.8626	36.7983	34.8295	39.7269	45.8029	48.3761	40.8771	42.8562	48.4309	48.2618	62.1979	52.8834	54.2531	51.3669	55.3409	43.7504	27.3659	28.8616	25.0921
ENSMUSG00000028080	Lrba	-0.350575	0.116345	-0.15523	0.999872	-0.37135	0.115737	-0.0830414	0.845663	0.314809	0.0104452	555.374	570.527	741.635	555.335	727.29	411.668	564.872	503.774	496.643	440.921	499.878	492.78	745.19	981.375	536.941	469.001	593.783	785.608	527.256	451.515	819.2	867.895	610.273	565.525	617.803	636.713	495.142	598.519	509.289	401.013	786.353	461.974	659.485	493.676	523.255	642.294	687.742	471.373
ENSMUSG00000047881	Rell1	0.595019	0.116345	0.324668	0.809714	0.215911	0.478839	0.556132	0.0136907	1.46289	4.65572e-18	207.241	209.117	148.749	238.854	173.507	587.25	196.012	226.86	188.295	605.38	193.039	233.655	129.598	136.092	193.871	233.904	251.16	149.179	194.767	405.896	150.698	132.21	212.159	221.536	214.669	246.648	202.036	206.012	241.309	212.782	150.986	218.657	176.194	189.74	204.752	248.439	213.424	367.42
ENSMUSG00000091811	Prr24	0.42344	0.116345	-0.169076	0.999872	-0.152865	0.778132	-0.631774	0.0194056	-0.185244	0.554729	66.3499	78.419	52.7478	54.9364	53.7707	74.7409	88.2055	88.8064	92.2518	82.2296	69.123	66.4423	64.7991	59.7293	64.3257	55.4925	37.0207	66.1887	72.5283	47.9588	58.702	63.9726	50.7152	44.8681	52.4074	27.0205	64.2843	37.5882	69.8526	43.3748	45.2191	71.5155	62.9659	57.0977	80.5007	33.2683	37.596	53.7688
ENSMUSG00000030555	Ttc23	-0.433885	0.11729	-0.121363	0.999872	-0.157507	0.531967	-0.156126	0.680337	-0.373679	0.127521	130.242	122.743	133.98	94.3473	148.008	73.5546	107.807	97.687	98.5704	66.6343	94.4119	120.704	138.475	159.53	116.144	94.8742	105.255	152.743	114.904	100.597	155.079	142.872	131.014	132.735	143.113	146.188	123.212	121.439	134.625	108.846	141.022	88.7779	141.397	130.886	127.751	134.147	131.017	82.4454
ENSMUSG00000022074	Tnfrsf10b	0.52935	0.117377	0.293127	0.776023	0.234533	0.35957	0.798788	0.000121219	1.43101	1.24762e-08	86.0092	80.692	106.551	99.1244	84.8135	141.177	238.779	96.0724	87.1969	171.548	91.8831	97.4487	91.4289	80.8992	111.677	100.841	171.312	101.829	96.1611	146.216	105.138	90.9833	97.2041	111.236	101.791	131.638	99.4876	143.847	130.815	103.936	67.4455	83.8458	64.0706	75.5447	61.2506	122.878	104.054	136.214
ENSMUSG00000039967	Zfp292	-0.421695	0.117377	-0.151974	0.999872	-0.360399	0.116783	-0.0824964	0.846388	0.0606811	0.749593	801.114	702.362	1047.57	652.071	965.101	545.727	452.61	695.112	710.212	577.025	611.992	596.873	1153.96	1301.19	752.253	653.379	830.426	1115.53	638.901	566.148	979.536	1035.65	817.36	616.936	803.245	796.065	576.263	725.018	560.091	601.519	984.858	631.309	898.645	676.389	644.006	797.367	960.788	582.495
ENSMUSG00000027014	Cwc22	-0.328179	0.117591	-0.0794805	0.999872	-0.370805	0.00327094	0.0375275	0.910591	0.141735	0.451639	250.655	248.895	208.881	244.825	278.277	188.632	221.85	192.145	190.822	171.548	188.824	208.186	175.313	229.844	184.936	187.362	182.2	193.475	172.764	194.175	219.914	212.531	233.29	224.341	234.826	181.522	169.894	162.641	167.646	185.775	208.468	174.268	188.345	165.144	217.002	194.244	191.398	220.452
ENSMUSG00000029178	Klf3	0.379053	0.118227	-0.0846766	0.999872	0.170511	0.444514	-0.228349	0.313512	0.465651	0.00262701	619.266	952.393	1007.48	961.387	742.257	1046.37	1046.88	1112.5	1296.58	1217.85	913.773	1032.07	839.282	787.066	1046.19	945.162	791.953	922.059	766.844	912.388	566.869	751.323	604.356	593.568	653.077	687.29	704.831	799.471	817.91	621.979	920.478	1113.01	983.152	771.259	1193.51	744.781	893.571	928.407
ENSMUSG00000047909	Ankrd16	-0.435533	0.118305	-0.0892236	0.999872	-0.160974	0.694764	0.265423	0.507427	-0.119564	0.74528	181.848	176.159	234.2	151.672	231.158	104.4	155.028	177.613	131.427	117.673	116.329	119.596	203.718	213.967	141.159	81.747	184.378	214.859	122.239	125.161	212.028	200.447	158.908	131.8	142.105	188.45	136.221	184.327	119.384	121.122	169.38	118.37	172.88	106.29	98.0009	196.927	206.968	168.475
ENSMUSG00000051695	Pcbp1	0.420299	0.119087	0.0288934	0.999872	0.361694	0.0809669	0.0867714	0.840094	0.140417	0.493389	242.464	311.403	167.738	299.762	208.985	392.686	318.074	328.584	302.03	372.869	307.682	323.353	205.493	196.577	287.679	330.568	209.058	206.203	289.298	322.845	192.753	209.688	227.373	286.969	259.014	264.662	316.064	271.068	350.533	357.638	242.191	309.078	224.247	320.626	308.003	251.122	221.399	353.081
ENSMUSG00000090112	Shprh	-0.341034	0.119527	-0.138014	0.999872	-0.190118	0.186312	-0.225012	0.403864	-0.312226	0.014735	469.364	483.016	527.478	512.342	527.174	340.486	337.676	438.381	480.215	350.185	467.845	470.633	580.085	671.388	486.016	466.017	515.387	590.606	440.059	388.35	490.644	529.551	582.379	490.745	490.816	473.897	437.745	478.526	424.196	461.574	593.98	396.212	544.048	430.429	425.254	455.562	469.761	335.159
ENSMUSG00000075998	U4	0.42473	0.119621	0.036435	0.999872	0.0589105	0.944669	-0.101964	0.904334	-0.0912642	0.756496	390.727	483.016	379.784	445.463	279.386	467.427	682.479	425.463	562.357	630.899	455.2	565.867	114.952	179.188	418.117	389.641	263.5	202.639	448.209	547.433	212.904	132.21	445.448	480.463	541.207	134.41	542.59	261.671	580.411	468.939	469.053	392.102	216.514	422.523	682.506	210.342	179.626	776.062
ENSMUSG00000049807	Arhgap23	0.419488	0.119659	0.143626	0.999872	0.134989	0.712124	-0.163002	0.598708	-0.22422	0.125443	591.415	873.974	969.505	512.342	696.247	847.064	1063.81	1082.63	966.748	1120.02	772.155	949.018	898.311	844.527	776.376	686.197	976.331	1128.77	959.166	1020	780.65	834.487	622.106	654.326	624.858	892.368	713.249	945.487	847.121	543.413	693.616	849.144	730.736	639.495	945.009	816.684	814.961	560.987
ENSMUSG00000070720	Tmem200b	0.586038	0.119732	-0.0861456	0.999872	0.259772	0.565669	-0.269388	0.635319	0.559579	0.0673406	22.1166	37.5047	24.264	23.8854	16.0758	23.7273	63.2585	39.5592	60.6587	32.6083	37.0904	44.2949	25.7421	19.6577	24.1221	27.4479	13.0661	27.4937	44.8209	22.2248	19.2753	15.6377	15.2146	24.3036	19.1489	20.0921	24.4892	21.6855	34.2913	20.4598	16.095	46.855	19.3316	30.7449	47.2504	17.7073	21.6462	32.2613
ENSMUSG00000062627	Mysm1	-0.31804	0.120088	-0.00750581	0.999872	-0.180381	0.364522	0.00350285	0.994686	0.112442	0.420075	509.502	425.054	483.17	453.822	536.044	398.618	363.514	343.116	447.358	353.02	375.119	367.647	471.791	564.026	421.691	406.945	516.113	487.25	363.456	423.442	504.662	441.411	534.2	401.009	423.291	390.065	398.716	448.167	377.204	425.564	475.184	321.409	517.536	343.465	374.503	456.635	484.951	392.512
ENSMUSG00000085311	Gm15445	-0.625942	0.120088	-0.159893	0.999872	0.0566365	0.946877	0.313119	0.615124	0.214967	0.727384	10.6488	14.7746	24.264	10.7484	25.4995	3.55909	8.90965	9.68797	8.84606	8.50651	12.6445	12.1811	12.8711	13.6092	9.82754	5.37024	17.4215	10.692	9.7791	5.84864	14.0184	21.3242	8.45253	8.41277	4.03134	18.7065	13.0099	14.457	7.62028	7.36554	12.2628	6.57614	16.57	7.90584	7.00006	20.3903	17.4689	7.16917
ENSMUSG00000025077	Dclre1a	-0.47566	0.12037	0.0038287	0.999872	-0.165799	0.692937	0.112433	0.826254	-0.419615	0.219389	47.5098	45.4603	53.8028	48.9651	51.5533	29.6591	36.5296	39.5592	34.1205	24.1018	37.0904	38.758	43.4953	61.9975	47.3509	37.5917	51.5387	54.4784	42.3761	44.4497	55.1974	63.2618	57.4772	46.7376	47.3683	60.9693	45.9173	46.2623	53.342	33.5541	63.6134	35.3467	45.2913	31.6234	33.2503	53.122	46.7102	39.4304
ENSMUSG00000088088	RNase_MRP	0.473329	0.121659	0.0991676	0.999872	0.160423	0.812645	-0.350651	0.401167	-0.0155662	0.965248	833.879	1068.32	734.25	792.995	543.25	1114	1420.2	796.028	989.495	1576.54	713.99	850.462	231.235	297.891	628.069	849.094	524.097	285.63	714.689	719.383	523.938	267.974	635.63	939.426	794.174	315.932	895.388	542.86	1164.63	958.338	843.069	818.729	503.175	763.353	1048.26	390.635	339.124	878.223
ENSMUSG00000000149	Gna12	0.370809	0.121664	0.0134959	0.999872	0.186072	0.392274	-0.0222009	0.963254	0.138759	0.44965	283.421	335.27	224.706	257.962	206.213	399.805	346.585	339.079	305.821	341.678	366.689	409.728	240.999	210.187	330.563	365.773	236.642	269.337	343.083	364.955	239.189	297.828	267.945	311.272	304.366	293.761	374.226	299.26	331.482	345.362	259.052	346.069	279.48	338.194	374.503	282.244	262.793	333.366
ENSMUSG00000022604	Cep97	-0.543319	0.121664	-0.250664	0.893469	-0.310814	0.269296	-0.133753	0.705878	-0.97203	9.38914e-05	50.7864	54.5524	93.8911	74.0447	69.2921	23.7273	49.894	37.1372	63.1862	32.6083	59.8504	76.4087	79.4455	79.3871	54.4982	57.2825	52.9905	66.6978	63.5641	39.7708	90.2434	62.551	73.537	64.4979	70.5485	61.6621	53.5702	50.5994	73.6627	49.1036	80.4748	66.5834	82.2976	67.6389	75.2507	74.5855	74.8123	68.1071
ENSMUSG00000024271	Elp2	-0.322024	0.121664	0.109311	0.999872	-0.0875371	0.742297	-0.0515874	0.896174	-0.0505051	0.848152	171.199	159.111	146.639	166.003	163.529	129.314	128.299	134.824	125.109	116.256	135.717	132.885	142.469	145.921	150.987	161.704	148.083	153.252	165.43	142.707	160.335	148.559	167.36	156.104	156.214	138.567	159.945	151.798	148.595	148.129	196.205	165.225	163.49	141.427	112.001	144.878	155.321	161.306
ENSMUSG00000030353	Tead4	0.462145	0.121664	0.049668	0.999872	0.128584	0.813506	0.218419	0.433423	0.628743	0.000171576	117.136	171.613	229.981	109.873	152.997	226.595	212.941	217.172	200.932	287.804	167.75	215.938	229.904	220.016	198.338	158.72	266.404	229.624	187.433	240.964	181.363	163.486	103.121	106.562	126.987	205.771	117.855	204.566	147.325	94.1152	193.139	158.649	162.938	137.913	136.501	202.293	225.956	168.475
ENSMUSG00000043099	Hic1	0.545299	0.121664	0.0433115	0.999872	0.736966	0.000119873	-0.224101	0.566289	0.048705	0.855352	101.573	259.124	208.881	152.866	122.508	342.859	161.265	341.501	310.876	236.765	368.375	427.446	372.817	245.722	293.933	393.221	285.277	354.873	380.57	361.446	254.083	280.769	246.814	324.359	304.366	385.908	492.081	475.635	730.277	447.661	319.6	527.735	293.841	390.9	589.755	253.805	388.872	392.512
ENSMUSG00000081887	Gm12097	-0.502376	0.121664	-0.12652	0.999872	-0.269734	0.578652	0.177948	0.752372	0.22367	0.561707	116.317	87.5111	84.3965	44.188	93.1286	56.9455	52.5669	58.1278	48.0215	62.3811	26.1319	16.6106	35.9502	45.364	31.2694	16.7074	32.6654	40.2223	21.188	24.5643	35.9221	30.5647	24.5123	22.4341	40.3134	29.099	16.8364	36.1425	24.1309	13.0943	55.1827	20.5504	37.5586	24.5959	31.5003	37.561	52.0268	41.2227
ENSMUSG00000031778	Cx3cl1	0.560609	0.12226	0.283483	0.940889	0.433444	0.0672569	0.526664	0.202554	1.20334	5.46893e-09	90.1049	70.4635	43.2532	42.9937	42.1296	139.991	101.57	65.3938	64.4499	124.762	118.015	105.2	63.4676	61.2415	87.5544	90.1007	125.58	74.335	95.3462	212.89	66.5874	78.8995	91.2874	101.888	58.4544	112.239	136.987	110.596	109.224	94.1152	39.0877	72.3375	40.3203	69.3957	57.7505	68.683	46.7102	86.03
ENSMUSG00000080542	U4atac	0.627381	0.12226	0.141915	0.999872	0.180526	0.783569	-0.283258	0.655846	-0.228998	0.632178	16.3827	13.6381	7.3847	9.55416	10.5324	7.11818	57.9127	19.3759	17.6921	34.026	17.7022	27.6843	3.55064	6.80461	18.7617	29.8347	15.2438	5.09143	30.9671	17.5459	4.38075	2.13242	15.2146	15.8908	18.141	4.84983	17.6016	8.67419	17.7807	26.1886	19.9271	13.1523	7.18032	14.0548	17.5002	6.43903	7.2154	17.9229
ENSMUSG00000002083	Bbc3	0.537926	0.122874	0.018777	0.999872	0.412665	0.360101	-0.101799	0.891518	0.182542	0.730589	13.9253	26.1397	21.0991	16.7198	19.4018	34.4045	34.7476	25.8346	31.5931	32.6083	10.1156	12.1811	8.43276	10.5849	25.0156	14.3206	17.4215	12.2194	8.96417	14.0367	8.7615	9.24049	7.60728	3.73901	10.0784	11.0853	14.5405	9.39704	17.7807	11.4575	18.3942	20.5504	8.28499	14.9333	31.5003	21.4634	18.9879	10.7538
ENSMUSG00000003032	Klf4	0.481647	0.122874	0.146357	0.999872	-0.0556966	0.918676	0.0881011	0.827789	1.26483	1.58671e-05	984.6	1405.86	780.668	1414.02	909.667	1915.98	2255.92	1076.98	1520.26	1492.89	940.748	1066.4	846.383	585.196	1010.45	1191.6	850.751	907.294	1025.18	1065.62	650.103	752.033	396.424	645.914	507.949	462.119	469.887	589.845	754.408	576.967	643.798	1297.97	797.016	857.344	1064.01	990.538	859.392	1130.94
ENSMUSG00000003970	Rpl8	0.410514	0.122874	-0.0398109	0.999872	0.233782	0.544059	-0.329347	0.219276	-0.150371	0.29502	446.429	528.476	358.685	546.975	327.613	683.346	618.33	528.802	501.698	717.382	568.158	547.042	321.776	282.013	488.697	538.814	330.283	279.011	475.101	506.492	293.51	312.044	399.805	540.287	396.079	342.259	570.906	350.582	510.559	598.245	415.403	591.03	346.865	517.393	467.254	296.196	322.035	462.411
ENSMUSG00000019850	Tnfaip3	0.550965	0.122874	0.121823	0.999872	0.219296	0.477991	-0.00972796	0.988668	0.182044	0.62535	31.1271	51.1428	55.9127	50.1593	57.0967	106.773	57.0218	69.4304	51.8127	130.433	106.213	84.1603	75.0072	79.3871	114.357	87.7139	135.743	93.6824	75.788	120.482	89.3673	86.7184	115.8	91.6057	94.7365	92.8396	130.864	91.8018	133.355	126.033	75.8762	69.8715	66.2799	57.0977	56.0005	75.6586	42.9127	44.8073
ENSMUSG00000020260	Pofut2	0.39478	0.122874	0.207705	0.943148	0.209283	0.453141	0.232486	0.610229	0.173782	0.46202	66.3499	82.965	77.0118	64.4906	64.8574	111.518	104.243	96.0724	83.4057	85.0651	91.8831	98.5561	77.6702	72.5825	92.9149	104.421	85.6558	91.6458	106.755	127.5	92.8719	71.7915	78.6086	87.8667	105.823	111.546	93.3653	92.5247	105.414	112.12	65.1462	106.862	62.4136	120.344	89.2508	83.1708	75.1921	138.006
ENSMUSG00000020773	Trim47	0.48342	0.122874	-0.133827	0.999872	0.329974	0.132785	-0.220566	0.547023	-0.537548	1.70343e-05	205.603	436.419	431.477	377.389	255.549	390.314	459.738	590.966	620.488	499.049	452.672	396.439	311.568	315.28	356.472	351.452	219.947	356.91	383.83	329.863	210.276	313.466	211.313	289.773	247.927	323.553	280.861	367.93	377.204	303.624	276.68	467.728	307.097	332.045	572.255	276.878	339.504	374.589
ENSMUSG00000024212	Mllt1	0.382123	0.122874	-0.0554894	0.999872	0.149258	0.641833	-0.309196	0.203527	0.0345488	0.910376	117.136	127.289	118.155	81.2103	98.672	164.905	147.009	151.778	121.317	143.193	121.387	171.643	126.935	119.459	136.692	105.018	125.58	138.487	153.206	123.991	107.766	146.426	102.276	115.909	121.948	135.795	143.874	151.798	137.165	104.754	101.168	151.251	124.275	117.709	134.751	110	90.3824	96.7838
ENSMUSG00000024410	3110002H16Rik	-0.343394	0.122874	-0.0770257	0.999872	-0.0880072	0.82957	0.0171247	0.971124	0.407568	0.0306068	165.465	178.432	187.782	134.952	180.714	125.755	131.863	138.054	122.581	137.522	117.172	111.845	183.302	179.944	127.758	114.565	155.342	171.072	112.46	123.991	191.877	159.221	129.324	148.626	129.003	169.744	132.395	161.918	130.815	119.485	144.088	132.345	162.938	132.642	103.251	160.439	153.042	127.253
ENSMUSG00000024843	Chka	-0.520687	0.122874	-0.179403	0.999872	-0.681886	0.0588182	0.679595	0.00759074	1.48257	1.32793e-15	271.134	179.568	183.562	115.844	234.485	185.073	97.1152	103.338	96.043	141.775	46.363	34.3285	70.1251	66.5339	38.4167	28.6413	45.0056	38.1858	66.0089	38.601	94.6242	125.102	32.1196	45.8029	49.3839	55.4266	20.6628	41.2024	22.8608	17.1863	112.665	92.0659	108.257	67.6389	56.0005	183.512	165.574	132.63
ENSMUSG00000025237	Parp6	-0.341981	0.122874	-0.164701	0.999872	-0.185398	0.574502	0.00175356	0.997169	-0.251282	0.20036	163.827	201.162	214.156	169.586	202.333	126.941	155.028	155.815	149.119	147.446	155.105	161.676	221.471	257.819	166.175	131.869	193.814	213.331	151.576	146.216	226.047	229.591	153.836	172.929	161.254	209.235	147.701	175.652	151.136	141.582	206.935	152.895	190.002	138.791	159.251	208.195	225.956	116.499
ENSMUSG00000026094	Stk17b	-0.517354	0.122874	-0.303667	0.64261	-0.797138	0.000764224	-0.925207	1.41747e-08	-0.822178	0.000477298	176.933	150.019	133.98	222.134	155.214	80.6727	62.3675	111.412	166.811	107.749	121.387	111.845	114.952	139.872	149.2	130.079	93.6407	81.9721	100.236	90.0691	155.079	153.534	213.004	245.84	193.504	72.7474	114.028	65.0564	111.764	135.035	143.322	158.649	182.27	182.713	145.251	78.3416	87.3443	89.6146
ENSMUSG00000032612	Usp4	0.310798	0.122874	0.11067	0.999872	0.120255	0.533077	-0.136699	0.469531	0.274011	0.021248	294.069	361.409	375.565	416.8	365.308	480.477	506.068	414.968	444.831	433.832	344.772	394.224	392.345	406.008	361.832	399.188	447.152	395.095	383.83	449.176	352.212	398.052	340.637	374.836	322.507	415.7	368.869	420.698	391.174	374.006	456.79	420.051	381.662	371.575	397.254	369.171	366.846	383.55
ENSMUSG00000037752	Xkr8	0.527726	0.122874	0.0340599	0.999872	-0.0838753	0.895153	-0.098778	0.865596	-0.316423	0.413169	20.4784	20.4571	28.4838	27.4682	18.8475	42.7091	40.0934	27.4492	41.7029	32.6083	45.52	36.5433	35.0625	26.4624	33.9497	37.5917	31.9395	33.6035	42.3761	38.601	27.1606	28.4323	32.1196	53.2809	47.3683	32.5631	30.6116	28.1911	38.1014	46.6484	30.657	31.2367	31.483	40.4076	35.0003	21.4634	23.9248	46.5996
ENSMUSG00000045102	Poln	-0.614138	0.122874	-0.223441	NA	-0.0940241	0.903209	0.0714411	0.94003	1.90284	5.32709e-07	67.9882	15.9111	8.43965	7.16562	23.2821	13.05	3.56386	9.68797	8.84606	7.08876	2.52889	5.53686	6.65744	12.0971	4.46706	2.38677	5.80717	5.60058	4.07462	0	3.5046	3.55403	3.38101	5.60851	4.03134	3.46416	2.29587	5.05994	5.08019	1.63679	6.13141	5.75412	6.07566	0	8.75008	6.43903	11.3927	3.58458
ENSMUSG00000054150	4831426I19Rik	0.541646	0.122874	0.206752	0.999872	0.688653	0.0162429	0.716696	0.00806843	1.82072	6.32496e-27	53.2438	97.7396	173.013	66.8791	97.009	132.873	147.009	163.081	154.174	206.992	79.2386	117.381	84.3276	96.0205	97.382	70.4098	140.098	125.758	88.0119	153.234	64.8351	68.2374	59.1677	50.4766	68.5328	178.058	78.0595	143.847	119.384	63.0163	96.5697	83.0237	102.734	76.4231	77.0007	195.854	205.449	120.084
ENSMUSG00000059554	Ccdc28a	-0.588371	0.122874	-0.182858	0.999872	-0.567056	0.106952	-0.135764	0.833824	-1.34826	0.00111967	13.9253	21.5936	25.319	21.4969	21.6191	9.49091	10.6916	12.9173	10.1098	12.7598	20.2311	14.3958	19.5285	21.926	16.9748	16.1107	10.8885	21.8932	14.6686	11.6973	16.6468	16.3486	19.4408	23.3688	21.1645	7.62116	10.714	8.67419	17.7807	13.0943	22.9928	15.6183	14.3606	15.8117	12.2501	20.3903	13.2915	14.3383
ENSMUSG00000068739	Sars	0.440184	0.122874	0.0500023	0.999872	0.261835	0.206974	0.359178	0.089099	1.22757	1.48946e-09	222.805	218.209	196.222	207.803	175.17	415.227	280.654	213.943	216.097	333.172	208.212	179.394	134.036	155.75	179.576	185.572	189.459	113.539	170.319	242.134	156.831	135.053	159.753	176.668	190.481	208.543	173.721	209.626	184.157	222.603	197.738	172.624	180.06	166.023	231.002	213.561	219.12	290.351
ENSMUSG00000021250	Fos	0.588073	0.123028	0.483976	0.161411	0.691458	0.0560727	0.0820601	0.92903	2.16002	3.18975e-06	32.7654	11.3651	16.8793	27.4682	24.3908	134.059	62.3675	16.9539	22.747	172.966	8.42964	16.6106	9.76425	4.5364	18.7617	29.8347	238.094	23.4206	19.5582	81.881	8.7615	12.7945	10.9883	9.34752	12.094	33.9488	11.4793	9.39704	36.8314	36.0093	8.43069	64.9394	10.4943	16.6901	5.25005	25.7561	16.3296	17.9229
ENSMUSG00000046668	Cxxc5	0.54154	0.12357	0.259176	0.880763	0.876314	9.19665e-05	0.401632	0.1655	0.58617	0.0084332	31.9463	80.692	108.661	75.239	65.4118	91.35	93.5513	146.934	131.427	130.433	107.056	124.026	82.1085	61.9975	96.4886	134.256	117.595	94.7007	110.015	134.519	48.1882	48.3349	78.6086	64.4979	77.6033	152.423	87.2429	164.81	133.355	121.122	62.847	92.8879	72.9079	73.7878	122.501	96.0489	137.093	120.084
ENSMUSG00000025795	Rassf3	0.384892	0.123939	0.0272566	0.999872	0.0786799	0.866257	-0.592122	5.93109e-05	-0.236176	0.114977	277.687	356.863	273.234	391.72	258.875	327.436	439.246	416.583	485.27	423.908	510.836	527.109	434.953	386.35	492.27	614.594	376.014	359.455	493.844	570.827	357.469	392.365	526.593	496.353	559.348	385.908	596.925	406.964	566.441	546.687	490.513	514.583	527.478	501.582	577.505	312.83	299.629	376.381
ENSMUSG00000039354	Smarcal1	-0.453335	0.123939	-0.103542	0.999872	-0.103177	0.781087	0.0341177	0.932963	0.119048	0.611429	146.625	152.292	136.089	117.038	167.41	110.332	122.062	121.907	58.1313	82.2296	111.271	116.274	125.16	155.75	108.996	93.0841	124.128	140.524	110.83	99.4269	163.84	135.764	104.811	123.387	121.948	122.631	110.967	124.33	144.785	107.209	127.227	105.218	108.257	101.897	98.0009	113.756	127.978	105.745
ENSMUSG00000041328	Pcf11	-0.322922	0.123939	-0.109201	0.999872	-0.219515	0.302654	-0.118961	0.70319	0.328945	0.00832655	602.064	571.663	642.469	612.66	728.399	396.246	526.56	477.132	561.093	523.15	493.977	465.096	722.554	820.333	607.521	528.67	651.855	710.255	471.841	477.249	606.296	648.256	579.844	497.288	553.301	558.423	390.297	547.92	468.647	513.132	662.192	562.26	645.677	517.393	547.755	640.147	642.551	492.88
ENSMUSG00000029729	Zkscan1	-0.326363	0.12451	-0.0538942	0.999872	-0.296425	0.0809669	-0.17313	0.367064	0.12371	0.492018	389.089	295.492	318.597	309.316	344.243	264.559	226.305	284.18	285.601	239.6	273.963	295.668	327.102	334.182	338.603	294.766	315.039	305.486	313.746	286.583	279.492	330.525	374.447	351.467	318.476	255.655	315.299	258.057	245.119	268.433	333.395	284.418	340.789	295.151	323.753	265.61	278.742	299.313
ENSMUSG00000045751	Mms22l	-0.603758	0.12451	-0.217638	0.999872	0.469335	0.264733	1.48021	2.89008e-08	-0.211835	0.664175	15.5636	21.5936	28.4838	20.3026	32.1515	9.49091	21.3832	11.3026	11.3735	5.67101	15.1733	9.96635	24.8545	20.4138	19.6551	11.9339	15.9697	17.82	17.1134	7.01837	33.2937	27.0107	21.1313	15.8908	26.2037	73.4403	26.7851	57.1051	17.7807	30.2805	22.9928	15.6183	29.826	16.6901	17.5002	87.4635	59.622	87.8223
ENSMUSG00000075706	Gpx4	0.361666	0.124759	0.0374392	0.999872	0.234519	0.610142	-0.158407	0.707517	-0.102724	0.666629	117.955	120.47	100.221	112.261	109.204	154.227	157.701	138.861	114.999	174.383	139.932	120.704	72.788	80.1431	117.037	159.317	85.6558	70.7709	114.089	120.482	76.225	71.0807	112.419	131.8	95.7443	66.5119	154.588	91.079	139.705	153.858	98.1026	105.218	90.5826	179.199	141.751	98.7318	100.636	111.122
ENSMUSG00000006356	Crip2	0.405271	0.125792	-0.0687695	0.999872	0.228362	0.40861	-0.459111	0.0438003	-0.68545	1.57881e-09	450.524	810.33	709.986	753.584	561.543	714.191	904.329	924.394	986.968	982.502	1003.97	1005.49	703.914	671.388	936.296	996.478	614.834	748.95	968.131	759.153	578.259	695.169	655.917	789.866	679.281	647.798	912.225	651.287	1033.82	838.034	813.178	1070.27	838.993	984.716	1158.51	557.513	569.257	781.439
ENSMUSG00000026202	Tuba4a	0.55735	0.126231	0.0798446	0.999872	0.0755885	0.922651	-0.885634	0.0354006	-0.505949	0.211714	35.2228	23.8667	18.9892	22.6911	17.7388	46.2682	32.0747	28.2566	39.1754	59.5456	26.9748	19.9327	14.2025	14.3653	25.0156	33.4148	8.71076	13.7469	29.3373	26.9037	14.0184	14.9269	39.7269	41.1291	15.1175	17.3208	30.6116	24.5769	35.5613	29.4621	20.6935	36.9908	20.4363	27.2312	29.7503	6.97562	3.79758	16.1306
ENSMUSG00000031666	Rbl2	-0.40215	0.127225	-0.111307	0.999872	-0.196617	0.355328	-0.525714	0.000775031	-0.937137	4.94401e-11	195.773	236.394	252.135	231.688	279.386	130.5	164.829	208.291	213.569	153.117	203.997	197.112	203.274	220.772	192.977	203.472	158.971	237.77	194.767	132.179	243.57	197.604	238.361	236.492	205.598	171.822	198.21	184.327	205.748	221.785	238.359	204.682	228.113	254.744	199.502	163.659	168.992	141.591
ENSMUSG00000021385	Ippk	0.422392	0.127463	0.177014	0.999872	0.332765	0.194318	-0.0761699	0.825505	0.111738	0.608372	85.19	92.0571	119.21	111.067	124.171	130.5	191.557	117.87	142.801	165.877	100.313	97.4487	128.711	141.385	110.783	127.692	147.357	147.652	110.015	141.537	116.528	113.729	100.585	80.3887	110.862	153.809	100.253	162.641	142.245	124.396	133.358	127.413	143.054	140.548	112.001	136.293	146.966	116.499
ENSMUSG00000038976	Ppp1r9b	0.328114	0.127529	0.0203631	0.999872	0.106867	0.753158	-0.365192	0.026631	0.0226008	0.896077	433.322	633.035	562.292	530.256	569.858	631.146	809.887	727.405	593.95	727.307	617.049	902.508	630.238	569.319	803.178	661.136	681.617	652.213	755.435	844.544	509.919	603.475	546.879	556.178	603.693	629.785	605.344	532.74	819.18	503.312	569.455	644.462	580.502	542.868	679.006	431.952	416.215	498.257
ENSMUSG00000031196	F8	-0.602371	0.127813	-0.286191	0.957043	-0.551036	0.121601	0.838282	0.0095277	-0.110269	0.840422	19.6592	15.9111	43.2532	28.6625	29.9342	7.11818	17.8193	12.9173	22.747	8.50651	17.7022	22.1474	36.8378	57.4611	24.1221	15.514	26.8582	29.0212	26.8925	7.01837	59.5782	77.4779	38.0364	28.9773	42.3291	43.6485	22.9587	34.6968	17.7807	25.3702	39.0877	20.5504	34.797	19.3254	22.7502	78.3416	56.9637	34.0535
ENSMUSG00000032846	Zswim6	0.399218	0.127813	0.156723	0.933181	0.155686	0.484328	0.0712743	0.818559	0.467967	0.0274709	199.05	165.93	217.321	199.443	187.366	301.336	216.504	220.401	236.316	355.856	213.27	225.904	224.578	237.405	208.165	221.373	282.374	247.953	265.665	236.285	218.161	215.374	192.718	207.515	195.52	251.498	205.863	236.372	269.25	206.235	192.373	214.546	192.764	180.956	217.002	237.708	232.792	211.49
ENSMUSG00000039531	Zufsp	-0.385734	0.127813	-0.0659473	0.999872	-0.1092	0.753005	0.250042	0.511566	0.144343	0.559231	129.423	111.378	135.034	120.621	150.225	78.3	91.7694	100.916	116.263	94.9894	111.271	94.1266	186.852	213.211	96.4886	96.0676	148.809	175.145	111.645	129.84	149.822	186.231	150.455	122.453	145.128	151.73	117.855	151.075	135.895	146.492	160.95	97.8201	148.577	97.5054	134.751	193.708	195.955	114.707
ENSMUSG00000057863	Rpl36	0.361418	0.127813	-0.00311692	0.999872	0.349956	0.286533	-0.281928	0.483689	-0.334679	0.0690941	122.051	151.155	114.99	158.838	111.422	175.582	171.065	164.695	159.229	192.814	144.147	167.213	104.744	92.2402	136.692	163.494	95.0925	78.4081	137.722	170.78	95.5003	81.032	138.622	144.887	95.7443	118.474	166.068	109.15	165.106	190.686	121.862	180.022	73.4602	163.387	117.251	80.4879	104.433	112.914
ENSMUSG00000025816	Sec61a2	-0.435628	0.128247	0.086406	0.999872	0.0415461	0.95602	0.216693	0.627406	-0.0408922	0.898623	86.8283	70.4635	108.661	82.4046	106.433	68.8091	50.785	75.0818	64.4499	62.3811	59.0075	53.1538	107.407	100.557	65.2191	61.4594	94.3666	107.938	72.5283	88.8993	113.899	95.2481	67.6203	68.2369	46.3604	100.461	75.7636	106.982	83.8231	44.1932	91.2047	80.5577	97.7629	63.2467	50.7505	116.439	117.345	80.6531
ENSMUSG00000039478	Efha2	-0.485594	0.128332	0.114673	0.999872	-0.206868	0.488411	0.362454	0.263582	0.254084	0.287699	77.8178	65.9174	101.276	89.5702	79.2702	48.6409	34.7476	50.8618	75.8234	65.2166	58.1645	39.8654	90.0974	76.3628	51.8179	61.4594	99.4478	93.1733	53.785	51.468	91.1196	85.2968	71.0013	78.5192	67.525	71.3618	58.9273	76.622	57.1521	73.6554	65.9127	57.5412	74.5649	66.7604	63.0006	114.829	97.5978	86.03
ENSMUSG00000079555	Haus3	-0.415105	0.129176	-0.0440251	0.999872	-0.22067	0.584391	0.38797	0.156075	0.463186	0.0157799	143.349	111.378	152.969	112.261	167.41	77.1136	97.1152	114.641	94.7792	113.42	69.966	65.3349	146.464	155.75	81.3006	97.261	87.1076	119.649	114.904	81.881	120.033	136.475	103.121	84.1277	82.6425	107.389	55.1008	104.09	77.4728	99.0256	140.256	103.574	163.49	111.56	92.7509	194.781	189.119	141.591
ENSMUSG00000044791	Setd2	-0.298876	0.129474	-0.113448	0.999872	-0.263065	0.214873	-0.0335298	0.937169	0.0776057	0.468315	1225.43	1210.38	1496.98	1172.77	1497.26	964.514	1029.06	1145.6	1160.1	995.262	944.119	999.957	1488.6	1597.57	1128.38	970.82	1178.86	1463.28	1022.73	976.723	1371.17	1423.75	1092.07	936.622	1153.97	1104.38	919.112	1091.5	896.653	953.428	1478.44	1080.95	1431.09	1002.28	1123.51	1380.64	1416.88	1077.17
ENSMUSG00000065145	Vault	0.558395	0.129474	0.0237028	0.999872	0.0756706	0.926493	0.218917	0.770685	-0.059833	0.925946	18.8401	22.7302	20.0442	17.914	23.2821	28.4727	27.6199	27.4492	35.3842	62.3811	21.0741	47.617	14.6464	8.31674	32.1629	47.7355	18.1474	10.1829	30.1522	21.0551	13.1422	7.81887	37.1911	18.695	63.4936	9.69966	39.0297	25.2997	45.7217	38.4645	68.9784	23.8385	14.913	19.3254	59.5006	9.65855	15.9498	125.46
ENSMUSG00000038146	Notch3	0.602327	0.129883	-0.103972	0.999872	0.310674	0.495907	0.0301896	0.973967	0.432854	0.200199	31.9463	42.0508	25.319	16.7198	28.2712	32.0318	110.48	78.3111	30.3294	34.026	32.0326	35.4359	29.2927	70.3143	23.2287	26.8512	13.0661	20.8749	70.8985	32.7524	21.0276	49.0457	38.0364	28.0426	15.1175	38.7986	41.3256	49.1537	50.8019	28.6438	19.9271	55.8972	17.6746	26.3528	15.7501	15.0244	15.9498	57.3533
ENSMUSG00000068267	Cenpb	0.369593	0.129883	0.0293496	0.999872	0.176125	0.620376	-0.366738	0.0854069	0.058558	0.729531	746.232	714.863	462.071	580.415	522.185	931.296	842.853	791.991	673.564	782.599	709.776	923.548	529.489	501.273	799.604	745.27	593.058	476.558	714.689	1045.74	475.749	510.359	639.011	638.436	769.986	548.723	763.758	605.748	919.514	676.811	653.762	674.054	602.595	596.452	805.007	434.635	426.088	586.079
ENSMUSG00000078441	Scamp4	0.534923	0.130396	0.141245	0.999872	0.357252	0.202654	0.472294	0.198882	0.542118	0.0196346	44.2333	60.2349	22.1541	26.2739	31.0429	80.6727	60.5856	50.8618	55.6038	53.8746	94.4119	78.6234	54.591	37.0473	41.9904	73.9899	54.4423	64.6612	72.5283	88.8993	56.9497	49.7565	48.1794	51.4114	41.3212	78.2901	68.1107	79.5134	48.2618	54.8323	42.1534	46.855	29.2736	56.2193	73.5007	57.9513	53.5459	102.161
ENSMUSG00000020029	Nudt4	0.451332	0.130399	0.426611	0.476359	0.317474	0.163317	0.77939	4.32361e-06	0.82422	3.13606e-08	188.401	171.613	186.727	262.739	134.704	335.741	237.888	217.172	232.525	343.096	220.857	271.306	201.499	182.212	303.76	434.989	376.014	215.368	252.627	517.02	274.235	336.922	411.638	358.945	449.494	491.218	446.929	472.743	386.094	550.779	246.023	249.893	285.556	339.951	273.003	534.44	383.556	541.272
ENSMUSG00000023034	Nr4a1	0.467318	0.130399	0.423915	0.260344	1.02767	2.5268e-05	1.00214	0.0107444	2.25447	1.64488e-06	45.8716	34.0952	10.5496	39.4109	27.7168	213.545	1234.88	23.4126	15.1647	195.65	19.3882	18.8253	17.3093	10.5849	31.2694	38.1884	452.234	34.1126	26.8925	80.7112	25.4083	25.589	12.6788	15.8908	19.1489	57.5051	35.2033	57.8279	50.8019	45.83	10.73	47.677	11.0467	21.0822	14.0001	72.4391	30.7604	64.5225
ENSMUSG00000026648	Dclre1c	-0.505867	0.130399	0.0051814	0.999872	-0.212032	0.562354	-0.0308283	0.965568	-0.0582709	0.878225	63.0734	50.0063	105.496	50.1593	89.2482	49.8273	47.2211	50.0545	39.1754	43.9503	58.1645	52.0465	85.2153	75.6067	60.7521	46.5421	83.4781	96.2281	58.6746	50.2983	107.766	82.4536	71.0013	70.1064	59.4623	63.0478	74.233	78.7906	64.7724	52.3772	80.4748	60.8293	85.6116	54.4625	57.7505	91.2196	88.1039	39.4304
ENSMUSG00000028364	Tnc	0.596899	0.130399	0.536128	0.119013	1.072	0.000621224	2.94865	5.70183e-24	2.56947	2.3313e-17	4.91481	13.6381	11.6045	4.77708	8.86939	54.5727	16.9283	8.88064	2.52745	55.2923	1.68593	2.21474	5.76978	9.07281	3.57365	7.75701	44.2797	5.09143	8.14925	65.5048	16.6468	8.52968	8.45253	4.67376	16.1254	92.8396	25.2545	84.5734	17.7807	27.8254	12.2628	10.6862	4.41866	10.5411	7.00006	189.415	123.421	111.122
ENSMUSG00000029461	Fam168a	-0.336623	0.130399	-0.494779	0.173109	0.081384	0.835274	-0.940669	5.87927e-09	-0.260344	0.042738	1184.47	1367.22	1260.67	1404.46	1463.45	1014.34	788.504	1245.71	1108.29	1022.2	917.145	1060.86	691.486	715.24	1089.96	682.02	368.03	736.731	581.041	508.832	432.818	437.857	473.342	490.745	446.471	346.416	496.673	441.661	599.462	567.965	831.572	1012.73	1057.72	868.764	1237.26	426.049	574.954	577.118
ENSMUSG00000038070	Cntln	-0.445084	0.130399	-0.194755	0.999872	-0.285178	0.191619	0.347688	0.169562	0.216214	0.128239	246.56	302.311	380.839	315.287	383.047	181.514	244.124	314.052	233.789	154.535	309.368	310.064	426.964	530.003	301.08	277.462	303.425	427.681	309.671	269.037	453.846	467	403.186	297.251	375.923	347.802	283.922	362.147	314.972	321.628	391.644	263.046	338.58	244.203	295.753	497.415	426.468	383.55
ENSMUSG00000059142	Zfp945	-0.432682	0.130399	-0.122292	0.999872	-0.222509	0.382682	0.216549	0.562306	-0.1692	0.468315	195.773	235.257	330.201	273.488	310.429	162.532	148.791	192.145	246.426	198.485	196.411	152.817	312.456	322.085	217.993	198.699	267.856	276.465	171.134	159.083	282.996	269.396	249.35	181.342	214.669	198.15	188.261	228.42	187.967	220.966	237.592	208.792	302.678	239.81	204.752	363.269	364.568	225.829
ENSMUSG00000051627	Hist1h1e	0.388633	0.130468	0.0139912	0.999872	0.152231	0.801357	0.509203	0.155707	1.41832	9.6602e-06	135.976	173.886	113.935	171.975	181.268	225.409	226.305	239.777	179.449	181.472	378.491	346.607	127.379	194.309	352.005	367.563	227.932	163.435	306.412	357.937	142.812	167.04	282.315	291.643	181.41	123.324	282.392	159.75	401.335	278.254	213.833	217.013	111.019	186.226	302.753	232.342	199.753	414.019
ENSMUSG00000024887	Asah2	-0.354798	0.130867	-0.0293234	0.999872	-0.316351	0.0259686	0.579781	0.00042948	0.556501	5.94974e-06	280.963	254.578	221.541	321.259	291.581	205.241	228.978	218.787	228.734	161.624	224.228	223.689	236.561	211.699	217.993	219.583	224.302	217.913	195.582	240.964	296.139	269.396	302.601	260.796	251.959	227.249	210.454	207.458	217.178	247.155	213.066	200.572	272.852	222.242	208.252	400.293	315.959	369.212
ENSMUSG00000037486	Asxl2	-0.397264	0.130867	-0.155586	0.999872	-0.119361	0.549881	-0.0525657	0.884318	0.036007	0.849551	420.216	425.054	505.324	341.561	447.35	265.745	276.199	429.5	333.623	258.031	406.309	409.728	539.253	579.148	436.879	403.365	418.842	534.601	409.907	327.524	502.91	491.167	485.175	413.16	485.777	495.375	429.327	442.384	438.166	398.557	508.141	398.678	487.71	395.292	500.505	491.513	498.242	471.373
ENSMUSG00000006362	Cbfa2t3	0.400835	0.13224	-0.140658	0.999872	0.0397436	0.928694	-0.430326	0.0398798	0.304251	0.00975378	443.152	767.143	821.811	545.781	649.683	735.546	974.716	985.751	879.551	849.233	846.336	1194.85	918.727	777.237	1019.38	815.083	715.008	1006.58	916.79	811.791	635.209	710.096	588.296	643.109	601.678	586.829	652.792	677.31	886.493	509.04	639.966	920.659	705.881	686.051	976.509	633.172	674.07	503.634
ENSMUSG00000023088	Abcc1	0.416576	0.132299	0.238888	0.92828	0.331238	0.206173	0.386626	0.0354006	0.790819	5.61611e-08	125.328	118.197	147.694	96.7358	102.552	206.427	147.9	150.164	125.109	195.65	193.882	152.817	187.296	182.212	143.839	151.56	244.627	205.694	172.764	293.602	179.611	175.569	156.372	159.843	165.285	255.655	224.995	285.525	156.216	166.952	164.782	160.293	155.205	150.211	120.751	177.61	208.107	207.906
ENSMUSG00000029798	Herc6	-0.442702	0.132299	-0.191336	0.999872	-0.152264	0.694913	0.462224	0.0451817	-0.296138	0.184915	167.923	231.848	305.937	257.962	297.679	141.177	192.448	164.695	229.998	148.864	247.831	210.401	407.879	387.106	222.46	233.904	289.633	324.324	237.958	136.858	438.075	502.54	362.614	297.251	338.633	460.041	279.33	362.147	302.271	334.723	302.738	251.537	366.749	246.838	259.002	500.635	466.343	315.443
ENSMUSG00000034520	Gjc1	0.33867	0.132299	-0.0964992	0.999872	0.273623	0.316702	0.349461	0.0908974	0.516345	0.000676552	119.594	145.473	151.914	158.838	145.791	176.768	206.704	162.273	200.932	184.308	173.651	193.79	173.981	192.041	158.134	156.93	167.682	160.38	162.985	187.156	113.023	105.91	162.289	122.453	126.987	171.822	136.221	195.892	149.866	130.943	166.314	174.268	195.526	137.913	201.252	222.147	233.931	272.428
ENSMUSG00000038084	Opa1	-0.294838	0.132299	-0.0570301	0.999872	-0.0382542	0.872745	0.135256	0.566479	-0.0717899	0.627405	417.759	381.867	371.345	385.749	373.069	346.418	261.053	301.134	334.887	311.905	349.83	317.816	377.255	447.592	357.365	340.115	360.771	405.278	312.116	360.276	393.391	375.306	376.983	390.726	382.977	410.85	381.879	372.267	365.773	351.909	409.272	323.875	384.424	329.41	313.253	410.488	422.291	406.85
ENSMUSG00000052727	Mtap1b	0.477872	0.132299	0.463012	0.280138	0.597726	0.0767269	1.29976	4.70099e-20	1.88083	2.01636e-44	371.068	437.555	368.18	306.927	466.197	873.164	447.264	487.628	390.49	737.231	370.904	470.633	464.689	450.616	321.629	482.725	858.01	490.814	477.546	888.993	443.332	542.346	327.113	298.186	441.432	1154.95	533.406	1178.97	402.605	429.656	554.893	476.77	482.186	384.751	491.755	1476.15	1207.25	1254.6
ENSMUSG00000057789	Bak1	0.395772	0.132299	0.0308054	0.999872	0.248883	0.372195	0.0768404	0.866599	-0.165004	0.477644	84.3709	92.0571	89.6713	74.0447	74.2811	137.618	127.408	97.687	88.4606	113.42	113.8	120.704	70.5689	68.0461	67.8994	102.631	75.4933	68.7344	105.125	101.766	76.225	81.032	98.0494	96.2795	78.6111	88.6826	124.742	96.8618	91.4434	122.759	82.774	94.532	96.1059	108.046	147.001	101.415	86.9646	145.176
ENSMUSG00000086324	Gm15564	0.437718	0.132299	-0.124986	0.999872	0.0133912	0.987211	0.118799	0.888428	0.00164744	0.996217	578.309	694.406	495.83	562.501	519.968	590.809	1275.86	704.8	706.421	799.612	724.106	1115.12	298.697	364.424	963.099	543.587	463.122	370.147	700.835	899.521	297.015	335.501	767.49	558.982	1014.89	290.297	715.545	405.518	1017.31	621.979	847.667	563.082	439.104	751.055	1114.76	401.903	303.427	1890.87
ENSMUSG00000021990	Spata13	0.345151	0.132703	0.0788432	0.999872	0.176292	0.357229	-0.057051	0.807257	0.144903	0.421881	326.835	318.222	304.882	261.545	282.712	377.264	513.196	328.584	361.425	361.527	545.398	578.048	584.523	570.831	531.581	498.239	579.266	623.192	677.202	619.956	694.787	643.28	617.88	636.566	624.858	818.928	762.993	757.546	773.458	579.422	501.243	500.608	450.151	433.943	540.755	486.147	477.736	482.126
ENSMUSG00000054452	Aes	0.317177	0.132703	-0.125109	0.999872	0.24388	0.487534	-0.224899	0.508385	-0.111491	0.53208	331.75	345.498	279.564	334.395	291.581	457.936	351.931	452.105	387.963	351.602	433.283	576.941	317.782	272.94	438.666	442.15	261.323	269.337	431.095	414.084	253.207	281.479	300.065	358.945	323.515	257.734	432.388	263.84	468.647	441.114	294.308	442.245	331.4	430.429	469.004	267.22	268.109	376.381
ENSMUSG00000033467	Crlf2	0.513119	0.133181	0.351534	0.579103	0.390181	0.150568	0.31806	0.184687	0.615659	0.00622007	101.573	110.241	67.5172	60.9077	65.4118	192.191	124.735	91.2284	88.4606	147.446	92.726	79.7308	64.3553	52.9247	63.4323	72.7966	94.3666	94.1915	95.3462	127.5	76.225	98.8021	54.9415	81.3234	54.4231	96.9966	113.263	101.922	111.764	83.4761	63.6134	78.9137	64.0706	75.5447	84.0008	90.1465	88.4836	94.9915
ENSMUSG00000030967	Zranb1	-0.327358	0.133816	-0.0185697	0.999872	-0.0989519	0.753784	0.00405018	0.993588	0.105177	0.534817	240.007	265.943	260.574	235.271	266.636	238.459	171.065	180.035	213.569	192.814	191.353	196.005	214.37	222.284	215.312	183.781	225.754	206.203	200.471	217.569	206.771	170.594	258.647	220.602	211.645	203.693	184.435	197.338	196.857	218.511	235.293	183.31	252.968	197.646	168.002	226.439	243.045	225.829
ENSMUSG00000060591	Ifitm2	0.511533	0.134212	0.213687	0.999872	0.326294	0.341415	-0.337712	0.39257	0.724704	1.23535e-06	373.526	350.044	223.651	380.972	240.028	731.986	363.514	370.565	339.942	672.014	405.466	403.083	223.246	174.652	435.985	543.587	323.024	245.916	405.018	559.13	205.019	214.664	281.469	369.227	231.802	256.348	391.063	237.095	400.065	437.84	229.161	425.805	315.934	460.296	558.255	226.439	225.956	356.666
ENSMUSG00000021453	Gadd45g	0.531245	0.135247	0.160658	0.999872	0.0149891	0.984087	0.0558031	0.933412	0.180669	0.632396	25.3932	64.7809	39.0334	41.7994	36.0319	68.8091	82.8597	51.6692	44.2303	89.3184	29.5037	45.4022	23.523	24.1942	39.3102	41.1718	39.9243	17.82	29.3373	71.3534	28.0368	22.035	24.5123	24.3036	19.1489	20.0921	16.8364	41.9253	15.2406	25.3702	28.3578	36.1688	23.198	44.7998	50.7505	30.0488	31.5199	44.8073
ENSMUSG00000079489	C030013D06Rik	-0.574179	0.135932	-0.0120959	0.999872	-0.00154966	0.99879	0.2857	0.60903	0.420708	0.282471	22.1166	26.1397	33.7586	21.4969	37.1406	11.8636	10.6916	12.11	18.9558	26.9373	16.0163	15.5032	28.8489	23.4381	23.2287	13.1272	39.1984	23.9297	13.0388	17.5459	40.3029	23.4566	19.4408	18.695	29.2272	38.7986	22.9587	31.0825	17.7807	19.6414	27.5913	14.7963	22.6456	13.1764	19.2502	31.122	26.9628	35.8458
ENSMUSG00000024048	Myl12a	0.418901	0.136729	0.258447	0.970246	0.248599	0.51488	-0.159197	0.723525	-0.265352	0.0584039	703.637	680.768	580.226	924.365	548.794	1093.83	768.903	851.734	826.475	1264.63	789.014	640.061	470.459	413.569	663.806	939.195	744.77	434.299	629.122	1108.9	442.456	481.927	744.668	787.996	752.853	580.594	922.173	630.325	777.269	1064.73	719.674	842.568	566.693	954.85	831.258	458.245	495.964	874.638
ENSMUSG00000021285	Ppp1r13b	0.343095	0.136833	-0.00447494	0.999872	0.147315	0.545426	-0.0591483	0.789271	0.369874	0.0124617	519.332	726.228	623.479	569.667	564.315	800.796	649.513	711.258	773.399	958.4	748.552	800.63	760.724	728.849	709.37	739.899	714.282	743.859	745.656	810.621	668.502	751.323	568.01	622.545	605.709	748.952	661.21	843.565	763.298	604.792	715.076	749.68	625.793	707.134	714.007	633.708	706.35	695.409
ENSMUSG00000022130	Tgds	-0.529593	0.136833	-0.0773644	0.999872	-0.051501	0.928449	0.38139	0.254255	-0.133618	0.722587	40.9568	52.2793	54.8578	32.2453	55.988	21.3545	23.1651	31.4859	46.7578	22.684	32.0326	42.0801	54.591	53.6808	32.1629	42.3652	40.6502	46.3321	39.9313	31.5827	54.3213	42.6484	45.6437	40.1943	36.2821	47.1126	32.1421	41.2024	53.342	40.9197	36.022	36.1688	45.2913	31.6234	29.7503	41.8537	58.8625	59.1456
ENSMUSG00000030199	Etv6	0.464092	0.136833	0.36871	0.60604	0.180022	0.59517	0.675916	1.46577e-05	1.05338	2.18842e-08	169.561	201.162	215.211	136.147	197.344	342.859	252.143	219.594	173.13	375.704	147.519	176.072	179.751	158.018	211.739	188.555	336.09	179.728	185.803	352.088	202.391	242.385	167.36	175.733	182.418	288.911	240.301	241.432	182.887	171.863	161.716	185.776	134.217	155.482	150.501	280.098	278.363	229.413
ENSMUSG00000040842	D4Ertd22e	0.334101	0.136833	-0.0268218	0.999872	0.16841	0.600814	-0.148503	0.593811	0.0145936	0.949905	186.763	164.794	140.309	162.421	135.813	202.868	229.869	207.484	193.35	178.637	210.741	255.803	147.351	132.312	201.911	215.406	153.164	130.85	202.101	225.757	130.546	149.98	182.575	199.102	203.583	171.822	202.802	181.435	242.579	197.233	173.979	207.148	170.118	205.552	213.502	167.951	150.004	189.983
ENSMUSG00000050105	Grrp1	0.546261	0.136833	0.0952362	0.999872	0.841194	9.19665e-05	0.207723	0.578313	0.22885	0.519651	101.573	148.882	158.244	136.147	108.65	234.9	112.262	155.007	195.877	405.477	144.99	164.998	101.193	88.4599	283.212	92.4874	231.561	134.414	126.313	306.469	63.0828	76.7671	60.8582	76.6497	43.3369	142.031	110.967	130.836	168.916	93.2968	72.8105	125.769	67.9369	72.9094	82.2508	85.8538	102.535	105.745
ENSMUSG00000062822	4833420G17Rik	-0.401007	0.136833	-0.0842772	0.999872	-0.165574	0.537817	-0.189284	0.617384	-0.718338	0.000113617	271.134	294.355	380.839	254.379	342.58	156.6	214.723	270.456	228.734	253.778	206.526	205.971	313.344	348.547	222.46	204.069	287.455	324.324	220.845	167.271	278.616	340.476	240.897	230.884	231.802	253.577	224.23	229.143	252.739	225.058	265.95	235.919	251.311	238.932	213.502	230.195	289.755	207.906
ENSMUSG00000071711	Mpst	0.556854	0.136833	-0.209771	0.999872	0.344981	0.431885	-0.241972	0.681878	-0.0537053	0.922726	22.9358	22.7302	15.8244	13.137	9.97806	22.5409	35.6386	28.2566	27.8019	29.7728	30.3467	25.4696	21.7476	21.926	39.3102	34.0115	9.43666	16.2926	25.2627	22.2248	23.656	15.6377	21.1313	14.956	18.141	20.0921	29.8463	18.7941	44.4516	21.2782	16.8614	41.1009	13.256	23.7175	15.7501	17.1708	17.4689	17.9229
ENSMUSG00000016262	Sertad4	0.588112	0.137407	0.531657	0.229788	0.360247	0.390021	1.11333	0.000232087	1.19855	3.17925e-05	18.021	21.5936	15.8244	11.9427	6.65204	29.6591	34.7476	16.1466	21.4833	38.2793	14.3304	18.8253	21.3038	17.3895	13.4012	28.6413	31.9395	23.4206	24.4477	45.6194	14.0184	15.6377	21.1313	9.34752	24.188	28.4061	22.9587	21.6855	17.7807	27.007	18.3942	18.9064	23.7503	21.0822	38.5004	81.0245	61.5208	64.5225
ENSMUSG00000056260	4933421E11Rik	-0.353846	0.138151	0.0763601	0.999872	-0.185958	0.435612	-0.138257	0.627831	0.0135697	0.961765	191.678	148.882	178.288	200.637	175.17	138.805	116.716	123.522	150.383	157.37	139.089	93.0192	162.442	145.921	134.012	155.14	169.86	135.432	126.313	139.198	147.193	152.113	139.467	121.518	154.199	122.631	130.099	119.993	110.494	144.037	145.621	146.319	144.159	151.089	154.001	155.61	148.865	103.953
ENSMUSG00000045136	Tubb2b	0.571741	0.138206	0.235466	0.999872	0.555721	0.0878043	-0.201015	0.618497	0.0304264	0.94507	20.4784	34.0952	17.9343	31.051	29.3799	54.5727	19.6012	38.7519	65.7136	63.7988	19.3882	25.4696	24.8545	22.682	24.1221	36.995	29.7618	15.7834	23.6328	49.1286	13.1422	27.7215	17.7503	24.3036	15.1175	41.57	23.724	36.8653	26.671	36.0093	41.387	38.6348	34.797	47.435	56.0005	38.0976	33.4187	44.8073
ENSMUSG00000027422	Rrbp1	0.304338	0.138404	0.165378	0.999872	0.130206	0.694913	0.371588	0.0388676	0.45185	4.59592e-06	641.383	756.914	625.589	734.476	616.977	753.341	1015.7	859	708.949	891.766	793.229	936.837	730.099	735.653	841.595	795.989	880.513	769.316	937.163	1248.1	693.911	679.531	952.6	805.756	1075.36	1017.77	862.481	1045.96	936.024	823.303	796.317	884.491	785.969	893.36	910.008	981.953	932.686	1381.86
ENSMUSG00000059070	Rpl18	0.414683	0.138404	0.042884	0.999872	0.185639	0.684678	-0.19664	0.602716	-0.205103	0.249122	178.571	200.025	122.375	217.357	124.726	246.764	254.816	213.943	200.932	253.778	219.171	205.971	124.716	95.2645	195.657	221.97	118.321	112.521	186.618	243.303	134.051	132.921	190.182	212.189	159.238	128.174	231.883	135.896	247.659	234.879	164.015	221.123	143.054	209.066	176.752	120.732	125.7	191.775
ENSMUSG00000058013	40787	0.307523	0.138444	0.0653184	0.999872	0.163057	0.502284	0.151071	0.363088	0.357101	0.0109304	426.769	398.914	512.709	389.332	395.242	499.459	473.102	562.71	516.863	616.722	532.753	650.027	640.002	602.586	624.495	571.632	663.47	595.189	659.274	734.589	474.873	459.892	518.985	472.985	527.098	662.348	567.844	620.205	502.938	437.022	540.33	575.412	499.309	609.628	600.256	617.074	647.487	664.94
ENSMUSG00000019370	Calm3	0.352816	0.139505	-0.0276295	0.999872	0.39025	0.0136357	-0.24765	0.413163	-0.161284	0.335665	190.858	305.721	251.08	275.876	214.528	287.1	325.202	349.574	339.942	310.488	358.26	399.761	245.882	218.503	369.873	405.155	203.977	235.733	349.603	360.276	240.941	260.866	226.528	273.882	266.068	297.918	352.033	294.922	392.444	372.369	282.811	361.688	314.277	372.453	481.254	246.83	262.413	344.12
ENSMUSG00000020848	Doc2b	-0.535046	0.139505	-0.973013	0.000757836	-0.436814	NA	-1.73283	4.33494e-06	-0.602657	0.192379	91.7431	98.8762	83.3416	82.4046	165.192	72.3682	37.4205	71.0451	92.2518	43.9503	30.3467	14.3958	12.4272	22.682	39.3102	4.77355	4.35538	8.1463	4.07462	2.33946	4.38075	7.81887	1.69051	2.80426	3.02351	1.38567	0	0.722849	2.54009	2.45518	22.2264	27.1266	12.7037	9.66269	26.2502	1.60976	4.5571	3.58458
ENSMUSG00000024011	Pi16	0.588563	0.139505	0.355092	0.784826	0.670201	0.0264566	1.31303	5.58961e-06	1.86205	2.29861e-15	13.1062	9.09206	24.264	8.35989	13.8584	11.8636	38.3115	29.8712	22.747	29.7728	39.6193	54.2612	34.1749	30.2427	50.0311	19.0942	63.8789	67.2069	79.8626	97.0874	18.3991	21.3242	18.5956	11.217	24.188	42.9556	22.9587	33.9739	48.2618	29.4621	13.7957	24.6605	13.8083	36.8939	24.5002	75.6586	74.0528	68.1071
ENSMUSG00000027314	Dll4	0.36702	0.139505	-0.0424434	0.999872	-0.00444338	0.99137	-0.651273	0.000908757	-0.137102	0.180279	1057.5	1495.64	1283.88	1451.04	1012.77	1657.35	1480.78	1445.12	1669.38	2095.44	1366.44	1560.29	1103.8	1170.39	1541.14	1332.42	1323.31	1277.44	1196.31	1414.2	1530.63	1673.24	1554.42	1747.05	1499.66	1369.73	1630.07	1397.27	2039.69	1619.6	1163.44	1693.36	1227.84	1630.36	1585.51	707.757	818.758	1125.56
ENSMUSG00000050079	Rspry1	-0.333975	0.139505	0.047647	0.999872	-0.07175	0.79275	0.17309	0.570077	-0.0624277	0.811257	173.657	151.155	185.672	174.363	184.594	135.245	112.262	142.898	141.537	147.446	144.99	127.348	164.217	158.774	132.225	146.19	179.296	163.944	127.128	143.877	162.964	157.088	152.146	152.365	165.285	158.659	148.466	149.63	139.705	157.95	154.052	143.853	159.624	125.615	127.751	193.171	187.98	138.006
ENSMUSG00000031765	Mt1	0.450999	0.13992	0.190489	0.999872	0.0940324	0.892097	-0.00781149	0.993833	2.97205	1.97348e-16	20.4784	13.6381	5.27478	22.6911	6.65204	336.927	8.90965	12.9173	26.5382	388.464	16.8593	16.6106	1.33149	2.2682	19.6551	12.5306	15.2438	4.58229	13.0388	57.3167	0	4.26484	0.845253	9.34752	2.01567	2.77133	4.59173	1.4457	8.89033	4.09197	5.36498	11.5082	3.86633	8.78427	1.75002	0.536586	3.41782	5.37688
ENSMUSG00000069089	Cdk7	-0.394667	0.13992	-0.115205	0.999872	-0.00922023	0.983186	0.0703025	0.840554	-0.204273	0.369038	113.86	100.013	118.155	103.901	133.041	84.2318	70.3862	79.9257	107.416	79.3941	107.899	104.093	134.924	132.312	95.5952	105.615	116.869	112.012	101.866	91.2388	95.5003	120.837	114.954	97.2142	107.838	106.003	95.6611	113.487	114.304	111.301	99.6354	94.532	114.885	116.831	105.001	116.439	124.94	120.084
ENSMUSG00000039001	Rps21	0.462323	0.140145	0.112165	0.999872	0.352322	0.409017	-0.193598	0.626708	-0.279396	0.155384	145.806	148.882	112.88	198.249	107.541	175.582	307.383	164.695	184.504	216.916	161.849	152.817	86.1029	80.8992	149.2	224.953	106.707	69.2435	153.206	162.592	103.386	71.0807	151.3	180.407	138.073	112.932	224.995	110.596	187.967	267.615	154.818	184.132	106.048	202.038	136.501	104.634	118.105	172.06
ENSMUSG00000063415	Cyp26b1	-0.48647	0.140145	-0.289972	0.870009	-0.219423	0.648314	-3.41063	2.31903e-24	-0.332089	0.614786	1300.79	194.343	42.1983	58.5192	71.5095	78.3	41.8753	47.6325	35.3842	36.8615	224.228	332.212	141.138	90.7281	811.219	171.251	145.905	149.688	236.328	44.4497	533.575	237.409	693.108	889.884	272.115	31.8703	657.383	14.457	422.926	208.69	721.974	399.5	244.683	486.648	341.253	4.82927	9.49395	10.7538
ENSMUSG00000085303	Gm16751	-0.547844	0.140145	-0.320624	0.877631	-0.340386	0.495279	-0.24442	0.674517	0.607142	0.103087	36.8611	20.4571	24.264	32.2453	29.9342	11.8636	22.2741	20.9906	15.1647	12.7598	17.7022	12.1811	47.9336	37.8034	16.0814	14.3206	18.8733	21.384	18.7433	12.867	30.6652	34.8295	15.2146	15.8908	18.141	24.2491	6.12231	23.1312	11.4304	13.0943	29.1242	16.4403	41.9773	18.447	24.5002	25.2195	23.1652	8.96146
ENSMUSG00000085013	4930556M19Rik	-0.544547	0.140359	-0.15958	0.999872	-0.145752	0.795071	-0.316727	0.479375	0.977521	0.000979608	38.4993	30.6857	34.8136	35.8281	60.9771	14.2364	31.1838	30.6786	18.9558	24.1018	21.0741	36.5433	30.6242	46.8762	38.4167	17.9008	35.5689	28.0029	32.597	35.0918	32.4175	25.589	24.5123	25.2383	29.2272	26.3276	15.3058	36.1425	24.1309	18.823	34.4892	26.3046	35.9016	23.7175	38.5004	32.1952	28.4818	16.1306
ENSMUSG00000061983	Rps12	0.370114	0.140502	0.174909	0.999872	0.456053	0.0792109	-0.369678	0.229497	-0.335645	0.0383263	286.697	281.854	260.574	305.733	207.322	403.364	318.074	286.602	348.788	428.161	299.252	267.984	170.874	173.895	235.861	378.303	238.82	179.219	255.071	300.62	198.01	184.81	202.016	316.881	211.645	250.805	371.93	246.492	337.832	412.47	251.388	369.908	157.415	310.963	243.252	201.22	174.309	225.829
ENSMUSG00000057842	Zfp595	-0.466209	0.140714	-0.124365	0.999872	-0.173675	0.631313	-0.063532	0.894769	-0.418162	0.174489	84.3709	62.5079	88.6164	89.5702	90.3569	39.15	44.5482	54.0912	80.8783	63.7988	63.2223	65.3349	114.508	118.703	86.661	75.78	97.2702	97.2464	70.0835	60.8259	88.4911	97.3805	82.8348	70.1064	58.4544	79.6757	70.4066	76.622	54.612	67.9266	91.2047	74.8036	89.4779	72.031	52.5005	89.0733	81.2682	64.5225
ENSMUSG00000028680	Plk3	0.590012	0.140847	0.694102	0.0318295	0.593227	0.05733	0.295614	0.361721	0.817323	0.00700161	100.754	84.1016	49.583	63.2963	75.9442	209.986	265.508	56.5131	56.8675	148.864	48.0489	59.7981	62.58	56.705	49.1377	76.9734	193.089	97.7556	73.3432	127.5	84.1104	75.3455	27.8934	39.2596	53.4153	112.239	71.9372	117.824	91.4434	92.4784	56.7155	68.2274	47.5006	70.2741	64.7506	94.4391	58.8625	78.8608
ENSMUSG00000042747	Krtcap2	0.477632	0.141435	0.139522	0.999872	0.491241	0.0300375	0.112224	0.84826	0.209279	0.446945	72.0839	62.5079	42.1983	60.9077	51.5533	110.332	54.3489	80.7331	89.7243	103.496	106.213	107.415	53.7034	55.1929	64.3257	93.6808	66.7825	61.6064	99.4208	126.331	49.0644	62.551	67.6203	90.671	68.5328	87.9897	102.549	88.1876	116.844	108.028	68.9784	89.5999	41.4249	83.4505	98.0009	56.3415	59.2422	118.291
ENSMUSG00000032498	Mlh1	-0.476378	0.141672	0.0275756	0.999872	-0.148513	0.717667	0.00671361	0.992337	-0.465838	0.151697	72.903	63.6444	86.5065	42.9937	86.4766	41.5227	49.0031	58.9351	46.7578	38.2793	66.5941	52.0465	78.5578	91.4841	42.8838	53.1057	80.5745	84.5178	64.3791	60.8259	99.8811	87.4292	94.6684	63.5631	65.5093	91.4539	61.2231	70.1164	80.0129	67.9266	101.168	46.855	72.9079	49.1919	38.5004	68.1464	63.4196	62.7302
ENSMUSG00000088595	5_8S_rRNA	0.543523	0.141779	-0.0902042	0.999872	0.334067	0.521333	-0.0949374	0.913423	-0.0644114	0.881905	33.5845	39.7778	25.319	28.6625	34.9232	39.15	99.7881	54.8985	35.3842	43.9503	58.1645	115.167	15.0902	14.3653	50.9245	29.8347	21.7769	21.8932	69.2686	58.4864	10.5138	22.035	34.6554	30.8468	37.2899	8.31399	55.8661	22.4083	69.8526	59.7427	35.2556	35.3467	17.1223	47.435	45.5004	8.58538	14.051	86.03
ENSMUSG00000037824	Tspan14	0.298223	0.141969	-0.0816681	0.999872	0.0962461	0.681867	-0.217504	0.399371	-0.0811121	0.575286	418.578	506.882	477.895	533.838	425.176	575.386	527.451	591.773	678.619	565.683	676.9	580.263	428.295	419.617	593.226	533.444	394.888	430.735	561.483	608.259	362.726	366.065	392.198	415.03	436.393	422.628	465.296	409.855	459.757	377.279	432.264	616.513	484.396	570.977	598.506	382.586	436.342	509.011
ENSMUSG00000002983	Relb	0.523132	0.142122	0.0967538	0.999872	0.0849809	0.880031	0.778051	0.0102619	0.900843	0.00046455	25.3932	38.6413	40.0884	23.8854	32.7059	66.4364	64.1495	31.4859	37.9117	62.3811	35.4045	63.1202	36.8378	40.0716	66.1125	36.995	76.2192	52.9509	43.191	56.1469	67.4635	58.2862	47.3342	37.3901	55.4309	57.5051	61.9884	59.9965	72.3927	38.4645	29.1242	35.3467	42.5296	36.8939	31.5003	90.683	47.4697	43.015
ENSMUSG00000010047	Hyal2	0.4053	0.142341	0.0858714	0.999872	0.422538	0.0430568	0.116397	0.804323	0.287545	0.092936	197.412	256.851	196.222	249.602	153.551	352.35	272.635	221.209	307.085	296.31	325.384	258.018	180.639	142.897	201.911	235.097	211.962	187.365	298.262	271.377	137.556	135.764	123.407	149.56	99.7757	160.737	216.577	171.315	208.288	147.311	140.256	252.359	159.624	180.956	301.003	182.976	206.588	247.336
ENSMUSG00000015149	Sirt2	0.304038	0.142445	-0.0519713	0.999872	-0.0212986	0.965928	-0.300718	0.0680873	-0.377061	0.0222663	184.305	196.616	227.871	194.666	185.149	223.036	271.744	272.07	216.097	250.942	209.898	224.796	225.022	186.749	205.485	180.798	193.814	219.95	215.14	207.042	201.514	238.12	156.372	195.363	161.254	191.915	204.332	182.881	213.368	157.95	193.139	202.216	202.706	198.524	220.502	172.781	176.208	161.306
ENSMUSG00000034714	Ttyh2	0.467745	0.142579	0.0147386	0.999872	0.202631	0.60331	0.522812	0.057463	1.45385	5.41808e-11	58.9777	43.1873	49.583	28.6625	39.3579	75.9273	73.9501	55.7058	51.8127	72.3053	79.2386	88.5897	68.7936	64.2657	60.7521	59.0726	65.3307	80.9538	76.6029	85.3901	45.5598	64.6834	62.5487	44.8681	33.2586	58.8908	54.3355	68.6707	62.2323	57.2875	55.1827	51.7871	43.6343	64.1252	89.2508	77.2684	81.648	112.914
ENSMUSG00000028517	Ppap2b	0.467071	0.14328	0.181295	0.999872	0.423096	0.0339133	0.0718667	0.928227	0.203731	0.345397	2008.52	1677.49	887.219	1829.62	1221.2	2766.6	2451.94	1891.58	1626.41	2612.92	2535.64	2203.67	1308.41	1188.54	1937.81	2733.45	1654.32	1554.92	2525.45	2472.8	1411.48	1595.05	1860.4	2211.62	1805.03	1960.02	2856.82	2196.02	2847.44	2492.83	1196.39	1707.33	1092.51	2009.84	1982.77	982.489	1029.14	2247.53
ENSMUSG00000065911	7SK	0.588848	0.14328	-0.0639656	0.999872	0.406475	0.372425	-0.271546	0.702971	-0.617633	0.201821	13.1062	7.95555	5.27478	5.97135	11.6411	5.93182	71.2772	23.4126	6.31862	19.8485	11.8015	46.5096	2.21915	3.78034	21.4419	13.1272	5.80717	6.10972	22.8179	23.3946	0.87615	4.97565	6.76203	13.0865	10.0784	2.77133	22.9587	5.78279	27.941	18.823	13.7957	12.3303	2.76166	7.90584	15.7501	2.68293	4.17734	16.1306
ENSMUSG00000035469	Rcbtb1	-0.340321	0.143304	-0.0981778	0.999872	-0.230868	0.20106	-0.195975	0.425552	-0.270986	0.161526	264.581	195.479	250.025	232.883	255.549	169.65	161.265	191.337	221.152	185.725	236.873	169.428	213.038	238.917	238.541	238.677	211.962	213.84	180.913	169.611	223.418	208.977	260.338	229.949	256.998	185.679	219.638	193.001	195.587	211.145	242.191	188.242	276.719	203.795	231.002	200.683	210.766	206.114
ENSMUSG00000040359	1810074P20Rik	-0.302191	0.144106	0.0301847	0.999872	-0.277088	0.082789	-0.0297006	0.920284	0.113358	0.55251	272.772	261.397	251.08	247.214	285.483	206.427	184.43	217.979	242.635	205.574	229.286	207.079	248.545	244.21	239.435	248.224	244.627	270.864	218.4	216.4	283.873	256.601	299.22	245.84	255.99	239.72	202.036	208.181	212.098	244.7	245.256	236.741	249.654	236.297	220.502	243.61	251.4	238.375
ENSMUSG00000021636	Marveld2	0.550078	0.144239	-0.0917895	0.999872	0.230703	0.704317	0.226869	0.732047	0.458472	0.330782	12.287	19.3206	27.4289	16.7198	12.1954	20.1682	32.9657	36.3299	29.0656	28.355	23.603	31.0064	10.2081	28.7306	11.6144	27.4479	23.2287	12.2194	20.3731	5.84864	8.7615	14.9269	17.7503	9.34752	16.1254	17.3208	31.3769	18.0712	19.0507	4.09197	26.0585	31.2367	15.4653	15.8117	22.7502	13.4147	13.6713	55.561
ENSMUSG00000030315	Vgll4	0.393284	0.145502	0.209646	0.776023	0.391821	0.0416719	0.278271	0.365834	0.551855	0.017144	134.338	148.882	151.914	127.787	134.704	172.023	270.853	165.503	146.592	195.65	183.766	229.226	181.526	182.968	205.485	208.843	246.805	214.349	221.66	266.698	208.524	210.399	161.443	166.386	152.183	284.754	203.567	266.731	234.959	229.968	124.927	173.446	159.624	144.94	180.252	261.854	211.525	146.968
ENSMUSG00000026176	Ctdsp1	0.335205	0.147161	-0.0776954	0.999872	0.0337613	0.951848	-0.682661	0.000104404	-0.47555	0.000415881	329.292	437.555	358.685	333.201	302.668	436.582	571.999	436.766	393.018	426.743	439.184	439.627	339.086	283.525	419.011	385.464	312.136	351.818	411.537	346.239	324.175	359.668	316.97	376.705	359.797	245.263	413.256	294.922	486.428	364.185	341.826	424.983	346.313	388.265	463.754	204.439	214.184	263.467
ENSMUSG00000037035	Inhbb	0.436733	0.147527	0.311898	0.467646	1.11609	0.000212731	2.4905	9.85051e-15	6.8357	9.28108e-169	37.6802	6.81905	12.6595	19.1083	13.8584	670.296	39.2025	9.68797	16.4284	402.641	6.74371	6.64423	2.21915	1.51213	12.5078	6.56362	122.677	7.12801	7.33432	142.707	7.0092	6.39726	8.45253	3.73901	6.04701	31.1775	17.6016	23.854	38.1014	10.6391	2.29928	4.9321	2.76166	4.39213	10.5001	63.3172	30.3806	43.015
ENSMUSG00000088108	Snora47	0.589447	0.147527	0.0678514	0.999872	-0.302214	0.565843	0.0588409	0.952183	0.25089	0.650003	10.6488	7.95555	3.16487	2.38854	8.86939	7.11818	45.4392	18.5686	6.31862	14.1775	7.58667	15.5032	3.99447	3.78034	18.7617	12.5306	5.80717	7.12801	19.5582	10.5276	6.13305	4.97565	16.9051	12.1518	36.2821	2.0785	17.6016	5.78279	10.1604	9.82072	25.2921	7.39816	4.41866	7.90584	22.7502	4.82927	6.07613	32.2613
ENSMUSG00000022982	Sod1	0.397085	0.148153	0.015519	0.999872	0.0942576	0.874715	-0.0764102	0.891826	-0.107729	0.540958	200.688	192.07	125.54	254.379	167.964	294.218	255.707	233.319	240.107	263.702	259.633	209.293	122.497	126.263	223.353	272.689	137.194	107.938	198.842	242.134	130.546	114.44	224.837	225.275	242.888	155.887	232.648	153.244	226.068	257.794	183.176	195.64	147.473	250.352	182.002	108.927	136.713	229.413
ENSMUSG00000034390	4933407C03Rik	0.262551	0.151219	-0.0929369	0.999872	0.0731105	0.797146	-0.377353	0.0124608	0.731704	3.04634e-11	666.776	737.593	807.042	697.453	632.498	886.214	803.65	804.909	845.431	945.64	729.164	991.098	766.493	667.607	921.108	726.772	703.394	760.66	774.993	841.034	623.819	691.615	660.143	671.152	572.45	687.29	694.882	638.276	825.53	589.243	718.908	892.711	705.881	744.906	868.008	590.781	683.944	612.964
ENSMUSG00000040659	Efhd2	0.449255	0.151219	0.187315	0.999872	0.158714	0.709142	-0.0975586	0.84826	0.416415	0.0889306	93.3814	71.6	74.9019	85.9874	65.4118	139.991	103.352	85.5771	85.9332	157.37	55.6356	66.4423	46.6021	46.8762	66.1125	62.0561	62.4271	48.8778	69.2686	93.5782	35.046	41.2268	34.6554	53.2809	53.4153	41.57	48.2132	52.768	54.612	52.3772	41.387	52.6091	52.4716	71.1526	70.0006	55.805	37.596	57.3533
ENSMUSG00000007892	Rplp1	0.403699	0.151528	0.218079	0.999872	0.430447	0.0779458	-0.412418	0.140262	-0.280507	0.166038	407.929	533.022	351.301	427.548	286.038	647.755	511.414	441.61	510.544	652.166	488.076	425.231	265.854	208.675	330.563	594.306	314.313	312.105	419.686	495.965	328.556	347.584	258.647	429.986	307.39	348.495	551.773	376.604	535.96	555.689	367.885	517.049	302.126	433.064	460.254	266.683	222.158	342.328
ENSMUSG00000032264	Zw10	-0.339505	0.151528	-0.0751041	0.999872	0.0154041	0.971011	-0.18621	0.499263	-0.447531	0.0175624	155.636	144.336	165.628	136.147	167.964	97.2818	124.735	119.485	136.482	119.091	111.271	109.63	172.206	175.408	103.636	116.355	134.291	150.706	123.054	109.954	145.441	142.161	131.014	143.952	139.081	174.594	116.324	160.473	124.465	137.49	140.256	157.827	134.217	130.007	138.251	152.927	124.181	103.953
ENSMUSG00000020459	Mtif2	-0.393998	0.151556	0.0220519	0.999872	-0.0773034	0.842465	0.356424	0.304014	-0.243113	0.40514	74.5413	89.7841	88.6164	105.096	95.9003	58.1318	57.9127	73.4671	75.8234	66.6343	71.6519	66.4423	95.4233	114.922	81.3006	80.5536	95.0925	106.92	76.6029	81.881	94.6242	97.3805	101.43	78.5192	101.791	106.696	81.8859	81.682	86.3632	94.1152	100.402	42.7449	93.3442	73.7878	77.0007	126.634	99.4966	105.745
ENSMUSG00000037887	Dusp8	0.574848	0.151794	0.800799	0.000587747	0.0946697	0.876482	0.672822	0.0191728	1.21375	0.00274723	116.317	126.152	63.2974	143.312	92.5743	312.014	352.822	77.5037	107.416	172.966	63.2223	68.6571	66.1306	55.1929	64.3257	120.532	130.661	90.1184	122.239	180.138	68.3397	104.489	42.2627	69.1717	83.6503	89.3754	51.2744	100.476	86.3632	76.9289	52.117	134.811	77.8789	113.317	82.2508	164.195	122.282	181.021
ENSMUSG00000033102	Cdc14b	-0.499086	0.153775	-0.202284	0.999872	-0.706454	0.0123379	-0.195934	0.75727	-0.015929	0.975689	40.9568	47.7333	55.9127	26.2739	48.2273	23.7273	24.947	36.3299	27.8019	26.9373	23.603	37.6506	43.0515	55.1929	35.7365	21.481	34.843	46.8412	30.1522	23.3946	61.3305	49.0457	34.6554	35.5206	28.2194	19.3993	18.3669	23.1312	26.671	26.1886	39.0877	27.1266	44.7389	27.2312	24.5002	41.8537	37.596	19.7152
ENSMUSG00000045665	Mfsd5	0.420337	0.153775	0.0520089	0.999872	0.42945	0.131237	0.0562574	0.930114	-0.136834	0.594698	95.8388	84.1016	49.583	84.7931	70.4008	130.5	106.025	93.6504	107.416	104.914	114.643	122.918	59.4731	42.3398	66.1125	103.825	67.5084	69.2435	86.382	100.597	73.5966	68.2374	51.5604	88.8015	54.4231	67.2048	104.845	91.079	127.005	95.752	48.2849	92.0659	56.3379	79.0584	85.7508	59.5611	51.6471	109.33
ENSMUSG00000024941	Scyl1	0.304122	0.15558	0.0176544	0.999872	0.13889	0.60122	-0.0972148	0.698931	0.00959357	0.970759	256.389	240.94	239.475	201.832	216.746	288.286	351.04	276.107	254.008	279.297	241.088	256.91	250.764	226.064	207.272	218.39	275.841	250.499	225.734	231.606	247.95	249.493	194.408	231.819	207.614	254.27	263.259	281.188	266.71	202.143	207.702	236.741	198.84	225.756	259.002	221.61	212.285	211.49
ENSMUSG00000024608	Rps14	0.352514	0.155776	-0.0253427	0.999872	0.193324	0.673482	-0.387689	0.0636295	-0.135749	0.542079	294.069	306.857	210.991	302.15	232.267	320.318	414.299	297.905	344.996	385.628	321.169	336.641	155.34	151.213	275.171	329.971	198.17	133.905	261.591	284.244	197.134	155.667	230.754	272.948	265.061	173.901	327.544	188.664	278.14	363.367	270.548	340.315	221.485	303.936	243.252	181.366	208.867	229.413
ENSMUSG00000027667	Zfp639	-0.386266	0.155776	0.122766	0.999872	-0.130455	0.682219	-0.0821391	0.838385	-0.235384	0.388414	91.7431	113.651	112.88	102.707	110.867	65.25	65.0404	87.1917	77.0871	99.2426	97.7838	58.6907	112.289	120.215	86.661	99.6478	116.869	119.14	95.3462	104.106	101.633	123.68	95.5136	100.953	103.807	108.082	83.4165	96.1389	87.6332	105.573	121.095	92.0659	99.4199	71.1526	84.0008	93.9026	90.7622	98.576
ENSMUSG00000030744	Rps3	0.376275	0.155776	0.081124	0.999872	0.250536	0.542471	-0.262293	0.323504	-0.284911	0.0517092	348.132	406.87	273.234	476.514	322.624	459.123	571.108	406.087	468.841	544.417	472.06	400.869	228.128	247.99	402.929	574.615	277.293	212.313	364.271	485.437	270.73	224.615	407.412	478.593	380.962	309.003	494.377	333.956	466.107	594.972	426.899	480.058	370.615	476.107	479.504	275.269	338.744	415.812
ENSMUSG00000040265	Dnm3	-0.428363	0.156235	-0.343172	0.749822	-0.330755	0.197432	0.00939176	0.987716	0.0592794	0.771321	722.477	838.743	1104.54	679.539	1025.52	404.55	648.622	624.067	818.893	577.025	749.395	933.514	1295.98	1356.38	1081.03	469.001	818.811	1187.83	868.71	518.189	981.288	962.432	660.988	636.566	666.179	682.44	560.192	703.332	636.293	473.85	816.244	676.52	862.191	641.252	626.506	820.44	1113.07	571.741
ENSMUSG00000089788	Gm16586	-0.394637	0.156235	-0.011322	0.999872	-0.0246981	0.96575	0.341573	0.255985	-0.104386	0.665441	150.721	169.34	247.915	188.695	221.18	154.227	119.389	125.944	152.911	165.877	153.419	147.28	262.747	233.625	189.403	176.621	257.693	242.861	155.651	148.555	219.914	211.82	178.348	167.321	158.23	224.478	159.18	234.926	132.085	173.499	170.913	161.115	234.189	173.05	154.001	282.781	286.338	224.036
ENSMUSG00000055865	Fam19a3	0.586989	0.157635	0.592833	0.165263	0.716364	0.0435754	1.20436	3.86673e-05	0.418661	0.349453	8.19135	15.9111	14.7694	2.38854	7.76072	14.2364	25.838	23.4126	10.1098	26.9373	16.0163	11.0737	25.2983	17.3895	5.36048	23.271	48.6351	29.5303	30.9671	33.9221	28.9129	24.1674	17.7503	6.54326	14.1097	66.5119	42.8562	64.3336	19.0507	23.7334	24.5256	13.1523	18.227	13.1764	26.2502	70.2928	48.2293	48.3919
ENSMUSG00000078429	Ctdsp2	0.286285	0.157635	-0.158556	0.999872	-0.0723472	0.859785	-0.615778	8.99743e-07	-0.752658	5.98696e-12	573.395	713.727	665.678	594.746	636.933	650.127	790.286	891.293	842.903	755.662	867.41	954.555	632.013	556.466	917.535	673.07	594.509	685.307	849.967	648.029	595.782	622.667	686.346	731.911	766.963	529.324	705.596	514.669	814.1	690.724	676.754	871.338	723.003	760.718	792.757	472.196	473.938	535.895
ENSMUSG00000041147	Brca2	-0.568979	0.157921	0.0140852	0.999872	0.190773	0.766647	0.914333	0.00249895	-0.00249518	0.996217	36.8611	31.8222	51.6929	15.5255	42.6839	18.9818	26.7289	20.9906	22.747	5.67101	31.1897	16.6106	36.394	67.29	26.8024	23.271	37.7466	59.5698	26.0776	36.2616	66.5874	47.624	28.7386	30.8468	42.3291	94.2252	42.0909	87.4648	24.1309	22.915	58.2484	27.9486	55.2333	27.2312	26.2502	110.537	68.7362	75.2763
ENSMUSG00000048832	Vps37c	0.406535	0.159166	0.191955	0.982984	0.128979	0.761231	0.0539022	0.918726	0.313338	0.19254	70.4456	68.1905	61.1875	59.7135	65.9661	102.027	110.48	73.4671	66.9773	100.66	61.5364	84.1603	61.2485	67.29	64.3257	65.6362	81.3004	80.4447	85.5671	81.881	62.2066	71.0807	41.4174	59.8241	52.4074	61.6621	63.519	59.9965	78.7429	60.5611	50.5841	64.1173	61.8613	65.882	94.5009	81.0245	74.8123	50.1842
ENSMUSG00000004221	Ikbkg	-0.374048	0.15937	-0.100029	0.999872	-0.248892	0.251953	-0.254029	0.313512	0.0811643	0.772176	172.018	155.702	107.606	173.169	156.877	115.077	102.461	119.485	128.9	106.331	112.114	117.381	121.165	123.239	136.692	109.195	116.143	102.338	119.794	123.991	127.918	129.367	123.407	126.192	149.16	104.618	108.671	95.4161	114.304	128.488	138.723	115.904	118.199	137.035	105.001	118.049	112.408	94.9915
ENSMUSG00000028540	Dph2	0.585164	0.15937	0.242745	0.999872	0.221004	0.683281	0.380391	0.457481	-0.242708	0.709023	13.9253	9.09206	9.49461	4.77708	8.86939	28.4727	14.2554	12.11	11.3735	32.6083	9.2726	9.96635	14.2025	16.6335	8.04071	14.9173	20.3251	15.7834	17.1134	10.5276	10.5138	14.2161	16.9051	13.0865	10.0784	17.3208	13.0099	21.6855	15.2406	13.9127	14.5621	10.6862	10.4943	10.5411	5.25005	17.1708	12.9118	14.3383
ENSMUSG00000038836	Agbl3	-0.571571	0.15937	0.217244	0.999872	-0.360976	0.333918	0.357769	0.39257	0.549651	0.109842	31.1271	15.9111	23.209	27.4682	41.5753	9.49091	7.12772	17.7613	20.2196	21.2663	16.8593	14.3958	30.6242	31.7548	28.5892	27.4479	37.0207	33.6035	31.7821	25.734	42.0552	36.9619	29.5839	40.1943	21.1645	25.6348	23.724	25.2997	16.5106	32.7357	24.5256	14.7963	24.855	26.3528	21.0002	33.8049	32.6592	35.8458
ENSMUSG00000045664	Cdc42ep2	0.46377	0.15937	0.28582	0.755349	0.284784	0.287828	-0.267284	0.440431	-0.112177	0.544044	287.516	242.076	176.178	275.876	189.029	482.85	349.258	280.144	207.251	423.908	247.831	230.333	194.397	142.141	167.962	310.877	202.525	225.041	258.331	257.34	174.354	210.399	181.729	252.383	224.747	186.372	283.922	247.937	307.351	288.074	200.037	316.477	203.258	305.692	278.253	179.22	164.815	225.829
ENSMUSG00000019659	Ccdc12	0.407031	0.159547	-0.051137	0.999872	-0.0315346	0.955106	-0.149441	0.698845	-0.243632	0.319899	98.2962	93.1936	72.792	93.153	77.6072	136.432	150.573	103.338	83.4057	129.015	77.5527	87.4824	55.9225	59.7293	92.9149	69.8131	71.8638	63.6429	68.4537	83.0507	64.8351	71.7915	65.9298	67.3022	87.6817	57.5051	68.876	61.4422	92.7134	75.2922	69.7448	81.3797	61.3089	82.5721	84.0008	64.9269	66.8374	50.1842
ENSMUSG00000017765	Slc12a4	0.359472	0.159914	0.263291	0.602658	0.158007	0.559733	0.00854644	0.98341	0.267887	0.0705937	422.674	512.565	437.807	360.669	368.08	603.859	651.295	442.417	443.567	635.153	357.417	349.93	392.789	311.5	275.171	358.016	485.625	381.348	433.54	426.951	304.9	373.174	311.053	344.924	327.546	448.263	349.737	432.987	364.503	291.348	324.198	450.465	366.749	423.402	416.504	369.171	479.255	363.835
ENSMUSG00000020311	Erlec1	-0.34943	0.159914	0.124678	0.999872	-0.227132	0.4423	0.226037	0.379125	0.0726474	0.79976	155.636	130.698	158.244	148.089	165.747	139.991	96.2242	108.182	116.263	124.762	91.0401	88.5897	129.154	143.653	90.2347	147.383	121.225	122.194	107.57	109.954	102.51	124.391	156.372	149.56	141.097	115.01	102.549	117.824	91.4434	141.582	111.132	116.726	126.484	134.399	136.501	167.415	150.004	170.268
ENSMUSG00000030317	Timp4	0.35599	0.159914	-0.0879886	0.999872	-0.0412023	0.952875	-1.05254	4.67017e-06	-0.46259	8.4764e-06	1544.89	1838.87	1562.39	2611.87	1588.18	2397.64	2341.46	2279.09	2556.51	2447.04	2627.52	1955.62	1289.32	1215.76	1857.4	2094.99	1038.76	1306.46	1861.29	1931.22	1133.74	1081.14	992.327	1551.69	1271.89	698.375	1356.86	708.392	1364.03	1734.17	1384.93	2214.51	1753.66	2332.22	2231.27	576.293	756.098	1089.71
ENSMUSG00000093098	Mir5102	0.524278	0.159914	-0.158267	0.999872	0.237509	0.526406	-0.131884	0.800219	-0.182841	0.441322	212.975	256.851	157.189	299.762	178.496	247.95	704.753	236.548	300.766	333.172	181.237	279.058	71.4565	170.115	178.683	121.725	145.905	75.8624	177.654	211.721	134.927	107.332	133.55	207.515	174.355	196.764	163.007	132.281	240.039	196.414	136.424	142.209	117.095	230.148	204.752	99.2684	120.383	218.66
ENSMUSG00000035828	Pim3	0.395121	0.160043	-0.0576831	0.999872	-0.192986	0.594771	-0.640231	0.0178947	-0.0376177	0.842727	1157.44	1450.18	1008.54	1156.05	1062.11	1828.19	1219.73	1506.48	1256.14	2176.25	1143.9	927.978	608.046	698.606	1005.09	798.972	810.101	694.981	893.158	991.929	577.383	635.461	409.948	755.28	462.596	415.7	474.479	445.275	659.154	468.121	719.674	1036.56	692.625	730.851	969.509	440.001	391.53	403.266
ENSMUSG00000030530	Furin	0.305511	0.160158	-0.0469547	0.999872	0.0110039	0.980396	-0.361324	0.121816	0.0905274	0.512109	716.743	796.692	649.853	581.609	580.945	977.564	792.959	746.781	807.519	852.069	703.875	745.261	517.505	492.2	671.846	563.278	513.935	518.817	739.137	690.139	450.341	474.108	554.486	604.785	573.458	482.211	601.517	492.26	674.395	456.663	502.776	789.137	537.42	645.644	820.758	449.659	477.356	578.91
ENSMUSG00000035877	Zhx3	-0.330562	0.160158	-0.45212	0.0331948	-0.100505	0.818937	-0.204515	0.306116	0.515412	4.39217e-05	1361.4	1143.33	1114.03	1120.22	1390.83	927.736	1093.21	1129.46	697.575	931.463	976.152	986.668	983.526	1196.1	930.936	664.119	648.226	920.022	670.683	678.442	801.677	965.276	475.878	667.413	671.218	679.669	634.425	818.265	622.323	589.243	1013.22	926.413	1066	885.454	969.509	997.514	910.28	713.332
ENSMUSG00000047146	Tet1	-0.572935	0.160158	-0.266772	0.967873	-0.595075	0.0190192	0.12217	0.814884	-0.298641	0.479589	23.7549	23.8667	24.264	26.2739	29.3799	8.30455	13.3645	25.8346	13.901	2.8355	31.1897	50.9391	53.7034	66.5339	28.5892	34.6082	27.5841	42.2589	43.191	28.0735	58.702	60.4186	85.3706	52.3461	72.5641	29.099	52.0397	40.4796	35.5613	45.83	41.387	33.7027	46.3959	36.0155	33.2503	55.805	51.2673	28.6767
ENSMUSG00000088185	Scarna2	0.326733	0.16212	-0.11493	0.999872	0.0157033	0.973815	-0.660679	0.000403504	-0.39112	0.0204824	695.446	718.273	676.227	509.953	859.777	882.655	860.672	955.88	928.837	810.954	601.876	757.442	553.899	849.82	506.565	610.417	626.449	543.765	657.644	549.772	637.837	486.903	677.048	606.654	637.96	496.068	656.618	482.14	764.568	713.639	736.536	590.208	699.253	631.589	885.508	541.952	483.052	353.081
ENSMUSG00000006403	Adamts4	0.406513	0.162234	0.155326	0.833324	1.19362	2.58588e-05	2.16966	1.03716e-08	3.90262	7.40126e-27	1.63827	2.27302	5.27478	5.97135	1.66301	77.1136	3.56386	3.22932	6.31862	232.511	0	1.10737	3.55064	0	5.36048	0.596693	166.23	3.05486	2.44477	175.459	0	1.42161	0	0.934752	0	39.4915	6.8876	19.5169	25.4009	3.27357	1.53285	0.822017	0.552333	0	1.75002	31.122	16.3296	19.7152
ENSMUSG00000018547	Pip4k2b	0.396016	0.162234	0.0559763	0.999872	0.235647	0.410403	-0.092685	0.78314	-0.0845412	0.729597	54.882	92.0571	93.8911	81.2103	70.4008	105.586	108.698	105.76	92.2518	121.927	150.891	145.066	103.856	102.069	124.184	133.659	121.225	119.14	126.313	155.574	91.1196	118.705	99.7399	114.04	110.862	130.945	135.456	124.33	165.106	94.9336	112.665	139.743	120.961	106.29	119.001	109.464	105.573	143.383
ENSMUSG00000021893	Capn7	-0.360918	0.162462	-0.0381303	0.999872	-0.0597707	0.887881	0.306088	0.286222	-0.105239	0.572463	246.56	280.717	317.542	231.688	323.733	181.514	179.975	211.521	256.536	232.511	172.808	166.106	289.377	314.524	203.698	190.345	262.775	278.501	183.358	198.854	283.873	265.842	219.766	202.841	226.763	278.519	205.097	263.117	196.857	211.964	260.585	181.666	261.806	190.619	154.001	312.83	301.908	250.921
ENSMUSG00000022150	Dab2	0.281567	0.16252	0.398679	0.205861	0.24991	0.165176	0.467119	0.00836294	0.174322	0.488037	350.59	394.368	382.949	367.835	422.405	484.036	497.158	445.647	395.545	545.834	446.771	477.277	620.917	546.637	421.691	619.367	861.639	656.795	587.561	763.832	682.521	625.51	670.286	565.525	567.411	871.583	688.76	856.576	670.585	681.721	434.564	440.601	452.913	485.77	481.254	820.977	703.692	566.364
ENSMUSG00000031304	Il2rg	0.43749	0.16252	0.411666	0.428087	0.592318	0.000104277	0.733913	0.00329393	0.608379	0.00290315	62.2543	65.9174	60.1325	66.8791	78.1615	138.805	81.0778	82.3477	72.0322	110.585	114.643	112.952	79.0016	53.6808	78.6203	120.532	126.306	103.356	129.573	159.083	88.4911	86.7184	76.918	99.0837	83.6503	137.874	151.527	141.678	115.574	130.943	75.1098	117.548	64.0706	119.466	110.251	161.512	137.852	179.229
ENSMUSG00000031734	Irx3	0.531009	0.16252	-0.230905	0.999872	-0.275362	0.59022	-0.589581	0.163338	0.873953	0.00157719	66.3499	62.5079	30.5937	93.153	37.1406	113.891	98.0061	64.5865	73.2959	134.686	45.52	109.63	39.9447	26.4624	75.0467	41.7685	46.4574	33.0943	49.7104	52.6378	35.9221	35.5403	38.0364	42.0638	26.2037	12.471	40.5603	15.9027	44.4516	24.5518	28.3578	45.2109	18.7793	43.9213	73.5007	26.8293	17.4689	32.2613
ENSMUSG00000050896	Rtn4rl2	0.574132	0.16252	-0.114636	0.999872	-0.200373	0.757463	-1.26059	0.00140221	-0.292066	0.510933	16.3827	20.4571	8.43965	13.137	11.0867	24.9136	15.1464	15.3393	40.4391	41.1148	30.3467	28.7917	15.9779	11.341	22.3353	22.0776	10.8885	17.82	22.003	21.0551	14.0184	12.7945	5.07152	11.217	5.03918	6.92833	13.0099	3.61425	7.62028	6.54714	9.96354	49.321	18.7793	22.8391	40.2504	8.58538	4.17734	5.37688
ENSMUSG00000056870	Gulp1	-0.469419	0.16252	-0.327542	0.753516	-0.506807	0.0173843	-0.138083	0.706689	-0.580127	0.000770715	128.604	107.968	118.155	220.94	145.236	69.9955	78.4049	106.568	130.163	93.5716	149.205	107.415	132.705	164.823	131.332	129.482	72.5897	131.868	108.385	58.4864	136.679	162.775	169.896	191.624	157.222	85.9112	124.742	104.09	93.9834	147.311	103.468	114.26	117.095	157.238	113.751	136.829	96.0788	125.46
ENSMUSG00000063108	Zfp26	-0.334089	0.16252	0.0136337	0.999872	-0.068331	0.857014	0.0905047	0.837452	-0.0958536	0.624991	251.474	237.53	277.454	256.768	330.939	192.191	196.012	194.567	238.844	235.347	198.096	193.79	318.226	326.621	214.419	224.953	272.937	297.849	230.624	249.152	307.529	293.563	245.123	257.057	251.959	300.689	250.25	299.26	194.317	251.247	258.286	218.657	298.26	250.352	224.002	328.391	358.112	181.021
ENSMUSG00000074743	Thbd	0.441427	0.16252	0.0242571	0.999872	0.0134147	0.981996	-0.405387	0.163427	0.365969	0.00822806	1652.2	1947.97	1583.49	2752.79	1380.85	2197.15	2578.45	2002.18	3288.21	3372.83	3715.78	3185.91	2099.31	1721.57	3072.45	3213.19	2223.42	2124.15	3297.19	3298.63	1587.58	1302.91	2222.17	2867.82	1965.28	1745.25	2285.15	1684.24	2292.43	2128.64	1876.21	3306.98	2493.78	3300.25	3907.79	1725.12	1949.68	2394.5
ENSMUSG00000010110	Stx5a	-0.267068	0.162777	-0.111714	0.999872	-0.158036	0.510739	-0.0412901	0.905816	-0.450384	0.00651484	277.687	305.721	281.673	272.293	289.918	230.155	269.962	225.245	213.569	233.929	211.584	170.535	235.23	254.795	210.845	190.942	210.51	238.788	187.433	166.101	248.827	259.444	214.694	225.275	177.379	211.314	195.149	198.061	205.748	204.598	219.964	200.572	210.439	214.336	178.502	190.488	234.311	218.66
ENSMUSG00000035849	Krt222	-0.540378	0.163159	0.0182469	0.999872	-0.206278	0.732585	-0.429484	0.260621	-1.34526	7.80403e-05	49.9672	36.3682	20.0442	52.5479	46.01	18.9818	27.6199	21.7979	36.648	14.1775	26.9748	33.2212	26.6298	20.4138	16.9748	28.6413	23.2287	24.948	28.5224	19.8854	32.4175	30.5647	61.7035	46.7376	41.3212	18.7065	46.6826	13.7341	35.5613	57.2875	38.3213	27.1266	37.5586	29.8665	63.0006	27.3659	22.7855	32.2613
ENSMUSG00000036180	Gatad2a	0.314618	0.163159	0.105856	0.999872	0.254383	0.0314793	-0.219415	0.323504	0.264304	0.067514	774.083	802.374	615.04	623.409	602.01	989.427	777.812	836.395	756.97	968.324	773.841	848.247	772.707	669.12	786.203	924.874	687.424	755.569	902.937	920.576	649.227	662.472	687.191	697.325	605.709	737.867	796.666	813.928	895.383	761.106	756.463	840.924	684.892	736.122	864.508	577.903	596.22	704.371
ENSMUSG00000032280	Tle3	0.318699	0.163375	0.120566	0.999872	0.222036	0.383762	-0.344219	0.0526084	-0.0770036	0.655878	407.929	459.149	399.829	322.453	422.959	549.286	433.9	534.453	453.677	592.62	500.72	619.021	583.192	511.101	579.825	588.339	622.819	595.189	636.456	623.465	466.988	499.697	366.84	412.226	369.875	537.638	469.122	546.474	589.302	386.282	454.491	527.735	394.366	430.429	551.255	396.537	392.29	327.989
ENSMUSG00000022797	Tfrc	0.580388	0.163953	0.609495	0.139507	1.04391	0.000108436	0.851666	0.0562291	1.58872	4.46502e-10	17.2018	14.7746	15.8244	19.1083	8.86939	43.8955	25.838	11.3026	17.6921	58.1278	10.1156	25.4696	11.0957	9.82887	22.3353	40.5751	53.7164	15.2743	23.6328	72.5231	16.6468	19.1918	17.7503	22.4341	22.1724	57.5051	41.3256	87.4648	27.941	49.1036	28.3578	14.7963	19.3316	29.8665	12.2501	25.2195	13.2915	98.576
ENSMUSG00000018750	Zbtb4	0.338845	0.163956	-0.153785	0.999872	-0.103768	0.633346	-0.394787	0.0103891	-0.159619	0.323915	469.364	597.803	604.49	455.017	542.141	601.486	923.931	667.662	624.279	640.824	539.497	725.329	623.137	550.417	602.16	521.51	479.092	606.39	623.417	476.079	534.451	597.078	584.915	572.068	545.239	550.109	489.02	572.497	594.382	454.208	592.447	623.911	664.456	594.695	768.257	515.659	555.586	458.827
ENSMUSG00000037992	Rara	0.448642	0.164016	0.217132	0.999872	0.683975	0.0014824	0.854487	5.52508e-07	1.64974	4.04381e-19	117.955	148.882	185.672	103.901	121.4	206.427	127.408	213.943	174.394	267.955	147.519	176.072	102.525	103.581	144.733	135.449	171.312	143.069	135.278	238.625	86.7388	90.2725	76.918	73.8454	71.5563	155.195	110.967	176.375	161.296	94.9336	81.2412	108.506	87.8209	96.6269	126.001	201.22	194.436	172.06
ENSMUSG00000062646	Ganc	-0.468093	0.164016	-0.152416	0.999872	-0.309133	0.286457	0.18776	0.621057	0.00524266	0.98949	69.6265	70.4635	65.4073	68.0734	107.541	47.4546	64.1495	60.5498	51.8127	29.7728	59.0075	58.6907	72.788	74.0946	74.1533	52.509	73.3156	74.335	52.1552	43.2799	89.3673	77.4779	101.43	73.8454	70.5485	60.2764	72.7025	49.1537	82.553	65.4714	71.2776	56.7192	67.3846	47.435	52.5005	67.6098	86.2051	64.5225
ENSMUSG00000035142	Nubpl	-0.558628	0.164495	-0.13209	0.999872	-0.21895	0.6759	-0.0165027	0.98341	0.158864	0.7616	22.9358	17.0476	13.7144	25.0797	17.1844	7.11818	9.80061	10.4953	15.1647	9.92426	17.7022	11.0737	13.7587	20.4138	5.36048	9.54709	10.1626	16.2926	9.7791	11.6973	15.7707	18.481	19.4408	16.8255	18.141	11.0853	10.714	16.6255	16.5106	18.823	17.6278	13.9743	14.3606	18.447	14.0001	15.0244	18.9879	19.7152
ENSMUSG00000000317	Bcl6b	0.504847	0.164823	0.636852	0.0331948	0.57786	7.76652e-05	0.936468	2.77973e-08	0.33512	0.172267	471.003	398.914	335.476	327.23	424.622	724.868	1125.29	411.739	337.414	535.91	321.169	349.93	440.723	381.814	343.07	501.819	1065.62	536.637	483.25	740.438	580.011	552.297	444.603	376.705	486.784	825.856	740.034	777.786	718.846	715.276	311.935	380.594	284.451	298.665	323.753	838.684	617.486	618.341
ENSMUSG00000027463	Slc52a3	0.438157	0.164823	0.0991921	0.999872	0.370482	0.393896	-0.245054	0.593811	1.29289	4.89581e-12	45.8716	48.8698	32.7037	37.0224	32.1515	62.8773	51.676	64.5865	51.8127	49.6213	49.7349	47.617	49.2651	43.0958	63.4323	35.2049	58.7976	58.0424	51.3403	78.3718	14.8945	40.516	24.5123	36.4553	20.1567	45.0341	45.9173	36.8653	50.8019	21.2782	36.022	50.9651	38.111	38.6508	71.7507	41.8537	39.8746	21.5075
ENSMUSG00000029199	Lias	-0.431182	0.164823	-0.0831147	0.999872	-0.154758	0.605677	0.0985534	0.82533	-0.140462	0.623163	104.849	88.6476	65.4073	60.9077	78.7158	55.7591	68.6043	58.1278	51.8127	43.9503	65.7512	56.476	71.4565	78.631	75.0467	53.7024	74.7674	73.3167	58.6746	66.6745	80.6058	78.1887	71.0013	74.7802	70.5485	70.6689	63.519	63.6107	66.0424	73.6554	71.2776	58.3632	71.2509	60.6114	38.5004	62.244	77.8504	75.2763
ENSMUSG00000027940	Tpm3	0.323802	0.166192	0.210583	0.833854	0.263964	0.0101888	0.180363	0.297204	0.346942	0.0014935	812.582	873.974	742.69	816.88	817.093	1239.75	879.382	874.339	942.738	1257.55	705.561	874.824	731.431	740.946	714.73	849.094	927.696	785.608	761.955	1132.3	721.948	774.069	786.931	731.911	791.151	969.273	861.715	984.521	858.552	956.701	765.66	800.645	817.452	751.055	959.009	943.318	878.38	949.915
ENSMUSG00000029802	Abcg2	-0.358445	0.166192	-0.458074	0.0881235	-0.496116	0.00254969	-0.471738	0.000635149	-0.532833	1.12816e-06	1342.56	1054.68	1090.83	1488.06	1179.63	788.932	859.781	887.256	1248.56	869.082	924.731	726.436	756.729	961.718	961.312	754.22	444.975	614.536	589.191	594.222	831.466	878.557	715.084	881.471	734.712	484.983	511.978	513.223	576.601	732.462	945.77	866.406	1023.47	1061.14	995.759	604.196	782.301	733.047
ENSMUSG00000063524	Eno1	0.362714	0.166192	0.145379	0.999872	0.344858	0.0529984	0.172698	0.548168	0.354551	0.0385428	95.8388	96.6031	125.54	88.3759	90.9112	153.041	147.009	115.448	111.208	131.851	173.651	157.247	118.502	107.362	136.692	149.173	157.52	121.685	155.651	204.702	106.014	122.97	135.241	157.973	132.026	169.051	164.537	167.701	162.566	186.594	132.592	142.209	125.932	150.211	136.501	148.634	145.827	136.214
ENSMUSG00000070637	Gm694	0.5784	0.166722	0.110307	0.999872	-0.134301	0.85458	-0.624092	0.239094	0.123568	0.849494	7.37222	5.68254	12.6595	20.3026	6.65204	14.2364	16.9283	13.7246	30.3294	32.6083	26.1319	27.6843	18.6408	11.341	38.4167	15.514	28.31	16.8017	26.0776	59.6561	4.38075	7.10807	19.4408	11.217	6.04701	9.00682	10.714	5.05994	8.89033	7.36554	16.095	16.4403	12.7037	14.9333	21.0002	1.60976	4.5571	3.58458
ENSMUSG00000005102	Eif2ak4	-0.385509	0.167226	0.00285633	0.999872	0.0613972	0.931891	0.679429	0.00704339	0.757176	2.28017e-07	619.266	565.981	705.766	385.749	641.922	499.459	353.713	420.619	376.59	503.302	292.508	227.011	357.727	429.446	242.115	202.876	405.776	371.675	282.779	299.45	384.63	487.613	227.373	202.841	276.147	485.676	237.24	492.983	264.17	211.964	434.564	296.748	380.557	269.677	301.003	778.05	683.944	457.034
ENSMUSG00000021196	Pfkp	0.386596	0.167226	0.225499	0.974432	0.508565	0.000513965	0.252263	0.392985	1.22003	7.17585e-10	123.689	105.695	143.474	130.175	145.791	214.732	160.374	145.32	144.064	224.005	191.353	152.817	154.009	146.677	159.027	144.996	260.597	165.472	157.28	258.51	134.927	139.318	137.776	119.648	127.995	218.242	194.383	190.109	208.288	160.405	124.927	147.963	136.426	120.344	120.751	189.951	190.259	141.591
ENSMUSG00000022517	Mgrn1	0.369336	0.167226	0.131966	0.999872	0.16683	0.600865	0.164778	0.51046	0.641909	2.07735e-06	327.654	364.819	277.454	244.825	305.44	492.341	474.884	322.932	319.722	423.908	264.691	324.46	297.366	300.159	238.541	231.517	354.238	337.053	315.376	354.428	304.024	339.766	223.147	242.101	231.802	351.266	280.861	356.365	297.191	253.702	238.359	240.029	240.265	241.567	297.503	311.757	330.01	249.129
ENSMUSG00000029174	Tbc1d1	0.315189	0.167226	0.240826	0.833854	0.115895	0.669661	0.246925	0.140262	0.508974	0.0102167	181.848	236.394	175.123	189.889	211.202	250.323	251.252	226.053	241.371	296.31	234.344	276.843	280.056	272.94	217.993	230.324	370.207	286.139	305.597	380.162	300.519	348.295	287.386	318.75	304.366	394.915	328.309	393.23	304.811	290.53	236.826	296.748	238.055	268.799	278.253	319.269	322.035	317.236
ENSMUSG00000032407	2610101N10Rik	-0.27794	0.167226	-0.0292173	0.999872	-0.103592	0.620328	0.0861433	0.740397	0.318963	0.00297273	604.522	525.066	580.226	574.444	619.749	481.664	421.426	430.307	548.456	489.124	539.497	439.627	647.991	712.971	523.54	556.118	614.834	609.954	493.029	538.075	631.704	617.691	688.881	518.787	642.999	584.751	583.916	596.351	539.77	599.064	624.637	470.194	617.508	501.582	553.005	638.537	584.448	639.848
ENSMUSG00000066258	Trim12a	-0.379634	0.167226	-0.267367	0.894493	-0.510112	0.000180182	-0.348808	0.176192	-0.663355	0.000223063	260.485	293.219	358.685	255.574	344.243	183.886	214.723	223.631	303.294	195.65	284.079	296.776	412.318	384.838	266.237	218.39	309.958	341.126	266.48	155.574	424.933	453.495	459.818	330.902	408.173	297.918	312.238	276.128	266.71	291.348	342.593	278.664	390.499	292.516	241.502	261.854	302.667	211.49
ENSMUSG00000047804	Akap10	-0.321137	0.167255	0.00917796	0.999872	-0.000969914	0.99879	-0.130845	0.722422	-0.155212	0.339752	231.815	250.032	273.234	203.026	272.179	195.75	182.648	169.539	219.888	202.738	206.526	219.26	286.27	307.719	226.033	230.324	296.892	276.974	237.958	219.909	282.996	248.782	214.694	183.211	221.724	272.976	217.342	246.492	200.667	222.603	281.278	203.86	275.062	193.254	189.002	232.342	255.577	177.437
ENSMUSG00000082120	Gm15720	-0.531747	0.167255	-0.216453	0.999872	-0.357842	0.475483	-0.197169	0.757673	0.151173	0.769274	29.4889	30.6857	43.2532	16.7198	47.1186	18.9818	24.0561	21.7979	16.4284	18.4308	14.3304	26.5769	26.1859	54.4368	22.3353	10.1438	31.2136	24.948	26.8925	12.867	41.179	49.7565	17.7503	17.7603	31.2429	38.7986	15.3058	26.7454	13.9705	7.36554	45.2191	20.5504	35.9016	23.7175	22.7502	41.8537	27.3426	19.7152
ENSMUSG00000036751	Cox6b1	0.423939	0.167468	0.125014	0.999872	0.234211	0.58769	0.134463	0.800423	-0.12602	0.709793	58.9777	51.1428	40.0884	72.8504	52.662	84.2318	89.0965	65.3938	63.1862	89.3184	74.1808	75.3013	46.1583	44.608	68.7928	96.0676	45.0056	41.7498	73.3432	98.2571	39.4267	40.516	82.8348	72.9107	59.4623	62.3549	82.6512	56.3822	74.9328	87.5681	60.5477	67.4054	46.9483	77.3016	77.0007	54.1952	48.9888	107.538
ENSMUSG00000087177	E130307A14Rik	-0.476249	0.167468	-0.0255706	0.999872	-0.676362	0.00838635	-0.172601	0.737616	0.420924	0.219227	54.882	53.4159	48.528	50.1593	61.5314	24.9136	46.3302	36.3299	48.0215	19.8485	37.9334	38.758	51.0404	57.4611	41.097	29.238	54.4423	65.1704	35.8567	36.2616	61.3305	61.1294	57.4772	38.3248	45.3526	29.7918	35.2033	39.0339	20.3207	24.5518	52.117	33.7027	55.2333	28.1097	42.0004	43.4635	45.9507	28.6767
ENSMUSG00000006599	Gtf2h1	-0.325987	0.167601	-0.021231	0.999872	-0.0256792	0.946877	0.171623	0.550139	0.176522	0.370364	179.391	170.476	147.694	181.529	179.051	115.077	164.829	137.246	123.845	127.598	143.304	105.2	142.025	156.506	164.388	160.51	145.905	142.051	109.2	145.046	127.918	147.137	131.86	150.495	145.128	130.253	136.221	142.401	130.815	155.495	163.249	111.794	139.188	122.98	113.751	159.366	161.017	138.006
ENSMUSG00000024168	Tmem204	0.331715	0.167601	0.0995716	0.999872	0.237851	0.377852	-0.739437	0.000116789	-0.971228	1.13252e-17	642.202	735.32	491.61	685.511	524.403	783	910.566	798.45	629.334	840.727	900.285	717.577	579.197	526.223	701.329	925.471	609.027	617.591	882.564	700.667	585.268	629.064	578.998	817.908	638.967	618.7	850.236	649.119	948.725	864.223	662.959	812.153	607.014	802.004	731.507	363.805	322.794	482.126
ENSMUSG00000060166	Zdhhc8	0.320816	0.167601	0.00345748	0.999872	0.0504766	0.912557	-0.202632	0.455907	0.0572279	0.812991	198.231	229.575	198.332	150.478	196.79	268.118	261.053	264.804	203.459	243.853	216.642	258.018	228.572	181.456	176.896	193.925	180.022	228.096	255.886	210.551	183.991	223.904	161.443	157.038	154.199	198.15	195.149	181.435	212.098	141.582	151.752	240.029	186.688	196.768	218.752	161.512	164.815	175.645
ENSMUSG00000071708	Sms	-0.505083	0.167601	0.0205749	0.999872	-0.116412	0.857362	0.0511363	0.931665	0.0328213	0.945086	27.8506	29.5492	36.9235	40.6052	34.9232	20.1682	16.0374	16.1466	30.3294	25.5195	23.603	19.9327	34.6187	34.023	33.0563	36.995	34.843	26.9846	28.5224	22.2248	23.656	24.1674	27.8934	28.9773	29.2272	22.8635	18.3669	36.8653	10.1604	30.2805	31.4235	32.0587	33.14	22.8391	26.2502	33.2683	31.1402	26.8844
ENSMUSG00000033940	6720456B07Rik	0.367573	0.167905	0.164795	0.999872	0.145956	0.74869	-0.00185826	0.997073	-0.462993	0.0183949	95.8388	82.965	82.2866	91.9588	73.1725	131.686	133.645	105.76	101.098	92.1539	91.0401	100.771	79.0016	65.0218	91.1281	125.306	90.0112	74.335	87.197	116.973	82.3581	71.7915	103.966	104.692	88.6895	80.3686	97.1917	83.1277	101.604	150.584	73.5769	90.4219	80.0882	122.101	84.0008	82.0977	76.3314	91.4069
ENSMUSG00000021488	Nsd1	-0.292338	0.168294	-0.125623	0.999872	-0.216276	0.461308	-0.0244317	0.954213	0.106509	0.309649	1829.95	1841.14	2231.23	1554.94	2149.72	1430.75	1617.99	1758.37	1530.37	1395.07	1476.03	1664.38	2335.43	2377.83	1883.31	1416.55	1896.77	2257.54	1701.56	1528.83	2197.38	2199.95	1802.93	1507.76	1755.65	2020.99	1463.23	1886.64	1496.11	1235.77	2256.36	1634.17	1994.47	1574.14	1613.51	1936.54	2171.46	1693.72
ENSMUSG00000033287	Kctd17	0.440129	0.168475	0.342166	0.510482	0.63675	0.00701239	0.555314	0.000519151	1.22336	1.26512e-13	153.178	153.429	135.034	75.239	131.378	252.695	187.103	185.686	127.636	188.561	139.932	184.931	122.053	135.336	114.357	140.82	203.977	175.655	180.098	229.267	179.611	168.461	98.0494	102.823	103.807	263.969	209.689	254.443	198.127	181.683	127.993	145.497	138.083	123.858	150.501	235.561	196.715	182.814
ENSMUSG00000059316	Slc27a4	0.390762	0.168525	-0.15057	0.999872	-0.0374151	0.943398	-0.293917	0.323536	-0.299567	0.237827	51.6055	75.0095	83.3416	69.2676	58.7597	86.6046	99.7881	87.999	101.098	80.8118	86.8253	94.1266	85.6591	70.3143	93.8083	80.5536	66.0566	83.4995	87.197	60.8259	83.2342	77.4779	64.2392	95.3447	69.5406	72.0546	95.6611	71.5621	81.283	62.1979	68.2119	111.794	83.9546	105.411	91.0008	68.1464	71.0147	94.9915
ENSMUSG00000048578	Mlec	0.376829	0.168696	-0.0541426	0.999872	0.479647	0.0511723	-0.217777	0.448363	0.188808	0.273987	798.657	598.939	692.052	687.899	620.303	1006.04	679.806	718.524	992.023	1171.06	632.223	585.8	393.233	399.204	790.67	399.188	623.545	424.117	504.438	724.062	263.721	250.204	262.874	368.292	283.202	419.164	405.603	383.11	615.973	292.166	361.753	554.862	430.819	452.39	467.254	340.732	375.581	338.743
ENSMUSG00000008734	Gprc5b	0.342322	0.168722	0.251397	0.982984	0.19067	0.543309	0.501265	0.00140599	1.45594	4.10322e-25	341.579	290.946	327.037	249.602	264.973	467.427	374.205	398.014	281.81	396.97	375.962	400.869	255.646	247.99	382.381	327.585	416.665	288.175	377.31	735.759	218.161	240.963	307.672	334.641	322.507	410.157	340.554	355.642	274.33	279.072	308.103	397.856	347.97	390.9	449.754	525.318	536.218	639.848
ENSMUSG00000043091	Tuba1c	0.577453	0.168722	0.41304	0.615588	0.563921	0.120477	0.106966	0.875827	0.609141	0.135463	21.2975	13.6381	12.6595	19.1083	13.3041	81.8591	15.1464	13.7246	13.901	66.6343	16.8593	16.6106	6.65744	9.82887	8.93413	20.2876	37.7466	5.60058	21.188	33.9221	12.2661	12.0837	8.45253	19.6298	6.04701	22.1706	24.4892	23.1312	12.7005	20.4598	12.2628	14.7963	17.6746	22.8391	28.0003	18.2439	13.2915	28.6767
ENSMUSG00000063254	B230325K18Rik	-0.450551	0.168722	0.0258783	0.999872	-0.196242	0.631313	0.035952	0.954213	0.40639	0.0436416	112.221	89.7841	125.54	96.7358	146.899	77.1136	59.6946	58.1278	108.68	90.7361	84.2964	73.0865	142.469	127.019	75.9401	73.9899	164.053	117.612	79.0477	86.5599	120.033	96.6697	125.943	81.3234	76.5955	105.311	65.8149	111.319	78.7429	68.745	98.869	78.9137	128.141	89.5995	73.5007	112.683	132.156	87.8223
ENSMUSG00000046731	Kctd11	0.424683	0.168891	-0.00549485	0.999872	-0.0165275	0.976614	-0.669036	0.0476401	-0.601071	0.0122717	43.4142	65.9174	60.1325	58.5192	46.5643	72.3682	68.6043	69.4304	72.0322	106.331	73.3378	83.0529	46.1583	52.9247	90.2347	79.3602	72.5897	55.4966	72.5283	60.8259	44.6836	56.8645	51.5604	63.5631	50.3918	45.727	45.9173	46.9852	60.9622	68.745	48.2849	92.0659	56.8903	63.2467	108.501	30.5854	32.2794	55.561
ENSMUSG00000022827	Rabl3	-0.492648	0.168947	-0.0329306	0.999872	-0.112242	0.823513	0.328346	0.501491	0.663357	0.031095	51.6055	31.8222	32.7037	32.2453	38.2492	23.7273	24.0561	27.4492	15.1647	29.7728	34.5615	25.4696	34.6187	37.0473	28.5892	26.2545	45.0056	31.5669	19.5582	35.0918	42.9313	29.8539	38.8816	36.4553	29.2272	27.7133	36.7339	34.6968	34.2913	30.2805	26.8249	17.2624	37.0063	21.9607	21.0002	45.6098	40.2543	21.5075
ENSMUSG00000030287	Itpr2	-0.320077	0.168947	-0.209113	0.999872	-0.166878	0.603641	-0.134476	0.668224	-0.0459884	0.790535	2208.39	3051.52	3011.9	2315.69	3059.39	1792.6	2275.52	2512.41	2107.89	2028.8	1672.44	1858.17	2356.29	2868.52	1911.01	1459.51	1840.87	2408.25	1831.95	1394.32	2238.56	2159.43	1715.02	1645.16	1844.34	2185.89	1487.72	1976.99	1590.1	1299.61	2497.78	2156.97	2249.65	1784.96	2098.27	2222	2508.68	1636.36
ENSMUSG00000031959	Wdr59	-0.346991	0.168947	-0.181235	0.999872	-0.0427096	0.929449	0.0504462	0.907148	0.181861	0.324585	216.252	265.943	227.871	168.392	213.42	150.668	196.012	188.915	144.064	153.117	155.948	212.615	219.696	239.673	159.027	130.676	178.571	220.968	171.134	146.216	205.019	227.458	139.467	176.668	148.152	207.85	174.486	174.207	172.726	148.129	243.724	171.802	193.869	166.023	173.252	239.317	223.677	163.099
ENSMUSG00000086605	Gm14290	-0.461447	0.168947	-0.253843	0.885078	-0.545299	0.0154925	-0.802228	1.06893e-07	-0.0573319	0.847631	302.261	140.927	166.683	127.787	170.736	121.009	107.807	147.742	131.427	102.078	236.873	252.481	284.495	234.381	265.344	180.201	195.266	228.605	292.558	128.67	268.978	171.304	255.266	247.709	190.481	122.631	182.904	112.042	158.756	167.771	267.483	287.706	250.759	230.148	252.002	121.805	154.561	157.722
ENSMUSG00000038102	D030016E14Rik	-0.262242	0.169994	-0.0558762	0.999872	-0.180752	0.387359	-0.225993	0.297245	-0.0561636	0.76033	292.431	290.946	330.201	355.892	310.429	243.205	260.162	268.034	267.909	262.284	271.434	255.803	317.338	334.182	259.983	245.241	293.988	336.035	252.627	255.001	363.602	334.079	270.481	328.098	263.045	270.205	286.218	272.514	271.79	279.89	328.797	256.469	277.271	272.312	269.502	269.366	268.109	206.114
ENSMUSG00000041203	2310036O22Rik	0.323589	0.169994	-0.0286006	0.999872	0.171551	0.605223	-0.119838	0.751675	-0.0635493	0.762324	146.625	197.752	171.958	151.672	154.106	223.036	227.196	204.255	165.548	228.258	177.022	217.045	158.447	161.042	147.413	154.544	155.342	162.926	190.692	180.138	180.487	147.848	127.633	178.538	158.23	159.351	205.863	137.341	219.718	193.141	142.555	207.148	121.513	162.509	152.251	134.147	129.877	141.591
ENSMUSG00000049339	Fam134a	0.379148	0.169994	-0.0656216	0.999872	0.0625934	0.887343	-0.447861	0.0821999	-0.227384	0.178143	153.178	231.848	157.189	193.472	130.824	187.445	245.015	255.117	250.217	222.587	247.831	246.944	169.987	142.141	224.247	254.191	148.809	168.526	206.991	194.175	135.803	160.642	167.36	185.081	166.293	153.809	193.618	132.281	208.288	178.41	150.986	251.537	149.682	228.391	236.252	132	134.055	152.345
ENSMUSG00000033318	Gstt2	-0.474768	0.17139	-0.261763	0.970367	-0.702595	0.000325601	-0.870431	9.2743e-07	-1.6333	2.64119e-15	108.945	144.336	181.453	154.061	141.91	54.5727	130.081	138.861	72.0322	80.8118	153.419	140.636	154.009	232.869	116.144	113.968	97.9961	191.947	135.278	71.3534	196.258	196.183	206.242	190.689	154.199	82.4471	127.803	93.9704	99.0636	147.311	164.782	139.743	129.246	118.588	119.001	69.7562	70.2552	84.2377
ENSMUSG00000058396	Gpr182	0.381625	0.17139	-0.0282149	0.999872	0.155523	0.744568	0.129643	0.734484	-0.0719367	0.821269	82.7326	132.971	138.199	114.65	94.2373	139.991	132.754	163.081	168.075	151.699	117.172	169.428	71.9004	58.9732	160.814	90.1007	105.255	104.374	104.31	157.913	95.5003	75.3455	84.5253	109.366	77.6033	73.4403	88.0082	79.5134	154.946	116.212	58.2484	86.3118	74.0126	86.9642	106.751	81.5611	96.0788	102.161
ENSMUSG00000065037	7SK	0.413045	0.17139	0.0924604	0.999872	0.0971808	0.883762	-0.323439	0.421197	-0.0307948	0.914983	1816.02	1993.43	1459.01	2140.13	1133.62	2439.16	2353.93	1669.56	2487.01	2994.29	1803.1	1775.12	652.873	973.059	1743.05	2057.99	1245.64	724.002	1580.95	2153.47	1206.46	875.003	1163.07	2143.39	1635.72	846.641	1587.97	1117.52	2255.6	1925.68	1591.1	1709.8	1048.33	1777.06	2145.52	804.879	845.341	1846.06
ENSMUSG00000000740	Rpl13	0.329428	0.171696	0.0851098	0.999872	0.188664	0.644043	-0.394413	0.0974557	-0.0180652	0.945086	325.197	353.454	231.036	324.841	253.332	425.905	401.825	340.694	381.644	358.691	393.664	346.607	240.112	194.309	294.826	417.685	228.657	240.316	316.191	393.029	219.037	257.312	331.339	330.902	266.068	224.478	398.716	237.817	408.955	384.645	306.57	413.475	261.806	347.857	367.503	213.025	216.462	302.897
ENSMUSG00000026181	Ppm1f	0.279108	0.171696	0.139284	0.999872	0.306078	0.000885892	0.0922123	0.713758	0.134767	0.335449	648.755	730.774	612.93	697.453	610.879	856.555	948.878	723.368	676.092	852.069	861.509	829.422	707.464	681.973	804.071	834.774	858.01	644.576	922.495	1101.88	640.466	635.461	697.334	741.258	707.5	861.191	863.246	886.213	845.851	829.851	681.353	783.382	729.631	859.101	752.507	717.952	780.023	880.015
ENSMUSG00000029086	Prom1	-0.567425	0.171696	-0.627091	0.0996998	-0.47802	0.196997	-0.434789	0.268347	-0.0367385	0.937142	84.3709	65.9174	43.2532	228.105	87.0309	48.6409	34.7476	36.3299	92.2518	45.3681	48.8919	45.4022	45.2706	59.7293	50.9245	34.0115	10.1626	28.0029	35.8567	12.867	31.5414	44.07	21.9766	55.1504	21.1645	20.785	22.1934	22.4083	19.0507	27.007	32.9563	51.7871	40.8726	52.7056	21.0002	23.6098	26.5831	43.015
ENSMUSG00000031511	Arhgef7	0.341967	0.171696	0.419719	0.125211	0.452564	0.015943	0.501317	0.000653557	-0.0486075	0.819477	548.82	703.498	659.348	561.307	750.018	832.827	1001.44	711.258	668.51	986.755	609.463	695.43	757.173	685.753	674.527	787.038	1297.18	970.937	830.408	920.576	969.022	934	687.191	653.392	871.777	1346.87	1044.62	1256.31	1238.3	964.885	723.506	616.513	662.799	677.267	619.506	1155.81	1001.04	874.638
ENSMUSG00000038780	Smurf1	0.258734	0.171696	-0.10342	0.999872	0.0761541	0.813232	-0.227963	0.186617	0.253177	0.173862	260.485	262.533	252.135	216.163	235.039	303.709	317.183	292.254	293.184	275.044	245.302	313.386	267.629	249.502	259.983	235.694	233.013	240.316	286.039	244.473	240.065	219.639	203.706	204.711	244.904	248.727	208.159	247.937	281.95	205.417	236.826	254.003	251.864	265.285	260.752	213.561	241.146	213.283
ENSMUSG00000091171	Gm10060	-0.55907	0.171696	0.105499	0.999872	-0.375496	0.404277	0.334718	0.572319	0.501557	0.292558	18.8401	12.5016	18.9892	20.3026	21.6191	7.11818	4.45482	12.11	13.901	12.7598	11.8015	2.21474	20.86	11.341	10.721	11.9339	14.5179	21.384	13.0388	8.1881	21.9037	14.9269	22.8218	14.956	20.1567	18.7065	9.18347	18.7941	8.89033	8.18393	15.3285	10.6862	21.541	4.39213	14.0001	23.6098	23.1652	12.546
ENSMUSG00000092984	Mir5115	0.549302	0.171696	-0.00578874	0.999872	0.188649	0.773637	-0.0478156	0.962991	-0.329788	0.426663	29.4889	42.0508	17.9343	16.7198	27.7168	34.4045	89.0965	45.2105	25.2745	46.7858	31.1897	71.9792	11.9834	11.341	47.3509	21.481	18.8733	17.82	62.7492	51.468	9.63765	9.95129	37.1911	18.695	54.4231	10.3925	34.438	18.0712	81.283	33.5541	30.657	27.9486	12.1513	27.2312	70.0006	9.65855	11.7725	71.6917
ENSMUSG00000032422	Snx14	-0.413962	0.173102	0.0304461	0.999872	-0.0939868	0.766658	0.0581762	0.882506	-0.433352	0.023787	79.4561	150.019	136.089	143.312	123.063	71.1818	88.2055	87.999	103.625	97.8249	136.56	111.845	138.031	145.165	127.758	146.787	123.402	151.216	125.498	131.01	153.326	127.945	116.645	138.343	126.987	138.567	114.793	122.884	114.304	131.761	125.694	115.904	118.199	148.454	82.2508	122.878	123.801	125.46
ENSMUSG00000042851	Zc3h6	-0.559997	0.173205	-0.0971164	0.999872	-0.763765	0.00514692	0.0359596	0.962546	1.71744	6.58465e-12	185.944	52.2793	40.0884	52.5479	85.9222	66.4364	39.2025	41.1739	35.3842	39.697	39.6193	28.7917	35.5064	58.9732	24.1221	24.4644	47.9092	36.6583	26.0776	35.0918	59.5782	49.7565	73.537	31.7816	51.3996	20.785	30.6116	20.2398	34.2913	31.9173	34.4892	34.5247	35.9016	19.3254	31.5003	39.7074	39.8746	34.0535
ENSMUSG00000035133	Arhgap5	-0.382713	0.173232	-0.163059	0.999872	-0.231993	0.25806	-0.198694	0.36549	-0.0566594	0.772677	1006.72	686.451	831.306	1055.73	1087.05	648.941	508.741	712.873	873.233	697.534	798.287	584.692	821.972	936.011	801.391	803.149	617.012	729.093	656.829	674.933	671.131	797.525	684.655	659.935	694.398	522.396	551.008	654.179	524.529	732.462	771.025	678.986	1004.14	814.302	834.758	790.391	764.073	691.825
ENSMUSG00000044562	Rasip1	0.399738	0.173273	0.146923	0.959007	0.242586	0.330651	0.12173	0.624006	0.656306	8.12284e-08	1731.65	1767.27	1369.33	1306.53	1368.66	2733.38	2106.24	1597.71	1435.59	2549.12	1417.87	1462.84	1258.7	1325.39	1154.29	1252.46	1611.49	1534.05	1436.71	1579.13	1287.06	1433.7	869.766	1153.48	969.537	1493.75	1339.26	1525.93	1395.78	1174.39	986.391	1273.3	961.059	1101.55	1260.01	1279.76	1147.63	1138.11
ENSMUSG00000036932	Aifm1	-0.45939	0.173456	-0.121158	0.999872	-0.0490007	0.925847	0.0667432	0.883718	0.175507	0.594108	62.2543	68.1905	43.2532	69.2676	58.2054	28.4727	57.0218	37.9445	45.494	31.1905	45.52	43.1875	39.5008	49.1444	51.8179	45.3487	39.9243	39.7132	44.0059	36.2616	50.8167	51.1781	49.0247	53.2809	55.4309	40.8771	55.8661	54.9365	40.6415	58.1059	52.8834	45.2109	50.8146	41.2861	50.7505	54.7318	55.0649	48.3919
ENSMUSG00000067847	Romo1	0.53391	0.173456	0.26767	0.989968	-0.0100034	0.990782	0.34919	0.498266	0.0369041	0.947054	17.2018	11.3651	8.43965	16.7198	12.1954	24.9136	26.7289	23.4126	13.901	24.1018	16.0163	25.4696	8.87659	8.31674	15.188	32.2214	13.0661	9.16458	22.003	35.0918	11.3899	9.95129	27.0481	20.5645	25.1959	8.31399	25.2545	12.2884	10.1604	36.8277	14.5621	13.9743	17.1223	21.9607	24.5002	18.2439	15.1903	35.8458
ENSMUSG00000004040	Stat3	0.311358	0.173676	-0.0119066	0.999872	0.0470796	0.87987	-0.207192	0.273813	0.599144	2.72279e-11	1148.43	1146.74	997.989	1197.85	1033.84	1416.52	1316.85	1157.71	1282.68	1810.47	903.657	1030.96	818.865	798.407	1204.32	893.846	1023.51	866.053	861.375	1085.51	742.099	796.814	806.372	864.646	794.174	837.635	793.605	712.006	994.447	850.31	831.572	970.802	892.57	832.749	889.008	665.367	737.11	799.362
ENSMUSG00000029364	Wsb2	0.387886	0.173676	0.228767	0.922089	0.473427	0.0021001	0.264696	0.0834652	0.267806	0.129448	289.974	340.952	306.992	269.905	277.168	474.546	351.04	306.786	329.832	564.265	323.698	270.199	280.056	257.063	303.76	307.297	383.999	298.358	265.665	494.795	250.579	286.455	241.742	245.84	247.927	437.87	323.717	394.676	368.314	299.532	270.548	300.036	305.992	279.34	327.253	367.561	337.605	372.797
ENSMUSG00000045128	Rpl18a	0.32905	0.173676	-0.129871	0.999872	0.0537882	0.933848	-0.581232	0.00526888	-0.216757	0.148285	380.898	465.968	322.817	349.921	354.221	485.223	376.878	502.16	492.852	550.088	483.018	539.29	308.461	272.184	498.524	537.024	254.79	243.88	452.283	357.937	308.405	288.588	409.948	504.766	328.554	252.191	456.112	252.997	556.28	427.201	425.367	561.438	374.482	423.402	470.754	228.049	265.831	331.574
ENSMUSG00000028999	Rint1	-0.330678	0.173978	-0.0662992	0.999872	-0.194268	0.454228	-0.0768737	0.845897	-0.355677	0.105743	153.178	146.609	167.738	119.427	165.747	111.518	110.48	132.402	116.263	116.256	143.304	115.167	211.707	185.236	125.078	118.742	185.83	178.709	151.576	104.106	189.248	181.967	148.765	153.299	137.066	160.737	133.926	156.858	132.085	123.577	187.008	125.769	175.642	145.819	131.251	168.488	167.473	125.46
ENSMUSG00000031762	Mt2	0.383929	0.17431	0.330197	0.458218	0.231776	NA	0.401505	0.406132	3.43913	1.53205e-15	5.73395	3.40952	2.10991	3.58281	2.21735	162.532	1.78193	4.84398	3.79117	245.271	2.52889	2.21474	0.887659	0.756067	0.893413	1.19339	12.3402	0	4.88955	39.7708	0.87615	0	0	0	1.00784	0	0.765289	1.4457	2.54009	3.27357	0	1.64403	1.10467	0	1.75002	0.536586	0.379758	0
ENSMUSG00000038615	Nfe2l1	0.239515	0.174666	-0.1387	0.999872	-0.0619265	0.831769	-0.251146	0.232408	0.0708491	0.626067	973.132	1137.64	1033.86	1203.82	1013.33	1226.7	1452.27	1301.42	1209.38	1183.82	1095.85	1225.86	802	777.993	1190.92	909.36	852.203	808.011	1066.74	929.934	770.136	853.679	944.993	939.426	977.6	757.266	947.428	826.217	960.155	840.49	974.894	1125.34	1018.5	952.215	1072.76	717.952	753.06	1007.27
ENSMUSG00000033411	Ctdspl2	-0.352829	0.175542	0.0247398	0.999872	-0.0996852	0.695153	0.0252492	0.943796	0.0717102	0.714026	384.993	315.949	306.992	417.994	334.265	282.355	210.268	251.08	339.942	255.195	284.922	234.763	276.95	285.793	301.973	353.839	303.425	246.425	215.955	298.281	272.483	278.636	301.755	282.295	340.648	256.348	279.33	271.068	261.63	315.081	278.213	273.732	358.464	286.367	306.253	341.269	290.895	335.159
ENSMUSG00000027176	Cstf3	-0.358814	0.175722	0.113979	0.999872	-0.0410715	0.932181	0.265562	0.347546	0.469748	0.0100604	144.987	102.286	132.925	121.815	145.791	99.6546	100.679	83.1551	94.7792	117.673	109.585	89.6971	143.801	163.311	106.316	130.676	158.245	148.67	117.349	126.331	162.964	132.21	127.633	113.105	137.066	130.945	114.793	160.473	99.0636	149.766	147.154	109.328	157.415	108.925	120.751	195.854	163.676	143.383
ENSMUSG00000037965	Zc3h7a	-0.323808	0.176524	0.00691916	0.999872	0.0277383	0.965928	0.390223	0.276619	0.339285	0.0339342	760.157	764.87	1009.59	685.511	999.469	673.855	636.149	575.627	696.311	721.636	515.051	473.955	971.099	1059.25	569.997	493.465	990.849	941.915	595.71	612.937	869.141	907.7	617.88	530.939	609.74	981.744	582.385	930.307	595.652	565.51	917.412	540.065	920.186	578.005	481.254	1216.44	1227.38	785.024
ENSMUSG00000024937	Ehbp1l1	0.433882	0.177082	0.0813777	0.999872	0.261474	0.393287	0.0721885	0.867252	0.426039	0.0188294	135.157	237.53	271.124	186.306	220.072	257.441	429.445	263.997	227.47	334.589	242.774	293.454	255.646	279.745	256.409	187.958	342.623	303.45	267.295	326.354	211.152	231.723	202.861	188.82	188.465	267.433	199.74	326.728	302.271	175.136	206.169	206.326	231.427	160.752	229.252	287.074	253.678	177.437
ENSMUSG00000041966	Dcaf17	-0.344834	0.177082	-0.133496	0.999872	-0.303708	0.0865366	-0.255639	0.522967	-0.112085	0.624839	164.646	161.384	170.903	134.952	199.007	117.45	118.498	124.329	154.174	127.598	117.172	148.388	224.134	229.844	173.322	137.239	193.089	186.347	146.686	133.349	210.276	189.075	169.896	158.908	161.254	153.809	136.221	149.63	132.085	145.674	194.672	165.225	207.125	139.67	131.251	203.366	157.6	107.538
ENSMUSG00000088609	mmu-mir-2134-4	0.567504	0.177082	-0.0975187	0.999872	0.0891141	0.904051	0.09397	0.909394	-0.0188738	0.970952	13.9253	34.0952	10.5496	19.1083	18.2931	24.9136	89.0965	27.4492	21.4833	31.1905	18.5452	31.0064	11.5396	15.8774	18.7617	21.481	11.6143	16.8017	16.2985	16.3762	14.0184	11.3729	16.9051	29.9121	23.1802	13.8567	21.4281	15.9027	34.2913	21.2782	18.3942	30.4146	31.483	27.2312	22.7502	11.8049	11.7725	59.1456
ENSMUSG00000021911	Parg	-0.305999	0.17743	0.0459007	0.999872	-0.186878	0.412701	-0.129875	0.719371	-0.0292656	0.896496	265.4	213.663	291.168	216.163	271.071	181.514	206.704	208.291	213.569	191.396	185.452	192.683	282.276	324.353	212.632	211.826	312.136	283.593	224.104	222.248	285.625	285.744	251.04	225.275	225.755	257.734	202.802	237.095	220.988	202.961	300.439	222.767	272.852	225.756	232.752	282.244	271.147	207.906
ENSMUSG00000006010	BC003331	-0.399003	0.17842	-0.192895	0.959007	-0.179005	0.493466	0.325361	0.120281	0.11434	0.663866	122.051	96.6031	113.935	142.118	151.888	86.6046	68.6043	111.412	102.362	86.4828	107.056	93.0192	128.711	125.507	108.103	102.035	87.1076	95.2098	91.2716	114.633	113.023	105.91	132.705	112.17	117.917	106.003	102.549	101.199	82.553	117.849	114.964	98.6421	112.124	96.6269	92.7509	145.415	134.814	143.383
ENSMUSG00000057286	St6galnac2	-0.330051	0.178904	-0.339178	0.659788	-0.563649	0.00332709	-0.471186	0.00409355	-0.271278	0.0923605	398.1	427.327	585.501	459.794	486.708	359.468	318.965	461.793	346.26	343.096	366.689	370.97	421.638	516.394	311.801	261.352	209.784	403.242	362.642	233.946	314.538	389.522	297.529	353.336	260.021	199.536	247.954	213.963	246.389	153.039	354.855	439.779	318.696	355.763	383.254	238.244	302.287	263.467
ENSMUSG00000052214	Opa3	0.475689	0.179968	0.0559316	0.999872	0.491235	0.115783	-0.00188416	0.997169	0.432049	0.113812	37.6802	39.7778	28.4838	31.051	35.4776	74.7409	62.3675	34.7152	37.9117	56.7101	43.8341	36.5433	26.1859	28.7306	45.564	47.1388	34.843	30.5486	30.1522	47.9588	21.0276	27.0107	27.8934	31.7816	52.4074	58.1979	44.3868	46.9852	54.612	41.738	35.2556	45.2109	35.9016	42.1645	45.5004	31.6586	38.7353	37.6381
ENSMUSG00000015461	Atf6b	0.389463	0.180144	0.183204	0.999872	0.109629	0.753709	-0.158653	0.596196	0.13968	0.511164	117.955	112.514	111.825	97.9301	87.5852	158.973	196.903	136.439	109.944	114.838	137.403	149.495	109.182	86.1917	114.357	127.096	127.032	136.45	159.725	142.707	111.271	122.259	105.657	145.821	106.831	121.939	143.874	123.607	151.136	111.301	104.234	121.659	109.914	129.129	134.751	97.6587	101.775	103.953
ENSMUSG00000024897	Apba1	0.386706	0.180399	0.107947	0.999872	-0.0253174	0.954136	-0.495553	0.00614546	0.0504656	0.874477	104.849	85.2381	105.496	88.3759	63.1944	98.4682	139.881	131.595	121.317	112.002	150.891	198.22	187.296	189.017	161.708	147.98	195.266	164.962	266.48	204.702	123.537	135.053	113.264	127.126	135.05	126.096	141.578	136.618	123.195	99.8439	140.256	178.378	148.577	168.658	148.751	96.0489	118.105	125.46
ENSMUSG00000072720	Myo18b	0.550446	0.181489	0.0800971	0.999872	0.103764	0.893314	0.470945	0.409811	1.06187	0.00540441	17.2018	12.5016	5.27478	17.914	8.31505	20.1682	24.0561	25.0273	12.6372	29.7728	11.8015	28.7917	3.10681	3.02427	21.4419	37.5917	0.725897	4.58229	30.9671	28.0735	5.2569	2.13242	20.2861	18.695	12.094	9.00682	21.4281	8.67419	10.1604	18.823	8.43069	18.9064	4.41866	14.0548	5.25005	10.7317	9.87371	34.0535
ENSMUSG00000027164	Traf6	-0.325284	0.181819	0.0487346	0.999872	-0.0606907	0.857014	-0.143744	0.54617	0.333097	0.0164924	263.761	193.206	203.607	234.077	219.517	196.936	155.919	153.393	195.877	171.548	193.039	168.321	209.044	180.7	183.15	207.649	214.865	186.347	171.949	196.514	229.551	211.82	194.408	164.516	187.457	187.065	192.088	181.435	209.558	188.23	184.709	194.818	223.695	201.16	194.252	182.439	202.031	168.475
ENSMUSG00000024073	Birc6	-0.240585	0.182316	-0.0724937	0.999872	-0.118007	0.738543	0.052879	0.872903	0.0449317	0.7528	2460.68	2687.84	2951.77	2306.13	2976.23	2156.81	2189.1	2300.89	2294.92	2293.92	2262.51	2271.22	3120.56	3422.72	2277.31	2108.12	2764.21	3267.68	2360.84	2114.87	3149.76	3219.95	2335.43	2271.45	2337.17	3032.53	2220.1	2716.47	2235.28	2095.9	2950.74	2300	2719.13	2310.26	2093.02	2791.86	3064.27	2399.88
ENSMUSG00000026153	Fam135a	-0.377569	0.182316	-0.0748643	0.999872	-0.326601	0.023655	0.104562	0.7788	0.154041	0.456697	272.772	209.117	239.475	201.832	271.625	181.514	126.517	168.732	227.47	185.725	193.882	141.744	245.882	269.16	188.51	165.881	222.85	237.77	198.027	154.404	262.845	221.061	229.909	244.905	210.638	180.136	179.843	196.615	171.456	201.325	219.198	187.42	230.875	192.375	147.001	225.366	264.312	207.906
ENSMUSG00000027613	Eif6	0.453155	0.182316	0.0716288	0.999872	0.338398	0.190056	-0.207059	0.544435	0.0317502	0.926651	95.0197	95.4666	44.3082	78.8218	58.7597	141.177	115.825	83.1551	94.7792	116.256	86.8253	74.1939	71.9004	58.9732	69.6862	93.6808	69.6861	54.4784	74.9731	95.9177	61.3305	61.8402	69.3108	71.0412	73.572	69.2833	108.671	83.8505	77.4728	101.481	66.6791	83.8458	62.4136	69.3957	82.2508	56.8781	53.5459	71.6917
ENSMUSG00000027860	Vangl1	0.431897	0.182316	0.103956	0.999872	0.547345	0.000709556	0.445268	0.121816	0.178429	0.434535	72.0839	121.606	145.584	109.873	112.53	135.245	130.972	137.246	195.877	208.409	213.27	166.106	168.655	122.483	143.839	190.345	145.905	144.088	217.585	197.684	123.537	111.597	124.252	130.865	115.901	193.3	195.914	214.686	171.456	142.4	142.555	195.64	150.787	165.144	185.502	152.927	200.892	336.951
ENSMUSG00000030766	Arhgap17	-0.274802	0.182316	-0.0999313	0.999872	-0.183265	0.344128	-0.2134	0.324067	0.0354115	0.863374	474.279	469.378	468.401	365.446	452.893	334.555	343.912	419.005	360.161	362.944	380.177	382.043	432.734	467.25	375.233	334.148	350.608	467.394	416.427	321.675	478.378	443.543	369.376	384.183	393.056	355.423	389.532	346.968	402.605	337.996	462.921	442.245	418.116	346.1	404.254	363.805	424.19	320.82
ENSMUSG00000032740	Ccdc88a	-0.378101	0.182316	0.0671113	0.999872	0.167865	0.593308	0.48716	0.0101521	0.644935	2.54223e-06	372.706	443.238	662.513	513.536	580.945	378.45	293.127	384.289	428.402	421.072	325.384	314.494	498.864	505.809	357.365	391.431	452.234	470.958	334.934	484.267	420.552	457.76	410.793	304.729	421.275	548.723	388.002	561.654	387.364	426.383	473.651	372.374	494.89	370.696	483.004	739.416	678.248	648.81
ENSMUSG00000043858	Nup62	0.396628	0.182316	0.00097712	0.999872	0.373199	0.181905	0.0155519	0.981297	0.158637	0.608716	50.7864	60.2349	43.2532	52.5479	42.6839	83.0455	65.9314	68.6231	58.1313	65.2166	53.1067	76.4087	47.9336	47.6322	55.3916	65.0396	41.3761	53.9692	51.3403	67.8442	32.4175	48.3349	33.8101	50.4766	36.2821	56.8123	57.3967	52.0451	48.2618	58.9243	53.6498	57.5412	33.6923	57.0977	63.0006	47.2196	39.1151	73.484
ENSMUSG00000060678	Hist1h4c	0.530415	0.182316	0.249715	0.999872	0.263675	0.634183	-0.0588927	0.935018	-0.0529925	0.923882	23.7549	18.1841	18.9892	29.8567	27.1625	54.5727	67.7133	25.0273	26.5382	29.7728	24.4459	25.4696	8.87659	10.5849	30.376	35.2049	30.4877	12.2194	30.1522	32.7524	10.5138	8.52968	36.3459	26.1731	15.1175	15.2423	27.5504	21.6855	36.8314	31.9173	35.2556	32.0587	32.0353	22.8391	33.2503	23.0732	18.9879	28.6767
ENSMUSG00000065637	SNORA14	0.547308	0.182316	-0.183048	0.999872	-0.125065	0.850163	-0.788457	0.0154998	0.33257	0.316752	48.329	29.5492	31.6487	31.051	36.5862	40.3364	139.881	59.7425	27.8019	56.7101	55.6356	64.2276	23.0791	18.1456	68.7928	36.3983	38.4725	23.4206	44.8209	37.4313	17.523	17.7702	42.2627	42.9986	35.2742	20.0921	34.438	22.4083	35.5613	27.007	46.752	39.4568	29.2736	36.8939	47.2504	27.9025	15.1903	30.469
ENSMUSG00000079654	Prrt4	0.525035	0.182316	0.162405	0.999872	-0.347942	0.394817	0.0596063	0.931665	0.962953	0.000202121	17.2018	25.0032	31.6487	16.7198	19.4018	28.4727	62.3675	34.7152	36.648	21.2663	28.6608	46.5096	34.6187	26.4624	48.2443	34.6082	28.31	39.204	66.8238	51.468	33.2937	29.1431	30.4291	28.0426	33.2586	22.1706	21.4281	13.7341	40.6415	18.823	26.8249	49.321	24.855	31.6234	61.2506	48.8293	45.1912	30.469
ENSMUSG00000074607	Tox2	0.387024	0.182458	-0.0423919	0.999872	0.0786766	0.893314	-0.32543	0.400175	0.106628	0.761676	61.4351	90.9206	85.4515	72.8504	89.8026	130.5	86.4236	100.109	117.526	114.838	69.966	86.375	70.5689	60.4854	100.062	85.9238	54.4423	80.4447	84.7522	65.5048	51.6928	88.8508	38.0364	56.0851	54.4231	56.8123	53.5702	70.8392	71.1226	62.1979	62.847	95.354	77.3266	61.4899	150.501	66.5367	64.5589	73.484
ENSMUSG00000036862	Dchs1	0.409509	0.182497	0.323469	0.594132	0.541302	0.0031473	0.676413	1.30828e-05	1.27832	2.49255e-21	862.549	738.73	542.248	506.37	528.837	1096.2	1102.12	742.744	628.07	884.677	944.119	1098.51	866.799	679.705	672.74	865.802	1075.05	1004.54	1276.99	1396.66	926.967	1012.19	805.526	873.993	821.386	1561.64	1330.07	1725.44	1165.9	983.708	658.36	902.575	684.892	760.718	957.259	1282.98	1200.79	1518.07
ENSMUSG00000034994	Eef2	0.277693	0.183427	-0.225252	0.955473	-0.0398509	0.933848	-0.548445	0.000101161	-0.10199	0.495407	3848.3	4882.44	3499.29	4060.52	3225.13	4747.83	4687.37	4702.7	4807.2	5006.08	4205.55	4745.09	3192.02	2760.4	4542.11	3845.09	2600.89	2676.57	3864.37	3109.14	2971.9	3433.2	3460.47	4323.23	3556.65	2814.98	3782.06	2631.17	4295.3	3833.35	3890.38	4669.88	3814.41	4175.16	4823.04	2514.98	2783.25	3229.71
ENSMUSG00000067942	Zfp160	-0.428384	0.183427	0.0811218	0.999872	-0.11001	0.776061	0.33719	0.19227	-0.404095	0.130412	85.19	81.8285	120.265	90.7645	125.28	58.1318	51.676	88.8064	83.4057	70.8876	87.6682	66.4423	107.407	105.849	75.0467	96.6643	121.225	109.466	72.5283	78.3718	94.6242	100.224	98.8946	74.7802	96.7522	77.5973	80.3553	103.367	69.8526	99.0256	92.7376	68.2274	96.6582	75.5447	73.5007	123.951	112.408	96.7838
ENSMUSG00000022853	Ehhadh	-0.511524	0.184483	0.0295322	0.999872	-0.14051	0.819305	-0.278778	0.612121	-0.328845	0.451098	26.2123	29.5492	24.264	19.1083	31.0429	13.05	11.5825	15.3393	20.2196	21.2663	16.0163	17.7179	17.7532	18.1456	23.2287	17.3041	23.9546	20.8749	20.3731	11.6973	14.0184	19.1918	25.3576	16.8255	17.1332	15.9351	18.3669	11.5656	12.7005	22.915	25.2921	13.9743	22.6456	21.0822	12.2501	12.3415	14.8106	26.8844
ENSMUSG00000031897	Psmb10	0.356322	0.184483	-0.112028	0.999872	0.218993	0.532812	-0.368272	0.249333	-0.532338	0.0183295	95.8388	125.016	114.99	123.01	79.2702	137.618	158.592	146.934	131.427	126.18	155.948	167.213	106.075	102.825	135.799	173.041	87.8335	113.03	117.349	108.785	112.147	137.186	99.7399	165.451	131.019	119.86	182.139	121.439	185.427	168.589	98.1026	151.251	101.629	141.427	176.752	84.244	82.4075	116.499
ENSMUSG00000039840	5430411K18Rik	-0.295302	0.184483	-0.0759259	0.999872	-0.0988686	0.788668	-0.317057	0.157344	-0.214155	0.233945	340.76	347.771	367.125	255.574	326.504	251.509	280.654	278.529	274.228	226.84	247.831	255.803	342.636	381.814	289.466	230.92	312.861	371.675	276.259	237.455	337.318	331.236	267.1	265.47	284.21	338.102	251.78	331.065	250.199	219.329	347.191	269.622	323.115	281.975	274.753	285.464	274.945	198.944
ENSMUSG00000049606	Zfp644	-0.281356	0.184483	0.0402707	0.999872	-0.225498	0.0464518	-0.0561054	0.891923	0.222413	0.0455555	550.459	437.555	497.94	588.775	575.402	421.159	425.881	419.812	490.325	395.553	368.375	373.184	591.181	520.93	435.092	446.923	534.986	528.491	387.904	483.098	523.938	515.335	487.711	481.397	510.972	448.263	412.491	464.069	400.065	437.84	574.82	415.941	559.513	448.876	407.754	548.391	558.624	424.773
ENSMUSG00000059183	Mtfmt	-0.416139	0.184483	-0.227313	0.999872	-0.10774	0.831283	0.348913	0.277959	-0.437487	0.143613	76.1796	45.4603	72.792	57.3249	61.5314	39.15	45.4392	47.6325	49.2852	41.1148	51.4208	50.9391	85.2153	77.8749	63.4323	37.5917	66.0566	71.2801	49.7104	40.9405	67.4635	73.2131	55.7867	53.2809	41.3212	67.8976	39.795	57.1051	52.0719	53.1955	50.5841	42.7449	55.2333	47.435	49.0005	71.9025	77.4706	68.1071
ENSMUSG00000063856	Gpx1	0.430306	0.185099	0.295212	0.924709	0.707157	0.00167489	-0.156025	0.703037	0.0271033	0.925946	138.434	173.886	112.88	194.666	105.324	242.018	160.374	176.805	184.504	275.044	225.914	188.253	132.261	96.7766	153.667	309.087	161.149	101.32	216.77	334.542	120.033	109.464	126.788	199.102	119.932	193.3	267.851	184.327	257.819	304.442	130.292	242.495	144.159	226.634	246.752	159.366	163.296	182.814
ENSMUSG00000087174	5530601H04Rik	-0.490143	0.185099	-0.257102	0.932988	0.106225	0.833947	0.101889	0.822866	-0.566637	0.092936	41.7759	23.8667	54.8578	50.1593	58.2054	26.1	22.2741	35.5226	32.8568	29.7728	44.6771	45.4022	67.0182	58.9732	58.9652	37.5917	49.361	58.0424	40.7462	31.5827	70.092	56.1537	38.8816	39.2596	47.3683	54.0409	45.1521	66.5021	52.0719	59.7427	56.7155	50.9651	48.0529	57.9762	43.7504	69.7562	64.5589	41.2227
ENSMUSG00000030249	Abcc9	0.538383	0.185308	0.0965985	0.999872	0.00937714	0.990624	0.327113	0.504429	1.34468	4.05516e-09	59.7969	63.6444	28.4838	32.2453	24.9452	58.1318	119.389	95.265	61.9224	34.026	69.966	68.6571	23.0791	16.6335	53.6048	77.5701	16.6956	18.3292	87.197	78.3718	28.0368	30.5647	84.5253	56.0851	56.4388	35.3345	70.4066	36.8653	63.5023	54.8323	40.6206	87.9558	23.198	60.6114	42.0004	50.4391	64.5589	84.2377
ENSMUSG00000048490	Nrip1	-0.408676	0.185449	-0.133936	0.999872	-0.312722	0.0292237	-0.384125	0.00241143	0.53317	0.00361462	572.575	355.727	329.147	332.007	396.351	363.027	198.685	278.529	299.502	282.133	283.236	274.628	333.76	288.818	326.989	272.689	258.419	262.718	302.337	279.565	319.795	308.49	282.315	286.034	285.217	240.413	257.902	202.398	240.039	253.702	384.746	364.154	361.226	346.1	365.753	270.439	276.844	281.39
ENSMUSG00000027709	Mccc1	-0.429433	0.185927	-0.11748	0.999872	-0.316829	0.181299	-0.417043	0.190486	-0.50137	0.0495674	64.7117	85.2381	105.496	59.7135	99.7806	45.0818	63.2585	62.9718	66.9773	51.0391	62.3793	49.8317	85.2153	102.825	79.5137	54.8958	74.0415	94.7007	57.0447	60.8259	91.9957	89.5616	95.5136	71.9759	79.619	61.6621	74.9983	70.8392	76.2028	58.9243	92.7376	55.8972	107.153	71.1526	64.7506	59.0245	68.3564	48.3919
ENSMUSG00000047036	Zfp445	-0.361607	0.186713	-0.00448988	0.999872	-0.088892	0.782108	-0.0410651	0.928737	0.251186	0.193191	287.516	220.482	267.959	171.975	308.211	196.936	204.922	170.347	192.086	187.143	169.436	200.434	252.983	291.086	233.181	184.378	260.597	266.791	215.955	222.248	248.827	258.023	240.052	201.906	232.81	252.884	187.496	255.889	220.988	200.506	277.446	178.378	263.463	195.889	197.752	253.269	244.564	206.114
ENSMUSG00000049686	Orai1	0.383628	0.186713	0.200273	0.999872	0.444336	0.0160375	0.443395	0.176192	0.69266	4.57033e-05	100.754	111.378	105.496	93.153	73.1725	170.836	115.825	111.412	114.999	143.193	112.957	126.24	93.648	70.3143	73.2598	121.129	102.351	88.591	108.385	153.234	77.9773	82.4536	73.537	95.3447	77.6033	107.389	130.864	125.776	110.494	98.2072	58.2484	87.9558	69.0416	97.5054	119.001	95.5123	93.4205	155.929
ENSMUSG00000092187	Gm20457	-0.561763	0.188366	-0.100406	0.999872	-0.365327	0.463414	-0.0055624	0.995869	-0.565052	0.295391	36.0419	20.4571	16.8793	34.6338	5.54337	11.8636	4.45482	12.11	7.58234	14.1775	12.6445	8.85897	4.88212	15.1213	8.04071	2.98347	9.43666	5.09143	17.9283	5.84864	8.7615	14.9269	2.53576	20.5645	5.03918	8.31399	3.06116	7.95134	5.08019	4.91036	4.59856	4.9321	6.62799	9.66269	1.75002	8.58538	5.31661	5.37688
ENSMUSG00000029176	Anapc4	-0.296785	0.1893	-0.0346281	0.999872	0.0184421	0.964408	0.253551	0.261224	-0.0152809	0.948784	228.539	246.622	282.728	257.962	289.364	192.191	186.212	218.787	237.58	212.663	232.658	204.864	248.988	269.16	236.754	211.826	251.886	265.773	200.471	237.455	252.331	245.939	246.814	253.318	238.857	267.433	238.005	287.694	195.587	270.888	264.417	223.589	242.474	237.175	224.002	333.757	337.985	243.752
ENSMUSG00000014353	Tmem87b	-0.283925	0.189523	-0.0598559	0.999872	-0.214599	0.315847	0.165144	0.581558	0.471792	1.11356e-05	425.95	396.641	398.774	410.829	435.154	365.4	308.274	273.685	374.062	358.691	312.74	280.165	370.154	404.496	321.629	294.17	378.192	350.8	304.782	292.432	348.708	366.065	321.196	303.794	321.499	326.324	290.81	318.054	215.908	275.798	354.089	325.519	392.709	335.559	273.003	436.781	464.444	349.497
ENSMUSG00000024952	Rps6ka4	0.342141	0.189523	-0.0855414	0.999872	0.147276	0.685199	-0.166448	0.560602	-0.240291	0.214483	99.9345	169.34	128.705	127.787	116.965	163.718	167.501	159.044	160.493	182.89	155.948	177.179	130.93	117.946	157.241	130.676	105.981	130.341	165.43	159.083	95.5003	115.861	108.192	174.799	139.081	133.024	145.405	140.233	144.785	151.403	133.358	143.853	122.066	143.184	176.752	118.586	128.358	116.499
ENSMUSG00000038880	Mrps34	0.46527	0.189523	0.0799677	0.999872	-0.110784	0.860986	-0.271046	0.633217	0.091647	0.83627	36.0419	23.8667	16.8793	29.8567	31.0429	48.6409	47.2211	43.5959	37.9117	32.6083	34.5615	44.2949	22.1915	17.3895	28.5892	36.3983	28.31	25.9663	38.3015	28.0735	26.2845	42.6484	27.0481	36.4553	22.1724	17.3208	33.6727	25.2997	25.4009	40.1013	19.9271	29.5926	17.1223	40.4076	63.0006	20.3903	25.8235	26.8844
ENSMUSG00000051359	Ncald	-0.487622	0.189523	-0.280175	0.840516	-0.762092	0.000173615	-0.630045	0.0350401	-0.684648	0.00568307	66.3499	60.2349	59.0776	48.9651	48.7816	17.7955	49.894	47.6325	40.4391	21.2663	74.1808	93.0192	87.4344	95.2645	49.1377	57.2825	63.153	69.2435	72.5283	49.1286	102.51	78.8995	81.1443	64.4979	73.572	44.3413	54.3355	36.1425	43.1816	43.3748	69.7448	55.0752	70.6986	43.9213	59.5006	37.0244	50.5078	28.6767
ENSMUSG00000089235	SCARNA17	0.496198	0.189523	0.0100427	0.999872	-0.195153	0.544059	-0.230005	0.518768	-0.656995	0.0254644	69.6265	69.327	85.4515	63.2963	75.9442	72.3682	226.305	96.8797	78.3508	107.749	68.2801	59.7981	70.1251	91.4841	52.7113	62.0561	76.945	71.2801	71.7134	66.6745	94.6242	74.6347	63.394	77.5844	104.815	72.7474	65.8149	74.4535	72.3927	73.6554	75.8762	71.5155	53.0239	77.3016	70.0006	56.8781	74.4326	50.1842
ENSMUSG00000088119	U6	-0.560451	0.190029	-0.265992	0.974432	-0.130506	0.855334	0.0803293	0.925639	0.782533	0.0400481	21.2975	11.3651	48.528	9.55416	40.4666	14.2364	13.3645	4.84398	10.1098	18.4308	12.6445	8.85897	38.6132	40.0716	8.93413	4.77355	17.4215	22.4023	11.4089	9.35782	29.7891	38.3836	9.29779	10.2823	5.03918	23.5563	4.59173	31.0825	5.08019	9.82072	32.9563	11.5082	30.3783	13.1764	21.0002	35.9513	35.6973	10.7538
ENSMUSG00000029518	Rab35	0.286538	0.190118	0.0771925	0.999872	0.0934872	0.783569	-0.133521	0.691028	-0.122624	0.507972	210.518	213.663	184.617	216.163	177.942	274.05	221.85	238.163	236.316	270.791	200.625	227.011	165.105	139.872	239.435	242.257	176.393	152.743	218.4	253.831	147.193	172.015	202.861	201.906	188.465	183.601	191.322	173.484	207.018	233.242	180.11	247.427	167.357	218.728	220.502	162.049	168.233	204.321
ENSMUSG00000026199	Ankzf1	-0.409471	0.190726	-0.296081	0.816962	-0.311577	0.206173	-0.21903	0.535753	-0.708924	0.00346799	126.966	103.422	128.705	95.5416	114.193	55.7591	97.1152	110.604	61.9224	77.9763	84.2964	122.918	123.385	156.506	85.7676	73.9899	90.7371	117.103	83.1223	72.5231	134.051	110.175	103.121	95.3447	123.964	110.16	83.4165	93.9704	90.1733	72.0186	121.862	80.5577	99.9722	92.2348	129.501	94.4391	107.472	91.4069
ENSMUSG00000035202	Lars2	0.416875	0.190955	-0.193638	0.999872	0.166973	0.804487	0.168156	0.827551	0.0403303	0.896911	1815.2	2211.64	1314.48	1785.43	1682.41	1818.7	4017.36	2224.2	2220.36	2207.44	2181.59	4181.44	879.67	1279.27	3143.92	1749.5	1254.35	1123.68	2170.96	2765.24	1004.07	947.505	2280.49	1774.16	2882.41	922.16	3540.99	1212.22	3285.61	2167.1	2344.5	1761.58	1343.83	2269.85	2719.53	977.66	985.092	5557.9
ENSMUSG00000052040	Klf13	0.289383	0.190955	-0.342532	0.523256	-0.111021	0.695153	-0.733558	0.000366526	0.238086	0.173014	1226.25	1635.43	1455.84	1338.78	1238.39	1511.43	1489.69	1826.18	1936.02	1779.28	1604.16	1507.13	1086.94	1072.86	1361.56	1099.11	691.78	925.623	1164.53	1115.92	732.461	887.087	841.027	933.817	932.247	714.31	920.643	749.595	934.754	708.728	1283.76	1871.73	1643.74	1427.44	2082.52	722.781	891.292	1152.44
ENSMUSG00000081651	Gm15530	-0.498022	0.190955	-0.0552046	0.999872	-0.244802	0.655857	0.198171	0.715479	0.16891	0.592704	76.9987	59.0984	136.089	75.239	131.932	48.6409	36.5296	60.5498	74.5597	80.8118	62.3793	40.9728	167.768	137.604	67.006	58.4759	126.306	137.978	68.4537	52.6378	156.831	116.572	56.632	52.3461	82.6425	103.232	55.1008	112.042	53.342	39.2829	104.234	58.3632	123.723	52.7056	68.2506	140.049	116.965	77.0685
ENSMUSG00000021009	Ptpn21	0.316012	0.191002	0.188093	0.833854	0.136672	0.670175	0.168317	0.380009	0.499776	0.0020047	215.433	245.486	237.365	191.083	235.593	346.418	297.582	252.695	228.734	309.07	219.171	183.824	218.364	194.309	183.15	204.069	243.175	239.297	224.104	252.661	177.858	211.11	180.039	182.277	196.528	207.157	174.486	273.237	228.608	179.228	200.804	194.818	199.944	197.646	182.002	240.391	227.095	215.075
ENSMUSG00000024833	Pola2	0.445944	0.191037	0.282058	0.727413	0.00989573	0.986184	0.126223	0.652809	0.532742	0.00194003	198.231	150.019	139.254	102.707	172.399	294.218	248.579	157.429	149.119	279.297	105.37	136.207	133.149	143.653	98.2754	137.836	191.637	176.164	129.573	146.216	211.152	233.145	135.241	150.495	131.019	201.614	169.129	193.001	156.216	157.131	140.256	128.235	140.292	116.831	122.501	138.976	129.877	170.268
ENSMUSG00000030096	Slc6a6	0.346281	0.191037	-0.00311415	0.999872	-0.212783	0.615961	-0.307139	0.292953	-0.486758	0.0304207	2708.06	2270.74	2330.4	2497.22	1651.37	2540	3304.59	3022.65	3648.37	2452.71	4537.67	5417.26	4483.12	3601.9	3650.48	3977.56	3669.41	4244.22	6160.83	3682.3	3031.48	2385.47	4644.67	4683.11	3982.96	2136	3987.92	2562.5	4087.01	3014.96	2630.37	4086.25	3330.01	4481.73	3881.54	2115.76	2638.18	3494.97
ENSMUSG00000040952	Rps19	0.337175	0.191747	0.0333124	0.999872	0.259514	0.414905	-0.267481	0.312441	0.042887	0.85912	131.062	171.613	126.595	139.73	144.128	173.209	233.433	152.586	178.185	187.143	187.138	191.575	137.587	130.8	171.535	252.998	150.261	106.92	170.319	163.762	130.546	122.259	170.741	166.386	140.089	130.945	184.435	147.461	222.258	221.785	179.344	221.123	146.368	172.172	150.501	137.366	123.801	154.137
ENSMUSG00000000282	Mnt	0.329295	0.193642	-0.0156208	0.999872	-0.00836997	0.98433	-0.442346	0.0590275	-0.121192	0.552309	139.253	175.022	156.134	124.204	145.791	195.75	184.43	237.355	163.02	168.712	136.56	220.367	138.475	147.433	164.388	131.869	156.068	169.036	186.618	152.065	113.899	119.416	103.121	114.975	104.815	108.082	120.15	113.487	128.275	91.66	103.468	147.963	137.531	127.372	178.502	112.146	104.054	105.745
ENSMUSG00000003154	Foxj2	0.253732	0.193642	-0.0967914	0.999872	-0.0080685	0.985937	-0.566078	0.000266467	-0.299091	0.0128479	330.111	426.19	366.07	340.367	374.177	486.409	457.956	430.307	410.71	426.743	422.325	452.915	378.587	313.768	393.995	396.204	293.262	402.223	403.388	322.845	332.937	358.247	273.862	340.25	326.539	289.604	361.982	286.248	417.845	287.256	325.731	420.873	309.859	318.869	386.754	222.147	253.299	240.167
ENSMUSG00000004996	Mri1	0.471988	0.193642	0.241487	0.986761	0.384705	0.275488	0.26302	0.539636	0.258858	0.570651	23.7549	25.0032	17.9343	20.3026	17.7388	36.7773	29.4018	26.6419	31.5931	36.8615	31.1897	21.0401	35.5064	24.9502	20.5485	29.238	30.4877	36.1492	36.6716	40.9405	33.2937	36.2511	27.0481	24.3036	33.2586	51.2696	40.5603	60.7193	31.7512	31.0989	25.2921	22.1945	19.3316	24.5959	28.0003	32.1952	29.2414	23.2998
ENSMUSG00000015189	Casd1	-0.342982	0.193642	0.041892	0.999872	0.0805014	0.787744	0.270559	0.200768	0.144578	0.402284	230.177	187.524	197.277	273.488	189.029	180.327	130.972	168.732	180.712	164.459	224.228	186.038	182.414	196.577	199.231	251.804	196.718	183.292	177.654	214.06	208.524	176.991	219.766	227.145	199.551	221.014	224.23	221.915	184.157	247.973	154.052	199.75	199.392	209.066	187.252	218.391	213.044	250.921
ENSMUSG00000020133	2310011J03Rik	0.474415	0.193642	-0.105844	0.999872	-0.189084	0.669425	-0.155451	0.762069	-0.909674	0.00356117	24.5741	37.5047	26.3739	25.0797	17.7388	43.8955	47.2211	43.5959	29.0656	32.6083	34.5615	47.617	29.7366	26.4624	33.9497	30.4313	28.31	28.512	30.1522	38.601	35.9221	24.8782	35.5006	36.4553	40.3134	27.7133	25.2545	27.4683	36.8314	32.7357	22.9928	31.2367	22.6456	23.7175	28.0003	19.8537	24.6843	26.8844
ENSMUSG00000026034	Clk1	-0.369337	0.193642	-0.184919	0.999872	-0.4092	0.00806971	0.0585083	0.907314	-0.487632	0.00114419	1349.12	1608.16	2119.41	1691.09	1747.82	947.905	1135.09	1236.02	1713.61	1307.17	1158.23	902.508	1820.59	2005.85	1335.65	1172.5	1445.26	1576.31	1062.66	810.621	1803.99	1672.53	1429.32	1276.87	1291.04	1203.45	1007.89	1132.7	1066.84	1176.85	1576.54	1244.53	1560.34	1219.26	1016.76	1648.93	1824.74	1324.5
ENSMUSG00000032060	Cryab	0.556749	0.193642	0.0915622	0.999872	0.0931957	0.906369	0.02482	0.980852	1.16911	0.000827275	6.55308	6.81905	4.21983	14.3312	3.88036	33.2182	9.80061	8.07331	15.1647	14.1775	15.1733	16.6106	3.99447	3.78034	15.188	22.6743	1.45179	3.05486	17.9283	25.734	4.38075	3.55403	17.7503	12.1518	12.094	5.54266	12.2446	9.39704	16.5106	13.9127	6.89784	23.0165	1.657	21.9607	17.5002	5.90245	3.79758	26.8844
ENSMUSG00000052397	Ezr	0.464086	0.193642	-0.0812398	0.999872	0.0411087	0.942611	0.168494	0.689254	-0.33395	0.274417	21.2975	40.9143	40.0884	34.6338	23.8365	35.5909	53.4579	55.7058	46.7578	45.3681	57.3215	66.4423	48.8212	59.7293	71.473	54.2991	53.7164	53.9692	64.3791	56.1469	44.6836	41.9376	64.2392	60.7589	49.3839	45.0341	61.2231	53.4908	48.2618	63.0163	51.3506	42.7449	41.4249	48.3135	52.5005	48.8293	44.8114	82.4454
ENSMUSG00000056536	Pign	-0.395874	0.193642	-0.0382579	0.999872	-0.024847	0.971126	0.399142	0.163393	0.29726	0.176371	90.1049	117.06	108.661	65.6848	106.987	67.6227	81.0778	58.1278	78.3508	70.8876	94.4119	77.516	115.396	146.677	92.9149	66.2329	128.484	134.414	105.125	76.0323	156.831	121.548	81.1443	80.3887	105.823	154.502	78.0595	150.353	81.283	73.6554	111.898	79.7357	111.019	82.5721	57.7505	140.049	137.472	118.291
ENSMUSG00000057367	Birc2	-0.332324	0.193685	-0.0569533	0.999872	-0.146511	0.487853	-0.0217106	0.968616	0.165116	0.384636	193.316	164.794	167.738	176.752	205.105	147.109	138.991	150.164	165.548	102.078	138.246	121.811	175.313	198.09	160.814	126.499	175.667	169.036	132.018	161.422	167.345	180.545	160.598	155.169	163.269	146.188	147.701	147.461	156.216	156.313	187.008	124.125	169.014	145.819	115.501	177.073	172.41	120.084
ENSMUSG00000030889	Vwa3a	-0.415672	0.193687	-0.390758	0.636901	-0.262829	0.54974	-0.941099	4.90906e-05	-1.06988	3.31676e-08	1680.87	1719.54	2217.52	1082.01	2327.66	879.096	1464.75	1508.09	1276.36	1266.05	1016.61	863.75	1156.62	1550.69	1083.71	397.398	905.919	1249.44	700.02	529.887	1251.14	1042.75	579.844	574.873	585.552	668.583	612.231	640.444	899.193	405.923	1126.65	669.944	876.552	590.303	701.756	347.708	549.89	313.651
ENSMUSG00000036435	Exoc1	-0.266192	0.194348	0.163176	0.999872	0.308108	0.0305579	0.371152	0.0691192	0.21507	0.250011	249.836	251.168	259.519	228.105	274.951	228.968	191.557	205.869	204.723	212.663	219.171	192.683	240.556	271.428	194.764	215.406	335.364	262.209	217.585	256.17	268.102	265.842	243.433	236.492	242.888	314.546	315.299	369.376	302.271	283.982	265.95	200.572	228.666	209.066	187.252	342.879	311.402	243.752
ENSMUSG00000023959	Clic5	0.36541	0.195963	0.103741	0.999872	0.127911	0.785714	-0.520356	0.0195924	0.0140774	0.950006	1512.94	1759.31	1564.5	2609.48	1724.54	2149.69	2122.28	2262.95	2833.27	2851.1	3226.02	2814.94	2093.1	1655.79	2866.07	3797.95	2270.6	1803.39	3105.68	3010.88	1700.61	1689.59	2541.68	2695.83	2378.49	1744.55	2907.33	1867.84	2613.76	3177	2275.52	2959.26	3105.21	3369.64	3269.03	1628.54	1604.86	2435.72
ENSMUSG00000030339	Ltbr	0.380422	0.195963	0.0325159	0.999872	0.506032	0.000769881	0.267408	0.422728	0.418046	0.0188591	172.837	229.575	188.837	220.94	139.139	294.218	212.941	238.163	212.305	328.918	234.344	274.628	141.138	137.604	189.403	179.605	184.378	186.347	208.621	247.982	125.289	152.823	139.467	181.342	134.042	194.686	218.873	224.083	227.338	211.964	107.3	152.895	119.856	166.901	203.002	172.781	143.169	213.283
ENSMUSG00000053600	Zfp472	-0.454132	0.195963	0.033733	0.999872	-0.0948022	0.849255	0.0473927	0.936097	-0.140551	0.737488	47.5098	44.3238	36.9235	44.188	48.7816	24.9136	19.6012	39.5592	32.8568	32.6083	48.0489	37.6506	39.5008	41.5837	33.9497	51.3156	40.6502	40.7315	39.9313	32.7524	41.179	38.3836	40.5722	48.6071	40.3134	46.4198	33.6727	37.5882	30.4811	45.0116	39.8542	25.4825	37.5586	28.9881	47.2504	32.7318	37.2163	43.015
ENSMUSG00000073393	B230354K17Rik	-0.465049	0.195963	-0.219264	0.999872	-0.359889	0.0644935	-0.181257	0.643887	-1.01113	7.29279e-05	63.8925	86.3746	142.419	101.513	115.856	64.0636	45.4392	75.0818	94.7792	56.7101	72.4949	88.5897	150.902	145.165	100.956	87.7139	76.945	131.359	85.5671	70.1837	123.537	115.861	108.192	108.431	100.784	103.232	81.1206	86.7419	71.1226	84.2945	122.628	80.5577	124.827	95.7485	91.0008	100.342	116.586	71.6917
ENSMUSG00000091833	Gm17317	-0.521178	0.195963	-0.0455394	0.999872	-0.375694	0.384652	-0.0247647	0.975695	-0.431575	0.314271	30.308	20.4571	40.0884	37.0224	39.9123	18.9818	8.01868	18.5686	26.5382	28.355	16.0163	18.8253	64.3553	60.4854	32.1629	23.271	50.0869	49.8961	27.7074	31.5827	58.702	41.2268	33.8101	36.4553	28.2194	42.9556	25.2545	36.8653	16.5106	15.5495	19.9271	21.3724	53.5763	25.4744	28.0003	33.8049	36.8365	30.469
ENSMUSG00000018381	Abi3	0.390054	0.196122	0.0758022	0.999872	0.17804	0.605223	-0.100609	0.814515	-0.0100908	0.970129	406.291	492.108	645.634	303.344	538.815	583.691	686.043	733.864	528.236	745.737	590.918	563.652	686.604	595.025	522.646	409.331	726.623	730.621	646.235	655.048	584.392	515.335	392.198	413.16	383.985	606.229	494.377	550.088	631.213	375.642	574.053	553.218	462.302	426.915	514.505	511.903	688.501	331.574
ENSMUSG00000028766	Alpl	-0.526971	0.196122	-0.27627	0.980116	-0.681727	0.0140396	-0.571351	0.276588	-0.605225	0.0012676	283.421	121.606	84.3965	155.255	110.313	78.3	90.8784	140.476	83.4057	38.2793	633.909	623.45	333.76	333.426	307.334	389.044	140.098	301.922	579.412	135.688	212.904	326.26	440.377	519.722	337.625	144.109	316.064	187.941	182.887	188.23	225.329	370.73	222.59	395.292	329.003	60.0976	84.686	265.259
ENSMUSG00000030879	Mrpl17	0.418107	0.196246	0.545413	0.0200391	0.514015	0.000120177	0.255834	0.333119	0.142038	0.532396	113.041	87.5111	75.9569	100.319	97.009	200.495	140.772	97.687	103.625	133.269	122.23	114.059	141.138	111.142	125.971	178.411	230.109	155.798	173.579	229.267	135.803	124.391	158.062	143.017	151.175	192.607	200.506	219.023	217.178	216.874	91.9711	116.726	93.8966	108.046	101.501	116.976	112.788	116.499
ENSMUSG00000024220	Zfp523	-0.47859	0.196517	-0.0999739	0.999872	-0.364798	0.326957	-0.0461864	0.949656	0.00480102	0.990753	63.0734	76.146	85.4515	41.7994	64.8574	33.2182	64.1495	54.0912	29.0656	29.7728	37.9334	64.2276	57.6978	61.9975	45.564	36.3983	43.5538	69.7527	49.7104	43.2799	72.7204	88.8508	43.9532	41.1291	45.3526	45.0341	40.5603	49.1537	48.2618	32.7357	66.6791	48.499	50.2623	25.4744	42.0004	54.1952	61.141	35.8458
ENSMUSG00000028030	Tbck	-0.336649	0.196517	-0.0773832	0.999872	-0.199361	0.453771	-0.161052	0.629223	-0.200482	0.281746	167.923	165.93	201.497	150.478	220.072	121.009	142.554	151.778	157.965	127.598	156.791	152.817	251.651	241.185	174.215	162.897	211.962	223.514	169.504	150.895	240.065	252.336	188.491	182.277	181.41	208.543	175.251	197.338	163.836	162.86	223.03	172.624	201.049	160.752	162.752	188.342	201.272	129.045
ENSMUSG00000039662	Icmt	0.315976	0.196517	0.161064	0.999872	0.114524	0.699623	-0.0275818	0.947604	0.369282	0.00439461	183.486	190.933	137.144	175.558	154.66	215.918	252.143	222.823	173.13	202.738	182.923	205.971	159.779	144.409	191.19	207.649	168.408	162.417	215.955	260.849	172.602	155.667	172.432	222.471	180.402	218.242	202.036	177.821	212.098	181.683	184.709	210.436	201.601	218.728	206.502	173.854	170.891	241.959
ENSMUSG00000028360	Slc44a5	0.539693	0.196595	0.418207	0.606907	0.354952	0.453771	0.841164	0.0094978	1.63646	1.00728e-10	25.3932	20.4571	10.5496	9.55416	18.8475	52.2	27.6199	17.7613	20.2196	42.5325	28.6608	15.5032	31.0681	18.1456	14.2946	21.481	63.153	33.6035	25.2627	43.2799	49.0644	45.4916	22.8218	16.8255	16.1254	46.4198	28.3157	67.225	48.2618	32.7357	35.2556	19.7284	23.198	13.1764	17.5002	57.4147	42.5329	48.3919
ENSMUSG00000067274	Rplp0	0.346712	0.196595	0.108922	0.999872	0.378224	0.152122	-0.165436	0.524755	0.0294236	0.888347	493.119	646.673	406.158	518.313	390.808	748.596	653.077	531.224	578.785	700.369	514.208	471.74	292.04	247.99	461.001	559.101	341.171	275.956	453.098	593.052	311.033	342.609	377.828	555.243	363.828	421.935	605.344	427.927	565.171	630.981	443.761	593.496	420.877	524.421	584.505	425.513	414.316	496.465
ENSMUSG00000052632	Asap2	0.395175	0.198021	0.226034	0.827157	0.321443	0.267344	0.262455	0.288257	0.372354	0.0138479	262.942	456.876	503.214	279.459	413.535	493.527	594.274	465.022	462.523	630.899	469.531	509.391	565.439	592.001	420.797	482.725	730.252	625.737	580.226	657.387	523.062	616.269	498.699	416.899	495.855	885.44	537.998	846.456	548.66	505.767	577.119	456.22	518.64	456.782	483.004	709.367	734.452	569.949
ENSMUSG00000056673	Kdm5d	-0.31423	0.198408	-0.0741497	0.999872	-0.285163	0.291579	0.254097	0.502474	-0.0268487	0.918957	156.455	175.022	171.958	125.398	160.203	112.705	115.825	129.98	130.163	134.686	98.6268	111.845	196.616	229.088	133.118	128.289	150.987	187.874	143.427	108.785	197.134	208.266	136.086	138.343	167.301	146.881	110.202	154.69	125.735	148.948	156.351	101.93	161.281	102.776	91.0008	189.415	178.866	121.876
ENSMUSG00000022433	Csnk1e	0.287674	0.198496	-0.0272476	0.999872	0.00545169	0.989344	-0.195168	0.249652	0.322546	0.0767611	480.832	534.159	461.016	434.714	489.479	627.586	735.937	561.095	467.578	586.949	386.92	504.962	433.621	407.52	402.036	398.591	444.975	439.9	428.65	382.501	429.313	474.819	392.198	335.576	425.306	439.949	410.96	418.53	474.997	346.18	464.454	528.557	447.389	422.523	493.505	390.635	415.835	435.527
ENSMUSG00000066000	2610305D13Rik	-0.423432	0.198496	0.122912	0.999872	-0.0144057	0.978516	0.214039	0.419703	-0.309173	0.190942	208.06	170.476	147.694	302.15	179.605	139.991	98.0061	142.898	171.866	151.699	266.377	149.495	252.983	223.796	242.115	311.474	268.582	213.331	218.4	255.001	247.95	241.674	221.456	245.84	222.732	207.85	247.954	231.312	153.676	333.086	179.344	189.064	239.712	237.175	182.002	298.878	214.184	229.413
ENSMUSG00000026628	Atf3	0.499039	0.198649	0.56678	0.205861	0.149128	0.822086	0.500731	0.316003	1.77509	0.000133621	23.7549	20.4571	5.27478	20.3026	19.9561	87.7909	116.716	14.532	7.58234	97.8249	8.42964	13.2885	8.43276	9.82887	8.93413	17.3041	57.3458	9.67373	14.6686	30.4129	12.2661	7.81887	11.8335	14.0213	6.04701	11.7782	8.41818	11.5656	19.0507	12.2759	9.19711	19.7284	8.83732	21.0822	8.75008	26.8293	12.1523	34.0535
ENSMUSG00000027018	Hat1	-0.40679	0.198649	0.0684512	0.999872	0.0854929	0.868506	0.416508	0.180174	-0.117158	0.709401	63.8925	62.5079	70.6821	93.153	73.1725	66.4364	43.6573	41.9812	56.8675	52.4568	50.5778	32.1138	63.4676	54.4368	49.1377	66.2329	43.5538	54.9875	39.9313	66.6745	69.2158	71.0807	54.9415	78.5192	48.3761	74.8259	49.7438	87.4648	62.2323	73.6554	56.7155	60.8293	63.5183	54.4625	50.7505	76.1952	58.4827	127.253
ENSMUSG00000033721	Vav3	-0.33937	0.198805	-0.109809	0.999872	0.0607822	0.889078	0.167916	0.54022	0.285785	0.125363	371.887	462.559	495.83	466.959	624.183	310.827	380.442	445.647	381.644	344.514	338.028	332.212	376.367	487.663	297.506	306.7	310.684	435.827	356.122	265.528	424.933	469.843	322.041	291.643	374.915	434.406	374.992	466.238	340.372	375.642	384.746	319.765	419.773	304.814	306.253	471.123	404.822	401.473
ENSMUSG00000059000	Zfp799	-0.469797	0.198805	-0.137466	0.999872	-0.282176	0.440901	0.235251	0.62713	-0.228242	0.6444	39.3185	28.4127	49.583	38.2166	57.651	21.3545	29.4018	25.8346	35.3842	29.7728	43.8341	34.3285	49.7089	47.6322	26.8024	27.4479	37.0207	52.9509	25.2627	33.9221	56.0736	58.2862	38.0364	41.1291	46.3604	49.8839	42.8562	31.8054	36.8314	30.2805	52.8834	23.8385	37.0063	26.3528	29.7503	45.0732	50.8876	41.2227
ENSMUSG00000032750	Gab3	-0.44861	0.199806	-0.164503	0.999872	-0.731078	4.0399e-05	-0.6467	0.00620435	-1.10784	1.12328e-05	104.849	136.381	120.265	68.0734	105.878	48.6409	57.0218	104.146	82.142	68.0521	87.6682	108.522	121.609	132.312	82.194	86.5205	73.3156	125.249	113.275	57.3167	161.212	147.137	136.086	117.779	141.097	90.7611	78.8248	64.3336	104.144	71.2002	101.935	89.5999	109.914	115.074	85.7508	61.7074	83.167	50.1842
ENSMUSG00000028957	Per3	-0.493393	0.199872	-0.195198	0.999872	-0.891022	3.69644e-06	-0.387248	0.328597	-1.0113	4.58251e-13	525.885	793.282	1026.47	425.16	857.005	334.555	612.984	721.754	294.448	304.817	495.663	726.436	1273.79	1428.21	635.216	494.659	693.231	1179.69	893.158	316.996	1302.83	1287.98	911.183	808.561	787.119	618.7	449.225	596.351	448.326	435.385	1089.86	753.79	882.628	635.103	630.006	758.196	911.799	353.081
ENSMUSG00000020359	Agxt2l2	-0.348983	0.200001	0.0812501	0.999872	-0.0190467	0.974698	-0.0164479	0.978334	-0.0638275	0.879974	100.754	95.4666	113.935	109.873	89.2482	71.1818	72.1682	75.0818	70.7685	99.2426	68.2801	66.4423	96.7548	102.069	80.4071	52.509	153.89	92.155	81.4925	73.6929	116.528	98.0913	92.9779	72.9107	80.6268	123.324	69.6413	116.379	74.9328	72.837	91.2047	52.6091	72.3556	65.0036	70.0006	90.1465	74.0528	68.1071
ENSMUSG00000037408	Cnnm4	0.482093	0.200001	0.180666	0.999872	0.181323	0.709747	0.208905	0.618214	0.59701	0.0360384	21.2975	23.8667	32.7037	28.6625	32.7059	56.9455	63.2585	36.3299	30.3294	31.1905	38.7763	34.3285	32.8434	27.9745	29.4826	28.0446	39.9243	31.0578	45.6358	53.8075	24.5322	19.1918	30.4291	26.1731	26.2037	29.099	22.9587	39.0339	30.4811	27.007	35.2556	40.2788	30.9306	37.7723	26.2502	35.9513	35.6973	53.7688
ENSMUSG00000029823	Luc7l2	-0.246079	0.200094	-0.00414058	0.999872	-0.252808	0.173586	0.196358	0.468226	0.729739	8.02367e-19	1363.86	1185.38	1354.56	1129.78	1499.48	1051.12	1095	1134.3	1153.78	1027.87	925.574	961.199	1216.09	1424.43	1138.21	983.947	1355.97	1179.69	984.429	1170.9	1328.24	1178.52	1417.49	1031.97	1340.42	1141.1	941.306	1190.53	937.294	1071.28	1183.36	954.362	1301.85	889.846	1165.51	1530.34	1416.88	1204.42
ENSMUSG00000032601	Prkar2a	0.328435	0.200094	0.115609	0.999872	0.0222817	0.957619	-0.539978	0.050086	-0.290264	0.0805521	181.848	186.387	127.65	200.637	146.345	224.223	196.012	222.016	236.316	202.738	182.08	207.079	147.795	136.092	225.14	221.97	178.571	140.014	226.549	229.267	169.097	143.583	180.039	186.95	187.457	159.351	179.078	166.255	194.317	191.504	194.672	230.165	223.142	218.728	252.002	96.5855	112.408	204.321
ENSMUSG00000060149	BC002059	-0.456984	0.200094	0.230664	0.999872	0.0482642	0.934034	0.0241189	0.972465	-0.454526	0.229214	49.9672	35.2317	51.6929	46.5765	34.3689	26.1	22.2741	28.2566	40.4391	28.355	30.3467	32.1138	54.591	58.9732	40.2036	63.2495	60.9753	62.1155	44.0059	42.1102	55.1974	53.3105	50.7152	30.8468	43.3369	60.2764	45.9173	42.6481	43.1816	53.1955	42.1534	49.321	51.9193	37.7723	17.5002	39.7074	51.6471	43.015
ENSMUSG00000025510	Cd151	0.338689	0.200882	0.00354641	0.999872	0.16055	0.70301	-0.148494	0.736442	-0.0687737	0.604895	774.083	916.025	713.151	1030.65	603.673	1137.72	941.75	913.898	1053.95	1190.91	1274.56	1053.11	624.024	567.807	821.94	980.367	646.774	623.701	1046.36	1072.64	502.91	568.645	804.681	1033.84	718.586	672.74	939.775	711.284	868.712	969.796	633.068	1076.84	717.48	1124.39	1032.51	581.659	649.386	1034.15
ENSMUSG00000055480	Zfp458	-0.512741	0.20178	0.0718253	0.999872	-0.164743	0.773702	0.278707	0.575162	-0.465502	0.179744	34.4037	22.7302	47.4731	21.4969	53.2163	24.9136	15.1464	24.2199	17.6921	26.9373	26.9748	28.7917	53.2595	68.8021	25.0156	24.4644	42.8279	80.4447	35.0418	42.1102	49.0644	52.5997	31.2744	32.7163	38.2977	51.2696	22.1934	48.4309	27.941	26.1886	48.2849	27.9486	43.6343	28.1097	19.2502	61.1708	47.09	37.6381
ENSMUSG00000026269	Rnpepl1	0.306826	0.202235	-0.105853	0.999872	0.0106467	0.983003	-0.570683	0.000188657	-0.437087	0.00157856	320.282	447.784	443.082	293.79	377.503	448.446	521.214	503.774	446.094	453.681	519.266	603.518	491.319	410.545	446.706	447.52	370.933	504.561	520.737	435.139	403.029	513.913	345.709	429.051	372.899	364.43	456.878	385.279	541.04	359.275	388.578	507.185	380.005	399.684	484.754	272.049	307.224	277.805
ENSMUSG00000028458	Tesk1	0.34366	0.202235	-0.0867221	0.999872	0.122449	0.757463	-0.20138	0.608858	-0.0636608	0.827319	98.2962	119.333	87.5614	90.7645	82.0419	136.432	120.28	113.834	107.416	146.028	85.1393	118.489	74.1195	74.8507	83.9808	78.7635	60.9753	80.9538	96.1611	87.7296	70.092	88.14	71.0013	71.9759	78.6111	72.7474	95.6611	78.7906	107.954	71.2002	60.5477	92.8879	64.0706	82.5721	112.001	68.1464	59.2422	71.6917
ENSMUSG00000038235	F11r	0.362173	0.202235	-0.0234079	0.999872	-0.00884405	0.988768	-0.00901751	0.988089	0.10937	0.474859	647.117	575.073	469.456	821.657	444.578	756.9	826.815	669.277	892.189	785.434	805.03	830.529	436.728	431.714	698.649	761.977	510.305	421.062	693.501	753.305	448.589	459.181	763.264	806.691	702.461	488.447	701.005	487.923	701.066	805.299	450.659	706.935	497.099	834.505	766.507	484.537	518.37	806.531
ENSMUSG00000042797	Aqp11	-0.533424	0.202235	-0.180369	0.999872	-0.458649	0.258262	-0.939439	0.0133991	-0.303577	0.535489	21.2975	19.3206	16.8793	11.9427	13.3041	8.30455	8.90965	10.4953	11.3735	5.67101	21.0741	15.5032	17.7532	16.6335	15.188	12.5306	7.25897	14.256	22.8179	14.0367	17.523	28.4323	12.6788	14.0213	15.1175	11.0853	12.2446	10.1199	12.7005	10.6391	13.0292	19.7284	17.6746	18.447	35.0003	7.51221	10.6332	5.37688
ENSMUSG00000045180	Shroom2	-0.353992	0.202235	-0.270467	0.819909	0.37687	0.273877	0.5232	0.00397446	0.675353	1.9965e-05	424.312	421.644	335.476	355.892	407.438	419.973	250.361	257.538	243.899	304.817	235.187	198.22	169.543	198.09	240.328	149.173	150.987	176.673	120.609	233.946	157.707	179.123	101.43	128.061	118.925	212.007	136.987	299.982	154.946	150.584	195.439	230.165	260.701	219.607	232.752	303.708	401.404	379.966
ENSMUSG00000051344	Plekhm3	-0.361267	0.202235	-0.203504	0.999872	-0.286027	0.210795	-0.175365	0.636736	-0.152404	0.544044	114.679	100.013	139.254	95.5416	126.389	91.35	99.7881	96.8797	78.3508	65.2166	107.056	90.8045	129.154	128.531	92.9149	79.9569	83.4781	128.304	91.2716	78.3718	129.67	117.283	119.181	103.757	135.05	117.782	99.4876	94.6932	100.334	79.3841	154.052	101.108	111.571	111.56	89.2508	119.659	115.446	89.6146
ENSMUSG00000074158	9830147E19Rik	-0.494583	0.202235	-0.0713018	0.999872	0.138314	0.805649	0.577785	0.0503125	-0.379432	0.287718	27.0315	29.5492	54.8578	47.7708	38.2492	23.7273	16.9283	30.6786	32.8568	17.013	20.2311	32.1138	42.6076	65.7779	22.3353	35.2049	36.2948	41.7498	26.8925	29.2432	35.9221	50.4673	28.7386	29.9121	31.2429	53.3481	29.081	53.4908	34.2913	31.0989	45.2191	27.1266	40.8726	41.2861	22.7502	65.4635	60.3815	43.015
ENSMUSG00000082078	Gm12098	-0.47119	0.202235	-0.226582	0.999872	-0.50311	0.237655	0.0439662	0.95793	0.163099	0.708482	72.0839	47.7333	48.528	29.8567	62.0857	29.6591	41.8753	29.8712	26.5382	43.9503	8.42964	14.3958	30.1804	35.5352	24.1221	10.1438	23.2287	25.4572	12.2239	8.1881	26.2845	34.8295	16.9051	11.217	20.1567	18.7065	9.94876	15.9027	12.7005	3.27357	35.2556	17.2624	23.7503	11.4195	33.2503	26.2927	37.2163	16.1306
ENSMUSG00000032878	Ccdc85a	-0.255016	0.20225	-0.303367	0.467646	-0.265303	0.146458	-0.488255	0.00310809	-0.370419	0.000294221	1730.01	1835.46	1911.58	1786.63	1971.22	1255.17	1615.32	1797.12	1578.39	1409.25	1709.53	1655.52	1960.39	2084.48	1792.19	1446.38	1300.08	1812.04	1556.51	1166.22	1775.08	1746.45	1244.21	1357.26	1470.43	1324.7	1181.61	1309.08	1162.09	1333.16	1857.05	1654.72	2073.46	1583.8	1702.77	1321.07	1538.4	1152.44
ENSMUSG00000092665	AC099934.1	0.484548	0.202676	-0.0590292	0.999872	0.338079	0.320275	0.00777538	0.993632	-0.267577	0.54517	26.2123	18.1841	21.0991	3.58281	37.1406	21.3545	235.215	83.1551	20.2196	53.8746	38.7763	170.535	9.76425	4.5364	67.006	44.1553	23.2287	11.2012	79.0477	65.5048	5.2569	0.710807	16.9051	18.695	27.2115	1.38567	79.5901	10.8427	137.165	96.5704	33.7228	26.3046	4.97099	42.1645	12.2501	14.4878	15.1903	51.9765
ENSMUSG00000020277	Pfkl	0.442213	0.203789	-0.228186	0.955985	-0.222989	0.305035	-0.608369	0.000188679	-0.0400332	0.889724	94.2005	179.568	194.112	138.535	143.019	164.905	344.803	175.191	202.196	212.663	166.064	169.428	150.458	106.605	203.698	134.256	124.854	100.81	136.092	162.592	152.45	154.245	157.217	164.516	153.191	119.86	140.813	119.993	167.646	126.851	173.979	198.928	167.909	203.795	192.502	106.781	129.497	143.383
ENSMUSG00000031652	N4bp1	0.276388	0.203789	0.0905344	0.999872	0.0641996	0.818027	-0.157575	0.334039	-0.00730447	0.970022	344.856	375.047	358.685	355.892	372.514	463.868	430.336	365.721	428.402	537.328	403.78	513.821	450.043	424.91	511.925	474.968	576.362	487.759	453.098	481.928	433.694	437.146	434.46	398.204	408.173	436.485	485.959	450.335	499.128	366.64	393.943	443.067	412.592	389.143	442.754	380.976	373.682	374.589
ENSMUSG00000050271	D8Ertd82e	0.333683	0.203789	-0.312446	0.548021	-0.463741	0.00428146	-1.33804	1.18909e-18	-1.54576	2.02919e-07	1146.79	1319.49	1548.68	954.221	1228.41	1354.83	1353.38	1904.49	1785.64	1613.4	1432.2	1318.88	1412.27	1385.87	1430.35	997.671	905.193	1397.6	1320.99	816.47	1286.19	1362.62	962.743	1151.61	1145.91	799.529	952.785	859.468	943.645	675.993	1293.73	1387.57	1318.97	1154.25	1709.77	477.025	591.283	448.073
ENSMUSG00000084803	5830444B04Rik	-0.524313	0.203789	-0.212827	0.999872	-0.147073	0.833338	0.230034	0.677954	-1.36356	0.00112624	22.9358	20.4571	25.319	9.55416	18.8475	9.49091	12.4735	12.9173	10.1098	9.92426	16.0163	23.2548	18.6408	18.9017	31.2694	7.16032	31.2136	12.7286	13.0388	17.5459	31.5414	25.589	12.6788	8.41277	19.1489	6.23549	15.3058	14.457	31.7512	16.3679	32.9563	18.0844	26.512	13.1764	15.7501	27.3659	28.8616	35.8458
ENSMUSG00000042787	Exog	-0.485961	0.204631	0.114303	0.999872	0.110507	0.857889	0.0878351	0.882119	-0.609544	0.0999679	33.5845	25.0032	37.9784	21.4969	24.3908	21.3545	16.9283	20.1833	15.1647	15.5953	20.2311	23.2548	27.5174	32.5109	28.5892	25.6578	30.4877	30.5486	30.9671	31.5827	40.3029	31.2755	20.2861	26.1731	28.2194	45.727	27.5504	38.311	21.5908	27.8254	27.5913	22.1945	27.0643	25.4744	22.7502	19.3171	29.2414	39.4304
ENSMUSG00000039990	2700050L05Rik	-0.328022	0.205225	0.0639838	0.999872	-0.0661502	0.868484	-0.151108	0.697815	-0.252017	0.227426	167.104	232.984	232.09	168.392	206.213	144.736	140.772	175.998	171.866	147.446	175.336	153.925	205.049	221.528	177.789	157.527	273.663	243.88	166.245	149.725	197.134	211.82	202.016	156.104	167.301	215.471	151.527	165.532	199.397	169.407	221.497	134.811	198.84	155.482	192.502	199.073	192.537	121.876
ENSMUSG00000025986	Slc39a10	0.35323	0.205302	0.07373	0.999872	0.123132	0.738209	0.248991	0.290234	0.651779	7.82422e-08	319.463	271.625	293.278	396.497	261.647	506.577	341.24	325.354	447.358	412.566	445.085	377.614	310.681	319.816	517.286	488.692	375.289	328.398	428.65	483.098	330.309	302.093	425.162	488.875	403.134	364.43	489.02	380.219	428.006	497.583	300.439	392.924	368.406	453.268	420.004	420.683	411.658	532.311
ENSMUSG00000032437	Stt3b	-0.40562	0.205302	-0.0197885	0.999872	-0.107814	0.707831	0.444869	0.0165533	0.725366	2.6417e-06	879.751	811.466	626.644	944.667	813.767	831.641	352.822	530.416	544.665	650.748	307.682	235.87	221.471	228.332	276.958	272.689	227.932	182.783	223.289	350.918	222.542	281.479	261.183	287.904	235.833	260.505	217.342	238.54	209.558	274.162	246.023	312.367	297.707	338.194	393.754	390.098	428.367	492.88
ENSMUSG00000044224	Dnajc21	0.303149	0.205302	-0.0188567	0.999872	-0.0898437	0.829634	-0.220427	0.351435	0.28396	0.105116	114.679	113.651	121.32	127.787	116.411	151.855	122.953	162.273	154.174	155.953	123.916	145.066	117.171	136.092	143.839	128.886	135.743	121.176	103.495	170.78	99.8811	114.44	137.776	113.105	161.254	117.089	114.793	131.559	129.545	97.3888	140.256	138.099	129.246	115.074	157.501	127.707	107.092	116.499
ENSMUSG00000062232	Rapgef2	-0.202316	0.205302	-0.120455	0.999872	-0.112969	0.589991	-0.622699	8.6344e-06	0.0265318	0.89874	2339.45	2604.88	2483.37	2253.59	2745.08	2078.51	2287.11	2174.95	2087.67	2123.79	2372.1	2184.84	2464.14	2888.18	2137.94	2320.54	1994.76	2666.38	2209.26	1808.4	2263.1	2458.68	1899.28	1942.41	2115.45	2100.67	2081.59	1950.97	2030.8	1778.37	2755.3	2423.31	2932.89	2233.84	2383.52	1465.95	1908.66	1674
ENSMUSG00000024735	Prpf19	0.3456	0.205757	0.218772	0.970389	0.398381	0.0542536	-0.135115	0.737987	-0.145902	0.555025	99.9345	128.425	107.606	99.1244	91.4656	155.414	109.589	144.512	121.317	157.37	151.733	126.24	101.637	101.313	117.037	159.317	137.194	103.356	140.982	183.647	98.1288	108.753	119.181	139.278	101.791	157.966	189.026	151.075	152.406	123.577	152.519	150.429	118.752	115.952	127.751	106.244	95.3193	116.499
ENSMUSG00000030697	Ppp4c	0.307659	0.205757	0.0914116	0.999872	0.23717	0.253301	-0.0925622	0.775797	-0.0874333	0.743146	133.519	153.429	129.76	117.038	118.628	188.632	179.084	152.586	140.273	161.624	139.089	133.992	116.727	109.63	136.692	159.317	132.839	124.74	130.388	134.519	130.546	140.029	118.335	131.8	122.956	156.58	147.701	138.787	148.595	183.32	132.592	130.701	118.199	141.427	152.251	118.049	116.586	127.253
ENSMUSG00000058624	Gda	0.448643	0.205757	0.257758	0.980116	0.151793	0.641929	-0.30371	0.179629	0.132034	0.403936	307.995	336.406	528.533	511.147	423.513	800.796	399.152	402.858	726.641	793.941	449.3	403.083	337.754	325.865	673.633	504.802	732.43	425.135	360.197	838.695	441.58	349.717	441.222	458.963	554.309	466.276	528.815	388.893	572.791	586.788	540.33	440.601	590.444	513.001	360.503	377.757	357.352	431.942
ENSMUSG00000000600	Krit1	-0.299583	0.205896	0.0612676	0.999872	0.116324	0.742297	0.367094	0.0552337	0.0148518	0.951648	253.932	271.625	312.267	250.797	292.136	217.105	193.339	196.989	261.591	236.765	197.254	183.824	284.939	293.354	225.14	232.114	301.247	273.41	204.546	244.473	292.634	272.95	233.29	236.492	185.442	284.061	221.934	288.417	240.039	311.808	254.454	195.64	224.247	234.54	236.252	348.781	337.985	261.675
ENSMUSG00000029544	Cabp1	0.470887	0.205975	0.100162	0.999872	0.0403014	0.96133	-0.0474968	0.948005	-0.45163	0.092936	36.8611	43.1873	72.792	28.6625	65.9661	62.8773	91.7694	66.2011	63.1862	102.078	64.0652	81.9455	91.8727	99.0448	86.661	40.5751	139.372	109.975	93.7163	90.0691	105.138	85.2968	47.3342	41.1291	53.4153	82.4471	74.233	60.7193	100.334	33.5541	62.0805	61.6513	71.2509	59.733	54.2505	78.3416	91.9014	25.0921
ENSMUSG00000035011	Zbtb7a	0.256604	0.205975	-0.140119	0.999872	-0.0305138	0.937639	-0.327379	0.115152	0.212878	0.19378	398.1	492.108	482.115	428.743	411.318	520.814	597.837	518.306	566.148	462.187	419.796	528.216	373.704	370.473	462.788	427.829	341.897	346.727	401.758	417.593	316.29	363.933	390.507	390.726	392.048	309.696	365.808	343.353	452.137	364.185	391.644	501.431	507.041	484.892	659.756	378.83	398.746	457.034
ENSMUSG00000058135	Gstm1	0.347397	0.205975	-0.0537117	0.999872	-0.0833569	0.888959	-0.92815	0.00205925	-0.855234	1.33398e-10	397.28	433.009	284.838	477.708	369.743	516.068	443.701	490.857	459.995	664.925	648.239	595.766	379.03	365.937	573.571	667.103	325.928	414.443	625.862	404.726	341.698	417.244	451.365	547.765	483.761	260.505	510.448	271.791	557.55	507.404	433.797	554.04	368.406	537.597	567.005	131.464	142.029	265.259
ENSMUSG00000041769	Ppp2r2d	-0.269642	0.20646	-0.118051	0.999872	-0.105819	0.833424	0.219245	0.464111	0.644831	2.363e-06	346.494	378.457	414.598	382.166	427.394	295.405	331.439	297.098	295.711	381.375	203.154	191.575	310.237	309.988	249.262	241.661	228.657	255.081	227.364	201.193	307.529	346.163	189.337	216.862	179.395	274.362	203.567	274.683	184.157	211.145	347.191	272.91	314.277	284.61	197.752	382.586	398.746	281.39
ENSMUSG00000033769	Exoc6b	-0.322598	0.206615	-0.045324	0.999872	-0.00365285	0.993362	0.00505453	0.992905	0.260999	0.0306068	620.904	656.901	763.789	654.46	874.744	625.214	421.426	630.525	552.247	561.43	471.217	473.955	769.156	833.942	514.606	471.388	667.825	762.188	539.48	514.68	664.998	667.447	509.688	487.941	534.153	654.727	542.59	630.325	556.28	501.675	783.288	506.363	740.678	475.229	547.755	714.196	798.251	535.895
ENSMUSG00000057666	Gapdh	0.361975	0.207086	0.150028	0.999872	0.483946	0.0114389	0.15273	0.729807	0.342017	0.0403192	235.911	330.724	226.816	289.013	213.42	449.632	282.436	326.162	289.393	375.704	295.037	293.454	170.874	142.141	257.303	342.502	232.287	168.017	237.958	370.804	165.592	192.629	239.207	279.491	239.865	290.297	309.942	320.222	322.592	383.008	252.921	289.35	204.915	331.167	330.753	237.708	226.716	363.835
ENSMUSG00000028344	Invs	-0.442887	0.20724	-0.0686733	0.999872	-0.201659	0.58645	0.0987299	0.810116	-0.859458	3.38541e-06	68.8073	82.965	119.21	106.29	114.193	68.8091	89.9875	78.3111	58.1313	35.4438	99.4697	80.8381	116.283	133.824	93.8083	97.8577	100.174	122.194	94.5313	81.881	134.927	137.186	98.0494	74.7802	103.807	108.082	82.6512	111.319	80.0129	89.2048	117.263	84.6678	102.734	86.9642	78.7507	111.61	126.08	94.9915
ENSMUSG00000061315	Naca	0.245202	0.20724	0.110585	0.999872	0.0896445	0.802083	-0.0608271	0.815177	-0.0279728	0.888688	333.388	290.946	263.739	286.625	316.526	351.164	360.841	372.179	332.359	374.286	317.797	375.399	355.951	259.331	347.538	412.912	340.446	305.486	362.642	393.029	300.519	280.058	398.96	296.316	355.766	295.147	401.011	314.439	372.124	379.734	335.695	383.882	307.097	331.167	336.003	328.391	309.883	385.343
ENSMUSG00000080538	U6atac	0.516294	0.20724	0.0479499	0.999872	0.0219646	0.973815	-0.140335	0.864532	-0.05818	0.902346	35.2228	35.2317	21.0991	21.4969	25.4995	28.4727	92.6603	48.4398	29.0656	38.2793	47.206	71.9792	10.6519	6.80461	61.6455	60.266	21.7769	15.7834	59.4895	72.5231	11.3899	4.26484	51.5604	34.5858	97.76	2.77133	68.876	17.3484	73.6627	53.1955	72.0441	39.4568	24.3026	42.1645	57.7505	10.7317	14.4308	82.4454
ENSMUSG00000048495	1110034B05Rik	-0.481046	0.207545	-0.037622	0.999872	0.188326	0.719367	0.728405	0.0307894	-0.25601	0.541349	30.308	25.0032	27.4289	34.6338	30.4885	27.2864	13.3645	19.3759	21.4833	12.7598	17.7022	13.2885	39.057	34.7791	22.3353	18.4975	34.1171	29.5303	15.4836	26.9037	31.5414	34.8295	34.6554	17.7603	24.188	47.1126	29.081	39.0339	20.3207	34.3725	31.4235	15.6183	25.4073	23.7175	10.5001	49.3659	45.9507	34.0535
ENSMUSG00000034235	Usp54	-0.370606	0.208572	-0.189615	0.974432	-0.307864	0.176689	-0.141711	0.691149	0.108711	0.6951	120.413	113.651	133.98	100.319	124.726	83.0455	116.716	62.9718	92.2518	87.9006	77.5527	79.7308	96.311	96.0205	91.1281	65.0396	77.6709	86.0453	77.4179	76.0323	107.766	119.416	92.1326	100.953	101.791	96.9966	74.233	94.6932	71.1226	78.5657	111.898	73.1595	95.0012	74.6663	87.5008	86.3904	83.9265	84.2377
ENSMUSG00000031523	Dlc1	0.293924	0.20896	0.080883	0.999872	0.157347	0.263464	-0.292547	0.0798723	0.216037	0.232518	3621.4	3106.08	2599.41	2988.06	2981.78	4371.75	4073.49	3125.18	3265.46	4257.51	3806.82	3642.15	3302.54	3260.92	3710.34	3862.99	3704.98	3729.99	3877.41	3671.78	3184.81	3222.8	2840.9	3162.27	3018.47	3304.12	3576.2	3325.83	3934.6	3285.03	3326.29	3630.03	3042.25	3301.13	3150.03	2402.83	2438.05	2760.13
ENSMUSG00000038296	Galntl4	0.387379	0.20896	0.203548	0.999872	0.402842	0.0776663	0.522189	0.000505094	0.88487	9.54026e-15	362.058	409.143	310.157	337.978	397.46	679.786	623.675	389.133	328.568	476.365	395.35	359.896	324.883	278.989	405.609	304.91	505.224	364.038	347.973	601.24	341.698	346.874	266.255	300.99	266.068	509.232	370.4	353.473	538.5	330.631	253.687	275.376	212.648	252.108	225.752	362.196	319.756	367.42
ENSMUSG00000006589	Aprt	0.514822	0.209167	0.528643	0.205861	0.560244	0.0492941	0.476148	0.224233	0.0546638	0.909393	20.4784	32.9587	18.9892	19.1083	13.8584	52.2	24.0561	26.6419	24.0107	53.8746	25.2889	21.0401	18.197	21.1699	16.0814	38.7851	30.4877	26.4755	29.3373	50.2983	23.656	21.3242	30.4291	24.3036	21.1645	38.7986	42.8562	28.1911	35.5613	51.5588	22.9928	30.4146	15.4653	23.7175	42.0004	31.6586	34.1782	53.7688
ENSMUSG00000039943	Plcb4	-0.257002	0.209167	-0.116268	0.999872	-0.0755666	0.753005	-0.31959	0.127982	-0.00550172	0.975689	5740.5	5772.32	6497.48	5424.37	6392.61	4716.98	4038.74	5282.36	5365.77	5251.35	3945.07	4198.05	4910.97	5886.74	4417.93	4200.12	4332.88	5101.62	3610.93	4144.35	4928.34	4340.9	4210.21	3639.92	4357.88	4109.19	3758.33	4105.78	4189.88	4375.13	5462.32	4195.58	4947.8	4270.03	4298.04	4151.03	4549.88	3378.47
ENSMUSG00000063281	Zfp35	-0.392611	0.209167	0.190617	0.999872	-0.131123	0.770036	-0.010275	0.985169	-0.464082	0.0739803	51.6055	71.6	58.0226	70.4619	56.5424	43.8955	37.4205	51.6692	42.9666	45.3681	53.9497	53.1538	43.0515	43.8519	58.0718	65.0396	43.5538	53.4601	61.9343	74.8626	44.6836	46.9132	75.2275	62.6284	62.4858	53.3481	48.2132	46.9852	62.2323	55.6507	52.8834	46.855	62.9659	57.0977	49.0005	52.5854	52.4066	48.3919
ENSMUSG00000020380	Rad50	-0.315983	0.209368	-0.0822746	0.999872	-0.0871439	0.788725	0.0875204	0.783906	-0.419174	0.0188031	160.55	175.022	173.013	146.895	172.399	149.482	135.427	139.668	131.427	92.1539	142.461	146.173	177.532	183.724	160.814	154.544	156.794	178.2	122.239	150.895	184.868	184.81	196.944	148.626	205.598	197.457	148.466	182.158	170.186	172.681	200.037	162.759	190.002	152.846	204.752	209.805	167.473	220.452
ENSMUSG00000051510	Mafg	0.363565	0.209368	0.0278953	0.999872	0.0937231	0.859712	-0.242685	0.317663	0.327243	0.174077	200.688	180.705	173.013	136.147	181.822	243.205	299.364	209.099	156.702	260.866	155.948	178.287	224.578	177.676	149.2	152.157	217.769	206.712	195.582	139.198	196.258	192.629	117.49	128.996	148.152	200.229	156.884	217.578	168.916	111.301	180.877	195.64	156.862	155.482	171.502	169.561	159.119	118.291
ENSMUSG00000036046	5031439G07Rik	0.303521	0.209545	-0.13446	0.999872	-0.0793155	0.815177	-0.408346	0.0333998	-0.164058	0.37415	164.646	169.34	196.222	127.787	152.443	219.477	210.268	218.787	175.658	194.232	220.014	295.668	239.224	198.09	239.435	229.727	186.555	199.075	239.588	221.079	190.125	199.026	196.099	197.233	209.63	189.143	208.159	150.353	228.608	172.681	178.577	218.657	191.107	208.187	259.002	157.22	157.979	136.214
ENSMUSG00000044367	Slc16a13	0.50327	0.210607	0.393192	0.490047	0.29823	0.227551	0.240871	0.446172	0.653007	0.0167305	80.2752	60.2349	50.6379	32.2453	68.1834	103.214	184.43	71.8524	64.4499	63.7988	72.4949	54.2612	61.6923	66.5339	58.0718	60.8627	101.626	112.012	66.8238	108.785	89.3673	68.2374	80.2991	68.2369	55.4309	86.6041	93.3653	97.5846	97.7936	85.1129	45.9856	61.6513	57.9949	61.4899	77.0007	80.4879	68.3564	64.5225
ENSMUSG00000018920	Cxcl16	0.474569	0.210808	0.0724727	0.999872	0.150072	0.718394	0.0665245	0.907314	0.146631	0.657846	23.7549	36.3682	24.264	39.4109	19.9561	32.0318	64.1495	37.1372	42.9666	42.5325	56.4786	52.0465	33.731	24.1942	41.9904	50.1222	45.7315	34.6218	57.8597	33.9221	42.0552	52.5997	63.394	57.0199	69.5406	59.5836	79.5901	52.768	66.0424	65.4714	55.1827	57.5412	43.6343	78.18	71.7507	57.9513	46.3305	78.8608
ENSMUSG00000042292	Mkl1	0.323191	0.210808	0.119955	0.999872	-0.0336493	0.957347	0.0861992	0.800142	0.264669	0.236042	97.4771	129.562	138.199	108.679	124.726	180.327	148.791	142.898	133.955	163.041	113.8	112.952	134.036	108.874	92.9149	116.355	123.402	137.469	123.869	122.821	151.574	156.377	94.6684	114.04	131.019	138.567	127.038	162.641	128.275	80.2025	111.898	109.328	126.484	108.925	147.001	135.22	142.409	111.122
ENSMUSG00000046791	2410016O06Rik	0.490579	0.210834	0.430237	0.476359	0.561389	0.0528878	-0.129544	0.845032	-0.61145	0.0753759	29.4889	25.0032	18.9892	23.8854	12.1954	36.7773	47.2211	34.7152	22.747	31.1905	25.2889	22.1474	20.4162	14.3653	21.4419	36.995	31.2136	21.8932	35.8567	33.9221	14.0184	19.1918	25.3576	23.3688	19.1489	29.099	34.438	28.1911	40.6415	35.1909	14.5621	25.4825	12.1513	25.4744	31.5003	18.7805	14.051	28.6767
ENSMUSG00000030022	Adamts9	0.430377	0.211036	0.396977	0.635892	0.303383	0.498367	1.12482	3.12332e-11	1.48675	2.11652e-16	3716.42	3485.67	2767.15	2509.16	3860.4	6548.73	4482.44	3015.38	3228.81	6416.74	2145.34	1808.34	3006.5	3040.15	1464.3	1853.93	5846.37	3284.99	2708	4023.86	3883.97	3731.74	1769.12	1774.16	2027.76	5126.27	2830.04	4655.87	3050.65	2043.53	2601.25	1875.84	2306.54	1864.9	1604.76	5775.81	4621.27	3995.02
ENSMUSG00000033364	Usp37	-0.272474	0.211036	-0.0122651	0.999872	-0.0187889	0.95602	0.117443	0.679422	-0.151699	0.425341	208.06	200.025	201.497	230.494	213.42	175.582	164.829	153.393	178.185	192.814	203.154	174.965	207.268	227.576	201.018	211.229	226.48	218.423	154.836	196.514	195.381	210.399	211.313	217.797	206.606	226.556	203.567	213.241	187.967	202.143	233.76	171.802	202.706	181.834	175.002	215.708	191.778	218.66
ENSMUSG00000022214	Dcaf11	-0.331185	0.211076	-0.302902	0.546854	-0.298164	0.212156	-0.208394	0.507427	-0.253666	0.218159	197.412	189.797	224.706	193.472	184.04	156.6	184.43	142.09	174.394	104.914	150.048	160.569	149.571	130.8	136.692	103.825	107.433	138.996	128.758	90.0691	173.478	154.245	163.979	157.973	157.222	105.311	148.466	100.476	144.785	153.039	141.789	113.438	117.095	130.007	113.751	119.122	132.536	87.8223
ENSMUSG00000054808	Actn4	0.273162	0.211619	0.213688	0.943148	0.26927	0.00636395	-0.0161638	0.973967	0.211944	0.106422	1952	2144.59	1793.43	2283.44	1702.92	2513.9	2347.69	2279.9	2083.88	2870.95	2483.37	2240.21	1886.28	1818.34	2132.58	2453.01	2432.48	1835.97	2433.37	3495.15	1861.82	2016.56	1943.24	2325.66	2038.85	2473.41	2468.06	2578.4	2467.7	2455.18	2061.69	2461.94	1953.6	2475.41	2611.02	1645.71	1931.83	2869.46
ENSMUSG00000041378	Cldn5	0.539926	0.21229	0.178057	0.999872	0.611515	0.0336391	1.06977	0.000165401	2.41438	1.12645e-16	339.941	313.676	158.244	361.864	166.855	1276.53	712.772	213.943	348.788	457.934	179.551	232.548	69.2374	58.9732	176.002	158.124	299.069	81.463	113.275	395.368	154.202	119.416	175.813	207.515	149.16	182.215	385.706	188.664	402.605	230.787	60.5477	136.455	59.0996	160.752	108.501	266.683	192.158	281.39
ENSMUSG00000030835	Nomo1	0.281619	0.212513	0.12379	0.999872	0.315335	0.0677373	0.118087	0.743212	0.102155	0.641319	138.434	150.019	140.309	145.701	143.573	198.123	192.448	180.842	144.064	168.712	221.699	235.87	173.981	152.726	197.444	221.373	188.007	166.999	260.776	256.17	151.574	182.677	196.944	196.298	176.371	231.406	246.423	228.42	254.009	193.141	182.409	192.352	169.566	207.309	197.752	178.683	157.979	265.259
ENSMUSG00000066829	Zfp810	-0.463732	0.212513	-0.136667	0.999872	-0.467663	0.198577	0.0274024	0.970415	0.414923	0.263523	37.6802	35.2317	40.0884	23.8854	40.4666	33.2182	17.8193	25.0273	20.2196	21.2663	21.0741	14.3958	28.8489	31.7548	23.2287	24.4644	23.2287	23.9297	17.1134	15.2065	33.2937	31.9863	43.9532	31.7816	39.3056	16.628	39.795	18.0712	15.2406	27.007	38.3213	18.9064	37.5586	19.3254	22.7502	28.9756	29.2414	28.6767
ENSMUSG00000036898	Zfp157	-0.387188	0.212807	-0.110861	0.999872	-0.0621367	0.887881	0.172135	0.684834	-0.0707071	0.836584	66.3499	64.7809	78.0668	89.5702	90.9112	56.9455	43.6573	66.2011	63.1862	55.2923	91.0401	64.2276	95.8672	99.8009	83.9808	69.8131	85.6558	90.6275	74.9731	80.7112	83.2342	94.5373	95.5136	72.9107	77.6033	88.6826	87.2429	80.9591	63.5023	85.9313	98.869	61.6513	88.3732	67.6389	59.5006	103.561	106.332	64.5225
ENSMUSG00000093337	Mir5109	0.525559	0.213158	-0.143528	0.999872	0.263537	0.641857	0.157224	0.845248	-0.308002	0.342297	49.9672	53.4159	34.8136	29.8567	40.4666	42.7091	173.738	56.5131	37.9117	66.6343	48.0489	97.4487	27.5174	24.9502	93.8083	36.995	42.102	25.9663	68.4537	64.335	18.3991	26.2998	53.251	33.6511	51.3996	20.0921	64.2843	23.854	105.414	44.1932	76.6426	46.855	32.5876	50.0703	36.7503	22	20.8867	154.137
ENSMUSG00000053617	Sh3pxd2a	0.262505	0.213529	-0.114505	0.999872	-0.242707	0.0767269	-0.358446	0.057414	1.12594	1.15893e-24	494.758	640.99	680.447	573.249	611.988	663.177	809.887	708.836	668.51	793.941	797.444	995.527	1048.77	946.596	953.271	839.547	866.721	886.419	916.79	870.278	813.067	823.114	729.454	729.107	740.759	705.304	684.934	647.673	665.504	551.597	980.259	990.531	988.123	760.718	981.759	742.635	911.799	655.979
ENSMUSG00000040943	Tet2	-0.375919	0.214845	-0.0611306	0.999872	-0.243389	0.521333	0.0537234	0.925639	0.412037	0.0035822	613.532	480.743	709.986	355.892	694.03	492.341	435.682	444.032	352.579	387.046	335.5	385.365	656.868	746.994	394.888	326.988	556.763	690.908	435.985	367.295	644.846	655.364	507.152	355.206	461.588	586.829	392.593	528.403	344.183	318.355	578.652	371.552	545.705	330.288	346.503	593.464	573.435	378.174
ENSMUSG00000019188	H13	0.318758	0.215195	0.0340215	0.999872	-0.0230441	0.959031	-0.0465485	0.884479	0.147208	0.39417	168.742	152.292	157.189	133.758	165.192	227.782	237.888	206.677	157.965	163.041	257.104	238.085	212.594	181.456	196.551	214.81	217.043	211.804	244.477	230.436	202.391	221.772	171.586	202.841	190.481	200.921	204.332	227.697	196.857	152.221	181.643	219.479	173.985	182.713	213.502	183.512	178.866	215.075
ENSMUSG00000026923	Notch1	0.24933	0.215195	-0.0919692	0.999872	0.144508	0.61176	-0.29265	0.103428	0.229119	0.134184	4630.57	4791.52	4901.33	4234.88	3763.39	5259.15	5850.97	4647	5077.64	5960.23	4525.03	4818.17	3567.5	3573.93	4177.6	3666.68	3699.9	4352.67	3991.5	3620.31	3613.24	4138.32	2971.91	3813.79	3199.88	4079.4	3843.28	4699.97	4282.6	3043.6	3487.24	5088.29	3827.67	4241.04	4877.3	3410.54	3626.31	3480.63
ENSMUSG00000028970	Abcb1b	-0.315205	0.215195	-0.156446	0.999872	-0.368563	0.064841	-0.896116	3.71655e-08	-0.641081	0.00101897	220.347	180.705	150.859	232.883	196.79	149.482	141.663	158.237	161.757	161.624	212.427	177.179	188.628	204.138	191.19	198.102	195.992	172.091	147.501	147.386	203.267	190.496	262.874	217.797	220.716	143.416	174.486	140.233	191.777	190.686	210.767	160.293	194.973	189.74	155.751	89.6099	95.3193	112.914
ENSMUSG00000038000	Acd	0.399057	0.215195	-0.0870763	0.999872	0.0737671	0.87622	-0.0704501	0.878798	-0.632007	0.0224866	51.6055	75.0095	77.0118	38.2166	65.4118	78.3	98.0061	83.9624	72.0322	96.4071	53.1067	58.6907	64.7991	53.6808	66.1125	61.4594	55.1681	57.0241	52.1552	50.2983	59.5782	63.2618	46.4889	48.6071	44.3447	55.4266	59.6925	52.768	58.4221	56.4691	53.6498	58.3632	53.5763	50.0703	71.7507	61.1708	60.0018	53.7688
ENSMUSG00000049327	Setd8	0.44787	0.215195	0.205594	0.999872	0.403521	0.179502	0.543099	0.0270325	0.232763	0.4721	29.4889	53.4159	52.7478	47.7708	32.1515	54.5727	49.0031	60.5498	89.7243	63.7988	58.1645	78.6234	66.1306	56.705	59.8586	83.537	84.204	45.3138	70.0835	108.785	36.7983	52.5997	63.394	54.2156	78.6111	97.6894	70.4066	92.5247	72.3927	66.2898	65.1462	64.9394	60.2043	55.3409	66.5006	81.0245	75.9516	132.63
ENSMUSG00000034765	Dusp5	0.428842	0.215478	0.617246	0.0984748	0.37716	0.446612	0.383908	0.534116	2.43099	1.32331e-07	8.19135	1.13651	6.32974	5.97135	7.20638	88.9773	16.0374	6.45865	1.26372	46.7858	3.37186	6.64423	3.99447	3.78034	4.46706	7.75701	36.2948	8.1463	8.96417	17.5459	8.7615	2.13242	3.38101	9.34752	4.03134	8.31399	9.94876	13.0113	7.62028	6.54714	7.66426	11.5082	2.76166	10.5411	1.75002	13.9512	9.11419	8.96146
ENSMUSG00000017747	Ghdc	0.451845	0.216218	0.0644642	0.999872	-0.268031	0.478309	-0.12029	0.825333	0.137556	0.731948	16.3827	30.6857	27.4289	38.2166	23.8365	34.4045	41.8753	37.1372	44.2303	43.9503	33.7186	43.1875	26.1859	24.1942	25.909	31.028	26.1323	32.5852	33.4119	38.601	30.6652	31.2755	28.7386	45.8029	41.3212	25.6348	27.5504	28.1911	33.0212	29.4621	17.6278	33.7027	28.169	30.7449	38.5004	30.0488	25.4438	23.2998
ENSMUSG00000037351	Actr1b	0.304246	0.216218	0.140794	0.999872	-0.00539713	0.989344	-0.0311303	0.935894	0.0360501	0.890591	123.689	169.34	129.76	132.564	131.932	182.7	200.467	165.503	149.119	164.459	103.685	140.636	112.289	118.703	114.357	127.692	126.306	124.74	151.576	127.5	113.023	126.524	133.55	153.299	132.026	139.259	135.456	133.727	132.085	120.304	130.292	114.26	134.217	120.344	148.751	135.756	114.687	148.76
ENSMUSG00000038116	Phf20	-0.27706	0.216784	-0.31272	0.260344	0.015356	0.96575	-0.323159	0.1091	0.0307501	0.899498	394.004	384.14	411.433	409.634	439.035	283.541	286	345.538	386.699	358.691	341.4	283.487	282.276	347.791	296.613	229.13	270.034	260.681	211.88	255.001	225.171	243.096	213.849	209.384	207.614	241.106	232.648	227.697	214.638	206.235	349.49	261.401	388.29	290.759	364.003	257.025	282.54	261.675
ENSMUSG00000018559	Ctdnep1	0.282085	0.216882	-0.0375503	0.999872	0.158181	0.591942	-0.16629	0.599095	-0.0564803	0.770744	207.241	219.346	180.398	195.86	180.714	288.286	225.414	221.209	248.953	231.094	244.459	264.662	185.965	148.945	231.394	258.368	167.682	167.508	215.14	233.946	178.735	177.702	212.159	224.341	209.63	191.222	231.117	190.832	271.79	257.794	176.278	208.792	195.526	234.54	273.003	194.244	156.081	198.944
[truncated: 36,740 more rows]
[truncated: 11 more columns]
