# Supplementary material for: Downregulation of TCF19 and ATAD2 causes endothelial cell cycle arrest at the transition from cardiac hypertrophy to heart failure
Source: Basic Res Cardiol. 2025 Sep 17;120(6):1209–24. doi: 10.1007/s00395-025-01139-4 (PMC12680863; doi:10.1007/s00395-025-01139-4)
Supplement: Supplementary file 8 — Supplementary file8 (XLSX 1226 KB) [file 395_2025_1139_MOESM8_ESM.xlsx]

## Sheet: TAC vs sham d7
ID	Term	Ontology Source	Term PValue	Term PValue Corrected with Bonferroni step down	Group PValue	Group PValue Corrected with Bonferroni step down	GOLevels	GOGroups	% Associated Genes	Nr. Genes	Associated Genes Found
GO:1903047	mitotic cell cycle process	GO_BiologicalProcess-EBI-UniProt-GOA-ACAP-ARAP_25.05.2022_00h00	6.02558e-44	1.18355e-40	1.0797e-21	8.11937e-19	[3, 4]	Group748	20.8605	160	[Abcb1b, Adamts1, Anln, Anxa1, Arhgef10, Atad5, Aurka, Aurkb, Bard1, Bcl2, Bcl7a, Birc5, Blm, Brca1, Brca2, Brip1, Bub1, Bub1b, Cables1, Calm2, Ccna2, Ccnb1, Ccnb2, Ccnd1, Ccne1, Ccne2, Ccnf, Ccsap, Cdc45, Cdc6, Cdc7, Cdca2, Cdca5, Cdca8, Cdk1, Cdkn1c, Cdkn2c, Cenpe, Cenpf, Cenph, Cenpk, Cep55, Chek1, Cit, Ckap2, Cks1b, Cks2, Clspn, Ctdsp1, Ctdsp2, Dlgap5, Dna2, Dscc1, Dsn1, Dtl, E2f1, E2f2, E2f3…
GO:0000278	mitotic cell cycle	GO_BiologicalProcess-EBI-UniProt-GOA-ACAP-ARAP_25.05.2022_00h00	1.20202e-40	2.35115e-37	1.0797e-21	8.11937e-19	[3]	Group748	18.716	172	[Abcb1b, Adamts1, Anln, Anxa1, Arhgef10, Atad5, Aurka, Aurkb, Bard1, Bcl2, Bcl7a, Birc5, Blm, Brca1, Brca2, Brip1, Bub1, Bub1b, Cables1, Calm2, Ccna2, Ccnb1, Ccnb2, Ccnd1, Ccne1, Ccne2, Ccnf, Ccsap, Cdc45, Cdc6, Cdc7, Cdca2, Cdca5, Cdca8, Cdk1, Cdkn1c, Cdkn2c, Cenpe, Cenpf, Cenph, Cenpk, Cep55, Chek1, Cit, Ckap2, Cks1b, Cks2, Clspn, Ctdsp1, Ctdsp2, Dlgap5, Dna2, Dscc1, Dsn1, Dtl, E2f1, E2f2, E2f3…
GO:0022402	cell cycle process	GO_BiologicalProcess-EBI-UniProt-GOA-ACAP-ARAP_25.05.2022_00h00	9.46829e-33	1.85105e-29	1.0797e-21	8.11937e-19	[2, 3]	Group748	15.3846	190	[Abcb1b, Adamts1, Ankle1, Anln, Anxa1, Arhgef10, Aspm, Atad5, Aurka, Aurkb, Bard1, Bcl2, Bcl2l11, Bcl7a, Bin1, Birc5, Blm, Brca1, Brca2, Brip1, Bub1, Bub1b, Cables1, Calm2, Ccna2, Ccnb1, Ccnb2, Ccnd1, Ccne1, Ccne2, Ccnf, Ccsap, Cdc45, Cdc6, Cdc7, Cdca2, Cdca5, Cdca8, Cdk1, Cdkn1c, Cdkn2c, Cenpe, Cenpf, Cenph, Cenpk, Cenpq, Cep55, Chek1, Cit, Ckap2, Cks1b, Cks2, Clspn, Ctdsp1, Ctdsp2, Cyp26b1, Dab…
GO:0016043	cellular component organization	GO_BiologicalProcess-EBI-UniProt-GOA-ACAP-ARAP_25.05.2022_00h00	6.25646e-30	1.22251e-26	6.25646e-30	4.80496e-27	[3]	Group378	9.13393	579	[Abcb1b, Abcb4, Abcb8, Abcg1, Ablim3, Acacb, Acta1, Adam10, Adamts1, Adamts12, Adamts17, Adamts4, Adamts5, Adamts6, Adamts9, Adamtsl1, Adamtsl2, Adamtsl3, Adgrl2, Adora2a, Aebp1, Agap2, Ahi1, Ahr, Aim2, Akap6, Amotl2, Ankle1, Ankrd1, Anln, Anxa1, Ap3s1, Apln, Aplnr, Apoe, Aqp1, Aqp11, Arap1, Arhgef10, Arl6, Armcx3, Arsb, Asf1b, Aspm, Atg13, Atp10a, Atp8b1, Atp8b2, Atpif1, Atxn10, Aurka, Aurkb, Av…
GO:0048519	negative regulation of biological process	GO_BiologicalProcess-EBI-UniProt-GOA-ACAP-ARAP_25.05.2022_00h00	2.18881e-28	4.27475e-25	1.14713e-13	8.43137e-11	[1, 2, 3]	Group512	9.30846	529	[A430033K04Rik, Aamdc, Abcg1, Acacb, Acer2, Acot11, Adam10, Adamts1, Adamts12, Adamts5, Adamts9, Adamtsl2, Adgrf5, Adora2a, Aebp1, Agap2, Ahi1, Ahr, Akap6, Aldh2, Alg13, Angptl4, Ankle1, Ankrd1, Anxa1, Apln, Aplnr, Apoe, Aqp1, Aqp11, Arap1, Arid5a, Arid5b, Aspm, Ass1, Atad5, Atg13, Atoh8, Atp8b1, Atpif1, Aurka, Aurkb, Avil, Bace2, Bard1, Bbs12, Bcl2, Bcl6b, Bcl7a, Bhlhb9, Bicc1, Bicra, Bin1, Birc…
GO:0048523	negative regulation of cellular process	GO_BiologicalProcess-EBI-UniProt-GOA-ACAP-ARAP_25.05.2022_00h00	4.9602e-28	9.68231e-25	1.14713e-13	8.43137e-11	[2, 3, 4]	Group512	9.59123	481	[A430033K04Rik, Aamdc, Abcg1, Acacb, Acer2, Adam10, Adamts12, Adamts9, Adamtsl2, Adgrf5, Adora2a, Aebp1, Agap2, Ahi1, Ahr, Akap6, Aldh2, Alg13, Angptl4, Ankle1, Ankrd1, Anxa1, Apln, Aplnr, Apoe, Aqp1, Aqp11, Arap1, Arid5a, Arid5b, Aspm, Ass1, Atad5, Atg13, Atoh8, Atp8b1, Atpif1, Aurka, Aurkb, Avil, Bace2, Bard1, Bbs12, Bcl2, Bcl6b, Bcl7a, Bhlhb9, Bicc1, Bicra, Bin1, Birc5, Blm, Bmp6, Bmpr2, Bnip3…
GO:0010564	regulation of cell cycle process	GO_BiologicalProcess-EBI-UniProt-GOA-ACAP-ARAP_25.05.2022_00h00	1.00392e-25	1.95865e-22	5.60336e-33	4.31459e-30	[3, 4, 5]	Group783	17.1233	125	[Adamts1, Anxa1, Atad5, Aurka, Aurkb, Bard1, Bcl2, Bcl7a, Bin1, Birc5, Blm, Brca1, Brca2, Bub1, Bub1b, Calm2, Ccnb1, Ccnd1, Ccnf, Ccsap, Cdc6, Cdc7, Cdca2, Cdca5, Cdca8, Cdk1, Cdkn1c, Cdkn2c, Cenpe, Cenpf, Chek1, Cit, Clspn, Ctdsp1, Ctdsp2, Dab2ip, Dna2, Dtl, E2f1, E2f7, E2f8, Ect2, Eif2ak4, Eme1, Ezh2, Fam107a, Fancd2, Fgfr2, Fhl1, Foxo4, Gen1, Haspin, Igf1, Igf1r, Igf2, Incenp, Jade1, Kif11, Ki…
GO:0140014	mitotic nuclear division	GO_BiologicalProcess-EBI-UniProt-GOA-ACAP-ARAP_25.05.2022_00h00	1.36674e-25	2.66513e-22	1.0797e-21	8.11937e-19	[4, 5, 7]	Group748	24.1379	77	[Arhgef10, Aurka, Aurkb, Bcl7a, Birc5, Bub1, Bub1b, Ccnb1, Ccsap, Cdc6, Cdca2, Cdca5, Cdca8, Cdkn1c, Cenpe, Cenpk, Chek1, Cit, Dscc1, Dsn1, Esco2, Espl1, Fgfr2, Flna, Gen1, Haspin, Igf1, Igf1r, Igf2, Incenp, Kif11, Kif14, Kif15, Kif18b, Kif20b, Kif22, Kif23, Kif2c, Kif4, Kifc1, Knstrn, Kntc1, Lrp5, Mad2l1, Mki67, Mybl2, Ncapd2, Ncapg, Ncapg2, Ncaph, Ndc80, Nek2, Nek6, Nsl1, Nuf2, Nusap1, Prc1, Ps…
GO:0000280	nuclear division	GO_BiologicalProcess-EBI-UniProt-GOA-ACAP-ARAP_25.05.2022_00h00	2.0841e-25	4.06191e-22	1.0797e-21	8.11937e-19	[6]	Group748	19.9593	98	[Ankle1, Arhgef10, Aspm, Aurka, Aurkb, Bcl2l11, Bcl7a, Birc5, Brca2, Brip1, Bub1, Bub1b, Ccnb1, Ccnb2, Ccne1, Ccne2, Ccsap, Cdc6, Cdca2, Cdca5, Cdca8, Cdkn1c, Cenpe, Cenpk, Chek1, Cit, Cks2, Cyp26b1, Dscc1, Dsn1, Eme1, Esco2, Espl1, Fanca, Fancd2, Fancm, Fgfr2, Fignl1, Flna, Gen1, Haspin, Igf1, Igf1r, Igf2, Incenp, Kif11, Kif14, Kif15, Kif18b, Kif20b, Kif22, Kif23, Kif2c, Kif4, Kifc1, Knstrn, Knt…
GO:0051726	regulation of cell cycle	GO_BiologicalProcess-EBI-UniProt-GOA-ACAP-ARAP_25.05.2022_00h00	2.12333e-25	4.13625e-22	5.60336e-33	4.31459e-30	[3, 4]	Group783	14.7301	161	[Adamts1, Anxa1, Aspm, Atad5, Aurka, Aurkb, Bard1, Bcl2, Bcl2l11, Bcl7a, Bin1, Birc5, Blm, Brca1, Brca2, Bub1, Bub1b, Cables1, Calm2, Casp3, Ccna2, Ccnb1, Ccnb2, Ccnd1, Ccne1, Ccne2, Ccnf, Ccsap, Cdc6, Cdc7, Cdca2, Cdca5, Cdca8, Cdk1, Cdk6, Cdkn1c, Cdkn2c, Cenpe, Cenpf, Chek1, Cit, Cited2, Cks1b, Cks2, Clspn, Ctdsp1, Ctdsp2, Dab2ip, Ddias, Dlgap5, Dna2, Dtl, E2f1, E2f2, E2f7, E2f8, Ect2, Eif2ak4,…
GO:0048522	positive regulation of cellular process	GO_BiologicalProcess-EBI-UniProt-GOA-ACAP-ARAP_25.05.2022_00h00	9.21033e-25	1.79325e-21	1.14713e-13	8.43137e-11	[2, 3, 4]	Group512	9.01054	530	[Aamdc, Abcb1b, Abcb4, Abcg1, Ablim3, Acer2, Adam10, Adam19, Adamts1, Adamts9, Adgrf5, Adgrl2, Adora2a, Aff1, Agap2, Ahi1, Ahr, Akap12, Akap6, Akap7, Ankle1, Ankrd1, Anln, Anxa1, Apln, Aplnr, Apoe, Aqp1, Aqp11, Arap1, Arhgef10, Arid3b, Arid5a, Arid5b, Armcx3, Arsb, Aspm, Ass1, Atad5, Atg13, Atoh8, Atp10a, Atpif1, Aurka, Aurkb, Avil, Bard1, Bcl2, Bcl2l11, Bcl7a, Bhlhb9, Bicra, Bin1, Birc5, Blm, Bm…
GO:0000070	mitotic sister chromatid segregation	GO_BiologicalProcess-EBI-UniProt-GOA-ACAP-ARAP_25.05.2022_00h00	1.30874e-24	2.54681e-21	1.0797e-21	8.11937e-19	[4, 5, 6, 7, 8]	Group748	29.8969	58	[Aurkb, Bcl7a, Birc5, Bub1, Bub1b, Ccnb1, Cdc6, Cdca5, Cdca8, Cenpe, Cenpk, Cit, Dscc1, Dsn1, Esco2, Espl1, Gen1, Haspin, Incenp, Kif11, Kif14, Kif18b, Kif22, Kif23, Kif2c, Kif4, Kifc1, Knstrn, Kntc1, Mad2l1, Ncapd2, Ncapg, Ncapg2, Ncaph, Ndc80, Nek2, Nek6, Nsl1, Nuf2, Nusap1, Prc1, Psrc1, Pttg1, Racgap1, Sgo1, Sgo2a, Smc2, Smc4, Spag5, Spc24, Spc25, Spdl1, Tacc3, Trip13, Ttk, Ube2c, Xrcc3, Zwilc…
GO:0048731	system development	GO_BiologicalProcess-EBI-UniProt-GOA-ACAP-ARAP_25.05.2022_00h00	1.77255e-24	3.4476e-21	5.24592e-15	3.87149e-12	[3, 4]	Group846	9.48843	447	[Abcb1b, Acacb, Adam10, Adam12, Adam19, Adam22, Adamts1, Adamts12, Adamts6, Adamts9, Adamtsl2, Adgrf5, Adgrl2, Adora2a, Ahi1, Ahr, Akap6, Aldh4a1, Aldh5a1, Amotl2, Ampd2, Angptl4, Ankle1, Ankrd1, Anln, Anxa1, Apln, Aplnr, Apoe, Apold1, Aqp1, Aqp11, Arhgef10, Arid5a, Arid5b, Arl6, Arsb, Aspm, Ass1, Atad5, Atoh8, Atp8b1, Atpif1, Atxn10, Aurka, Avil, Bace2, Bcl2, Bcl2l11, Bgn, Bhlhb9, Bicc1, Bin1, B…
GO:0048285	organelle fission	GO_BiologicalProcess-EBI-UniProt-GOA-ACAP-ARAP_25.05.2022_00h00	2.94514e-24	5.72535e-21	1.0797e-21	8.11937e-19	[5]	Group748	18.7845	102	[Ankle1, Arhgef10, Aspm, Aurka, Aurkb, Bcl2l11, Bcl7a, Birc5, Bnip3, Brca2, Brip1, Bub1, Bub1b, Ccnb1, Ccnb2, Ccne1, Ccne2, Ccsap, Cdc6, Cdca2, Cdca5, Cdca8, Cdkn1c, Cenpe, Cenpk, Chek1, Cit, Cks2, Cyp26b1, Dscc1, Dsn1, Eme1, Esco2, Espl1, Fanca, Fancd2, Fancm, Fgfr2, Fignl1, Flna, Gen1, Haspin, Igf1, Igf1r, Igf2, Incenp, Kif11, Kif14, Kif15, Kif18b, Kif20b, Kif22, Kif23, Kif2c, Kif4, Kifc1, Knst…
GO:0044772	mitotic cell cycle phase transition	GO_BiologicalProcess-EBI-UniProt-GOA-ACAP-ARAP_25.05.2022_00h00	4.48337e-24	8.71118e-21	1.64585e-22	1.24591e-19	[4, 5]	Group643	20.2222	91	[Abcb1b, Adamts1, Anxa1, Atad5, Aurkb, Bard1, Bcl2, Bcl7a, Birc5, Blm, Brca1, Brip1, Bub1, Bub1b, Cables1, Calm2, Ccna2, Ccnb1, Ccnb2, Ccnd1, Ccne1, Ccne2, Ccnf, Cdc6, Cdc7, Cdca5, Cdca8, Cdk1, Cdkn1c, Cdkn2c, Cenpe, Cenpf, Chek1, Cit, Cks1b, Cks2, Clspn, Ctdsp1, Ctdsp2, Dtl, E2f1, E2f2, E2f3, E2f7, Ezh2, Fam107a, Fbxl12, Fhl1, Foxm1, Foxo4, Gen1, Haspin, Incenp, Iqgap3, Jade1, Kif14, Kntc1, Lmnb…
GO:0048518	positive regulation of biological process	GO_BiologicalProcess-EBI-UniProt-GOA-ACAP-ARAP_25.05.2022_00h00	7.05724e-24	1.37052e-20	1.14713e-13	8.43137e-11	[1, 2, 3]	Group512	8.73016	572	[Aamdc, Abcb1b, Abcb4, Abcg1, Ablim3, Acacb, Acer2, Acta1, Adam10, Adam12, Adam19, Adamts1, Adamts9, Adgrf5, Adgrl2, Adora2a, Aff1, Agap2, Ahi1, Ahr, Aim2, Akap12, Akap6, Akap7, Angptl4, Ankle1, Ankrd1, Ankrd42, Anln, Anxa1, Apln, Aplnr, Apoe, Aqp1, Aqp11, Arap1, Arhgef10, Arid3b, Arid5a, Arid5b, Armcx3, Arsb, Aspm, Ass1, Atad5, Atg13, Atoh8, Atp10a, Atpif1, Aurka, Aurkb, Avil, Bard1, Bcl2, Bcl2l…
GO:0007275	multicellular organism development	GO_BiologicalProcess-EBI-UniProt-GOA-ACAP-ARAP_25.05.2022_00h00	8.05843e-24	1.56414e-20	5.24592e-15	3.87149e-12	[2, 3]	Group846	9.22602	478	[Abcb1b, Acacb, Adam10, Adam12, Adam19, Adam22, Adamts1, Adamts12, Adamts6, Adamts9, Adamtsl2, Adgrf5, Adgrl2, Adora2a, Ahi1, Ahr, Akap6, Aldh4a1, Aldh5a1, Amotl2, Ampd2, Angptl4, Ankle1, Ankrd1, Anln, Anxa1, Apln, Aplnr, Apoe, Apold1, Aqp1, Aqp11, Arhgef10, Arid5a, Arid5b, Arl6, Arsb, Asf1b, Aspm, Ass1, Atad5, Atoh8, Atp8b1, Atpif1, Atxn10, Aurka, Aurkb, Avil, Bace2, Bcl2, Bcl2l11, Bgn, Bhlhb9, …
GO:0042127	regulation of cell population proliferation	GO_BiologicalProcess-EBI-UniProt-GOA-ACAP-ARAP_25.05.2022_00h00	3.61422e-23	7.01158e-20	3.61422e-23	2.7468e-20	[3, 4]	Group210	12.1429	221	[Acer2, Adam10, Adamts1, Adora2a, Agap2, Ahr, Anxa1, Apln, Aplnr, Apoe, Aqp1, Aqp11, Aspm, Atad5, Atg13, Atoh8, Atpif1, Bcl2, Bcl6b, Bcl7a, Bicra, Birc5, Blm, Bmp6, Bmpr2, Brca2, Brip1, Casp3, Ccdc117, Ccna2, Ccnb1, Ccnd1, Ccne1, Cd109, Cd1d1, Cd200, Cd274, Cd276, Cd44, Cd46, Cd55, Cd59a, Cdc6, Cdc7, Cdca7, Cdca7l, Cdk1, Cdk6, Cdkn1c, Cdkn2c, Chek1, Chst11, Cip2a, Cited2, Cldn5, Clmn, Clu, Col18a…
GO:0044770	cell cycle phase transition	GO_BiologicalProcess-EBI-UniProt-GOA-ACAP-ARAP_25.05.2022_00h00	6.18086e-23	1.19847e-19	1.64585e-22	1.24591e-19	[3, 4]	Group643	18.315	100	[Abcb1b, Adamts1, Anxa1, Atad5, Aurkb, Bard1, Bcl2, Bcl7a, Birc5, Blm, Brca1, Brca2, Brip1, Bub1, Bub1b, Cables1, Calm2, Ccna2, Ccnb1, Ccnb2, Ccnd1, Ccne1, Ccne2, Ccnf, Cdc6, Cdc7, Cdca5, Cdca8, Cdk1, Cdkn1c, Cdkn2c, Cenpe, Cenpf, Chek1, Cit, Cks1b, Cks2, Clspn, Ctdsp1, Ctdsp2, Dna2, Dtl, E2f1, E2f2, E2f3, E2f7, Eif2ak4, Eme1, Ezh2, Fam107a, Fancd2, Fbxl12, Fhl1, Foxm1, Foxo4, Gen1, Haspin, Incen…
GO:0098813	nuclear chromosome segregation	GO_BiologicalProcess-EBI-UniProt-GOA-ACAP-ARAP_25.05.2022_00h00	1.14171e-22	2.21264e-19	1.0797e-21	8.11937e-19	[3, 4]	Group748	23.0032	72	[Ankle1, Aurkb, Bcl7a, Birc5, Brca2, Brip1, Bub1, Bub1b, Ccnb1, Ccne1, Ccne2, Cdc6, Cdca5, Cdca8, Cenpe, Cenpf, Cenpk, Cenpq, Cit, Dscc1, Dsn1, Ect2, Eme1, Esco2, Espl1, Fancd2, Fancm, Gen1, Haspin, Incenp, Kif11, Kif14, Kif18b, Kif22, Kif23, Kif2c, Kif4, Kifc1, Knl1, Knstrn, Kntc1, Mad2l1, Ncapd2, Ncapg, Ncapg2, Ncaph, Ndc80, Nek2, Nek6, Nsl1, Nuf2, Nusap1, Prc1, Psrc1, Pttg1, Racgap1, Rmi2, Sgo…
GO:0000819	sister chromatid segregation	GO_BiologicalProcess-EBI-UniProt-GOA-ACAP-ARAP_25.05.2022_00h00	1.45787e-22	2.82389e-19	1.0797e-21	8.11937e-19	[4, 5, 6]	Group748	26.6667	60	[Aurkb, Bcl7a, Birc5, Bub1, Bub1b, Ccnb1, Cdc6, Cdca5, Cdca8, Cenpe, Cenpk, Cit, Dscc1, Dsn1, Esco2, Espl1, Gen1, Haspin, Incenp, Kif11, Kif14, Kif18b, Kif22, Kif23, Kif2c, Kif4, Kifc1, Knstrn, Kntc1, Mad2l1, Ncapd2, Ncapg, Ncapg2, Ncaph, Ndc80, Nek2, Nek6, Nsl1, Nuf2, Nusap1, Prc1, Psrc1, Pttg1, Racgap1, Rmi2, Sgo1, Sgo2a, Smc2, Smc4, Spag5, Spc24, Spc25, Spdl1, Tacc3, Top2a, Trip13, Ttk, Ube2c,…
GO:0051128	regulation of cellular component organization	GO_BiologicalProcess-EBI-UniProt-GOA-ACAP-ARAP_25.05.2022_00h00	1.02221e-21	1.97899e-18	3.86914e-27	2.95989e-24	[3, 4]	Group389	10.832	276	[Abcb4, Abcg1, Adam10, Adamts1, Adgrl2, Aebp1, Ahi1, Ahr, Akap6, Ankrd1, Anln, Anxa1, Apln, Aplnr, Apoe, Aqp1, Arap1, Arhgef10, Arsb, Atp10a, Atp8b1, Atpif1, Aurka, Aurkb, Avil, Bcl2, Bcl2l11, Bcl7a, Bhlhb9, Bin1, Birc5, Bmp6, Bmpr2, Bnip3, Bub1, Bub1b, Calm2, Capg, Ccnb1, Ccnf, Ccsap, Cd44, Cda, Cdc6, Cdca2, Cdca5, Cdca8, Cdkn2c, Cenpe, Ch25h, Chek1, Chn1, Cit, Ckap2, Cldn5, Clu, Col16a1, Col5a1…
GO:0072359	circulatory system development	GO_BiologicalProcess-EBI-UniProt-GOA-ACAP-ARAP_25.05.2022_00h00	1.29423e-21	2.50433e-18	2.11403e-15	1.56438e-12	[4, 5]	Group649	13.3493	167	[Acacb, Adam10, Adam12, Adam19, Adamts1, Adamts6, Adamts9, Adgrf5, Ahi1, Ahr, Akap6, Amotl2, Angptl4, Ankrd1, Anxa1, Apln, Aplnr, Apoe, Apold1, Aqp1, Bicc1, Bmpr2, Brca1, Casp3, Ccna2, Ccnb1, Cd34, Cd59a, Cdk1, Cited2, Cldn5, Col15a1, Col18a1, Col1a1, Col1a2, Col3a1, Col4a1, Col4a2, Col4a3, Col5a1, Cpe, Cxcl10, Cxcr4, Cysltr1, Dab2ip, Dchs1, Dhrs3, Dipk2a, Dll4, Dync2h1, E2f2, E2f7, E2f8, Ecscr, …
GO:0051239	regulation of multicellular organismal process	GO_BiologicalProcess-EBI-UniProt-GOA-ACAP-ARAP_25.05.2022_00h00	1.7597e-21	3.40325e-18	3.57298e-28	2.7369e-25	[2, 3]	Group409	10.2975	315	[Acacb, Acot11, Adam10, Adam12, Adamts1, Adamts12, Adamts5, Adamts9, Adgrl2, Adora2a, Agap2, Ahi1, Ahr, Aim2, Akap12, Akap6, Ankle1, Ankrd42, Anxa1, Apln, Aplnr, Apoe, Apold1, Aqp1, Arid5a, Arsb, Aspm, Atad5, Atoh8, Bcl2, Bcl2l11, Bcl6b, Bcl7a, Bhlhb9, Bicra, Bin1, Bmp6, Bmpr2, Brca1, Brca2, Cadm1, Calm2, Casp4, Casz1, Ccna2, Ccnb1, Ccnd1, Ccsap, Cd109, Cd1d1, Cd200, Cd274, Cd276, Cd34, Cd44, Cd4…
GO:0050793	regulation of developmental process	GO_BiologicalProcess-EBI-UniProt-GOA-ACAP-ARAP_25.05.2022_00h00	1.00071e-20	1.93438e-17	3.20461e-23	2.43871e-20	[2, 3]	Group622	10.49	289	[A430033K04Rik, Aamdc, Abcg1, Acacb, Adam10, Adam12, Adamts1, Adamts12, Adamts9, Adgrl2, Agap2, Ahi1, Ahr, Akap6, Ankle1, Anxa1, Aplnr, Apoe, Apold1, Aqp1, Arap1, Aspm, Atad5, Atoh8, Aurka, Bbs12, Bcl2, Bcl2l11, Bcl6b, Bcl7a, Bhlhb9, Bicra, Bin1, Bmp6, Bmpr2, Bnip3, Brca1, Casz1, Ccna2, Ccnb1, Ccnd1, Ccne1, Ccsap, Cd109, Cd1d1, Cd276, Cd34, Cd44, Cd46, Cd59a, Cdk1, Cdk6, Cdkn1c, Cenpe, Cenpf, Chn…
GO:0051276	chromosome organization	GO_BiologicalProcess-EBI-UniProt-GOA-ACAP-ARAP_25.05.2022_00h00	1.51585e-20	2.92863e-17	6.25646e-30	4.80496e-27	[5]	Group378	13.9289	145	[Anxa1, Asf1b, Aurkb, Bcl7a, Bicra, Birc5, Blm, Brca1, Brca2, Brip1, Bub1, Bub1b, Cbx7, Ccnb1, Ccne1, Ccne2, Cdc45, Cdc6, Cdca5, Cdca8, Cdk1, Cdkn1c, Cecr2, Cenpe, Cenph, Cenpi, Cenpk, Cenpn, Cenpp, Chaf1a, Chaf1b, Chek1, Cit, Dlgap5, Dna2, Dscc1, Dsn1, Esco2, Espl1, Ezh1, Ezh2, Fancd2, Fancm, Gata3, Gen1, Gins2, H1f1, H1f10, H1f3, H1f5, H2bc11, H2bc12, H2bc3, H2bc8, H3c1, H3c13, H3c2, H3c3, H3c6…
GO:0045786	negative regulation of cell cycle	GO_BiologicalProcess-EBI-UniProt-GOA-ACAP-ARAP_25.05.2022_00h00	1.1761e-19	2.27106e-16	2.3471e-32	1.80492e-29	[3, 4, 5]	Group842	19.9468	75	[Aurkb, Bard1, Bcl2, Birc5, Blm, Brca1, Brca2, Bub1, Bub1b, Casp3, Ccnb1, Ccnd1, Ccnf, Cdc6, Cdca8, Cdk1, Cdk6, Cdkn1c, Cdkn2c, Cenpe, Chek1, Clspn, Ctdsp1, Ctdsp2, Dab2ip, Dna2, Dtl, E2f1, E2f7, E2f8, Eif2ak4, Eme1, Epm2a, Ezh2, Fam107a, Fancd2, Fgfr2, Fhl1, Foxo4, Gata3, Gen1, Haspin, Hexim1, Incenp, Jade1, Kifc1, Kntc1, Mad2l1, Nacc2, Ndc80, Nek2, Nr4a1, Nuf2, Orc1, Pbk, Pidd1, Pttg1, Rad51, R…
GO:0007346	regulation of mitotic cell cycle	GO_BiologicalProcess-EBI-UniProt-GOA-ACAP-ARAP_25.05.2022_00h00	2.27496e-19	4.39068e-16	1.64585e-22	1.24591e-19	[4, 5]	Group643	17.6238	89	[Adamts1, Anxa1, Atad5, Aurkb, Bard1, Bcl2, Bcl7a, Birc5, Blm, Brca1, Brca2, Bub1, Bub1b, Ccnb1, Ccnd1, Cdc6, Cdc7, Cdca2, Cdca5, Cdca8, Cdk1, Cdkn1c, Cdkn2c, Cenpe, Cenpf, Chek1, Cks1b, Cks2, Clspn, Ctdsp1, Ctdsp2, Dlgap5, Dtl, E2f1, E2f7, Eme1, Ezh2, Fam107a, Fancd2, Fgfr2, Fhl1, Foxo4, Gen1, Haspin, Igf1, Igf1r, Igf2, Incenp, Jade1, Kif14, Kif20b, Kntc1, Lmnb1, Lrp5, Mad2l1, Mki67, Myc, Nacc2,…
GO:0001944	vasculature development	GO_BiologicalProcess-EBI-UniProt-GOA-ACAP-ARAP_25.05.2022_00h00	7.75405e-19	1.49576e-15	5.24592e-15	3.87149e-12	[4, 5, 6]	Group846	14.652	120	[Adam10, Adam12, Adamts1, Adamts6, Adamts9, Adgrf5, Ahr, Amotl2, Angptl4, Anxa1, Apln, Aplnr, Apoe, Apold1, Aqp1, Bmpr2, Brca1, Ccna2, Cd34, Cd59a, Cited2, Cldn5, Col15a1, Col18a1, Col1a1, Col1a2, Col3a1, Col4a1, Col4a2, Col4a3, Col5a1, Cxcl10, Cxcr4, Cysltr1, Dab2ip, Dll4, Dync2h1, E2f2, E2f7, E2f8, Ecscr, Egln1, Emilin1, Epas1, Fbxw8, Fgfr2, Fkbp10, Flna, Flt1, Fn1, Foxm1, Foxo1, Foxo4, Gata2, …
GO:0010948	negative regulation of cell cycle process	GO_BiologicalProcess-EBI-UniProt-GOA-ACAP-ARAP_25.05.2022_00h00	1.00867e-18	1.94472e-15	2.3471e-32	1.80492e-29	[3, 4, 5, 6]	Group842	21.5488	64	[Aurkb, Bard1, Bcl2, Birc5, Blm, Brca1, Brca2, Bub1, Bub1b, Ccnb1, Ccnd1, Ccnf, Cdc6, Cdca8, Cdk1, Cenpe, Chek1, Clspn, Ctdsp1, Ctdsp2, Dab2ip, Dna2, Dtl, E2f1, E2f7, E2f8, Eif2ak4, Eme1, Ezh2, Fam107a, Fancd2, Fgfr2, Fhl1, Foxo4, Gen1, Haspin, Incenp, Jade1, Kifc1, Kntc1, Mad2l1, Nacc2, Ndc80, Nek2, Nuf2, Orc1, Pbk, Pidd1, Pttg1, Rad51, Rbbp8, Rgcc, Spc24, Spc25, Spdl1, Syf2, Thoc1, Ticrr, Trip1…
GO:0001568	blood vessel development	GO_BiologicalProcess-EBI-UniProt-GOA-ACAP-ARAP_25.05.2022_00h00	1.39429e-18	2.6868e-15	5.24592e-15	3.87149e-12	[3, 5, 6, 7]	Group846	14.7771	116	[Adam12, Adamts1, Adamts6, Adamts9, Adgrf5, Ahr, Amotl2, Angptl4, Anxa1, Apln, Aplnr, Apoe, Apold1, Aqp1, Bmpr2, Brca1, Ccna2, Cd34, Cd59a, Cited2, Cldn5, Col15a1, Col18a1, Col1a1, Col1a2, Col3a1, Col4a1, Col4a2, Col4a3, Col5a1, Cxcl10, Cxcr4, Cysltr1, Dab2ip, Dll4, Dync2h1, E2f2, E2f7, E2f8, Ecscr, Egln1, Emilin1, Epas1, Fbxw8, Fgfr2, Fkbp10, Flna, Flt1, Fn1, Foxm1, Foxo1, Foxo4, Gata2, Gli3, Hd…
GO:0045787	positive regulation of cell cycle	GO_BiologicalProcess-EBI-UniProt-GOA-ACAP-ARAP_25.05.2022_00h00	2.32591e-18	4.4797e-15	1.94045e-24	1.47862e-21	[3, 4, 5]	Group606	19.5122	72	[Adamts1, Anxa1, Atad5, Aurkb, Bard1, Bcl2l11, Birc5, Brca1, Brca2, Ccnb1, Ccnd1, Cdc6, Cdc7, Cdca5, Cdca8, Cdk1, Cenpe, Chek1, Cit, Cited2, Cks1b, Cks2, Dtl, E2f7, E2f8, Ect2, Ezh2, Fgfr2, Gdpd5, Gen1, Igf1, Igf1r, Igf2, Incenp, Kif14, Kif20b, Kif23, Lmnb1, Lrp5, Mad2l1, Myc, Ncapd2, Ncapg, Ncapg2, Ncaph, Ndc80, Nusap1, Orc1, Pbk, Pim1, Pkp4, Plk4, Psrc1, Racgap1, Rad51ap1, Rara, Rgcc, Rrm2, Sgo…
GO:1901990	regulation of mitotic cell cycle phase transition	GO_BiologicalProcess-EBI-UniProt-GOA-ACAP-ARAP_25.05.2022_00h00	3.30874e-18	6.36932e-15	1.94045e-24	1.47862e-21	[5, 6, 7]	Group606	20.178	68	[Adamts1, Anxa1, Atad5, Aurkb, Bard1, Bcl2, Bcl7a, Birc5, Blm, Brca1, Bub1, Bub1b, Ccnb1, Ccnd1, Cdc6, Cdc7, Cdca5, Cdca8, Cdk1, Cdkn1c, Cdkn2c, Cenpe, Cenpf, Chek1, Clspn, Ctdsp1, Ctdsp2, Dtl, E2f1, E2f7, Ezh2, Fam107a, Fhl1, Foxo4, Gen1, Haspin, Incenp, Jade1, Kif14, Kntc1, Lmnb1, Mad2l1, Nacc2, Ndc80, Nek6, Nuf2, Orc1, Pidd1, Pkia, Rbbp8, Rgcc, Rrm2, Spc24, Spc25, Spdl1, Stil, Stox1, Syf2, Tcf…
GO:0045595	regulation of cell differentiation	GO_BiologicalProcess-EBI-UniProt-GOA-ACAP-ARAP_25.05.2022_00h00	6.92318e-18	1.33202e-14	4.59528e-22	3.46943e-19	[3, 4]	Group578	11.409	200	[A430033K04Rik, Aamdc, Abcg1, Adamts12, Adamts9, Ahi1, Ahr, Akap6, Ankle1, Anxa1, Apoe, Apold1, Aspm, Atoh8, Aurka, Bbs12, Bcl2, Bcl6b, Bcl7a, Bhlhb9, Bicra, Bin1, Bmp6, Bmpr2, Casz1, Ccna2, Ccnd1, Ccne1, Cd109, Cd1d1, Cd276, Cd34, Cd44, Cd46, Cdk6, Cdkn1c, Cip2a, Cit, Cldn5, Clu, Cmklr1, Col1a1, Col5a1, Col5a2, Crebl2, Ctdsp1, Ctla2a, Cxcl10, Cxcr4, Cyp26b1, Cyp51, Dab2ip, Dbn1, Dll4, Dpysl2, E2…
GO:1901988	negative regulation of cell cycle phase transition	GO_BiologicalProcess-EBI-UniProt-GOA-ACAP-ARAP_25.05.2022_00h00	9.43861e-18	1.81504e-14	2.3471e-32	1.80492e-29	[4, 5, 6, 7]	Group842	22.5296	57	[Aurkb, Bard1, Bcl2, Birc5, Blm, Brca1, Brca2, Bub1, Bub1b, Ccnb1, Ccnd1, Cdc6, Cdca8, Cdk1, Cenpe, Chek1, Clspn, Ctdsp1, Ctdsp2, Dna2, Dtl, E2f1, E2f7, Eif2ak4, Eme1, Ezh2, Fam107a, Fancd2, Fhl1, Foxo4, Gen1, Haspin, Incenp, Jade1, Kntc1, Mad2l1, Nacc2, Ndc80, Nuf2, Orc1, Pbk, Pidd1, Rad51, Rbbp8, Rgcc, Spc24, Spc25, Spdl1, Syf2, Thoc1, Ticrr, Trip13, Trp53bp1, Ttk, Xrcc3, Zfp36l1, Zwilch]
GO:1901991	negative regulation of mitotic cell cycle phase transition	GO_BiologicalProcess-EBI-UniProt-GOA-ACAP-ARAP_25.05.2022_00h00	1.4855e-17	2.85514e-14	2.3471e-32	1.80492e-29	[5, 6, 7, 8]	Group842	26.1111	47	[Aurkb, Bard1, Bcl2, Birc5, Blm, Brca1, Bub1, Bub1b, Ccnb1, Ccnd1, Cdc6, Cdca8, Cdk1, Cenpe, Chek1, Clspn, Ctdsp1, Ctdsp2, Dtl, E2f7, Ezh2, Fam107a, Fhl1, Foxo4, Gen1, Haspin, Incenp, Jade1, Kntc1, Mad2l1, Nacc2, Ndc80, Nuf2, Orc1, Pidd1, Rbbp8, Rgcc, Spc24, Spc25, Spdl1, Syf2, Ticrr, Trip13, Ttk, Xrcc3, Zfp36l1, Zwilch]
GO:0035239	tube morphogenesis	GO_BiologicalProcess-EBI-UniProt-GOA-ACAP-ARAP_25.05.2022_00h00	1.88728e-17	3.62547e-14	9.17089e-19	6.85065e-16	[3, 4, 5]	Group820	13.4073	133	[Adam12, Adamts1, Adamts12, Adamts9, Adgrf5, Ahi1, Ahr, Amotl2, Angptl4, Anxa1, Apln, Aplnr, Apoe, Apold1, Aqp1, Atoh8, Bcl2, Bcl2l11, Bmpr2, Brca1, Casp3, Ccna2, Cd34, Cd44, Cd59a, Cecr2, Cited2, Cldn5, Col15a1, Col18a1, Col3a1, Col4a1, Col4a2, Col4a3, Cxcl10, Cxcr4, Cysltr1, Dab2ip, Dchs1, Dll4, E2f2, E2f7, E2f8, Ecscr, Egln1, Emilin1, Epas1, Epb41l5, Epha4, Etv4, Fgfr2, Fkbp10, Flna, Flt1, Fn1…
GO:1901987	regulation of cell cycle phase transition	GO_BiologicalProcess-EBI-UniProt-GOA-ACAP-ARAP_25.05.2022_00h00	2.28633e-17	4.38974e-14	1.64585e-22	1.24591e-19	[4, 5, 6]	Group643	17.9487	77	[Adamts1, Anxa1, Atad5, Aurkb, Bard1, Bcl2, Bcl7a, Birc5, Blm, Brca1, Brca2, Bub1, Bub1b, Ccnb1, Ccnd1, Cdc6, Cdc7, Cdca5, Cdca8, Cdk1, Cdkn1c, Cdkn2c, Cenpe, Cenpf, Chek1, Clspn, Ctdsp1, Ctdsp2, Dna2, Dtl, E2f1, E2f7, Eif2ak4, Eme1, Ezh2, Fam107a, Fancd2, Fhl1, Foxo4, Gen1, Haspin, Incenp, Jade1, Kif14, Kntc1, Lmnb1, Mad2l1, Nacc2, Ndc80, Nek6, Nuf2, Orc1, Pbk, Pidd1, Pkia, Rad51, Rbbp8, Rgcc, R…
GO:2000026	regulation of multicellular organismal development	GO_BiologicalProcess-EBI-UniProt-GOA-ACAP-ARAP_25.05.2022_00h00	3.1582e-17	6.06058e-14	3.57298e-28	2.7369e-25	[3, 4]	Group409	11.5842	185	[Acacb, Adam10, Adam12, Adamts1, Adamts12, Adamts9, Adgrl2, Ahi1, Ahr, Akap6, Ankle1, Anxa1, Aplnr, Apoe, Apold1, Aqp1, Aspm, Atoh8, Bhlhb9, Bin1, Bmp6, Bmpr2, Brca1, Casz1, Ccna2, Ccnb1, Ccnd1, Ccsap, Cd109, Cd1d1, Cd276, Cd34, Cd44, Cd46, Cd59a, Cdk1, Cdk6, Cdkn1c, Cip2a, Cit, Cited2, Cldn5, Col4a2, Col4a3, Ctdsp1, Ctla2a, Cxcl10, Cxcr4, Cyp26b1, Cysltr1, Dab2ip, Dbn1, Dll4, E2f1, E2f2, Ecscr, …
GO:0048583	regulation of response to stimulus	GO_BiologicalProcess-EBI-UniProt-GOA-ACAP-ARAP_25.05.2022_00h00	3.38386e-17	6.49025e-14	9.31463e-23	7.06049e-20	[2, 3]	Group755	9.2076	373	[Abcb1b, Adam10, Adamts12, Adamtsl2, Adora2a, Agap2, Ahr, Aim2, Akap12, Akap6, Akap7, Aldh2, Alg13, Ankle1, Ankrd1, Anxa1, Apln, Aplnr, Apoe, Aqp11, Arhgef10, Arid5a, Arl6, Aspm, Atad5, Aurkb, Bard1, Bcl2, Bcl2l11, Bcl6b, Bcl7a, Bicc1, Birc5, Blm, Bmp6, Bmpr2, Brca1, Brca2, Bub1, C1qtnf9, Cadm1, Calm2, Camk2n1, Casp4, Ccdc117, Ccna2, Ccnb1, Cd109, Cd1d1, Cd200, Cd274, Cd276, Cd34, Cd44, Cd46, Cd5…
GO:0051983	regulation of chromosome segregation	GO_BiologicalProcess-EBI-UniProt-GOA-ACAP-ARAP_25.05.2022_00h00	3.64739e-17	6.99206e-14	2.3471e-32	1.80492e-29	[3, 4]	Group842	30.2326	39	[Aurkb, Bcl7a, Birc5, Bub1, Bub1b, Ccnb1, Cdc6, Cdca2, Cdca8, Cenpe, Cit, Gen1, Haspin, Incenp, Kif2c, Kntc1, Mad2l1, Mki67, Ncapd2, Ncapg, Ncapg2, Ncaph, Ndc80, Nek6, Nuf2, Pttg1, Rad18, Rmi2, Smc2, Smc4, Spc24, Spc25, Spdl1, Tacc3, Trip13, Ttk, Ube2c, Xrcc3, Zwilch]
GO:0035556	intracellular signal transduction	GO_BiologicalProcess-EBI-UniProt-GOA-ACAP-ARAP_25.05.2022_00h00	6.65727e-17	1.27553e-13	4.15216e-12	3.01862e-09	[3, 4, 5]	Group821	10.1213	267	[Acer2, Ackr2, Acot11, Agap2, Ahr, Akap12, Akap6, Akap7, Aldh2, Alg13, Ankrd1, Aplnr, Apoe, Aqp1, Arhgef10, Arl6, Atad5, Aurkb, Bard1, Bcl2, Bcl2l11, Birc5, Blm, Bnip3, Brca1, Brca2, Bub1, Bub1b, Calm2, Casp3, Ccna2, Ccnb1, Ccnd1, Cd44, Cdc42bpa, Cdc6, Cdca8, Cdk1, Cenpe, Cep55, Chek1, Chn1, Cit, Clspn, Clu, Cmklr1, Cnksr3, Col1a2, Col3a1, Cracr2b, Cxcr4, Dab2ip, Dchs1, Ddias, Depdc1a, Depdc1b, D…
GO:0006261	DNA-templated DNA replication	GO_BiologicalProcess-EBI-UniProt-GOA-ACAP-ARAP_25.05.2022_00h00	1.43134e-16	2.74101e-13	2.53141e-08	1.74414e-05	[6, 7, 8]	Group415	27.2727	42	[Atad5, Bard1, Blm, Brca1, Brca2, Ccne1, Ccne2, Cdc45, Cdc6, Cdc7, Dna2, Dscc1, E2f7, E2f8, Eme1, Fam111a, Fancm, Gen1, Gins2, Lig1, Mcm10, Mcm2, Mcm5, Mms22l, Orc1, Pcna, Pola1, Pole, Pole2, Polq, Primpol, Rad51, Rbbp8, Rfc3, Rfc5, Thoc1, Ticrr, Tk2, Tonsl, Traip, Wdhd1, Zgrf1]
GO:0051304	chromosome separation	GO_BiologicalProcess-EBI-UniProt-GOA-ACAP-ARAP_25.05.2022_00h00	1.5517e-16	2.96995e-13	5.08364e-25	3.87882e-22	[3, 4]	Group795	29.1045	39	[Ankle1, Aurkb, Bcl7a, Birc5, Bub1, Bub1b, Ccnb1, Cdc6, Cdca8, Cenpe, Cit, Eme1, Espl1, Fancm, Gen1, Haspin, Incenp, Kntc1, Mad2l1, Ncapd2, Ncapg, Ncapg2, Ncaph, Ndc80, Nek6, Nuf2, Pttg1, Smc2, Smc4, Spc24, Spc25, Spdl1, Tacc3, Top2a, Trip13, Ttk, Ube2c, Xrcc3, Zwilch]
GO:0045930	negative regulation of mitotic cell cycle	GO_BiologicalProcess-EBI-UniProt-GOA-ACAP-ARAP_25.05.2022_00h00	1.55942e-16	2.98316e-13	2.3471e-32	1.80492e-29	[4, 5, 6]	Group842	22.4576	53	[Aurkb, Bard1, Bcl2, Birc5, Blm, Brca1, Bub1, Bub1b, Ccnb1, Ccnd1, Cdc6, Cdca8, Cdk1, Cdkn1c, Cenpe, Chek1, Clspn, Ctdsp1, Ctdsp2, Dtl, E2f7, Eme1, Ezh2, Fam107a, Fancd2, Fgfr2, Fhl1, Foxo4, Gen1, Haspin, Incenp, Jade1, Kntc1, Mad2l1, Nacc2, Ndc80, Nuf2, Orc1, Pbk, Pidd1, Rbbp8, Rgcc, Spc24, Spc25, Spdl1, Syf2, Ticrr, Timp2, Trip13, Ttk, Xrcc3, Zfp36l1, Zwilch]
GO:0035295	tube development	GO_BiologicalProcess-EBI-UniProt-GOA-ACAP-ARAP_25.05.2022_00h00	2.26852e-16	4.33741e-13	5.24592e-15	3.87149e-12	[3, 4]	Group846	12.2793	153	[Adam12, Adamts1, Adamts12, Adamts9, Adamtsl2, Adgrf5, Ahi1, Ahr, Amotl2, Angptl4, Anxa1, Apln, Aplnr, Apoe, Apold1, Aqp1, Aqp11, Ass1, Atoh8, Bcl2, Bcl2l11, Bmpr2, Brca1, Brip1, Casp3, Ccna2, Cd34, Cd44, Cd59a, Cecr2, Cited2, Cldn5, Col15a1, Col18a1, Col3a1, Col4a1, Col4a2, Col4a3, Cxcl10, Cxcr4, Cysltr1, Dab2ip, Dchs1, Dll4, E2f2, E2f7, E2f8, Ecscr, Ednrb, Egln1, Emilin1, Epas1, Epb41l5, Epha4,…
GO:0016477	cell migration	GO_BiologicalProcess-EBI-UniProt-GOA-ACAP-ARAP_25.05.2022_00h00	3.91283e-16	7.47741e-13	9.17089e-19	6.85065e-16	[3]	Group820	11.3806	183	[Ackr2, Adam10, Adamts1, Adamts12, Adamts9, Akap12, Amotl2, Anln, Anxa1, Apoe, Aqp1, Arid5b, Arsb, Aspm, Atoh8, Bcl2, Bmpr2, Cadm1, Ccna2, Cd200, Cd274, Cd34, Cd44, Cdc42bpa, Celsr2, Cep85l, Ch25h, Cited2, Cldn5, Cmklr1, Col18a1, Col1a1, Col3a1, Col5a1, Coro6, Cxcl10, Cxcr4, Dab2ip, Dchs1, Depdc1b, Dll4, Dnaja4, Dpysl3, Ednrb, Efnb1, Emilin1, Epb41l5, Epha4, F2r, Fam107a, Flna, Flt1, Fn1, Foxo3, …
GO:0048514	blood vessel morphogenesis	GO_BiologicalProcess-EBI-UniProt-GOA-ACAP-ARAP_25.05.2022_00h00	4.07201e-16	7.77755e-13	5.24592e-15	3.87149e-12	[4, 5, 6, 7, 8]	Group846	14.7016	101	[Adam12, Adamts1, Adamts9, Adgrf5, Ahr, Amotl2, Angptl4, Anxa1, Apln, Aplnr, Apoe, Apold1, Aqp1, Bmpr2, Brca1, Ccna2, Cd34, Cd59a, Cited2, Cldn5, Col15a1, Col18a1, Col3a1, Col4a1, Col4a2, Col4a3, Cxcl10, Cxcr4, Cysltr1, Dab2ip, Dll4, E2f2, E2f7, E2f8, Ecscr, Egln1, Emilin1, Epas1, Fgfr2, Fkbp10, Flna, Flt1, Fn1, Foxm1, Foxo4, Gata2, Hdac5, Hif1a, Hspb1, Igf2, Ism1, Itga5, Itgb3, Loxl2, Lrg1, Lrp5…
GO:0030154	cell differentiation	GO_BiologicalProcess-EBI-UniProt-GOA-ACAP-ARAP_25.05.2022_00h00	4.83584e-16	9.23162e-13	5.24592e-15	3.87149e-12	[3]	Group846	8.84014	407	[A430033K04Rik, Aamdc, Abcb1b, Abcg1, Acta1, Adam10, Adam22, Adamts1, Adamts12, Adamts5, Adamts9, Adgrf5, Adora2a, Ahi1, Ahr, Akap6, Ampd2, Ankle1, Ankrd1, Anln, Anxa1, Aplnr, Apoe, Apold1, Arhgef10, Arid5a, Arid5b, Arl6, Arsb, Aspm, Atoh8, Atp8b1, Atpif1, Atxn10, Aurka, Avil, Bace2, Bbs12, Bcl2, Bcl6b, Bcl7a, Bhlhb9, Bicra, Bin1, Blm, Bmp6, Bmpr2, Bnip3, Brca2, Brip1, Cadm1, Casp3, Casp4, Casz1,…
GO:0000075	cell cycle checkpoint signaling	GO_BiologicalProcess-EBI-UniProt-GOA-ACAP-ARAP_25.05.2022_00h00	7.69018e-16	1.46729e-12	2.3471e-32	1.80492e-29	[4, 5, 6, 7, 8]	Group842	24.2105	46	[Aurkb, Bard1, Birc5, Blm, Brca1, Brca2, Bub1, Bub1b, Ccnb1, Ccnd1, Cdc6, Cdca8, Cdk1, Cenpe, Chek1, Clspn, Dna2, Dtl, E2f1, Eif2ak4, Eme1, Fancd2, Foxo4, Gen1, Haspin, Incenp, Kntc1, Mad2l1, Ndc80, Nuf2, Orc1, Pbk, Pidd1, Rad51, Rbbp8, Spc24, Spc25, Spdl1, Syf2, Thoc1, Ticrr, Trip13, Trp53bp1, Ttk, Xrcc3, Zwilch]
GO:1905818	regulation of chromosome separation	GO_BiologicalProcess-EBI-UniProt-GOA-ACAP-ARAP_25.05.2022_00h00	1.34378e-15	2.56258e-12	2.3471e-32	1.80492e-29	[4, 5, 6]	Group842	31.1927	34	[Aurkb, Bcl7a, Birc5, Bub1, Bub1b, Ccnb1, Cdc6, Cdca8, Cenpe, Cit, Gen1, Haspin, Incenp, Kntc1, Mad2l1, Ncapd2, Ncapg, Ncapg2, Ncaph, Ndc80, Nek6, Nuf2, Pttg1, Smc2, Smc4, Spc24, Spc25, Spdl1, Tacc3, Trip13, Ttk, Ube2c, Xrcc3, Zwilch]
GO:0030334	regulation of cell migration	GO_BiologicalProcess-EBI-UniProt-GOA-ACAP-ARAP_25.05.2022_00h00	2.75857e-15	5.25783e-12	9.17089e-19	6.85065e-16	[4, 5]	Group820	12.8385	128	[Adam10, Adamts1, Adamts9, Akap12, Amotl2, Anxa1, Apoe, Aqp1, Arsb, Atoh8, Bcl2, Bmpr2, Ccna2, Cd200, Cd274, Cited2, Cldn5, Cmklr1, Col18a1, Col1a1, Col3a1, Cxcl10, Cxcr4, Dab2ip, Dll4, Dnaja4, Dpysl3, Emilin1, Epb41l5, Epha4, F2r, Fam107a, Flna, Flt1, Fn1, Foxo3, Foxo4, Foxp1, Gata2, Gata3, Hdac5, Hif1a, Hspb1, Icam1, Igf1, Igf1r, Igf2, Igfbp3, Igfbp5, Il1r1, Itga2, Itga5, Itga6, Itgb3, Kif14, K…
GO:0007093	mitotic cell cycle checkpoint signaling	GO_BiologicalProcess-EBI-UniProt-GOA-ACAP-ARAP_25.05.2022_00h00	4.76553e-15	9.07833e-12	2.3471e-32	1.80492e-29	[4, 5, 6, 7, 8, 9]	Group842	26.5306	39	[Aurkb, Bard1, Birc5, Blm, Brca1, Bub1, Bub1b, Ccnb1, Ccnd1, Cdc6, Cdca8, Cdk1, Cenpe, Chek1, Clspn, Dtl, Eme1, Fancd2, Foxo4, Gen1, Haspin, Incenp, Kntc1, Mad2l1, Ndc80, Nuf2, Orc1, Pbk, Pidd1, Rbbp8, Spc24, Spc25, Spdl1, Syf2, Ticrr, Trip13, Ttk, Xrcc3, Zwilch]
GO:0040012	regulation of locomotion	GO_BiologicalProcess-EBI-UniProt-GOA-ACAP-ARAP_25.05.2022_00h00	4.80841e-15	9.15522e-12	9.17089e-19	6.85065e-16	[2, 3]	Group820	12.387	137	[Adam10, Adamts1, Adamts9, Adora2a, Akap12, Amotl2, Anxa1, Apoe, Aqp1, Arsb, Atoh8, Bcl2, Bmpr2, Ccna2, Ccsap, Cd200, Cd274, Cfap45, Cfap69, Cited2, Cldn5, Cmklr1, Col18a1, Col1a1, Col3a1, Cxcl10, Cxcr4, Dab2ip, Dbn1, Dll4, Dnaja4, Dpysl3, Emilin1, Epb41l5, Epha4, F2r, Fam107a, Flna, Flt1, Fn1, Foxo3, Foxo4, Foxp1, Gata2, Gata3, Hdac5, Hif1a, Hspb1, Icam1, Igf1, Igf1r, Igf2, Igfbp3, Igfbp5, Il16,…
GO:0033554	cellular response to stress	GO_BiologicalProcess-EBI-UniProt-GOA-ACAP-ARAP_25.05.2022_00h00	4.98611e-15	9.48857e-12	1.45933e-20	1.0945e-17	[3]	Group489	10.5315	212	[Acer2, Aldh2, Angptl4, Ankle1, Ankrd1, Anxa1, Apoe, Aqp1, Aqp11, Ass1, Atad5, Atg13, Atpif1, Bard1, Bcl2, Bcl2l11, Bcl7a, Blm, Bmpr2, Bnip3, Brca1, Brca2, Brip1, Casp3, Ccdc117, Ccna2, Ccnd1, Cd34, Cd44, Cdc45, Cdc7, Cdca5, Cdk1, Cdk6, Chaf1a, Chaf1b, Chek1, Chka, Cited2, Clca3a1, Clspn, Clu, Cracr2b, Crebrf, Dab2ip, Ddias, Dhfr, Dna2, Dtl, E2f1, E2f7, Ect2, Egln1, Eif2ak2, Eif2ak4, Eme1, Epas1,…
GO:0090068	positive regulation of cell cycle process	GO_BiologicalProcess-EBI-UniProt-GOA-ACAP-ARAP_25.05.2022_00h00	5.2224e-15	9.93301e-12	1.94045e-24	1.47862e-21	[3, 4, 5, 6]	Group606	20.2206	55	[Adamts1, Anxa1, Atad5, Aurkb, Birc5, Ccnb1, Ccnd1, Cdc6, Cdc7, Cdca5, Cdca8, Cdk1, Cenpe, Cit, Dtl, E2f7, E2f8, Ect2, Ezh2, Gen1, Igf1, Igf1r, Igf2, Incenp, Kif14, Kif20b, Kif23, Lmnb1, Lrp5, Mad2l1, Ncapd2, Ncapg, Ncapg2, Ncaph, Ndc80, Nusap1, Orc1, Pbk, Pkp4, Plk4, Racgap1, Rad51ap1, Rgcc, Rrm2, Sgo2a, Smc2, Smc4, Spag5, Sphk1, Stil, Stox1, Tfdp1, Thoc1, Ube2c, Xrcc3]
GO:0070887	cellular response to chemical stimulus	GO_BiologicalProcess-EBI-UniProt-GOA-ACAP-ARAP_25.05.2022_00h00	5.61288e-15	1.06701e-11	1.88813e-12	1.37644e-09	[3]	Group714	9.40959	306	[Abcb4, Abcg1, Acer2, Ackr2, Acta1, Adam10, Adam23, Adamts12, Adamtsl2, Ahr, Aim2, Akap12, Akap6, Akap7, Aldh2, Ankrd1, Anxa1, Apln, Apoe, Aqp1, Arap1, Arid5a, Arid5b, Ass1, Bcl2, Birc5, Blm, Bmp6, Bmpr2, Bnip3, Brca1, Brip1, C1qtnf9, Calcoco1, Camk2n1, Capg, Casp3, Casp4, Ccna2, Ccnd1, Cd109, Cd274, Cd34, Cd44, Cd55, Cd59a, Cdc6, Cdk1, Cdkn1c, Ch25h, Chek1, Chst11, Cited2, Clca3a1, Cldn5, Clu, C…
GO:2000145	regulation of cell motility	GO_BiologicalProcess-EBI-UniProt-GOA-ACAP-ARAP_25.05.2022_00h00	6.54021e-15	1.24264e-11	9.17089e-19	6.85065e-16	[3, 4]	Group820	12.5	132	[Adam10, Adamts1, Adamts9, Akap12, Amotl2, Anxa1, Apoe, Aqp1, Arsb, Atoh8, Bcl2, Bmpr2, Ccna2, Ccsap, Cd200, Cd274, Cfap45, Cfap69, Cited2, Cldn5, Cmklr1, Col18a1, Col1a1, Col3a1, Cxcl10, Cxcr4, Dab2ip, Dll4, Dnaja4, Dpysl3, Emilin1, Epb41l5, Epha4, F2r, Fam107a, Flna, Flt1, Fn1, Foxo3, Foxo4, Foxp1, Gata2, Gata3, Hdac5, Hif1a, Hspb1, Icam1, Igf1, Igf1r, Igf2, Igfbp3, Igfbp5, Il1r1, Itga2, Itga5,…
GO:0006996	organelle organization	GO_BiologicalProcess-EBI-UniProt-GOA-ACAP-ARAP_25.05.2022_00h00	7.00562e-15	1.33037e-11	6.25646e-30	4.80496e-27	[4]	Group378	9.03292	354	[Abcg1, Ablim3, Acta1, Agap2, Ahi1, Amotl2, Ankle1, Anln, Anxa1, Ap3s1, Aqp1, Aqp11, Arap1, Arhgef10, Arl6, Armcx3, Asf1b, Aspm, Atg13, Atp8b1, Atp8b2, Atpif1, Atxn10, Aurka, Aurkb, Avil, Bbs12, Bcl2, Bcl2l11, Bcl7a, Bicra, Bin1, Birc5, Blm, Bnip1, Bnip3, Brca1, Brca2, Brip1, Bub1, Bub1b, Cadm1, Calm2, Capg, Casp4, Catip, Cbx7, Ccdc136, Ccnb1, Ccnb2, Ccne1, Ccne2, Ccnf, Ccsap, Cd34, Cdc42bpa, Cdc…
GO:0071310	cellular response to organic substance	GO_BiologicalProcess-EBI-UniProt-GOA-ACAP-ARAP_25.05.2022_00h00	9.40204e-15	1.78451e-11	1.88813e-12	1.37644e-09	[4]	Group714	9.89441	253	[Abcb4, Abcg1, Ackr2, Acta1, Adam23, Adamts12, Adamtsl2, Ahr, Aim2, Akap12, Akap6, Akap7, Ankrd1, Anxa1, Apln, Aqp1, Arap1, Arid5a, Arid5b, Ass1, Bcl2, Birc5, Blm, Bmp6, Bmpr2, Brca1, Brip1, C1qtnf9, Calcoco1, Camk2n1, Capg, Casp3, Casp4, Ccna2, Ccnd1, Cd109, Cd274, Cd44, Cd55, Cd59a, Cdc6, Cdk1, Cdkn1c, Chek1, Chst11, Cited2, Cldn5, Clu, Col16a1, Col1a1, Col1a2, Col3a1, Col4a1, Col4a2, Col5a2, C…
GO:0048646	anatomical structure formation involved in morphogenesis	GO_BiologicalProcess-EBI-UniProt-GOA-ACAP-ARAP_25.05.2022_00h00	2.22747e-14	4.2255e-11	5.24592e-15	3.87149e-12	[2, 3, 4]	Group846	11.6475	152	[Acta1, Adam12, Adamts1, Adamts5, Adamts9, Ahi1, Ahr, Amotl2, Angptl4, Anxa1, Apln, Aplnr, Apold1, Aqp1, Arl6, Atoh8, Atp8b1, Bcl2l11, Bmpr2, Brca1, Casp3, Ccdc136, Ccna2, Cd109, Cd34, Cd44, Cd59a, Cecr2, Cited2, Cldn5, Col15a1, Col18a1, Col1a1, Col3a1, Col4a1, Col4a2, Col4a3, Col5a1, Col5a2, Col6a1, Cxcl10, Cxcr4, Cysltr1, Dab2ip, Dchs1, Dll4, E2f2, E2f7, E2f8, Ecscr, Egln1, Ehd1, Ehd3, Emilin1,…
GO:0007010	cytoskeleton organization	GO_BiologicalProcess-EBI-UniProt-GOA-ACAP-ARAP_25.05.2022_00h00	5.9121e-14	1.12093e-10	6.25646e-30	4.80496e-27	[5]	Group378	11.1038	168	[Ablim3, Acta1, Agap2, Amotl2, Anln, Anxa1, Aqp1, Arap1, Arhgef10, Aspm, Aurka, Aurkb, Avil, Bcl2, Bin1, Birc5, Brca1, Brca2, Capg, Casp4, Catip, Ccnb1, Ccnb2, Ccnf, Ccsap, Cdc42bpa, Cdca8, Cenpe, Cenph, Cfap69, Chek1, Cit, Ckap2, Coro6, Cotl1, Crmp1, Dbn1, Diaph3, Dlgap5, Dnah2, Dnah8, Dpysl2, Dpysl3, Ect2, Ehd3, Epb41, Epb41l5, Espl1, Fam107a, Fgd1, Fhl3, Fhod3, Fignl1, Fkbp4, Flna, Flnc, Fscn1…
GO:2000816	negative regulation of mitotic sister chromatid separation	GO_BiologicalProcess-EBI-UniProt-GOA-ACAP-ARAP_25.05.2022_00h00	6.71982e-14	1.27341e-10	2.83997e-11	2.05614e-08	[5, 6, 7, 8, 9, 10, 11]	Group599	43.1373	22	[Aurkb, Birc5, Bub1, Bub1b, Ccnb1, Cdca8, Cenpe, Gen1, Haspin, Incenp, Kntc1, Mad2l1, Ndc80, Nuf2, Pttg1, Spc24, Spc25, Spdl1, Trip13, Ttk, Xrcc3, Zwilch]
GO:0050794	regulation of cellular process	GO_BiologicalProcess-EBI-UniProt-GOA-ACAP-ARAP_25.05.2022_00h00	6.73829e-14	1.27623e-10	1.14713e-13	8.43137e-11	[2, 3]	Group512	7.28812	835	[A430033K04Rik, A630001G21Rik, Aamdc, Abcb1b, Abcb4, Abcg1, Ablim3, Abracl, Acacb, Acer2, Ackr2, Acot11, Adam10, Adam19, Adamts1, Adamts12, Adamts9, Adamtsl2, Adgrf5, Adgrl2, Adora2a, Aebp1, Aff1, Agap2, Ahi1, Ahr, Aim2, Akap12, Akap6, Akap7, Aldh2, Alg13, Amotl2, Angptl4, Ankle1, Ankrd1, Ankrd42, Anln, Anxa1, Apln, Aplnr, Apoe, Apold1, Aqp1, Aqp11, Arap1, Arhgap11a, Arhgef10, Arid3b, Arid5a, Ari…
GO:0023051	regulation of signaling	GO_BiologicalProcess-EBI-UniProt-GOA-ACAP-ARAP_25.05.2022_00h00	1.18133e-13	2.23626e-10	4.15216e-12	3.01862e-09	[2, 3]	Group821	9.12504	316	[Abcg1, Adam10, Adamts12, Adamtsl2, Adora2a, Agap2, Akap12, Akap6, Akap7, Alg13, Ankrd1, Anxa1, Apln, Aplnr, Apoe, Arap1, Arhgef10, Arl6, Aspm, Atad5, Aurkb, Bard1, Bcl2, Bcl2l11, Bicc1, Birc5, Bmp6, Bmpr2, Brca1, Brca2, Bub1, Calm2, Camk2n1, Casp4, Ccna2, Ccnb1, Cd109, Cd44, Cd46, Cd55, Cd59a, Cdc42bpa, Cdca8, Cdkn1c, Cep55, Chn1, Chst11, Cit, Cited2, Clu, Cmklr1, Cmtm3, Cnksr3, Col1a1, Col3a1, …
GO:0009653	anatomical structure morphogenesis	GO_BiologicalProcess-EBI-UniProt-GOA-ACAP-ARAP_25.05.2022_00h00	1.47112e-13	2.78337e-10	9.17089e-19	6.85065e-16	[2, 3]	Group820	9.4086	280	[Acta1, Adam10, Adam12, Adamts1, Adamts12, Adamts5, Adamts9, Adgrf5, Adora2a, Ahi1, Ahr, Amotl2, Angptl4, Ankrd1, Anxa1, Apln, Aplnr, Apoe, Apold1, Aqp1, Arap1, Arid5b, Arl6, Atoh8, Atp8b1, Aurka, Bcl2, Bcl2l11, Bhlhb9, Bmp6, Bmpr2, Bnip3, Brca1, Cadm1, Casp3, Casz1, Ccdc136, Ccna2, Cd109, Cd34, Cd44, Cd59a, Cdh23, Cdkn1c, Cecr2, Celsr2, Chn1, Chst11, Cit, Cited2, Cldn5, Clu, Col15a1, Col18a1, Co…
GO:0040017	positive regulation of locomotion	GO_BiologicalProcess-EBI-UniProt-GOA-ACAP-ARAP_25.05.2022_00h00	1.48528e-13	2.80866e-10	9.17089e-19	6.85065e-16	[2, 3, 4]	Group820	14.1956	90	[Adam10, Adamts1, Akap12, Anxa1, Aqp1, Atoh8, Bcl2, Bmpr2, Ccna2, Cd274, Cfap69, Cmklr1, Col18a1, Col1a1, Cxcl10, Cxcr4, Dab2ip, Epb41l5, Epha4, F2r, Fam107a, Flna, Flt1, Fn1, Foxo4, Foxp1, Gata2, Gata3, Hdac5, Hif1a, Hspb1, Icam1, Igf1, Igf1r, Igf2, Igfbp5, Il16, Il1r1, Itga2, Itga5, Itga6, Itgb3, Kif20b, Kit, Lamb1, Lbp, Mcam, Mmp14, Myc, Mylk, Myo5a, Nox4, Ntf3, Nus1, P2ry2, P2ry6, Pawr, Pde4d…
GO:0007094	mitotic spindle assembly checkpoint signaling	GO_BiologicalProcess-EBI-UniProt-GOA-ACAP-ARAP_25.05.2022_00h00	1.77391e-13	3.35269e-10	2.83997e-11	2.05614e-08	[6, 7, 8, 9, 10, 11, 12, 13, 14]	Group599	43.75	21	[Aurkb, Birc5, Bub1, Bub1b, Ccnb1, Cdca8, Cenpe, Gen1, Haspin, Incenp, Kntc1, Mad2l1, Ndc80, Nuf2, Spc24, Spc25, Spdl1, Trip13, Ttk, Xrcc3, Zwilch]
GO:0007166	cell surface receptor signaling pathway	GO_BiologicalProcess-EBI-UniProt-GOA-ACAP-ARAP_25.05.2022_00h00	1.79234e-13	3.38574e-10	1.35084e-18	1.00773e-15	[3, 4, 5]	Group814	9.48185	269	[Ackr2, Adam10, Adamts12, Adamtsl2, Adgrf5, Adgrl2, Adora2a, Agap2, Ahi1, Aim2, Akap7, Amotl2, Anxa1, Apln, Apoe, Arap1, Arid5b, Arl6, Aspm, Atoh8, Bcl2, Bcl2l11, Bicc1, Bmp6, Bmpr2, Brca1, Calcoco1, Casp3, Casp4, Ccna2, Ccnd1, Ccne1, Cd109, Cd274, Cd276, Cd44, Cd46, Cd55, Cd59a, Cdk6, Cdkn1c, Celsr2, Chn1, Chst11, Cited2, Cldn5, Cmklr1, Cmtm3, Col1a1, Col1a2, Col3a1, Col4a1, Col4a2, Col4a3, Cpe,…
GO:0001525	angiogenesis	GO_BiologicalProcess-EBI-UniProt-GOA-ACAP-ARAP_25.05.2022_00h00	1.98502e-13	3.74773e-10	3.37716e-15	2.49572e-12	[3, 4, 5, 6, 7, 8, 9]	Group421	14.6597	84	[Adam12, Adamts1, Adamts9, Ahr, Amotl2, Angptl4, Anxa1, Apln, Aplnr, Apold1, Aqp1, Brca1, Ccna2, Cd34, Cd59a, Cldn5, Col15a1, Col18a1, Col4a1, Col4a2, Col4a3, Cxcl10, Cxcr4, Cysltr1, Dab2ip, Dll4, E2f2, E2f7, E2f8, Ecscr, Egln1, Emilin1, Epas1, Fgfr2, Flna, Flt1, Fn1, Foxo4, Gata2, Hdac5, Hif1a, Hspb1, Igf2, Ism1, Itga5, Itgb3, Loxl2, Lrg1, Mcam, Meis1, Mmp14, Nf1, Notch2, Nr4a1, Nrp2, Nus1, Pak4…
GO:0010646	regulation of cell communication	GO_BiologicalProcess-EBI-UniProt-GOA-ACAP-ARAP_25.05.2022_00h00	2.05954e-13	3.88635e-10	4.15216e-12	3.01862e-09	[3, 4]	Group821	9.09091	314	[Abcg1, Adam10, Adamts12, Adamtsl2, Adora2a, Agap2, Akap12, Akap6, Akap7, Alg13, Ankrd1, Anxa1, Apln, Aplnr, Apoe, Arhgef10, Arl6, Aspm, Atad5, Aurkb, Bard1, Bcl2, Bcl2l11, Bicc1, Birc5, Bmp6, Bmpr2, Brca1, Brca2, Bub1, Calm2, Camk2n1, Casp4, Ccna2, Ccnb1, Cd109, Cd44, Cd46, Cd55, Cd59a, Cdc42bpa, Cdca8, Cdkn1c, Cep55, Chn1, Chst11, Cit, Cited2, Clu, Cmklr1, Cmtm3, Cnksr3, Col1a1, Col3a1, Cracr2b…
GO:0051241	negative regulation of multicellular organismal process	GO_BiologicalProcess-EBI-UniProt-GOA-ACAP-ARAP_25.05.2022_00h00	2.30764e-13	4.3522e-10	4.59528e-22	3.46943e-19	[2, 3, 4]	Group578	11.7447	138	[Acot11, Adamts1, Adamts12, Adamts5, Adamts9, Ahr, Anxa1, Apln, Apoe, Bcl2, Bin1, Bmpr2, Brca2, Casz1, Cd200, Cd274, Cd276, Cd34, Cd44, Cd59a, Cdk6, Cit, Cited2, Cldn5, Cmklr1, Col4a2, Col4a3, Cpe, Ctdsp1, Cxcl10, Cyp51, Dab2ip, Dbn1, Dhx58, Dll4, Dnaja4, E2f2, Ecscr, Emilin1, Epha4, Etv4, Ezh2, F2r, Fbn1, Fbxo32, Flt1, Fn1, Foxo1, Foxo4, Foxp1, Gata2, Gata3, Gli3, Hdac5, Hif1a, Hlx, Hmgb3, Hspb1…
GO:0006260	DNA replication	GO_BiologicalProcess-EBI-UniProt-GOA-ACAP-ARAP_25.05.2022_00h00	3.63636e-13	6.85454e-10	2.53141e-08	1.74414e-05	[5, 6, 7]	Group415	18.7943	53	[Atad5, Bard1, Blm, Brca1, Brca2, Ccna2, Ccne1, Ccne2, Cdc45, Cdc6, Cdc7, Cdk1, Chaf1a, Chaf1b, Dna2, Dscc1, Dtl, E2f7, E2f8, Eme1, Esco2, Fam111a, Fancm, Gen1, Gins2, Jade1, Lig1, Lpin1, Mcm10, Mcm2, Mcm5, Mms22l, Orc1, Pclaf, Pcna, Pola1, Pole, Pole2, Polq, Primpol, Rad51, Rbbp8, Rfc3, Rfc5, Rmi2, Rrm2, Thoc1, Ticrr, Tk2, Tonsl, Traip, Wdhd1, Zgrf1]
GO:0045839	negative regulation of mitotic nuclear division	GO_BiologicalProcess-EBI-UniProt-GOA-ACAP-ARAP_25.05.2022_00h00	3.79608e-13	7.15181e-10	2.83997e-11	2.05614e-08	[4, 5, 6, 7, 8, 9]	Group599	38.3333	23	[Aurkb, Birc5, Bub1, Bub1b, Ccnb1, Cdca8, Cenpe, Chek1, Fgfr2, Gen1, Haspin, Incenp, Kntc1, Mad2l1, Ndc80, Nuf2, Spc24, Spc25, Spdl1, Trip13, Ttk, Xrcc3, Zwilch]
GO:0008284	positive regulation of cell population proliferation	GO_BiologicalProcess-EBI-UniProt-GOA-ACAP-ARAP_25.05.2022_00h00	4.23908e-13	7.98218e-10	3.57298e-28	2.7369e-25	[3, 4, 5]	Group409	11.9666	129	[Acer2, Adam10, Adamts1, Agap2, Anxa1, Apln, Aplnr, Aqp1, Aqp11, Aspm, Atad5, Bcl2, Bcl7a, Bicra, Blm, Bmp6, Bmpr2, Ccdc117, Ccna2, Ccnb1, Ccnd1, Ccne1, Cd1d1, Cd274, Cd276, Cd46, Cd55, Cd59a, Cdc6, Cdc7, Cdca7l, Cdk1, Cdk6, Cip2a, Cldn5, Clu, Col18a1, Csf2rb, Csf2rb2, Cxcl10, Dab2ip, Dll4, E2f1, E2f3, Ednrb, Efnb1, Epha4, Ezh2, F2r, Fgfr2, Flna, Flt1, Fn1, Foxm1, Foxp1, Garem1, Gata2, Gli3, Hdac…
GO:0010604	positive regulation of macromolecule metabolic process	GO_BiologicalProcess-EBI-UniProt-GOA-ACAP-ARAP_25.05.2022_00h00	5.18032e-13	9.74937e-10	2.2209e-13	1.62792e-10	[3, 4, 5]	Group747	8.91169	330	[Aamdc, Abcg1, Ablim3, Acer2, Acta1, Adam19, Aff1, Agap2, Ahi1, Ahr, Aim2, Akap12, Akap6, Ankrd1, Ankrd42, Anxa1, Apln, Aplnr, Apoe, Arap1, Arid3b, Arid5a, Arid5b, Armcx3, Atad5, Atoh8, Atpif1, Aurka, Aurkb, Bcl2, Bcl2l11, Bcl7a, Bicra, Birc5, Blm, Bmp6, Bmpr2, Brca1, Brca2, Brip1, C1qtnf9, Cadm1, Calcoco1, Calm2, Casp3, Casp4, Casz1, Cbx7, Ccdc117, Ccna2, Ccnb1, Ccnd1, Cd1d1, Cd200, Cd274, Cd276…
GO:0009966	regulation of signal transduction	GO_BiologicalProcess-EBI-UniProt-GOA-ACAP-ARAP_25.05.2022_00h00	5.36911e-13	1.00993e-09	4.15216e-12	3.01862e-09	[3, 4, 5]	Group821	9.2954	281	[Adam10, Adamts12, Adamtsl2, Adora2a, Agap2, Akap12, Akap6, Akap7, Alg13, Ankrd1, Apln, Aplnr, Apoe, Arhgef10, Arl6, Aspm, Atad5, Aurkb, Bard1, Bcl2, Bcl2l11, Bicc1, Birc5, Bmp6, Bmpr2, Brca1, Brca2, Bub1, Calm2, Casp4, Ccna2, Ccnb1, Cd109, Cd44, Cd46, Cd55, Cd59a, Cdc42bpa, Cdca8, Cdkn1c, Cep55, Chn1, Chst11, Cit, Cited2, Clu, Cmklr1, Cmtm3, Cnksr3, Col1a1, Col3a1, Cracr2b, Crebrf, Cxcr4, Cyp26b…
GO:0010033	response to organic substance	GO_BiologicalProcess-EBI-UniProt-GOA-ACAP-ARAP_25.05.2022_00h00	8.60161e-13	1.6171e-09	1.88813e-12	1.37644e-09	[3]	Group714	9.04552	308	[Abcb4, Abcg1, Acacb, Acer2, Ackr2, Acta1, Adam10, Adam23, Adamts12, Adamtsl2, Adh1, Adora2a, Ahr, Aim2, Akap12, Akap6, Akap7, Aldh2, Ankrd1, Anxa1, Apln, Apoe, Aqp1, Aqp11, Arap1, Arid5a, Arid5b, Arsb, Ass1, Bcl2, Birc5, Blm, Bmp6, Bmpr2, Brca1, Brip1, C1qtnf9, Calcoco1, Calm2, Camk2n1, Capg, Casp3, Casp4, Ccna2, Ccnd1, Cd109, Cd274, Cd44, Cd55, Cd59a, Cda, Cdc6, Cdk1, Cdkn1c, Ch25h, Chek1, Chst…
GO:0006974	cellular response to DNA damage stimulus	GO_BiologicalProcess-EBI-UniProt-GOA-ACAP-ARAP_25.05.2022_00h00	9.68194e-13	1.81924e-09	1.45933e-20	1.0945e-17	[4]	Group489	12.6597	109	[Acer2, Ankle1, Ankrd1, Atad5, Bard1, Bcl2, Bcl2l11, Bcl7a, Blm, Brca1, Brca2, Brip1, Casp3, Ccdc117, Ccnd1, Cd44, Cdc45, Cdc7, Cdca5, Cdk1, Chaf1a, Chaf1b, Chek1, Clspn, Clu, Ddias, Dna2, Dtl, E2f1, E2f7, Eif2ak4, Eme1, Esco2, Exo1, Fam111a, Fam168a, Fanca, Fancd2, Fanci, Fancm, Fignl1, Foxm1, Foxo1, Foxo3, Foxo4, Foxp1, Fscn1, Gen1, Gins2, Hipk1, Hrob, Ifi204, Ifi211, Kif22, Lig1, Mastl, Mcm10,…
GO:0008608	attachment of spindle microtubules to kinetochore	GO_BiologicalProcess-EBI-UniProt-GOA-ACAP-ARAP_25.05.2022_00h00	1.20785e-12	2.26834e-09	4.74258e-27	3.62333e-24	[3, 4, 5]	Group801	45.2381	19	[Aurkb, Birc5, Brca2, Ccnb1, Cdca8, Cenpe, Ect2, Incenp, Kif2c, Knl1, Knstrn, Ndc80, Nek2, Nuf2, Racgap1, Sgo1, Spag5, Spc24, Spc25]
GO:0010965	regulation of mitotic sister chromatid separation	GO_BiologicalProcess-EBI-UniProt-GOA-ACAP-ARAP_25.05.2022_00h00	1.54443e-12	2.89889e-09	2.3471e-32	1.80492e-29	[5, 6, 7, 8, 9, 10]	Group842	29.7872	28	[Aurkb, Bcl7a, Birc5, Bub1, Bub1b, Ccnb1, Cdc6, Cdca8, Cenpe, Cit, Gen1, Haspin, Incenp, Kntc1, Mad2l1, Ndc80, Nek6, Nuf2, Pttg1, Spc24, Spc25, Spdl1, Tacc3, Trip13, Ttk, Ube2c, Xrcc3, Zwilch]
GO:0071495	cellular response to endogenous stimulus	GO_BiologicalProcess-EBI-UniProt-GOA-ACAP-ARAP_25.05.2022_00h00	2.11381e-12	3.96551e-09	1.35084e-18	1.00773e-15	[3]	Group814	10.9921	154	[Acta1, Adamts12, Adamtsl2, Ahr, Akap6, Akap7, Ankrd1, Anxa1, Apln, Aqp1, Arap1, Arid5a, Ass1, Blm, Bmp6, Bmpr2, Brca1, Brip1, C1qtnf9, Calcoco1, Casp3, Ccna2, Cd109, Cd44, Cdc6, Cdkn1c, Chek1, Chst11, Cited2, Cldn5, Col16a1, Col1a1, Col1a2, Col3a1, Col4a1, Col4a2, Col5a2, Col6a1, Crebrf, Dab2ip, Dbn1, Dll4, E2f1, Ehd1, Eme1, Emilin1, Epb41l5, Epha4, Ephx1, Ezh2, Fam107a, Fam83g, Fbn1, Fbxo32, Fg…
GO:0048513	animal organ development	GO_BiologicalProcess-EBI-UniProt-GOA-ACAP-ARAP_25.05.2022_00h00	2.28154e-12	4.27788e-09	5.24592e-15	3.87149e-12	[3]	Group846	8.73096	344	[Acacb, Acta1, Adam10, Adam19, Adamts1, Adamts12, Adamts5, Adamts6, Adamts9, Adamtsl2, Adgrf5, Adgrl2, Adh1, Agap2, Ahi1, Ahr, Akap6, Ampd2, Ankle1, Ankrd1, Anln, Anxa1, Apln, Aplnr, Aqp1, Aqp11, Arid5a, Arid5b, Arl6, Aspm, Ass1, Atp8b1, Atpif1, Aurka, Bcl2, Bcl2l11, Bgn, Bicc1, Blm, Bmp6, Bmpr2, Bnip3, Brca2, Brip1, Cadm1, Casp3, Casz1, Cbx7, Ccna2, Ccnb1, Ccnb2, Ccnd1, Ccnf, Cd109, Cd1d1, Cd276…
GO:0033045	regulation of sister chromatid segregation	GO_BiologicalProcess-EBI-UniProt-GOA-ACAP-ARAP_25.05.2022_00h00	2.98859e-12	5.60061e-09	2.3471e-32	1.80492e-29	[4, 5, 6, 7]	Group842	28.1553	29	[Aurkb, Bcl7a, Birc5, Bub1, Bub1b, Ccnb1, Cdc6, Cdca8, Cenpe, Cit, Gen1, Haspin, Incenp, Kntc1, Mad2l1, Ndc80, Nek6, Nuf2, Pttg1, Rmi2, Spc24, Spc25, Spdl1, Tacc3, Trip13, Ttk, Ube2c, Xrcc3, Zwilch]
GO:0051306	mitotic sister chromatid separation	GO_BiologicalProcess-EBI-UniProt-GOA-ACAP-ARAP_25.05.2022_00h00	3.6254e-12	6.79037e-09	2.3471e-32	1.80492e-29	[4, 5, 6, 7, 8, 9]	Group842	28.866	28	[Aurkb, Bcl7a, Birc5, Bub1, Bub1b, Ccnb1, Cdc6, Cdca8, Cenpe, Cit, Gen1, Haspin, Incenp, Kntc1, Mad2l1, Ndc80, Nek6, Nuf2, Pttg1, Spc24, Spc25, Spdl1, Tacc3, Trip13, Ttk, Ube2c, Xrcc3, Zwilch]
GO:0001655	urogenital system development	GO_BiologicalProcess-EBI-UniProt-GOA-ACAP-ARAP_25.05.2022_00h00	3.64881e-12	6.83058e-09	6.09632e-05	0.0373095	[4, 5]	Group573	15.5814	67	[Adamts1, Adamts6, Ahi1, Ahr, Ampd2, Anxa1, Aqp1, Aqp11, Arid5b, Ass1, Bcl2, Bcl2l11, Bicc1, Bmp6, Cd34, Cd44, Cdkn1c, Cenpf, Cited2, Col4a1, Col4a3, Cxcr4, Cyp26b1, Dchs1, Dync2h1, Ednrb, Epha4, Fbn1, Fgfr2, Fkbp4, Gata2, Gata3, Gli3, Hdac5, Hells, Igf1, Igf1r, Itgb3, Klf15, Lamc1, Myc, Nf1, Nid1, Notch2, Pdgfa, Pdgfd, Pdgfra, Pgf, Plag1, Plaur, Prdm1, Ptk7, Rara, Rarb, Rarg, Rxra, Serpinf1, Sma…
GO:0009611	response to wounding	GO_BiologicalProcess-EBI-UniProt-GOA-ACAP-ARAP_25.05.2022_00h00	4.38193e-12	8.1986e-09	9.74812e-11	7.01865e-08	[3]	Group741	14.0625	81	[Anxa1, Apoe, Aqp1, Aurka, Bcl2, Bnip3, Casp3, Ccna2, Cd109, Cd34, Cd44, Cdk1, Col1a1, Col3a1, Col5a1, Cxcr4, Dhfr, Dpysl3, Emilin1, Epha4, F2r, F2rl3, F8, Fgfr2, Fkbp10, Flna, Fn1, Gata2, Gli3, Hif1a, Igf1, Igf1r, Inhbb, Itga2, Itga5, Itgb3, Itgb4, Kcnb1, Lamc1, Lcp1, Lrg1, Map1b, Map3k1, Map3k5, Max, Mcam, Mustn1, Myc, Myh10, Mylk, Nbeal2, Nf1, Notch2, Nrep, Pdgfa, Pdgfra, Plat, Plaur, Prcp, Pt…
GO:0006259	DNA metabolic process	GO_BiologicalProcess-EBI-UniProt-GOA-ACAP-ARAP_25.05.2022_00h00	5.53872e-12	1.03574e-08	1.45933e-20	1.0945e-17	[4, 5, 6]	Group489	11.7647	122	[Ahr, Ankle1, Ankrd1, Atad5, Aurkb, Bard1, Bcl7a, Blm, Bmpr2, Brca1, Brca2, Brip1, Casp3, Ccdc117, Ccna2, Ccne1, Ccne2, Cdc45, Cdc6, Cdc7, Cdca5, Cdk1, Chaf1a, Chaf1b, Chek1, Clspn, Dna2, Dscc1, Dtl, E2f7, E2f8, Eme1, Esco2, Exo1, Ezh2, Fam111a, Fam168a, Fanca, Fancd2, Fanci, Fancm, Fignl1, Fkbp10, Foxm1, Foxp1, Fscn1, Gata3, Gen1, Gins2, Gstt1, H1f1, H1f10, H1f3, H1f5, Hells, Hrob, Icosl, Igf1r,…
GO:0051093	negative regulation of developmental process	GO_BiologicalProcess-EBI-UniProt-GOA-ACAP-ARAP_25.05.2022_00h00	9.15325e-12	1.71074e-08	4.59528e-22	3.46943e-19	[2, 3, 4]	Group578	11.6541	124	[Abcg1, Adamts1, Adamts12, Adamts9, Ahr, Anxa1, Apoe, Aspm, Bbs12, Bcl2, Bcl7a, Bicra, Bmpr2, Bnip3, Casz1, Ccnd1, Cd44, Cd59a, Cdk6, Cit, Cited2, Cldn5, Col4a2, Col4a3, Col5a1, Col5a2, Cpe, Ctdsp1, Cxcl10, Dab2ip, E2f1, E2f2, Ecscr, Ednrb, Eif2ak4, Emilin1, Epha4, Ezh2, Fbn1, Flt1, Foxo1, Foxo3, Foxo4, Foxp1, Gata2, Gata3, Gli3, H4c1, H4c6, Hdac5, Hif1a, Hlx, Hmgb3, Hspb1, Igf1, Igf2, Igfbp5, Il…
GO:0009893	positive regulation of metabolic process	GO_BiologicalProcess-EBI-UniProt-GOA-ACAP-ARAP_25.05.2022_00h00	1.03406e-11	1.93162e-08	2.2209e-13	1.62792e-10	[2, 3, 4]	Group747	8.61173	348	[Aamdc, Abcg1, Ablim3, Acer2, Acta1, Adam19, Adgrf5, Aff1, Agap2, Ahi1, Ahr, Aim2, Akap12, Akap6, Angptl4, Ankrd1, Ankrd42, Anxa1, Apln, Aplnr, Apoe, Arap1, Arid3b, Arid5a, Arid5b, Armcx3, Ass1, Atad5, Atg13, Atoh8, Atpif1, Aurka, Aurkb, Bcl2, Bcl2l11, Bcl7a, Bicra, Birc5, Blm, Bmp6, Bmpr2, Bnip3, Brca1, Brca2, Brip1, C1qtnf9, Cadm1, Calcoco1, Calm2, Casp3, Casp4, Casz1, Cbx7, Ccdc117, Ccna2, Ccn…
GO:0044839	cell cycle G2/M phase transition	GO_BiologicalProcess-EBI-UniProt-GOA-ACAP-ARAP_25.05.2022_00h00	1.30579e-11	2.43791e-08	2.3471e-32	1.80492e-29	[4, 5]	Group842	22.3602	36	[Abcb1b, Atad5, Aurkb, Bard1, Birc5, Blm, Brca1, Brip1, Calm2, Ccna2, Ccnb1, Ccnb2, Ccnd1, Cdc6, Cdc7, Cdk1, Cenpf, Chek1, Cit, Clspn, Dtl, Fbxl12, Fhl1, Foxm1, Foxo4, Kif14, Lmnb1, Mastl, Ndc80, Nes, Orc1, Pkia, Rbbp8, Stox1, Syf2, Ticrr]
GO:0051094	positive regulation of developmental process	GO_BiologicalProcess-EBI-UniProt-GOA-ACAP-ARAP_25.05.2022_00h00	1.9958e-11	3.72416e-08	3.20461e-23	2.43871e-20	[2, 3, 4]	Group622	10.499	162	[Aamdc, Acacb, Adam12, Adamts9, Adgrl2, Agap2, Ahi1, Akap6, Anxa1, Aplnr, Apoe, Aqp1, Aspm, Atad5, Atoh8, Aurka, Bcl2, Bcl7a, Bhlhb9, Bicra, Bin1, Bmp6, Bmpr2, Bnip3, Brca1, Ccna2, Ccnb1, Ccnd1, Ccne1, Cd1d1, Cd276, Cd34, Cd46, Cdk1, Cip2a, Cited2, Cldn5, Clu, Cmklr1, Col1a1, Crebl2, Cxcr4, Cyp26b1, Cyp51, Cysltr1, Dab2ip, Dbn1, E2f1, Ect2, Ehd1, Ehd3, Emilin1, Epha4, Etv4, Ezh2, Fbxw8, Fgfr2, Fl…
GO:0051783	regulation of nuclear division	GO_BiologicalProcess-EBI-UniProt-GOA-ACAP-ARAP_25.05.2022_00h00	3.93597e-11	7.34058e-08	1.66007e-07	0.000111889	[5, 6, 7]	Group354	22.5166	34	[Aurkb, Birc5, Bub1, Bub1b, Ccnb1, Cdca2, Cdca8, Cenpe, Chek1, Fgfr2, Gen1, Haspin, Igf1, Igf1r, Igf2, Incenp, Kif20b, Kntc1, Lrp5, Mad2l1, Mki67, Ndc80, Nuf2, Nusap1, Rad51ap1, Rgcc, Spc24, Spc25, Spdl1, Sphk1, Trip13, Ttk, Xrcc3, Zwilch]
GO:0000086	G2/M transition of mitotic cell cycle	GO_BiologicalProcess-EBI-UniProt-GOA-ACAP-ARAP_25.05.2022_00h00	4.60659e-11	8.58669e-08	2.3471e-32	1.80492e-29	[5, 6]	Group842	22.9167	33	[Abcb1b, Aurkb, Bard1, Birc5, Blm, Brca1, Brip1, Calm2, Ccna2, Ccnb1, Ccnd1, Cdc6, Cdc7, Cdk1, Cenpf, Chek1, Cit, Clspn, Dtl, Fbxl12, Fhl1, Foxm1, Foxo4, Kif14, Lmnb1, Mastl, Nes, Orc1, Pkia, Rbbp8, Stox1, Syf2, Ticrr]
GO:0006468	protein phosphorylation	GO_BiologicalProcess-EBI-UniProt-GOA-ACAP-ARAP_25.05.2022_00h00	4.66358e-11	8.68825e-08	3.14115e-07	0.000209515	[5, 6]	Group563	10.2286	170	[Adam10, Adora2a, Agap2, Akap6, Aplnr, Apoe, Atg13, Aurka, Aurkb, Bcl2, Birc5, Blm, Bmp6, Bmpr2, Bub1, Bub1b, C1qtnf9, Camk2n1, Casp3, Ccna2, Ccnb1, Ccnb2, Ccnd1, Ccne1, Ccne2, Ccnf, Cd109, Cd44, Cdc42bpa, Cdc6, Cdc7, Cdca8, Cdk1, Cdk6, Cdkn1c, Cdkn2c, Cenpe, Chek1, Chka, Cit, Cks1b, Cks2, Clspn, Clu, Cnksr3, Crebl2, Csf2rb, Csf2rb2, Ctdsp1, Ctdsp2, Cxcr4, Dab2ip, Dipk2a, Ect2, Ednrb, Eif2ak2, Ei…
GO:0051240	positive regulation of multicellular organismal process	GO_BiologicalProcess-EBI-UniProt-GOA-ACAP-ARAP_25.05.2022_00h00	6.21607e-11	1.15743e-07	3.20461e-23	2.43871e-20	[2, 3, 4]	Group622	10.086	176	[Acacb, Adam12, Adgrl2, Adora2a, Agap2, Aim2, Akap12, Akap6, Ankrd42, Anxa1, Apln, Aplnr, Apoe, Aqp1, Arid5a, Aspm, Atad5, Bcl2, Bcl7a, Bhlhb9, Bicra, Bin1, Bmp6, Bmpr2, Brca1, Cadm1, Casp4, Ccna2, Ccnb1, Ccnd1, Cd1d1, Cd200, Cd274, Cd276, Cd34, Cd46, Cd55, Cdk1, Cip2a, Cited2, Clu, Cmklr1, Col1a1, Cxcr4, Cysltr1, Dbn1, Dhx33, Dhx58, E2f1, Ednrb, Eif2ak2, Emilin1, Epas1, Epha4, Etv4, Ezh2, F2r, F…
GO:0008285	negative regulation of cell population proliferation	GO_BiologicalProcess-EBI-UniProt-GOA-ACAP-ARAP_25.05.2022_00h00	6.83871e-11	1.27268e-07	3.61422e-23	2.7468e-20	[3, 4, 5]	Group210	12.3724	97	[Adora2a, Ahr, Apln, Apoe, Aqp11, Atg13, Atoh8, Atpif1, Bcl2, Bmpr2, Brca2, Brip1, Casp3, Cd109, Cd200, Cd274, Cd276, Cd44, Cdk6, Cdkn1c, Cdkn2c, Cited2, Clmn, Col4a3, Dab2ip, Dll4, E2f1, E2f3, E2f7, Eif2ak2, Etv4, F2r, Fgfr2, Flt1, Foxo4, Fth1, Gata2, Gata3, Gli3, H2ac10, H2ac12, H2ac13, H2ac15, H2ac22, H2ac6, H2ac7, Hdac5, Ifi211, Ift122, Igf1, Igfbp3, Igfbp5, Kctd11, Klf13, Klf9, Lims2, Lrrc32…
GO:1902850	microtubule cytoskeleton organization involved in mitosis	GO_BiologicalProcess-EBI-UniProt-GOA-ACAP-ARAP_25.05.2022_00h00	6.97203e-11	1.2968e-07	4.74258e-27	3.62333e-24	[4, 5, 7]	Group801	21.6049	35	[Arhgef10, Aurka, Aurkb, Birc5, Ccnb1, Ccsap, Cdca8, Cenpe, Cenph, Dlgap5, Flna, Incenp, Kif11, Kif15, Kif23, Kif4, Kifc1, Mad2l1, Mybl2, Ndc80, Nek2, Nuf2, Nusap1, Parp3, Prc1, Psrc1, Racgap1, Ralbp1, Spc25, Spdl1, Spry1, Stil, Stmn1, Tacc3, Tpx2]
GO:0007052	mitotic spindle organization	GO_BiologicalProcess-EBI-UniProt-GOA-ACAP-ARAP_25.05.2022_00h00	7.43911e-11	1.38293e-07	0.000509264	0.289771	[4, 5, 6, 8]	Group545	23.6641	31	[Arhgef10, Aurka, Aurkb, Birc5, Ccnb1, Ccsap, Cdca8, Cenpe, Cenph, Dlgap5, Flna, Incenp, Kif11, Kif15, Kif23, Kif4, Kifc1, Mybl2, Ndc80, Nek2, Nuf2, Parp3, Prc1, Psrc1, Racgap1, Ralbp1, Spc25, Stil, Stmn1, Tacc3, Tpx2]
GO:1902531	regulation of intracellular signal transduction	GO_BiologicalProcess-EBI-UniProt-GOA-ACAP-ARAP_25.05.2022_00h00	7.83787e-11	1.45628e-07	2.44237e-12	1.77804e-09	[4, 5, 6]	Group810	10.1288	173	[Agap2, Akap12, Akap6, Akap7, Alg13, Ankrd1, Aplnr, Apoe, Arhgef10, Atad5, Aurkb, Bard1, Bcl2, Bcl2l11, Birc5, Brca1, Brca2, Bub1, Calm2, Ccna2, Ccnb1, Cd44, Cdc42bpa, Cdca8, Cep55, Chn1, Cit, Clu, Cmklr1, Cnksr3, Col3a1, Cracr2b, Cxcr4, Dab2ip, Ddias, Dhx33, Dhx58, Dipk2a, Dusp8, Egln1, Eif2ak2, Emilin1, Epha4, Epm2a, Eps8l1, Eps8l2, Ezh2, F2r, F2rl3, Fgfr2, Fignl1, Flna, Flt1, Fn1, Foxm1, Foxo1…
GO:0016310	phosphorylation	GO_BiologicalProcess-EBI-UniProt-GOA-ACAP-ARAP_25.05.2022_00h00	9.75303e-11	1.81114e-07	3.65686e-13	2.67682e-10	[5]	Group839	9.80493	191	[Adam10, Adora2a, Agap2, Akap6, Aldh18a1, Apln, Aplnr, Apoe, Atg13, Aurka, Aurkb, Bard1, Bcl2, Birc5, Blm, Bmp6, Bmpr2, Bub1, Bub1b, C1qtnf9, Camk2n1, Casp3, Ccna2, Ccnb1, Ccnb2, Ccnd1, Ccne1, Ccne2, Ccnf, Cd109, Cd44, Cdc42bpa, Cdc6, Cdc7, Cdca8, Cdk1, Cdk6, Cdkn1c, Cdkn2c, Cenpe, Chek1, Chka, Cit, Cks1b, Cks2, Clp1, Clspn, Clu, Cmpk1, Cnksr3, Crebl2, Csf2rb, Csf2rb2, Ctdsp1, Ctdsp2, Cxcr4, Dab2…
GO:0030071	regulation of mitotic metaphase/anaphase transition	GO_BiologicalProcess-EBI-UniProt-GOA-ACAP-ARAP_25.05.2022_00h00	9.93023e-11	1.84305e-07	2.3471e-32	1.80492e-29	[6, 7, 8, 9, 10, 11, 12]	Group842	28.0899	25	[Aurkb, Bcl7a, Birc5, Bub1, Bub1b, Ccnb1, Cdc6, Cdca8, Cenpe, Gen1, Haspin, Incenp, Kntc1, Mad2l1, Ndc80, Nek6, Nuf2, Spc24, Spc25, Spdl1, Trip13, Ttk, Ube2c, Xrcc3, Zwilch]
GO:0033043	regulation of organelle organization	GO_BiologicalProcess-EBI-UniProt-GOA-ACAP-ARAP_25.05.2022_00h00	1.21679e-10	2.25715e-07	1.09904e-15	8.14388e-13	[4, 5]	Group315	10.9195	133	[Abcg1, Anxa1, Arap1, Arhgef10, Atpif1, Aurka, Aurkb, Avil, Bcl2l11, Bcl7a, Bin1, Birc5, Bnip3, Bub1, Bub1b, Capg, Ccnb1, Ccnf, Ccsap, Cdc6, Cdca2, Cdca5, Cdca8, Cenpe, Chek1, Cit, Ckap2, Cotl1, Dbn1, Doc2b, Dync2li1, Ect2, Ehd3, Fam107a, Fgfr2, Fhod3, Fkbp4, Flna, Fscn1, Gen1, Haspin, Hif1a, Icam1, Igf1, Igf1r, Igf2, Incenp, Iqgap2, Iqgap3, Itgb3, Kif15, Kif20b, Kif24, Kifc1, Kntc1, Lcp1, Lrp5, …
GO:0019222	regulation of metabolic process	GO_BiologicalProcess-EBI-UniProt-GOA-ACAP-ARAP_25.05.2022_00h00	1.37806e-10	2.55492e-07	1.7387e-14	1.28142e-11	[2, 3]	Group728	7.76957	526	[A430033K04Rik, A630001G21Rik, Aamdc, Abcg1, Ablim3, Acacb, Acer2, Acot11, Acta1, Adam10, Adam19, Adamts5, Adgrf5, Adora2a, Aebp1, Aff1, Agap2, Ahi1, Ahr, Aim2, Akap12, Akap6, Aldh2, Angptl4, Ankle1, Ankrd1, Ankrd42, Anxa1, Apln, Aplnr, Apoe, Aqp1, Aqp11, Arap1, Arid3b, Arid5a, Arid5b, Armcx3, Ass1, Atad5, Atg13, Atoh8, Atp8b1, Atpif1, Aurka, Aurkb, Avil, Bace2, Bard1, Bcl2, Bcl2l11, Bcl6b, Bcl7a…
GO:0009888	tissue development	GO_BiologicalProcess-EBI-UniProt-GOA-ACAP-ARAP_25.05.2022_00h00	1.57143e-10	2.91187e-07	1.57143e-10	1.12986e-07	[3]	Group368	9.53478	207	[Abcb1b, Acta1, Adamts12, Adamts9, Adamtsl2, Agap2, Ahi1, Ahr, Akap6, Ampd2, Ankrd1, Anxa1, Aplnr, Apold1, Aqp1, Aqp11, Arid5a, Arid5b, Atoh8, Bcl2, Bgn, Bmp6, Bmpr2, Brca2, Casp3, Ccna2, Ccnb1, Ccnd1, Cd109, Cd276, Cd34, Cd44, Cdh23, Cdk1, Cdk6, Cdkn1c, Cecr2, Cenpf, Chst11, Cited2, Cldn5, Col15a1, Col18a1, Col1a1, Col1a2, Col27a1, Col3a1, Col4a1, Col4a2, Col5a1, Col5a2, Col6a1, Cxcl10, Cxcr4, C…
GO:0045005	DNA-templated DNA replication maintenance of fidelity	GO_BiologicalProcess-EBI-UniProt-GOA-ACAP-ARAP_25.05.2022_00h00	1.66648e-10	3.08631e-07	2.53141e-08	1.74414e-05	[5, 6, 7, 8, 9]	Group415	35.8491	19	[Bard1, Blm, Brca1, Brca2, Dna2, Eme1, Fam111a, Fancm, Gen1, Mms22l, Pcna, Pole, Primpol, Rad51, Rbbp8, Thoc1, Tonsl, Traip, Zgrf1]
GO:0080134	regulation of response to stress	GO_BiologicalProcess-EBI-UniProt-GOA-ACAP-ARAP_25.05.2022_00h00	1.76e-10	3.25776e-07	1.45933e-20	1.0945e-17	[3, 4]	Group489	10.421	151	[Abcb1b, Adamts12, Adora2a, Aim2, Aldh2, Ankle1, Ankrd1, Anxa1, Apoe, Aqp11, Atad5, Bard1, Bcl6b, Bcl7a, Blm, Brca1, Brca2, Cadm1, Camk2n1, Casp4, Ccdc117, Cd109, Cd200, Cd276, Cd34, Cd44, Chek1, Clu, Cracr2b, Crebrf, Ctla2a, Cxcr4, Dab2ip, Dagla, Dcst1, Ddias, Dhfr, Dhx58, Ednrb, Eif2ak2, Eif2ak4, Emilin1, Epha4, F2r, Fam168a, Fanca, Fancd2, Fignl1, Flna, Foxm1, Foxo1, Foxo3, Foxp1, Gata3, Hexim…
GO:0022603	regulation of anatomical structure morphogenesis	GO_BiologicalProcess-EBI-UniProt-GOA-ACAP-ARAP_25.05.2022_00h00	1.91427e-10	3.54139e-07	1.88173e-09	1.33227e-06	[3, 4]	Group499	11.3372	117	[Adam10, Adam12, Adamts1, Adamts12, Adamts9, Ahi1, Anxa1, Aplnr, Apoe, Aqp1, Arap1, Aurka, Bhlhb9, Bmpr2, Bnip3, Brca1, Cd34, Cd44, Cd59a, Chn1, Cit, Cited2, Cldn5, Col4a2, Col4a3, Cpe, Cxcl10, Cxcr4, Cysltr1, Dab2ip, Dbn1, E2f2, Ecscr, Egln1, Emilin1, Epb41, Epha4, Fblim1, Fbxw8, Fgd1, Fgfr2, Flna, Flt1, Fn1, Foxo4, Foxp1, Gas7, Gata2, Gata3, Hif1a, Hspb1, Icam1, Igf2, Ism1, Itga5, Itgb3, Kit, L…
GO:0030198	extracellular matrix organization	GO_BiologicalProcess-EBI-UniProt-GOA-ACAP-ARAP_25.05.2022_00h00	2.57551e-10	4.76212e-07	2.57551e-10	1.84407e-07	[5]	Group119	15.9159	53	[Adamts1, Adamts12, Adamts17, Adamts4, Adamts5, Adamts6, Adamts9, Adamtsl1, Adamtsl2, Adamtsl3, Aebp1, Ccna2, Col15a1, Col16a1, Col18a1, Col1a1, Col1a2, Col27a1, Col3a1, Col4a1, Col4a2, Col4a3, Col5a1, Col5a2, Emilin1, Fkbp10, Fn1, Fscn1, Has3, Itgb3, Lamb1, Lamc1, Lcp1, Loxl2, Ltbp3, Mmp14, Mmp28, Nf1, Nid1, Ntng2, Papln, Pdgfra, Postn, Pxdn, Reck, Rgcc, Sh3pxd2b, Spock2, Sulf2, Tgfb2, Tgfbi, Vw…
GO:0007051	spindle organization	GO_BiologicalProcess-EBI-UniProt-GOA-ACAP-ARAP_25.05.2022_00h00	3.11795e-10	5.76197e-07	0.000509264	0.289771	[3, 4, 7]	Group545	19.3878	38	[Arhgef10, Aspm, Aurka, Aurkb, Birc5, Ccnb1, Ccnb2, Ccsap, Cdca8, Cenpe, Cenph, Dlgap5, Espl1, Flna, Incenp, Kif11, Kif15, Kif23, Kif4, Kifc1, Knstrn, Mybl2, Ndc80, Nek2, Nuf2, Parp3, Prc1, Psrc1, Racgap1, Ralbp1, Rgs16, Spag5, Spc25, Stil, Stmn1, Tacc3, Tppp, Tpx2]
GO:0045597	positive regulation of cell differentiation	GO_BiologicalProcess-EBI-UniProt-GOA-ACAP-ARAP_25.05.2022_00h00	3.19871e-10	5.90802e-07	3.20461e-23	2.43871e-20	[3, 4, 5]	Group622	11.3412	115	[Aamdc, Adamts9, Ahi1, Akap6, Anxa1, Apoe, Aspm, Atoh8, Aurka, Bcl2, Bhlhb9, Bin1, Bmp6, Bmpr2, Ccna2, Ccne1, Cd1d1, Cd276, Cd34, Cd46, Cip2a, Cldn5, Clu, Cmklr1, Col1a1, Crebl2, Cxcr4, Cyp26b1, Cyp51, Dbn1, E2f1, Ect2, Epha4, Etv4, Ezh2, Fbxw8, Flna, Flt1, Fn1, Foxo3, Gata2, Gata3, Gdpd5, Gli3, Hif1a, Hlx, Ifi204, Igf1, Igfbp3, Il1rl2, Il2rg, Il4ra, Il7, Itgb3, Kctd11, Kit, Klf10, Lamb1, Lamc1, …
GO:0002682	regulation of immune system process	GO_BiologicalProcess-EBI-UniProt-GOA-ACAP-ARAP_25.05.2022_00h00	3.5275e-10	6.51177e-07	4.15216e-12	3.01862e-09	[2, 3]	Group821	10.228	157	[Adam10, Adgrf5, Adora2a, Ahr, Aim2, Ankle1, Anxa1, Apoe, Arid5a, Atad5, Bcl2, Bcl6b, Blm, Cadm1, Casp3, Casp4, Cd1d1, Cd200, Cd274, Cd276, Cd44, Cd46, Cd55, Cd59a, Cdk6, Cmklr1, Cmtm3, Col3a1, Ctla2a, Cxcl10, Cyp26b1, Dab2ip, Dcst1, Dhx58, Efnb1, Eif2ak4, Emilin1, Fanca, Fancd2, Fbn1, Fcho1, Fn1, Foxo3, Foxp1, Gata2, Gata3, Gli3, H4c1, H4c6, Hexim1, Hif1a, Hlx, Hmgb3, Hspb1, Icam1, Icosl, Ifi204…
GO:0051984	positive regulation of chromosome segregation	GO_BiologicalProcess-EBI-UniProt-GOA-ACAP-ARAP_25.05.2022_00h00	3.90856e-10	7.21128e-07	2.4457e-05	0.0153835	[3, 4, 5]	Group704	48.2759	14	[Aurkb, Birc5, Ccnb1, Cdc6, Cdca8, Cenpe, Incenp, Ncapd2, Ncapg, Ncapg2, Ncaph, Rad18, Smc2, Smc4]
GO:0030155	regulation of cell adhesion	GO_BiologicalProcess-EBI-UniProt-GOA-ACAP-ARAP_25.05.2022_00h00	4.02772e-10	7.42711e-07	5.324e-10	3.79602e-07	[3, 4]	Group787	11.899	99	[Acer2, Adam10, Adam19, Adora2a, Anxa1, Ass1, Bcl2, Blm, Bmp6, Casp3, Ccna2, Cd1d1, Cd274, Cd276, Cd44, Cd46, Cd55, Cd59a, Cdk6, Celsr2, Cited2, Cnksr3, Col16a1, Col1a1, Cxcr4, Dbn1, Efnb1, Emilin1, Epb41l5, Epha4, Fam107a, Fcho1, Flna, Fn1, Foxo3, Gata3, Gli3, Hlx, Hspb1, Icam1, Icosl, Igf1, Igf2, Il1rl2, Il2rg, Il4ra, Il7, Itga2, Itga5, Itga6, Itgb3, Kif14, Lama3, Lama4, Lamb1, Lamc1, Lgals1, L…
GO:0071363	cellular response to growth factor stimulus	GO_BiologicalProcess-EBI-UniProt-GOA-ACAP-ARAP_25.05.2022_00h00	5.36684e-10	9.89108e-07	1.35084e-18	1.00773e-15	[5]	Group814	12.4118	88	[Adamts12, Adamtsl2, Ankrd1, Anxa1, Apln, Arap1, Bmp6, Bmpr2, Casp3, Ccna2, Cd109, Cd44, Cd59a, Cdkn1c, Chst11, Cited2, Cldn5, Col1a1, Col1a2, Col3a1, Col4a2, Dab2ip, Dbn1, Dll4, E2f1, Ehd1, Emilin1, Epb41l5, Fam83g, Fbn1, Fgfr2, Flt1, Foxo3, Fstl1, Garem1, Gata3, Hif1a, Hspb1, Htra1, Igf1r, Itgb3, Itgb5, Knstrn, Ldlrad4, Lrg1, Lrp8, Lrrc32, Ltbp3, Map1b, Map3k1, Myc, Notch2, Nox4, Nr4a1, Nrep, N…
GO:0019220	regulation of phosphate metabolic process	GO_BiologicalProcess-EBI-UniProt-GOA-ACAP-ARAP_25.05.2022_00h00	5.68946e-10	1.048e-06	1.18977e-09	8.44733e-07	[5, 6]	Group804	10.2426	152	[Adgrf5, Adora2a, Agap2, Ahr, Akap6, Apln, Aplnr, Apoe, Atpif1, Aurkb, Bard1, Bcl2, Birc5, Blm, Bmp6, Bmpr2, C1qtnf9, Calm2, Camk2n1, Casp3, Ccna2, Ccnb1, Ccnb2, Ccnd1, Ccne1, Ccne2, Ccnf, Cd109, Cd44, Cda, Cdc6, Cdca2, Cdca8, Cdkn1c, Cdkn2c, Cenpe, Cks1b, Cks2, Clspn, Clu, Cnksr3, Crebl2, Ctdsp1, Ctdsp2, Cxcr4, Dab2ip, Dipk2a, Ect2, Ednrb, Eif2ak4, Emilin1, Epha4, Epm2a, Ezh2, Fam20a, Fbn1, Fgfr…
GO:0002520	immune system development	GO_BiologicalProcess-EBI-UniProt-GOA-ACAP-ARAP_25.05.2022_00h00	8.57174e-10	1.57806e-06	3.21655e-09	2.25159e-06	[2, 4, 5]	Group815	10.8867	124	[Adgrf5, Ahr, Ankle1, Anln, Anxa1, Atad5, Atpif1, Bcl2, Bcl2l11, Blm, Brca2, Casp3, Ccnb2, Cd109, Cd1d1, Cd274, Cd34, Cd44, Cd46, Cdk6, Cdkn1c, Cited2, Cracr2b, Ctla2a, Cyp26b1, Ddias, Dll4, Dock11, Eif2ak2, Epas1, Esco2, Etv6, Exo1, Ezh2, Fanca, Fancd2, Fbn1, Fgfr2, Flna, Flt1, Foxo3, Foxp1, Gab3, Gata2, Gata3, Gli3, H4c1, H4c6, Hdac5, Hells, Hif1a, Hlx, Hmgb3, Hs1bp3, Hspb1, Icosl, Ifi204, Ifi2…
GO:0033044	regulation of chromosome organization	GO_BiologicalProcess-EBI-UniProt-GOA-ACAP-ARAP_25.05.2022_00h00	8.67624e-10	1.59643e-06	1.0797e-21	8.11937e-19	[5, 6]	Group748	17.3387	43	[Aurkb, Bcl7a, Birc5, Bub1, Bub1b, Ccnb1, Cdc6, Cdca5, Cdca8, Cenpe, Cit, Gen1, Haspin, Incenp, Kntc1, Mad2l1, Mcm2, Myc, Naf1, Ncapd2, Ncapg, Ncapg2, Ncaph, Ndc80, Nek2, Nek6, Nuf2, Pttg1, Rmi2, Sgo2a, Smc2, Smc4, Spc24, Spc25, Spdl1, Tacc3, Top2a, Trip13, Ttk, Ube2c, Wdhd1, Xrcc3, Zwilch]
GO:0007399	nervous system development	GO_BiologicalProcess-EBI-UniProt-GOA-ACAP-ARAP_25.05.2022_00h00	1.01638e-09	1.86913e-06	4.25412e-10	3.03744e-07	[4, 5]	Group774	9.04255	238	[Abcb1b, Adam10, Adam22, Adamts1, Adgrl2, Adora2a, Ahi1, Aldh4a1, Aldh5a1, Ankrd1, Anxa1, Apoe, Aqp1, Arhgef10, Arl6, Arsb, Aspm, Atoh8, Atp8b1, Atxn10, Aurka, Avil, Bace2, Bcl2, Bhlhb9, Bin1, Bmp6, Bmpr2, Bnip3, Brca2, Cables1, Cadm1, Capg, Casp3, Casz1, Ccnd1, Cd44, Cdh23, Cdk6, Cdkn1c, Cdkn2c, Cecr2, Celsr2, Cenpf, Cep85l, Chn1, Cip2a, Cit, Cited2, Cldn5, Clmn, Clp1, Clu, Col3a1, Col4a1, Cox7b…
GO:0022607	cellular component assembly	GO_BiologicalProcess-EBI-UniProt-GOA-ACAP-ARAP_25.05.2022_00h00	1.01863e-09	1.87224e-06	3.86914e-27	2.95989e-24	[4]	Group389	8.8157	265	[Ablim3, Acacb, Acta1, Adam10, Adgrl2, Ahi1, Ahr, Aim2, Anln, Ap3s1, Aplnr, Apoe, Aqp1, Aqp11, Arap1, Arhgef10, Arl6, Asf1b, Aspm, Atg13, Atp8b1, Atxn10, Aurka, Aurkb, Avil, Bbs12, Bcl2, Bcl2l11, Bhlhb9, Bin1, Birc5, Blm, Brip1, Cadm1, Capg, Catip, Ccdc136, Ccnb1, Ccnb2, Ccsap, Cd34, Cdc45, Cdca8, Cdk1, Cdkn1c, Celsr2, Cenpe, Cenph, Cenpi, Cenpk, Cenpn, Cenpp, Cfap53, Cfap69, Chaf1a, Chaf1b, Cldn…
GO:1901342	regulation of vasculature development	GO_BiologicalProcess-EBI-UniProt-GOA-ACAP-ARAP_25.05.2022_00h00	1.13783e-09	2.09019e-06	3.37716e-15	2.49572e-12	[4, 5, 6, 7]	Group421	15.7729	50	[Adam10, Adam12, Adamts1, Adamts9, Aplnr, Aqp1, Brca1, Cd34, Cd59a, Cldn5, Col4a2, Col4a3, Cxcl10, Cxcr4, Cysltr1, Dab2ip, E2f2, Ecscr, Egln1, Emilin1, Flt1, Foxo4, Gata2, Hif1a, Hspb1, Igf2, Ism1, Itga5, Itgb3, Lrg1, Nf1, Pak4, Pde3b, Pgf, Pik3cd, Ppp1r16b, Prkd1, Ptger4, Reck, Rgcc, Rras, Serpine1, Serpinf1, Slc12a2, Sparc, Sphk1, Stab1, Tgfb2, Thbs1, Thbs2]
GO:0012501	programmed cell death	GO_BiologicalProcess-EBI-UniProt-GOA-ACAP-ARAP_25.05.2022_00h00	1.7324e-09	3.18068e-06	5.94823e-09	4.13996e-06	[3]	Group687	9.40783	197	[Aamdc, Acer2, Adam10, Adora2a, Agap2, Ahi1, Aim2, Akap12, Aldh2, Angptl4, Ankrd1, Anxa1, Apoe, Aqp1, Atad5, Atpif1, Aurka, Aurkb, Bard1, Bcl2, Bcl2l11, Bhlhb9, Bin1, Birc5, Blm, Bmpr2, Bnip1, Bnip3, Brca1, Brca2, Bub1, Bub1b, Cadm1, Casp3, Casp4, Ccna2, Ccnd1, Cd274, Cd44, Cd59a, Cdca7, Cdk1, Cecr2, Chek1, Chst11, Cit, Cited2, Ckap2, Clu, Col18a1, Col4a3, Cxcl10, Cxcr4, Cyp26b1, Dab2ip, Ddias, D…
GO:1903046	meiotic cell cycle process	GO_BiologicalProcess-EBI-UniProt-GOA-ACAP-ARAP_25.05.2022_00h00	1.80463e-09	3.3115e-06	5.08364e-25	3.87882e-22	[2, 3, 4]	Group795	17.6991	40	[Ankle1, Aspm, Aurka, Bcl2l11, Birc5, Brca2, Brip1, Bub1, Bub1b, Ccnb2, Ccne1, Ccne2, Cenpe, Cks2, Cyp26b1, Eme1, Espl1, Fanca, Fancd2, Fancm, Fignl1, Haspin, Incenp, Mastl, Ncapd2, Ncaph, Ndc80, Nuf2, Pttg1, Rad51, Rad51ap1, Rad54b, Rad54l, Sgo1, Sgo2a, Smc2, Smc4, Top2a, Trip13, Ttk]
GO:0051256	mitotic spindle midzone assembly	GO_BiologicalProcess-EBI-UniProt-GOA-ACAP-ARAP_25.05.2022_00h00	1.87702e-09	3.44246e-06	4.74258e-27	3.62333e-24	[4, 5, 6, 7, 8, 9, 10]	Group801	88.8889	8	[Aurkb, Birc5, Cdca8, Incenp, Kif23, Kif4, Prc1, Racgap1]
GO:0006915	apoptotic process	GO_BiologicalProcess-EBI-UniProt-GOA-ACAP-ARAP_25.05.2022_00h00	1.91928e-09	3.51804e-06	5.94823e-09	4.13996e-06	[4]	Group687	9.45347	192	[Aamdc, Acer2, Adam10, Adora2a, Agap2, Ahi1, Aim2, Akap12, Aldh2, Angptl4, Ankrd1, Anxa1, Apoe, Aqp1, Atad5, Atpif1, Aurka, Aurkb, Bard1, Bcl2, Bcl2l11, Bhlhb9, Bin1, Birc5, Blm, Bmpr2, Bnip1, Bnip3, Brca1, Brca2, Bub1, Bub1b, Cadm1, Casp3, Casp4, Ccna2, Ccnd1, Cd274, Cd44, Cd59a, Cdca7, Cdk1, Cecr2, Chek1, Chst11, Cit, Cited2, Ckap2, Clu, Col18a1, Col4a3, Cxcl10, Dab2ip, Ddias, Dedd2, Dipk2a, Dr…
GO:0050790	regulation of catalytic activity	GO_BiologicalProcess-EBI-UniProt-GOA-ACAP-ARAP_25.05.2022_00h00	2.08112e-09	3.81262e-06	2.08112e-09	1.47136e-06	[3]	Group626	9.17197	216	[Acacb, Acer2, Adora2a, Agap2, Agfg2, Ahr, Aim2, Akap6, Angptl4, Anxa1, Apoe, Aqp1, Arap1, Arhgap11a, Arhgef10, Atpif1, Aurkb, Bcl2, Bcl2l11, Bin1, Birc5, Blm, Bmpr2, Bub1b, C1qtnf9, Calm2, Calu, Camk2n1, Casp3, Casp4, Ccna2, Ccnb1, Ccnb2, Ccnd1, Ccne1, Ccne2, Ccnf, Cd109, Cd200, Cd44, Cd55, Cdc6, Cdkn1c, Cdkn2c, Cenpe, Chn1, Cit, Cks1b, Cks2, Clspn, Clu, Col4a3, Col6a3, Dab2ip, Dennd11, Depdc1a,…
GO:0072001	renal system development	GO_BiologicalProcess-EBI-UniProt-GOA-ACAP-ARAP_25.05.2022_00h00	2.33643e-09	4.278e-06	5.59221e-09	3.90336e-06	[4, 5, 6]	Group830	14.6597	56	[Adamts1, Adamts6, Ahi1, Ahr, Ampd2, Aqp1, Aqp11, Arid5b, Ass1, Bcl2, Bcl2l11, Bicc1, Bmp6, Cd34, Cd44, Cdkn1c, Cenpf, Cited2, Col4a1, Col4a3, Cxcr4, Cyp26b1, Dchs1, Dync2h1, Ednrb, Epha4, Fbn1, Fgfr2, Gata3, Gli3, Hdac5, Hells, Itgb3, Klf15, Lamc1, Myc, Nf1, Nid1, Notch2, Pdgfa, Pdgfd, Pdgfra, Pgf, Prdm1, Ptk7, Rara, Rarb, Serpinf1, Smad9, Spry1, Sulf2, Tgfb2, Vcan, Wdpcp, Wt1, Zbtb16]
GO:0051988	regulation of attachment of spindle microtubules to kinetochore	GO_BiologicalProcess-EBI-UniProt-GOA-ACAP-ARAP_25.05.2022_00h00	2.47421e-09	4.52781e-06	4.74258e-27	3.62333e-24	[4, 5, 6]	Group801	57.8947	11	[Aurkb, Birc5, Ccnb1, Cdca8, Cenpe, Ect2, Incenp, Knstrn, Nek2, Racgap1, Spag5]
GO:0051231	spindle elongation	GO_BiologicalProcess-EBI-UniProt-GOA-ACAP-ARAP_25.05.2022_00h00	2.52998e-09	4.62733e-06	4.74258e-27	3.62333e-24	[3, 4, 5, 8]	Group801	75	9	[Aurkb, Birc5, Cdca8, Incenp, Kif11, Kif23, Kif4, Prc1, Racgap1]
GO:0009892	negative regulation of metabolic process	GO_BiologicalProcess-EBI-UniProt-GOA-ACAP-ARAP_25.05.2022_00h00	2.70806e-09	4.95032e-06	2.70806e-09	1.90105e-06	[2, 3, 4]	Group314	8.64544	277	[A430033K04Rik, Acacb, Acot11, Adam10, Adamts5, Adora2a, Aebp1, Agap2, Ahr, Ankle1, Ankrd1, Anxa1, Apln, Aplnr, Apoe, Aqp1, Aqp11, Arid5a, Arid5b, Atoh8, Atp8b1, Aurka, Aurkb, Bace2, Bcl2, Bcl6b, Bin1, Birc5, Blm, Bmp6, Bmpr2, Bnip3, Brca1, Brca2, Brip1, Bub1b, Camk2n1, Casp3, Cbx7, Ccnb1, Ccnd1, Ccne1, Cd109, Cd200, Cd274, Cd276, Cd34, Cd44, Cd46, Cd59a, Cda, Cdk1, Cdk6, Cdkn1c, Cdkn2c, Cenpf, C…
GO:0045596	negative regulation of cell differentiation	GO_BiologicalProcess-EBI-UniProt-GOA-ACAP-ARAP_25.05.2022_00h00	2.86618e-09	5.23651e-06	4.59528e-22	3.46943e-19	[3, 4, 5]	Group578	11.8182	91	[Abcg1, Adamts12, Ahr, Anxa1, Aspm, Bbs12, Bcl7a, Bicra, Bmpr2, Casz1, Ccnd1, Cd44, Cdk6, Cit, Col5a1, Col5a2, Ctdsp1, Cxcl10, Dab2ip, E2f1, Ednrb, Eif2ak4, Epha4, Ezh2, Fbn1, Foxo1, Foxo3, Foxo4, Foxp1, Gata2, Gata3, Gli3, H4c1, H4c6, Hdac5, Hlx, Hmgb3, Hspb1, Igf1, Igf2, Igfbp5, Il4ra, Inpp4b, Itgb3, Kctd11, Klf13, Ldlrad4, Leo1, Lrp5, Ltbp3, Mbnl3, Meis1, Myc, Nf1, Nfkbia, Pawr, Pi16, Postn, P…
GO:1901701	cellular response to oxygen-containing compound	GO_BiologicalProcess-EBI-UniProt-GOA-ACAP-ARAP_25.05.2022_00h00	3.11916e-09	5.69558e-06	8.46554e-13	6.18831e-10	[4]	Group838	10.3008	137	[Abcb4, Abcg1, Ahr, Akap6, Akap7, Aldh2, Ankrd1, Anxa1, Aqp1, Arid5a, Ass1, Birc5, Blm, Bmp6, Bnip3, Brca1, Brip1, C1qtnf9, Camk2n1, Ccna2, Cd274, Cd55, Cdc6, Cdk1, Clu, Col16a1, Col1a1, Col1a2, Col3a1, Col4a1, Col5a2, Col6a1, Cxcl10, Cyp26b1, Dab2ip, Ddias, Dhfr, E2f1, Ect2, Ednrb, Epha4, Ezh2, Fbn1, Fbxo32, Fgfr2, Flna, Foxo1, Foxo3, Foxo4, Foxp1, Gramd1b, Hif1a, Hmgn3, Hrh2, Icam1, Igf1, Igf1r…
GO:0007507	heart development	GO_BiologicalProcess-EBI-UniProt-GOA-ACAP-ARAP_25.05.2022_00h00	3.56307e-09	6.5026e-06	2.11403e-15	1.56438e-12	[4, 5, 6]	Group649	12.188	83	[Acacb, Adam19, Adamts1, Adamts6, Adamts9, Ahi1, Ahr, Akap6, Ankrd1, Apln, Aplnr, Bicc1, Bmpr2, Casp3, Ccna2, Ccnb1, Cdk1, Cited2, Col3a1, Col5a1, Cpe, Cxcr4, Dchs1, Dhrs3, Dipk2a, Dll4, Dync2h1, Egln1, Emilin1, Fbn1, Fgfr2, Fhod3, Flna, Fn1, Foxp1, Gata3, Gli3, Hdac5, Hexim1, Hif1a, Ift122, Igf1, Igf1r, Kcnq1, Kdm6b, Ldb2, Meis1, Myh10, Myh7, Nf1, Notch2, Nox4, Nrp2, Nsd2, Pcna, Pde2a, Pdgfra, P…
GO:0060255	regulation of macromolecule metabolic process	GO_BiologicalProcess-EBI-UniProt-GOA-ACAP-ARAP_25.05.2022_00h00	3.57162e-09	6.51463e-06	1.7387e-14	1.28142e-11	[3, 4]	Group728	7.73534	484	[A430033K04Rik, A630001G21Rik, Aamdc, Abcg1, Ablim3, Acacb, Acer2, Acta1, Adam10, Adam19, Adora2a, Aebp1, Aff1, Agap2, Ahi1, Ahr, Aim2, Akap12, Akap6, Ankle1, Ankrd1, Ankrd42, Anxa1, Apln, Aplnr, Apoe, Aqp1, Aqp11, Arap1, Arid3b, Arid5a, Arid5b, Armcx3, Atad5, Atg13, Atoh8, Atp8b1, Atpif1, Aurka, Aurkb, Bace2, Bard1, Bcl2, Bcl2l11, Bcl6b, Bcl7a, Bicra, Bin1, Birc5, Blm, Bmp6, Bmpr2, Brca1, Brca2,…
GO:0050865	regulation of cell activation	GO_BiologicalProcess-EBI-UniProt-GOA-ACAP-ARAP_25.05.2022_00h00	3.97616e-09	7.24853e-06	1.17448e-19	8.79684e-17	[3, 4]	Group847	12.0567	85	[Adgrf5, Adora2a, Ahr, Ankle1, Anxa1, Apoe, Atad5, Bcl2, Blm, Casp3, Cd1d1, Cd200, Cd274, Cd276, Cd44, Cd46, Cd55, Cd59a, Ctla2a, Cyp26b1, Efnb1, Emilin1, Fanca, Fancd2, Fcho1, Flna, Fn1, Foxo3, Gata2, Gata3, Gli3, Hlx, Hmgb3, Hspb1, Icosl, Ifi211, Igf1, Igf2, Il1rl2, Il2rg, Il4ra, Il7, Lbp, Lgals1, Lrrc32, Mmp14, Nectin2, Nppa, Nsd2, Pag1, Parp3, Pawr, Pdgfa, Pdgfra, Plpp6, Prdm1, Prnp, Ptpre, R…
GO:0034097	response to cytokine	GO_BiologicalProcess-EBI-UniProt-GOA-ACAP-ARAP_25.05.2022_00h00	4.87326e-09	8.87421e-06	1.88813e-12	1.37644e-09	[4]	Group714	10.9768	109	[Ackr2, Adam10, Adam23, Adamts12, Aim2, Akap12, Akap6, Ankrd1, Anxa1, Arid5b, Ass1, Bcl2, Brca1, Capg, Casp4, Cd274, Cd44, Ch25h, Col1a1, Col3a1, Crebrf, Csf2rb, Csf2rb2, Cxcl10, Cxcr4, Dab2ip, Dbn1, Dcst1, Ddias, Dpysl3, Eif2ak2, Fn1, Foxo3, Foxp1, Gata3, Gstt2, Hdac5, Hells, Hif1a, Hipk1, Icam1, Ifi204, Ifi206, Ifi211, Ifit1bl1, Ifngr2, Il13ra1, Il1r1, Il1rl2, Il2rg, Il4ra, Il7, Inhbb, Irak3, I…
GO:0051173	positive regulation of nitrogen compound metabolic process	GO_BiologicalProcess-EBI-UniProt-GOA-ACAP-ARAP_25.05.2022_00h00	4.87133e-09	8.87555e-06	2.2209e-13	1.62792e-10	[3, 4, 5]	Group747	8.56707	281	[Aamdc, Abcg1, Ablim3, Acer2, Aff1, Agap2, Ahi1, Ahr, Aim2, Akap6, Ankrd1, Apln, Aplnr, Apoe, Arap1, Arid3b, Arid5a, Arid5b, Armcx3, Ass1, Atad5, Atoh8, Atpif1, Aurka, Aurkb, Bcl2, Bcl2l11, Bcl7a, Bicra, Birc5, Blm, Bmp6, Bmpr2, Brca1, Brca2, Brip1, C1qtnf9, Calcoco1, Calm2, Casp3, Casp4, Casz1, Cbx7, Ccdc117, Ccna2, Ccnb1, Ccnd1, Cd44, Cd46, Cdc6, Cdc7, Cdca2, Cdca8, Cdk1, Cdkn1c, Cenpe, Cenpk, …
GO:2001251	negative regulation of chromosome organization	GO_BiologicalProcess-EBI-UniProt-GOA-ACAP-ARAP_25.05.2022_00h00	4.8999e-09	8.91782e-06	1.02221e-21	7.69721e-19	[5, 6, 7]	Group516	24.4898	24	[Aurkb, Birc5, Bub1, Bub1b, Ccnb1, Cdca8, Cenpe, Gen1, Haspin, Incenp, Kntc1, Mad2l1, Mcm2, Ndc80, Nuf2, Pttg1, Spc24, Spc25, Spdl1, Top2a, Trip13, Ttk, Xrcc3, Zwilch]
GO:0010605	negative regulation of macromolecule metabolic process	GO_BiologicalProcess-EBI-UniProt-GOA-ACAP-ARAP_25.05.2022_00h00	5.05023e-09	9.18637e-06	2.70806e-09	1.90105e-06	[3, 4, 5]	Group314	8.72348	259	[A430033K04Rik, Acacb, Adam10, Adora2a, Aebp1, Agap2, Ahr, Ankle1, Ankrd1, Anxa1, Apln, Aplnr, Apoe, Aqp1, Aqp11, Arid5a, Arid5b, Atoh8, Atp8b1, Aurka, Aurkb, Bace2, Bcl6b, Bin1, Birc5, Blm, Bmp6, Bmpr2, Brca1, Brca2, Brip1, Bub1b, Camk2n1, Casp3, Cbx7, Ccnb1, Ccnd1, Ccne1, Cd109, Cd200, Cd274, Cd276, Cd34, Cd44, Cd46, Cd59a, Cdk1, Cdk6, Cdkn1c, Cdkn2c, Cenpf, Chek1, Ciart, Cited2, Cldn5, Clp1, C…
GO:0006310	DNA recombination	GO_BiologicalProcess-EBI-UniProt-GOA-ACAP-ARAP_25.05.2022_00h00	5.15656e-09	9.37463e-06	5.15827e-09	3.60563e-06	[5, 6, 7]	Group575	15.3605	49	[Ankle1, Atad5, Bard1, Blm, Brca1, Brca2, Brip1, Cdc45, Cdc7, Chek1, Eme1, Exo1, Ezh2, Fancd2, Fancm, Fignl1, Foxp1, Fscn1, Gen1, Gins2, H1f1, H1f10, H1f3, H1f5, Hrob, Icosl, Lig1, Mcm2, Mcm5, Mms22l, Morf4l2, Nsd2, Parp3, Parpbp, Polq, Rad18, Rad51, Rad51ap1, Rad54b, Rad54l, Rbbp8, Rmi2, Tcf7l1, Thoc1, Tonsl, Top2a, Trip13, Trp53bp1, Xrcc3]
GO:0044093	positive regulation of molecular function	GO_BiologicalProcess-EBI-UniProt-GOA-ACAP-ARAP_25.05.2022_00h00	5.25773e-09	9.5533e-06	3.75566e-10	2.68529e-07	[3]	Group729	9.80876	159	[Abcb1b, Acer2, Agap2, Aim2, Akap6, Akap7, Ankrd42, Apoe, Arap1, Arhgap11a, Arhgef10, Arid5b, Aurkb, Bcl2, Bcl2l11, Bin1, Bmpr2, C1qtnf9, Calm2, Casp4, Ccna2, Ccnb1, Ccnd1, Cd200, Cdc6, Cenpe, Chn1, Cks1b, Cks2, Cldn5, Clspn, Clu, Cnksr3, Col4a3, Cracr2b, Dab2ip, Dhfr, Dhx33, Dipk2a, Dock11, Dscc1, Ect2, Ehd3, Eif2ak2, Epb41, Epb41l5, Epha4, Ezh2, F2r, Fam20a, Fbn1, Fgfr2, Flt1, Fn1, Garnl3, Gata…
GO:0001822	kidney development	GO_BiologicalProcess-EBI-UniProt-GOA-ACAP-ARAP_25.05.2022_00h00	5.26836e-09	9.56734e-06	5.59221e-09	3.90336e-06	[4, 5, 6, 7]	Group830	14.5946	54	[Adamts1, Adamts6, Ahi1, Ahr, Ampd2, Aqp1, Aqp11, Arid5b, Ass1, Bcl2, Bcl2l11, Bicc1, Bmp6, Cd34, Cd44, Cdkn1c, Cenpf, Cited2, Col4a3, Cxcr4, Cyp26b1, Dchs1, Dync2h1, Ednrb, Epha4, Fbn1, Fgfr2, Gata3, Gli3, Hells, Itgb3, Klf15, Lamc1, Myc, Nf1, Nid1, Notch2, Pdgfa, Pdgfd, Pdgfra, Pgf, Prdm1, Ptk7, Rara, Rarb, Serpinf1, Smad9, Spry1, Sulf2, Tgfb2, Vcan, Wdpcp, Wt1, Zbtb16]
GO:0071900	regulation of protein serine/threonine kinase activity	GO_BiologicalProcess-EBI-UniProt-GOA-ACAP-ARAP_25.05.2022_00h00	5.51509e-09	1.00099e-05	2.55279e-09	1.79461e-06	[7, 8, 9, 10]	Group595	14.3979	55	[Akap6, Apoe, Blm, Bmpr2, C1qtnf9, Casp3, Ccna2, Ccnb1, Ccnb2, Ccnd1, Ccne1, Ccne2, Ccnf, Cdc6, Cdkn1c, Cdkn2c, Cks1b, Cks2, Dab2ip, Dipk2a, Epha4, Ezh2, Fam20a, Flt1, Hexim1, Igf1, Igf2, Incenp, Irak3, Kit, Lrp5, Map3k1, Map3k5, Nf1, Nox4, Nppa, Ntf3, Pdgfa, Pdgfd, Pim1, Pkia, Pkig, Psrc1, Rapgef2, Rgcc, Rgs16, Rgs2, Spry1, Stil, Syk, Tfap4, Thbs1, Tlr4, Tnfrsf11a, Uchl1]
GO:0051338	regulation of transferase activity	GO_BiologicalProcess-EBI-UniProt-GOA-ACAP-ARAP_25.05.2022_00h00	6.03275e-09	1.09434e-05	1.01718e-07	6.92702e-05	[4]	Group763	11.1842	102	[Adora2a, Agap2, Akap6, Apoe, Aurkb, Blm, Bmpr2, Bub1b, C1qtnf9, Camk2n1, Casp3, Ccna2, Ccnb1, Ccnb2, Ccnd1, Ccne1, Ccne2, Ccnf, Cd200, Cdc6, Cdkn1c, Cdkn2c, Cenpe, Cks1b, Cks2, Clspn, Clu, Dab2ip, Dipk2a, Dscc1, Ect2, Epha4, Epm2a, Ezh2, Fam20a, Fbn1, Fgfr2, Flt1, Gins2, Gprc5a, Hexim1, Hspb1, Igf1, Igf1r, Igf2, Incenp, Irak3, Itgb3, Kif14, Kit, Ldb2, Lrp5, Lrp8, Mad2l1, Map3k1, Map3k5, Mastl, M…
GO:0006796	phosphate-containing compound metabolic process	GO_BiologicalProcess-EBI-UniProt-GOA-ACAP-ARAP_25.05.2022_00h00	6.6879e-09	1.21252e-05	3.65686e-13	2.67682e-10	[4]	Group839	8.78187	248	[Abhd8, Acacb, Acadsb, Acot11, Acot7, Acss1, Adam10, Adgrf5, Adora2a, Agap2, Ahr, Akap6, Aldh18a1, Ampd2, Apln, Aplnr, Apoe, Atg13, Atpif1, Aurka, Aurkb, Bard1, Bcl2, Birc5, Blm, Bmp6, Bmpr2, Bub1, Bub1b, C1qtnf9, Calm2, Camk2n1, Casp3, Ccna2, Ccnb1, Ccnb2, Ccnd1, Ccne1, Ccne2, Ccnf, Cd109, Cd44, Cda, Cdc42bpa, Cdc6, Cdc7, Cdca2, Cdca8, Cdk1, Cdk6, Cdkn1c, Cdkn2c, Cenpe, Chek1, Chka, Cit, Cks1b, …
GO:0071459	protein localization to chromosome, centromeric region	GO_BiologicalProcess-EBI-UniProt-GOA-ACAP-ARAP_25.05.2022_00h00	6.88313e-09	1.24722e-05	0.269491	1	[7]	Group402	37.5	15	[Aurkb, Bub1b, Cdk1, Cenpq, H2ac4, H2bc11, H4c1, H4c6, Haspin, Knl1, Kntc1, Ndc80, Spdl1, Ttk, Zwilch]
GO:0001932	regulation of protein phosphorylation	GO_BiologicalProcess-EBI-UniProt-GOA-ACAP-ARAP_25.05.2022_00h00	7.31161e-09	1.32413e-05	1.18977e-09	8.44733e-07	[6, 7, 8]	Group804	10.4949	123	[Adora2a, Agap2, Akap6, Aplnr, Apoe, Aurkb, Bcl2, Birc5, Blm, Bmp6, Bmpr2, C1qtnf9, Camk2n1, Casp3, Ccna2, Ccnb1, Ccnb2, Ccnd1, Ccne1, Ccne2, Ccnf, Cd109, Cd44, Cdc6, Cdca8, Cdkn1c, Cdkn2c, Cenpe, Cks1b, Cks2, Clspn, Clu, Cnksr3, Crebl2, Ctdsp1, Ctdsp2, Cxcr4, Dab2ip, Dipk2a, Ect2, Ednrb, Eif2ak4, Emilin1, Epha4, Epm2a, Ezh2, Fam20a, Fbn1, Flt1, Fn1, Gprc5a, Hexim1, Hspb1, Icam1, Igf1, Igf2, Igfb…
GO:0000226	microtubule cytoskeleton organization	GO_BiologicalProcess-EBI-UniProt-GOA-ACAP-ARAP_25.05.2022_00h00	7.39403e-09	1.33832e-05	2.32573e-17	1.73034e-14	[3, 6]	Group611	12.2511	80	[Arhgef10, Aspm, Aurka, Aurkb, Birc5, Brca1, Brca2, Ccnb1, Ccnb2, Ccnf, Ccsap, Cdc42bpa, Cdca8, Cenpe, Cenph, Cfap69, Chek1, Ckap2, Crmp1, Dlgap5, Dnah2, Dnah8, Espl1, Fam107a, Fignl1, Fkbp4, Flna, Gas2l3, Gen1, Incenp, Kif11, Kif14, Kif15, Kif18b, Kif20a, Kif23, Kif24, Kif2c, Kif4, Kifc1, Knstrn, Llgl2, Mad2l1, Map1a, Map1b, Map6, Mid1, Mns1, Mybl2, Ndc80, Nek2, Nuf2, Nusap1, Parp3, Pclaf, Plk4,…
GO:0071496	cellular response to external stimulus	GO_BiologicalProcess-EBI-UniProt-GOA-ACAP-ARAP_25.05.2022_00h00	7.39997e-09	1.33866e-05	7.69873e-07	0.000508886	[3]	Group736	14.6006	53	[Angptl4, Ankrd1, Aqp1, Bcl2, Bmp6, Bmpr2, Bnip3, Brip1, Cda, Chek1, Chka, Col1a1, Eif2ak2, Eif2ak4, Fam107a, Foxo1, Foxo3, Gabarapl1, Hdac5, Ifi204, Ifi206, Igf1r, Inhbb, Itga2, Itga6, Itgb3, Kcnb1, Kcnj2, Klf10, Map1lc3a, Map3k1, Map3k5, Max, Nuak1, Pde2a, Pdk2, Pdk4, Piezo2, Pim1, Postn, Prkd1, Ptger4, Ripor1, Rnf167, Rxra, Sesn1, Slc38a2, Slc38a3, Slc7a5, Tlr4, Tmem150c, Upp1, Vcam1]
GO:0045859	regulation of protein kinase activity	GO_BiologicalProcess-EBI-UniProt-GOA-ACAP-ARAP_25.05.2022_00h00	7.71622e-09	1.39509e-05	1.01718e-07	6.92702e-05	[6, 7, 8, 9]	Group763	12.0896	81	[Adora2a, Agap2, Akap6, Apoe, Blm, Bmpr2, C1qtnf9, Camk2n1, Casp3, Ccna2, Ccnb1, Ccnb2, Ccnd1, Ccne1, Ccne2, Ccnf, Cdc6, Cdkn1c, Cdkn2c, Cenpe, Cks1b, Cks2, Clspn, Clu, Dab2ip, Dipk2a, Ect2, Epha4, Epm2a, Ezh2, Fam20a, Fbn1, Flt1, Gprc5a, Hexim1, Hspb1, Igf1, Igf2, Incenp, Irak3, Itgb3, Kif14, Kit, Lrp5, Lrp8, Map3k1, Map3k5, Mmd, Mob3b, Ncapg2, Nf1, Nox4, Nppa, Ntf3, Pdgfa, Pdgfd, Pim1, Pkia, Pk…
GO:0045765	regulation of angiogenesis	GO_BiologicalProcess-EBI-UniProt-GOA-ACAP-ARAP_25.05.2022_00h00	7.79173e-09	1.40797e-05	3.37716e-15	2.49572e-12	[4, 5, 6, 7, 8, 9, 10]	Group421	15.3355	48	[Adam12, Adamts1, Adamts9, Aplnr, Aqp1, Brca1, Cd34, Cd59a, Cldn5, Col4a2, Col4a3, Cxcl10, Cxcr4, Cysltr1, Dab2ip, E2f2, Ecscr, Egln1, Emilin1, Flt1, Foxo4, Gata2, Hif1a, Hspb1, Igf2, Ism1, Itga5, Itgb3, Lrg1, Nf1, Pak4, Pde3b, Pgf, Pik3cd, Ppp1r16b, Prkd1, Reck, Rgcc, Rras, Serpine1, Serpinf1, Slc12a2, Sparc, Sphk1, Stab1, Tgfb2, Thbs1, Thbs2]
GO:0006281	DNA repair	GO_BiologicalProcess-EBI-UniProt-GOA-ACAP-ARAP_25.05.2022_00h00	8.23651e-09	1.48751e-05	1.45933e-20	1.0945e-17	[5, 6, 7]	Group489	12.7208	72	[Ankle1, Bard1, Bcl7a, Blm, Brca1, Brca2, Brip1, Ccdc117, Cdc45, Cdc7, Cdca5, Chaf1a, Chaf1b, Chek1, Clspn, Dna2, Dtl, Eme1, Esco2, Exo1, Fam111a, Fam168a, Fanca, Fancd2, Fanci, Fancm, Fignl1, Foxm1, Fscn1, Gen1, Gins2, Hrob, Kif22, Lig1, Mcm2, Mcm5, Mgmt, Mms22l, Morf4l2, Neil3, Nsd2, Parp3, Parpbp, Pclaf, Pcna, Pola1, Pole, Pole2, Polq, Primpol, Pttg1, Rad18, Rad51, Rad51ap1, Rad54b, Rad54l, Rb…
GO:0001667	ameboidal-type cell migration	GO_BiologicalProcess-EBI-UniProt-GOA-ACAP-ARAP_25.05.2022_00h00	8.27992e-09	1.49453e-05	9.17089e-19	6.85065e-16	[4]	Group820	13.3056	64	[Adamts9, Akap12, Amotl2, Anln, Anxa1, Apoe, Aqp1, Arid5b, Arsb, Atoh8, Bmpr2, Col18a1, Cxcr4, Dab2ip, Dll4, Dnaja4, Ednrb, Efnb1, Epb41l5, Fn1, Foxp1, Fstl1, Gata2, Gata3, Hdac5, Hif1a, Hspb1, Igf1, Igf2, Itga2, Itgb3, Itgb4, Kit, Loxl2, Lrg1, Lrp5, Macir, Mcc, Nf1, Nr4a1, Nrp2, Nus1, Pdlim1, Pik3cd, Prcp, Prkd1, Prr5l, Rgcc, Rin2, Rras, Sema3a, Sema3d, Sema3f, Sema6d, Serpine1, Serpinf1, Snai1,…
GO:2000181	negative regulation of blood vessel morphogenesis	GO_BiologicalProcess-EBI-UniProt-GOA-ACAP-ARAP_25.05.2022_00h00	8.50699e-09	1.53466e-05	5.24592e-15	3.87149e-12	[4, 5, 6, 7, 8, 9]	Group846	22.4138	26	[Adamts1, Adamts9, Cd59a, Cldn5, Col4a2, Col4a3, Cxcl10, Dab2ip, E2f2, Ecscr, Emilin1, Flt1, Foxo4, Ism1, Nf1, Pde3b, Ptger4, Rgcc, Serpine1, Serpinf1, Slc12a2, Sparc, Stab1, Tgfb2, Thbs1, Thbs2]
GO:0045785	positive regulation of cell adhesion	GO_BiologicalProcess-EBI-UniProt-GOA-ACAP-ARAP_25.05.2022_00h00	9.01653e-09	1.62568e-05	5.324e-10	3.79602e-07	[3, 4, 5]	Group787	13.0097	67	[Adam19, Anxa1, Blm, Ccna2, Cd1d1, Cd274, Cd276, Cd44, Cd46, Cd55, Cd59a, Cdk6, Cited2, Cnksr3, Col16a1, Dbn1, Efnb1, Emilin1, Epb41l5, Epha4, Fcho1, Flna, Fn1, Foxo3, Gata3, Gli3, Hlx, Icam1, Icosl, Igf1, Igf2, Il1rl2, Il2rg, Il4ra, Il7, Itga2, Itga5, Itga6, Itgb3, Lamb1, Lamc1, Lgals1, Lims2, Myo10, Nid1, Pawr, Pde4d, Plaur, Prex1, Ptger4, Rac3, Rara, Rin2, Rras, Sele, Selp, Sirpa, Slc7a1, Spoc…
GO:0030097	hemopoiesis	GO_BiologicalProcess-EBI-UniProt-GOA-ACAP-ARAP_25.05.2022_00h00	1.33361e-08	2.40317e-05	3.21655e-09	2.25159e-06	[4, 5, 6, 7]	Group815	10.7454	111	[Adgrf5, Ahr, Ankle1, Anln, Anxa1, Atpif1, Bcl2, Blm, Brca2, Casp3, Cd109, Cd1d1, Cd34, Cd44, Cd46, Cdk6, Cdkn1c, Cited2, Cracr2b, Ctla2a, Cyp26b1, Ddias, Dll4, Dock11, Eif2ak2, Epas1, Esco2, Etv6, Ezh2, Fanca, Fancd2, Fbn1, Fgfr2, Flna, Flt1, Foxo3, Foxp1, Gab3, Gata2, Gata3, Gli3, H4c1, H4c6, Hdac5, Hells, Hif1a, Hlx, Hmgb3, Hs1bp3, Hspb1, Ifi204, Ifi206, Il1rl2, Il2rg, Il4ra, Il7, Inpp4b, Irf4…
GO:0032101	regulation of response to external stimulus	GO_BiologicalProcess-EBI-UniProt-GOA-ACAP-ARAP_25.05.2022_00h00	1.51405e-08	2.7268e-05	1.7398e-08	1.20568e-05	[3, 4]	Group636	10.7601	109	[Adam10, Adamts12, Adora2a, Aim2, Aldh2, Anxa1, Apoe, Bcl6b, Bmp6, Bmpr2, Cadm1, Camk2n1, Casp4, Cd109, Cd200, Cd276, Cd34, Cd44, Cd55, Cmklr1, Ctla2a, Cxcl10, Cxcr4, Dagla, Dbn1, Dcst1, Dhx58, Ednrb, Eif2ak4, Emilin1, Epha4, F2r, Fanca, Fancd2, Flna, Fn1, Foxp1, Gata3, Hexim1, Hspb1, Htra1, Ifi204, Ifi206, Ifi211, Ifit1bl1, Igf1, Igf1r, Igf2, Il16, Il1r1, Il1rl2, Irak3, Irf7, Itga2, Lacc1, Lbp, …
GO:0048584	positive regulation of response to stimulus	GO_BiologicalProcess-EBI-UniProt-GOA-ACAP-ARAP_25.05.2022_00h00	1.57508e-08	2.83514e-05	9.31463e-23	7.06049e-20	[2, 3, 4]	Group755	9.0245	210	[Adam10, Adora2a, Agap2, Aim2, Akap12, Akap6, Ankle1, Ankrd1, Anxa1, Apoe, Arid5a, Aspm, Atad5, Aurkb, Bcl2, Bcl2l11, Bcl7a, Birc5, Blm, Bmp6, Bmpr2, Brca1, Bub1, C1qtnf9, Cadm1, Camk2n1, Casp4, Ccdc117, Ccna2, Cd1d1, Cd274, Cd276, Cd44, Cd46, Cd55, Cd59a, Cdca8, Cdkn1c, Cited2, Clu, Cmklr1, Cmtm3, Col1a1, Col3a1, Cracr2b, Crebrf, Cxcl10, Cxcr4, Dab2ip, Dbn1, Dedd2, Depdc1b, Dhx33, Dhx58, Dll4, D…
GO:0043170	macromolecule metabolic process	GO_BiologicalProcess-EBI-UniProt-GOA-ACAP-ARAP_25.05.2022_00h00	1.59029e-08	2.86094e-05	1.19955e-08	8.32485e-06	[3]	Group808	7.263	665	[A430033K04Rik, A630001G21Rik, Aamdc, Abcg1, Ablim3, Acacb, Acer2, Acta1, Adam10, Adam12, Adam19, Adam22, Adam23, Adamts1, Adamts12, Adamts17, Adamts4, Adamts5, Adamts6, Adamts9, Adora2a, Aebp1, Aff1, Agap2, Ahi1, Ahr, Aim2, Akap12, Akap6, Alg13, Ankle1, Ankrd1, Ankrd42, Anxa1, Apln, Aplnr, Apoe, Apol10b, Apold1, Aqp1, Aqp11, Arap1, Arid3b, Arid5a, Arid5b, Arl6, Armcx3, Atad5, Atg13, Atoh8, Atp8b…
GO:0048585	negative regulation of response to stimulus	GO_BiologicalProcess-EBI-UniProt-GOA-ACAP-ARAP_25.05.2022_00h00	1.61285e-08	2.89991e-05	4.59528e-22	3.46943e-19	[2, 3, 4]	Group578	9.57697	163	[Adamts12, Adamtsl2, Adora2a, Agap2, Ahr, Alg13, Anxa1, Apln, Aplnr, Apoe, Aqp11, Atad5, Bcl2, Bicc1, Brca1, Cd109, Cd200, Cd276, Cd34, Cd44, Cd46, Cd55, Cd59a, Chst11, Cit, Clu, Cnksr3, Col3a1, Crebrf, Ctla2a, Cyp26b1, Dab2ip, Dbn1, Dcst1, Ddias, Dhrs3, Dhx58, Dll4, Dusp8, Egln1, Emilin1, Epha4, Epm2a, Ezh2, Fbn1, Fignl1, Foxm1, Foxo1, Foxo3, Foxp1, Gata2, Gata3, Gdpd5, Gli3, Gpr161, Gprc5a, Hel…
GO:0042325	regulation of phosphorylation	GO_BiologicalProcess-EBI-UniProt-GOA-ACAP-ARAP_25.05.2022_00h00	1.70212e-08	3.05871e-05	1.18977e-09	8.44733e-07	[6, 7]	Group804	10.1132	134	[Adora2a, Agap2, Akap6, Apln, Aplnr, Apoe, Aurkb, Bard1, Bcl2, Birc5, Blm, Bmp6, Bmpr2, C1qtnf9, Camk2n1, Casp3, Ccna2, Ccnb1, Ccnb2, Ccnd1, Ccne1, Ccne2, Ccnf, Cd109, Cd44, Cdc6, Cdca8, Cdkn1c, Cdkn2c, Cenpe, Cks1b, Cks2, Clspn, Clu, Cnksr3, Crebl2, Ctdsp1, Ctdsp2, Cxcr4, Dab2ip, Dipk2a, Ect2, Ednrb, Eif2ak4, Emilin1, Epha4, Epm2a, Ezh2, Fam20a, Fbn1, Fgfr2, Flt1, Fn1, Gprc5a, Hdac5, Hexim1, Hif…
GO:0048534	hematopoietic or lymphoid organ development	GO_BiologicalProcess-EBI-UniProt-GOA-ACAP-ARAP_25.05.2022_00h00	1.85197e-08	3.32614e-05	3.21655e-09	2.25159e-06	[3, 4, 5, 6]	Group815	10.5751	114	[Adgrf5, Ahr, Ankle1, Anln, Anxa1, Atpif1, Bcl2, Bcl2l11, Blm, Brca2, Casp3, Ccnb2, Cd109, Cd1d1, Cd34, Cd44, Cd46, Cdk6, Cdkn1c, Cited2, Cracr2b, Ctla2a, Cyp26b1, Ddias, Dll4, Dock11, Eif2ak2, Epas1, Esco2, Etv6, Ezh2, Fanca, Fancd2, Fbn1, Fgfr2, Flna, Flt1, Foxo3, Foxp1, Gab3, Gata2, Gata3, Gli3, H4c1, H4c6, Hdac5, Hells, Hif1a, Hlx, Hmgb3, Hs1bp3, Hspb1, Ifi204, Ifi206, Il1rl2, Il2rg, Il4ra, I…
GO:0051129	negative regulation of cellular component organization	GO_BiologicalProcess-EBI-UniProt-GOA-ACAP-ARAP_25.05.2022_00h00	1.89845e-08	3.40771e-05	9.60426e-30	7.36647e-27	[3, 4, 5]	Group515	11.5136	89	[Apoe, Arap1, Aurkb, Avil, Birc5, Bmp6, Bnip3, Bub1, Bub1b, Capg, Ccnb1, Ccnf, Cdca8, Cenpe, Ch25h, Chek1, Cit, Ckap2, Clu, Crmp1, Cxcl10, Dbn1, Dnaja4, Dpysl3, Emilin1, Epha4, Fam107a, Fgfr2, Fhod3, Fkbp4, Flna, Gen1, Haspin, Igf1, Incenp, Irak3, Itgb3, Kif14, Kif24, Kifc1, Kntc1, Ldlrad4, Lgals1, Mad2l1, Map1a, Map1b, Map3k1, Mcm2, Mid1, Mmp14, Mylip, Ndc80, Nlrc3, Nuf2, Per2, Phf1, Ppp1r9a, Pr…
GO:0014911	positive regulation of smooth muscle cell migration	GO_BiologicalProcess-EBI-UniProt-GOA-ACAP-ARAP_25.05.2022_00h00	1.91607e-08	3.43743e-05	5.00998e-06	0.00327652	[5, 6, 7]	Group771	27.9412	19	[Adamts1, Bcl2, Foxo4, Hdac5, Igf1, Igfbp5, Itga2, Itgb3, Myc, Myo5a, Nox4, P2ry2, P2ry6, Pde4d, Pdgfd, Postn, Ptger4, Sema6d, Tlr4]
GO:0002694	regulation of leukocyte activation	GO_BiologicalProcess-EBI-UniProt-GOA-ACAP-ARAP_25.05.2022_00h00	2.07e-08	3.71151e-05	2.78749e-09	1.95403e-06	[3, 4, 5]	Group813	12	78	[Adgrf5, Adora2a, Ahr, Ankle1, Anxa1, Atad5, Bcl2, Blm, Casp3, Cd1d1, Cd200, Cd274, Cd276, Cd44, Cd46, Cd55, Cd59a, Ctla2a, Cyp26b1, Efnb1, Fanca, Fancd2, Fcho1, Fn1, Foxo3, Gata2, Gata3, Gli3, Hlx, Hmgb3, Hspb1, Icosl, Ifi211, Igf1, Igf2, Il1rl2, Il2rg, Il4ra, Il7, Lbp, Lgals1, Lrrc32, Mmp14, Nectin2, Nppa, Nsd2, Pag1, Parp3, Pawr, Plpp6, Prdm1, Prnp, Ptpre, Rara, Ripk3, Rora, Samsn1, Sh3kbp1, S…
GO:0051321	meiotic cell cycle	GO_BiologicalProcess-EBI-UniProt-GOA-ACAP-ARAP_25.05.2022_00h00	2.09773e-08	3.75913e-05	5.08364e-25	3.87882e-22	[2, 3]	Group795	14.9682	47	[Ankle1, Aspm, Aurka, Bcl2l11, Birc5, Brca2, Brip1, Bub1, Bub1b, Ccnb2, Ccne1, Ccne2, Cenpe, Cks2, Cyp26b1, Eme1, Espl1, Exo1, Fanca, Fancd2, Fancm, Fignl1, Fkbp10, Haspin, Igf1r, Incenp, Mastl, Mki67, Mns1, Ncapd2, Ncaph, Ndc80, Nek2, Nuf2, Pttg1, Rad51, Rad51ap1, Rad54b, Rad54l, Rbbp8, Sgo1, Sgo2a, Smc2, Smc4, Top2a, Trip13, Ttk]
GO:0097435	supramolecular fiber organization	GO_BiologicalProcess-EBI-UniProt-GOA-ACAP-ARAP_25.05.2022_00h00	2.11209e-08	3.78275e-05	2.32573e-17	1.73034e-14	[4]	Group611	11.3139	93	[Acta1, Adamts12, Aebp1, Apoe, Arap1, Arhgef10, Avil, Bcl2, Bin1, Capg, Casp4, Catip, Ccsap, Cit, Ckap2, Clu, Col1a1, Col1a2, Col3a1, Col5a1, Col5a2, Coro6, Cotl1, Dbn1, Diaph3, Dpysl3, Emilin1, Fam107a, Fhod3, Fkbp10, Fkbp4, Flna, Flnc, Fscn1, Gas2l3, Gas7, Icam1, Iqgap2, Itgb5, Kif14, Kif18b, Kif24, Kif2c, Klhl24, Lcp1, Ldb2, Loxl2, Ltbp3, Map1a, Map1b, Map3k1, Marcksl1, Mfap5, Mical1, Micall2,…
GO:0048608	reproductive structure development	GO_BiologicalProcess-EBI-UniProt-GOA-ACAP-ARAP_25.05.2022_00h00	2.22797e-08	3.98807e-05	6.09632e-05	0.0373095	[3, 4, 5, 6]	Group573	12.5	70	[Adam19, Adamts1, Ahr, Anxa1, Arid5b, Aspm, Bcl2, Bcl2l11, Bmp6, Bmpr2, Brca2, Brip1, Casp3, Ccna2, Ccnd1, Ccnf, Cd44, Cdkn1c, Cited2, E2f7, E2f8, Egln1, Eif2s2, Epas1, Fanca, Fbxw8, Fgfr2, Fkbp4, Flna, Foxo3, Gata2, Gata3, Gli3, Hif1a, Htra1, Icam1, Igf1, Igf1r, Igf2, Inhbb, Kit, Llgl2, Mamld1, Mmp14, Myc, Notch2, Pdgfa, Pdgfra, Plag1, Plaur, Plk4, Prdm1, Ptger4, Rara, Rarg, Rxra, Sema3a, Serpin…
GO:0031399	regulation of protein modification process	GO_BiologicalProcess-EBI-UniProt-GOA-ACAP-ARAP_25.05.2022_00h00	2.28173e-08	4.08201e-05	1.18977e-09	8.44733e-07	[5, 6]	Group804	9.62828	158	[Acer2, Adora2a, Agap2, Akap6, Aplnr, Apoe, Arid5a, Atg13, Aurkb, Bcl2, Birc5, Blm, Bmp6, Bmpr2, Brca1, Bub1b, C1qtnf9, Calm2, Camk2n1, Casp3, Ccna2, Ccnb1, Ccnb2, Ccnd1, Ccne1, Ccne2, Ccnf, Cd109, Cd44, Cdc6, Cdca2, Cdca8, Cdkn1c, Cdkn2c, Cenpe, Chek1, Cks1b, Cks2, Clspn, Clu, Cnksr3, Crebl2, Ctdsp1, Ctdsp2, Cxcr4, Dab2ip, Dipk2a, Ect2, Ednrb, Eif2ak4, Emilin1, Epas1, Epha4, Epm2a, Ezh2, Fam107a…
GO:0051302	regulation of cell division	GO_BiologicalProcess-EBI-UniProt-GOA-ACAP-ARAP_25.05.2022_00h00	2.48791e-08	4.44839e-05	2.3471e-32	1.80492e-29	[3, 4]	Group842	17.5	35	[Aspm, Aurka, Aurkb, Birc5, Blm, Brca2, Calm2, Cdc6, Cdca8, Cit, E2f7, E2f8, Ect2, Fgfr2, Garem1, Igf1r, Igf2, Incenp, Kif14, Kif18b, Kif20a, Kif20b, Kif23, Klhl21, Myc, Myo19, Pdgfa, Pdgfd, Pgf, Pkp4, Plk4, Prc1, Racgap1, Sgf29, Tgfb2]
GO:0006954	inflammatory response	GO_BiologicalProcess-EBI-UniProt-GOA-ACAP-ARAP_25.05.2022_00h00	2.76173e-08	4.93521e-05	9.31463e-23	7.06049e-20	[4]	Group755	11.378	90	[Ackr2, Adamts12, Adora2a, Aim2, Aldh2, Ankrd42, Anxa1, Apoe, Ass1, Bace2, Bcl6b, Bmp6, Camk2n1, Casp4, Cd200, Cd276, Cd44, Chst1, Clu, Cmklr1, Ctla2a, Cxcl10, Cyp26b1, Cysltr1, Dab2ip, Dagla, Ednrb, Ezh2, F2r, F8, Fanca, Fancd2, Fn1, Foxp1, Gata3, Ggt5, Hdac5, Hif1a, Icam1, Ifngr2, Igf1, Igfbp4, Il16, Il1r1, Il1rl2, Il4ra, Itga2, Kdm6b, Kit, Lacc1, Lbp, Lgals1, Lxn, Macir, Myo5a, Naip6, Nfkbia, …
GO:0010631	epithelial cell migration	GO_BiologicalProcess-EBI-UniProt-GOA-ACAP-ARAP_25.05.2022_00h00	2.81322e-08	5.02441e-05	9.17089e-19	6.85065e-16	[4, 5]	Group820	14.6707	49	[Adamts9, Anln, Anxa1, Apoe, Aqp1, Arsb, Atoh8, Bmpr2, Col18a1, Cxcr4, Dab2ip, Dll4, Dnaja4, Epb41l5, Foxp1, Fstl1, Gata2, Gata3, Hdac5, Hif1a, Hspb1, Igf1, Igf2, Itga2, Itgb3, Kit, Loxl2, Lrg1, Macir, Mcc, Nf1, Nr4a1, Nus1, Pik3cd, Prcp, Prkd1, Rgcc, Rin2, Rras, Sema3a, Serpine1, Serpinf1, Snai1, Sparc, Stat5a, Tgfb2, Thbs1, Tns3, Wdpcp]
GO:0080090	regulation of primary metabolic process	GO_BiologicalProcess-EBI-UniProt-GOA-ACAP-ARAP_25.05.2022_00h00	2.92e-08	5.2122e-05	1.7387e-14	1.28142e-11	[3, 4]	Group728	7.70801	453	[A430033K04Rik, A630001G21Rik, Aamdc, Abcg1, Ablim3, Acacb, Acer2, Adgrf5, Adora2a, Aebp1, Aff1, Agap2, Ahi1, Ahr, Aim2, Akap6, Aldh2, Angptl4, Ankle1, Ankrd1, Ankrd42, Anxa1, Apln, Aplnr, Apoe, Aqp1, Aqp11, Arap1, Arid3b, Arid5a, Arid5b, Armcx3, Atad5, Atg13, Atoh8, Atp8b1, Atpif1, Aurka, Aurkb, Avil, Bace2, Bard1, Bcl2, Bcl2l11, Bcl6b, Bcl7a, Bicra, Bin1, Birc5, Blm, Bmp6, Bmpr2, Brca1, Brca2, …
GO:0051310	metaphase plate congression	GO_BiologicalProcess-EBI-UniProt-GOA-ACAP-ARAP_25.05.2022_00h00	3.22124e-08	5.74668e-05	0.093345	1	[4, 5]	Group353	27.1429	19	[Aurkb, Birc5, Brca2, Ccnb1, Cdca5, Cdca8, Cenpe, Cenpf, Cenpq, Incenp, Kif14, Kif22, Kif2c, Kifc1, Ndc80, Nuf2, Psrc1, Spag5, Spdl1]
GO:0098609	cell-cell adhesion	GO_BiologicalProcess-EBI-UniProt-GOA-ACAP-ARAP_25.05.2022_00h00	3.5385e-08	6.30914e-05	1.17448e-19	8.79684e-17	[3]	Group847	10.8932	100	[Adam19, Adora2a, Anxa1, Ass1, Bcl2, Blm, Bmp6, Cadm1, Casp3, Ccna2, Cd1d1, Cd200, Cd274, Cd276, Cd34, Cd44, Cd46, Cd55, Cd59a, Cd93, Cdh23, Celsr2, Cited2, Cldn15, Cldn5, Cnksr3, Dchs1, Efnb1, Emilin1, Epb41l5, Fblim1, Fcho1, Fn1, Foxo3, Gata3, Gli3, Hlx, Hspb1, Icam1, Icosl, Igf1, Igf2, Il1rl2, Il2rg, Il4ra, Il7, Itga2, Itga5, Itga6, Itgb3, Itgb5, Kit, Lama3, Lamb1, Lgals1, Lims2, Lrg1, Lrrc32,…
GO:0022008	neurogenesis	GO_BiologicalProcess-EBI-UniProt-GOA-ACAP-ARAP_25.05.2022_00h00	3.6359e-08	6.47918e-05	5.80669e-16	4.30856e-13	[4, 5, 6]	Group845	9.25358	181	[Adam10, Adam22, Adamts1, Adora2a, Ahi1, Ankrd1, Anxa1, Apoe, Arhgef10, Arsb, Aspm, Atoh8, Atp8b1, Atxn10, Aurka, Avil, Bace2, Bcl2, Bhlhb9, Bin1, Bmp6, Bmpr2, Bnip3, Casp3, Casz1, Ccnd1, Cd44, Cdh23, Cdk6, Cdkn1c, Cdkn2c, Cecr2, Celsr2, Cep85l, Chn1, Cip2a, Cit, Clmn, Clu, Col3a1, Crmp1, Ctdsp1, Cxcr4, Dab2ip, Dagla, Dbn1, Dchs1, Dhfr, Dll4, Dpysl2, Dpysl3, Dync2h1, E2f1, Ect2, Ednrb, Efnb1, Ehd…
GO:0042060	wound healing	GO_BiologicalProcess-EBI-UniProt-GOA-ACAP-ARAP_25.05.2022_00h00	3.7052e-08	6.59897e-05	3.47662e-07	0.000231543	[4]	Group429	13.4434	57	[Anxa1, Apoe, Aqp1, Casp3, Ccna2, Cd109, Cd34, Cd44, Col1a1, Col3a1, Col5a1, Cxcr4, Emilin1, F2r, F2rl3, F8, Fgfr2, Fkbp10, Flna, Fn1, Gata2, Gli3, Hif1a, Igf1, Itga2, Itga5, Itgb3, Lrg1, Map3k1, Map3k5, Mcam, Mustn1, Myh10, Mylk, Nbeal2, Nf1, Notch2, Pdgfa, Pdgfra, Plat, Plaur, Prcp, Ptger4, Ptk7, Rab27a, Rhoc, Selp, Serpine1, Slc12a2, Syk, Syt11, Syt7, Tec, Tfpi, Tgfb2, Thbs1, Tlr4]
GO:0030261	chromosome condensation	GO_BiologicalProcess-EBI-UniProt-GOA-ACAP-ARAP_25.05.2022_00h00	4.39239e-08	7.81845e-05	2.4457e-05	0.0153835	[6]	Group704	33.3333	15	[Ccnb1, Cdca5, Cdk1, H1f1, H1f10, H1f3, H1f5, Ncapd2, Ncapg, Ncapg2, Ncaph, Nusap1, Smc2, Smc4, Top2a]
GO:0032465	regulation of cytokinesis	GO_BiologicalProcess-EBI-UniProt-GOA-ACAP-ARAP_25.05.2022_00h00	4.44646e-08	7.91024e-05	2.3471e-32	1.80492e-29	[4, 5, 6]	Group842	22.7723	23	[Aurka, Aurkb, Birc5, Brca2, Calm2, Cdc6, Cdca8, Cit, E2f7, E2f8, Ect2, Igf1r, Incenp, Kif14, Kif20a, Kif20b, Kif23, Klhl21, Myo19, Pkp4, Plk4, Prc1, Racgap1]
GO:0034501	protein localization to kinetochore	GO_BiologicalProcess-EBI-UniProt-GOA-ACAP-ARAP_25.05.2022_00h00	4.6392e-08	8.24849e-05	0.269491	1	[8]	Group402	52.6316	10	[Aurkb, Cdk1, Cenpq, Haspin, Knl1, Kntc1, Ndc80, Spdl1, Ttk, Zwilch]
GO:0030036	actin cytoskeleton organization	GO_BiologicalProcess-EBI-UniProt-GOA-ACAP-ARAP_25.05.2022_00h00	4.67978e-08	8.31596e-05	2.32573e-17	1.73034e-14	[3, 6]	Group611	11.4514	86	[Ablim3, Acta1, Agap2, Amotl2, Anln, Anxa1, Aqp1, Arap1, Arhgef10, Avil, Bcl2, Bin1, Capg, Casp4, Catip, Cdc42bpa, Cit, Coro6, Cotl1, Dbn1, Diaph3, Dpysl3, Ect2, Ehd3, Epb41, Epb41l5, Fam107a, Fgd1, Fhl3, Fhod3, Flna, Flnc, Fscn1, Gas2l3, Gas7, Icam1, Iqgap2, Iqgap3, Itgb3, Itgb5, Kit, Lcp1, Ldb2, Llgl2, Lpin1, Map3k1, Marcksl1, Mical1, Micall2, Myh10, Myh7, Myo19, Myo1b, Myo5a, Nf1, Notch2, Nox4…
GO:0043067	regulation of programmed cell death	GO_BiologicalProcess-EBI-UniProt-GOA-ACAP-ARAP_25.05.2022_00h00	5.05765e-08	8.98239e-05	5.94823e-09	4.13996e-06	[4, 5]	Group687	9.51234	158	[Aamdc, Acer2, Adam10, Adora2a, Agap2, Ahi1, Akap12, Aldh2, Angptl4, Ankrd1, Anxa1, Apoe, Aqp1, Atad5, Aurka, Aurkb, Bard1, Bcl2, Bcl2l11, Bhlhb9, Bin1, Birc5, Blm, Bnip3, Brca1, Bub1, Casp3, Casp4, Ccna2, Ccnd1, Cd274, Cd44, Cd59a, Cdk1, Chst11, Cited2, Clu, Col18a1, Cxcl10, Cxcr4, Dab2ip, Ddias, Dedd2, Dipk2a, E2f1, E2f3, Ecscr, Ect2, Ednrb, Egln1, Eif2ak2, Emilin1, F2r, Fbxo10, Fbxo32, Fgfr2, …
GO:0051246	regulation of protein metabolic process	GO_BiologicalProcess-EBI-UniProt-GOA-ACAP-ARAP_25.05.2022_00h00	5.28122e-08	9.37416e-05	3.31613e-08	2.2815e-05	[4, 5]	Group831	8.65595	237	[Abcg1, Acer2, Adora2a, Agap2, Aim2, Akap6, Aplnr, Apoe, Aqp1, Aqp11, Arid5a, Atg13, Atpif1, Aurka, Aurkb, Bace2, Bcl2, Bcl2l11, Bin1, Birc5, Blm, Bmp6, Bmpr2, Brca1, Bub1b, C1qtnf9, Calm2, Camk2n1, Casp3, Casp4, Ccna2, Ccnb1, Ccnb2, Ccnd1, Ccne1, Ccne2, Ccnf, Cd109, Cd44, Cd46, Cdc6, Cdca2, Cdca8, Cdkn1c, Cdkn2c, Cenpe, Chek1, Cks1b, Cks2, Clspn, Clu, Cnksr3, Col4a3, Col6a3, Crebl2, Crebrf, Ctds…
GO:0045321	leukocyte activation	GO_BiologicalProcess-EBI-UniProt-GOA-ACAP-ARAP_25.05.2022_00h00	6.22382e-08	0.000110411	2.78749e-09	1.95403e-06	[2, 3]	Group813	10.5058	108	[Adam10, Adgrf5, Adora2a, Ahr, Ankle1, Anxa1, Atad5, Bcl2, Blm, Casp3, Cd1d1, Cd200, Cd274, Cd276, Cd44, Cd46, Cd55, Cd59a, Cdk6, Clu, Cracr2b, Ctla2a, Ctps, Cxcr4, Cyp26b1, Dll4, Dock11, Efnb1, Eif2ak4, Exo1, Ezh2, Fanca, Fancd2, Fcho1, Fn1, Foxo3, Foxp1, Gata2, Gata3, Gli3, Hdac5, Hells, Hlx, Hmgb3, Hs1bp3, Hspb1, Icam1, Icosl, Ifi211, Ifngr2, Igf1, Igf2, Il1rl2, Il2rg, Il4ra, Il7, Irf4, Kit, L…
GO:0014910	regulation of smooth muscle cell migration	GO_BiologicalProcess-EBI-UniProt-GOA-ACAP-ARAP_25.05.2022_00h00	6.55611e-08	0.00011624	5.00998e-06	0.00327652	[5, 6]	Group771	22.3301	23	[Adamts1, Bcl2, Foxo4, Hdac5, Igf1, Igfbp3, Igfbp5, Itga2, Itgb3, Myc, Myo5a, Nf1, Nox4, P2ry2, P2ry6, Pde4d, Pdgfa, Pdgfd, Postn, Ptger4, Sema6d, Serpine1, Tlr4]
GO:1904029	regulation of cyclin-dependent protein kinase activity	GO_BiologicalProcess-EBI-UniProt-GOA-ACAP-ARAP_25.05.2022_00h00	7.19461e-08	0.000127488	6.3106e-08	4.32276e-05	[4, 5, 6, 7, 8, 9, 10]	Group470	23.8636	21	[Blm, Casp3, Ccna2, Ccnb1, Ccnb2, Ccnd1, Ccne1, Ccne2, Ccnf, Cdc6, Cdkn1c, Cdkn2c, Cks1b, Cks2, Hexim1, Pim1, Psrc1, Rgcc, Stil, Stox1, Tfap4]
GO:0051171	regulation of nitrogen compound metabolic process	GO_BiologicalProcess-EBI-UniProt-GOA-ACAP-ARAP_25.05.2022_00h00	9.54981e-08	0.000169127	1.7387e-14	1.28142e-11	[3, 4]	Group728	7.68826	438	[A430033K04Rik, A630001G21Rik, Aamdc, Abcg1, Ablim3, Acer2, Adora2a, Aebp1, Aff1, Agap2, Ahi1, Ahr, Aim2, Akap6, Aldh2, Ankle1, Ankrd1, Ankrd42, Apln, Aplnr, Apoe, Aqp1, Aqp11, Arap1, Arid3b, Arid5a, Arid5b, Armcx3, Ass1, Atad5, Atg13, Atoh8, Atp8b1, Atpif1, Aurka, Aurkb, Bace2, Bard1, Bcl2, Bcl2l11, Bcl6b, Bcl7a, Bicra, Bin1, Birc5, Blm, Bmp6, Bmpr2, Brca1, Brca2, Brip1, Bub1b, C1qtnf9, Calcoco1…
GO:0042110	T cell activation	GO_BiologicalProcess-EBI-UniProt-GOA-ACAP-ARAP_25.05.2022_00h00	9.77031e-08	0.000172934	1.17448e-19	8.79684e-17	[4, 5]	Group847	12.1107	70	[Adora2a, Ankle1, Anxa1, Bcl2, Blm, Casp3, Cd1d1, Cd274, Cd276, Cd44, Cd46, Cd55, Cd59a, Cdk6, Cracr2b, Ctla2a, Ctps, Cxcr4, Cyp26b1, Dll4, Efnb1, Eif2ak4, Fanca, Fancd2, Fcho1, Foxo3, Foxp1, Gata3, Gli3, Hlx, Hs1bp3, Hspb1, Icam1, Icosl, Igf1, Igf2, Il1rl2, Il2rg, Il4ra, Il7, Irf4, Kit, Lcp1, Lgals1, Lrrc32, Myc, Nlrc3, Pag1, Pawr, Prdm1, Prex1, Prnp, Ptger4, Rab27a, Rara, Relb, Ripk3, Rora, Sir…
GO:0042981	regulation of apoptotic process	GO_BiologicalProcess-EBI-UniProt-GOA-ACAP-ARAP_25.05.2022_00h00	9.7851e-08	0.000173098	5.94823e-09	4.13996e-06	[5, 6]	Group687	9.45946	154	[Aamdc, Acer2, Adam10, Adora2a, Agap2, Ahi1, Akap12, Aldh2, Angptl4, Ankrd1, Anxa1, Apoe, Aqp1, Atad5, Aurka, Aurkb, Bard1, Bcl2, Bcl2l11, Bhlhb9, Bin1, Birc5, Blm, Bnip3, Brca1, Bub1, Casp3, Casp4, Ccna2, Ccnd1, Cd274, Cd44, Cd59a, Cdk1, Chst11, Cited2, Clu, Col18a1, Cxcl10, Dab2ip, Ddias, Dedd2, Dipk2a, E2f1, E2f3, Ecscr, Ect2, Ednrb, Egln1, Eif2ak2, Emilin1, F2r, Fbxo10, Fbxo32, Fgfr2, Fignl1,…
GO:0036211	protein modification process	GO_BiologicalProcess-EBI-UniProt-GOA-ACAP-ARAP_25.05.2022_00h00	9.95225e-08	0.000175956	3.14115e-07	0.000209515	[4, 5]	Group563	8.1994	301	[Acer2, Adam10, Adora2a, Agap2, Akap6, Alg13, Anxa1, Aplnr, Apoe, Aqp11, Arid5a, Arl6, Atg13, Aurka, Aurkb, B3glct, Bard1, Bcl2, Bgn, Birc5, Blm, Bmp6, Bmpr2, Brca1, Brca2, Bub1, Bub1b, C1qtnf9, Calm2, Camk2n1, Casp3, Cbx7, Ccna2, Ccnb1, Ccnb2, Ccnd1, Ccne1, Ccne2, Ccnf, Cd109, Cd44, Cdc42bpa, Cdc6, Cdc7, Cdca2, Cdca3, Cdca8, Cdk1, Cdk6, Cdkn1c, Cdkn2c, Cenpe, Chek1, Chka, Cit, Cks1b, Cks2, Clspn…
GO:0014812	muscle cell migration	GO_BiologicalProcess-EBI-UniProt-GOA-ACAP-ARAP_25.05.2022_00h00	1.00724e-07	0.000177979	5.00998e-06	0.00327652	[4]	Group771	20	26	[Adamts1, Anxa1, Bcl2, Foxo4, Hdac5, Igf1, Igfbp3, Igfbp5, Itga2, Itgb3, Myc, Myo5a, Net1, Nf1, Nox4, P2ry2, P2ry6, Pde4d, Pdgfa, Pdgfd, Plat, Postn, Ptger4, Sema6d, Serpine1, Tlr4]
GO:0051130	positive regulation of cellular component organization	GO_BiologicalProcess-EBI-UniProt-GOA-ACAP-ARAP_25.05.2022_00h00	1.00797e-07	0.000178007	1.09904e-15	8.14388e-13	[3, 4, 5]	Group315	10.0826	122	[Abcb4, Abcg1, Adamts1, Adgrl2, Ahi1, Ahr, Ankrd1, Anln, Anxa1, Apln, Apoe, Aqp1, Arap1, Arhgef10, Arsb, Atp10a, Atpif1, Aurka, Aurkb, Avil, Bcl2l11, Bhlhb9, Bin1, Bmpr2, Bnip3, Cenpe, Cldn5, Clu, Col16a1, Dab2ip, Dbn1, Dhx33, Doc2b, Dock11, Dpysl3, Ehd1, Ehd3, Emilin1, Epb41l5, Epha4, Eps8l1, Eps8l2, Ezh2, Fbxw8, Flna, Fn1, Fscn1, Gata2, H1f1, Has3, Hdac5, Hif1a, Hspb1, Icam1, Igf1, Igf1r, Igf2,…
GO:0044085	cellular component biogenesis	GO_BiologicalProcess-EBI-UniProt-GOA-ACAP-ARAP_25.05.2022_00h00	1.11531e-07	0.000196852	3.86914e-27	2.95989e-24	[3]	Group389	8.35381	272	[Ablim3, Acacb, Acta1, Adam10, Adgrl2, Ahi1, Ahr, Aim2, Anln, Ap3s1, Aplnr, Apoe, Aqp1, Aqp11, Arap1, Arhgef10, Arl6, Asf1b, Aspm, Atg13, Atp8b1, Atxn10, Aurka, Aurkb, Avil, Bbs12, Bcl2, Bcl2l11, Bhlhb9, Bin1, Birc5, Blm, Brip1, Cadm1, Capg, Catip, Ccdc136, Ccna2, Ccnb1, Ccnb2, Ccsap, Cd34, Cdc45, Cdca8, Cdk1, Cdkn1c, Celsr2, Cenpe, Cenph, Cenpi, Cenpk, Cenpn, Cenpp, Cfap53, Cfap69, Chaf1a, Chaf1…
GO:0014909	smooth muscle cell migration	GO_BiologicalProcess-EBI-UniProt-GOA-ACAP-ARAP_25.05.2022_00h00	1.12594e-07	0.000198616	5.00998e-06	0.00327652	[5]	Group771	21.0526	24	[Adamts1, Bcl2, Foxo4, Hdac5, Igf1, Igfbp3, Igfbp5, Itga2, Itgb3, Myc, Myo5a, Nf1, Nox4, P2ry2, P2ry6, Pde4d, Pdgfa, Pdgfd, Plat, Postn, Ptger4, Sema6d, Serpine1, Tlr4]
GO:1901976	regulation of cell cycle checkpoint	GO_BiologicalProcess-EBI-UniProt-GOA-ACAP-ARAP_25.05.2022_00h00	1.16656e-07	0.000205664	0.000484675	0.277719	[5, 6, 7, 8, 9]	Group716	31.25	15	[Aurkb, Bard1, Birc5, Brca1, Brca2, Ccnb1, Cdca8, Gen1, Incenp, Mad2l1, Ndc80, Pbk, Rad51, Thoc1, Xrcc3]
GO:1901700	response to oxygen-containing compound	GO_BiologicalProcess-EBI-UniProt-GOA-ACAP-ARAP_25.05.2022_00h00	1.34267e-07	0.000236578	8.46554e-13	6.18831e-10	[3]	Group838	9.15308	174	[Abcb4, Abcg1, Acer2, Adh1, Ahr, Akap12, Akap6, Akap7, Aldh2, Ankrd1, Anxa1, Aqp1, Arid5a, Ass1, Bcl2, Birc5, Blm, Bmp6, Bnip3, Brca1, Brip1, C1qtnf9, Calm2, Camk2n1, Casp3, Ccna2, Ccnd1, Cd274, Cd55, Cda, Cdc6, Cdk1, Cldn5, Clu, Col16a1, Col1a1, Col1a2, Col3a1, Col4a1, Col4a3, Col5a2, Col6a1, Cxcl10, Cyp26b1, Dab2ip, Ddias, Dhfr, E2f1, Ect2, Ednrb, Egln1, Eif2ak2, Epha4, Ezh2, F2r, Fbn1, Fbxo32,…
GO:0031323	regulation of cellular metabolic process	GO_BiologicalProcess-EBI-UniProt-GOA-ACAP-ARAP_25.05.2022_00h00	1.36108e-07	0.000239686	1.7387e-14	1.28142e-11	[3, 4]	Group728	7.69507	429	[A430033K04Rik, A630001G21Rik, Aamdc, Abcg1, Ablim3, Acacb, Acer2, Adgrf5, Adora2a, Aebp1, Aff1, Agap2, Ahi1, Ahr, Aim2, Akap6, Aldh2, Ankle1, Ankrd1, Ankrd42, Anxa1, Apln, Aplnr, Apoe, Arap1, Arid3b, Arid5a, Arid5b, Armcx3, Ass1, Atad5, Atg13, Atoh8, Atp8b1, Atpif1, Aurka, Aurkb, Avil, Bace2, Bard1, Bcl2, Bcl2l11, Bcl6b, Bcl7a, Bicra, Bin1, Birc5, Blm, Bmp6, Bmpr2, Bnip3, Brca1, Brca2, Brip1, C1…
GO:0043549	regulation of kinase activity	GO_BiologicalProcess-EBI-UniProt-GOA-ACAP-ARAP_25.05.2022_00h00	1.39617e-07	0.000245726	1.01718e-07	6.92702e-05	[5, 7, 8]	Group763	11.0969	87	[Adora2a, Agap2, Akap6, Apoe, Blm, Bmpr2, C1qtnf9, Camk2n1, Casp3, Ccna2, Ccnb1, Ccnb2, Ccnd1, Ccne1, Ccne2, Ccnf, Cdc6, Cdkn1c, Cdkn2c, Cenpe, Cks1b, Cks2, Clspn, Clu, Dab2ip, Dipk2a, Ect2, Epha4, Epm2a, Ezh2, Fam20a, Fbn1, Fgfr2, Flt1, Gprc5a, Hexim1, Hspb1, Igf1, Igf1r, Igf2, Incenp, Irak3, Itgb3, Kif14, Kit, Ldb2, Lrp5, Lrp8, Map3k1, Map3k5, Mmd, Mob3b, Ncapg2, Nf1, Nox4, Nppa, Ntf3, Pdgfa, P…
GO:0031325	positive regulation of cellular metabolic process	GO_BiologicalProcess-EBI-UniProt-GOA-ACAP-ARAP_25.05.2022_00h00	1.4212e-07	0.00024999	2.2209e-13	1.62792e-10	[3, 4, 5]	Group747	8.33589	272	[Aamdc, Abcg1, Ablim3, Adgrf5, Aff1, Agap2, Ahi1, Ahr, Akap6, Ankrd1, Anxa1, Apln, Aplnr, Apoe, Arap1, Arid3b, Arid5a, Arid5b, Armcx3, Ass1, Atad5, Atg13, Atoh8, Aurka, Aurkb, Bcl2, Bcl2l11, Bcl7a, Bicra, Birc5, Blm, Bmp6, Bmpr2, Bnip3, Brca1, Brca2, Brip1, C1qtnf9, Calcoco1, Calm2, Casp3, Casz1, Cbx7, Ccdc117, Ccna2, Ccnb1, Ccnd1, Cd44, Cdc6, Cdc7, Cdca2, Cdca8, Cdk1, Cdkn1c, Cenpe, Cenpk, Cited…
GO:0061061	muscle structure development	GO_BiologicalProcess-EBI-UniProt-GOA-ACAP-ARAP_25.05.2022_00h00	1.58933e-07	0.000279404	1.34813e-07	9.11337e-05	[3]	Group635	11.2011	83	[Acta1, Adamts5, Akap6, Ankrd1, Aplnr, Arid5b, Ass1, Bcl2, Bin1, Bmpr2, Casp3, Cdk1, Cenpf, Cited2, Col3a1, Cxcl10, Cyp26b1, Disp1, Dll4, Ednrb, Egln1, Ehd1, Ehd3, Epas1, Ezh2, Fgfr2, Fhl1, Fhod3, Flnc, Foxo4, Foxp1, H1f5, Hdac5, Hlf, Hlx, Igf1, Igf2, Igfbp3, Igfbp5, Il4ra, Kdm6b, Kit, Lamb1, Lamc1, Ldb2, Lgals1, Mamstr, Map3k5, Mbnl3, Mmp14, Morf4l2, Myc, Myh10, Myh7, Mylk, Nf1, Nid1, Nox4, Nr4a…
GO:0046649	lymphocyte activation	GO_BiologicalProcess-EBI-UniProt-GOA-ACAP-ARAP_25.05.2022_00h00	1.67279e-07	0.00029391	2.78749e-09	1.95403e-06	[3, 4]	Group813	10.8592	91	[Adora2a, Ahr, Ankle1, Anxa1, Atad5, Bcl2, Blm, Casp3, Cd1d1, Cd274, Cd276, Cd44, Cd46, Cd55, Cd59a, Cdk6, Cracr2b, Ctla2a, Ctps, Cxcr4, Cyp26b1, Dll4, Dock11, Efnb1, Eif2ak4, Exo1, Ezh2, Fanca, Fancd2, Fcho1, Foxo3, Foxp1, Gata3, Gli3, Hdac5, Hells, Hlx, Hmgb3, Hs1bp3, Hspb1, Icam1, Icosl, Ifi211, Igf1, Igf2, Il1rl2, Il2rg, Il4ra, Il7, Irf4, Kit, Lcp1, Lgals1, Lrrc32, Mmp14, Myc, Nlrc3, Notch2, …
GO:0007165	signal transduction	GO_BiologicalProcess-EBI-UniProt-GOA-ACAP-ARAP_25.05.2022_00h00	1.72476e-07	0.000302868	1.14713e-13	8.43137e-11	[2, 3, 4]	Group512	7.53425	484	[Acer2, Ackr2, Acot11, Adam10, Adamts12, Adamtsl2, Adgrf5, Adgrl2, Adora2a, Agap2, Ahi1, Ahr, Aim2, Akap12, Akap6, Akap7, Aldh2, Alg13, Amotl2, Ankrd1, Anxa1, Apln, Aplnr, Apoe, Aqp1, Arap1, Arhgap11a, Arhgef10, Arid5b, Arl6, Aspm, Atad5, Atoh8, Atpif1, Aurkb, Bard1, Bcl2, Bcl2l11, Bicc1, Birc5, Blm, Bmp6, Bmpr2, Bnip3, Brca1, Brca2, Bub1, Bub1b, C1qtnf9, Calcoco1, Calm2, Casp3, Casp4, Ccna2, Ccn…
GO:0050727	regulation of inflammatory response	GO_BiologicalProcess-EBI-UniProt-GOA-ACAP-ARAP_25.05.2022_00h00	1.76055e-07	0.000308976	1.7398e-08	1.20568e-05	[4, 5, 6]	Group636	13.587	50	[Adamts12, Adora2a, Aim2, Aldh2, Anxa1, Apoe, Bcl6b, Camk2n1, Casp4, Cd200, Cd276, Cd44, Ctla2a, Dagla, Ednrb, Fanca, Fancd2, Foxp1, Gata3, Igf1, Il16, Il1r1, Il1rl2, Itga2, Lacc1, Lbp, Lgals1, Macir, Nfkbia, Nlrc3, Nppa, Pbk, Pde2a, Prex1, Ptger4, Rora, Serpine1, Serpinf1, Spata2, Sphk1, Stat5a, Sting1, Syt11, Tafa3, Tlr4, Tnc, Tnfrsf11a, Zbp1, Zfp36, Zyx]
GO:0007167	enzyme-linked receptor protein signaling pathway	GO_BiologicalProcess-EBI-UniProt-GOA-ACAP-ARAP_25.05.2022_00h00	1.82913e-07	0.00032083	1.35084e-18	1.00773e-15	[4, 5, 6]	Group814	10.4104	104	[Adamts12, Adamtsl2, Ahi1, Akap7, Apln, Arap1, Arid5b, Atoh8, Bmp6, Bmpr2, Casp3, Ccna2, Cd109, Cd59a, Cdkn1c, Chn1, Chst11, Cited2, Cldn5, Col1a1, Col1a2, Col3a1, Col4a1, Col4a2, Col4a3, Dab2ip, Efnb1, Emilin1, Epha4, Fam83g, Fbn1, Fgfr2, Flt1, Foxo1, Foxo4, Frk, Fstl1, Garem1, Gata3, Gprc5a, Hif1a, Hspb1, Htra1, Igf1, Igf1r, Igf2, Igfbp3, Igfbp4, Igfbp5, Il13ra1, Inhbb, Itgb3, Itgb5, Kit, Ldlra…
GO:0000910	cytokinesis	GO_BiologicalProcess-EBI-UniProt-GOA-ACAP-ARAP_25.05.2022_00h00	1.89514e-07	0.000332219	2.3471e-32	1.80492e-29	[3, 4]	Group842	17.0213	32	[Anln, Aurka, Aurkb, Birc5, Brca2, Calm2, Cdc6, Cdca8, Cep55, Cit, Ckap2, E2f7, E2f8, Ect2, Igf1r, Incenp, Kif14, Kif20a, Kif20b, Kif23, Kif4, Klhl21, Myh10, Myo19, Nusap1, Pkp4, Plk4, Prc1, Racgap1, Rhoc, Septin10, Stmn1]
GO:0007127	meiosis I	GO_BiologicalProcess-EBI-UniProt-GOA-ACAP-ARAP_25.05.2022_00h00	1.89749e-07	0.000332441	5.08364e-25	3.87882e-22	[4, 5, 6, 8]	Group795	19.403	26	[Ankle1, Aurka, Bcl2l11, Birc5, Brca2, Brip1, Ccnb2, Ccne1, Ccne2, Cenpe, Cks2, Eme1, Espl1, Fancd2, Fancm, Haspin, Ndc80, Pttg1, Rad51, Rad51ap1, Rad54b, Rad54l, Sgo1, Sgo2a, Top2a, Trip13]
GO:0010941	regulation of cell death	GO_BiologicalProcess-EBI-UniProt-GOA-ACAP-ARAP_25.05.2022_00h00	2.0822e-07	0.000364593	5.94823e-09	4.13996e-06	[3, 4]	Group687	9.15989	169	[Aamdc, Acer2, Adam10, Adora2a, Agap2, Ahi1, Ahr, Akap12, Aldh2, Alg13, Angptl4, Ankrd1, Anxa1, Apoe, Aqp1, Atad5, Aurka, Aurkb, Bard1, Bcl2, Bcl2l11, Bhlhb9, Bin1, Birc5, Blm, Bnip3, Brca1, Bub1, Casp3, Casp4, Ccna2, Ccnd1, Cd200, Cd274, Cd34, Cd44, Cd59a, Cdk1, Chst11, Cited2, Clu, Col18a1, Cxcl10, Cxcr4, Dab2ip, Ddias, Dedd2, Dipk2a, E2f1, E2f3, Ecscr, Ect2, Ednrb, Egln1, Eif2ak2, Emilin1, F2r…
GO:1901978	positive regulation of cell cycle checkpoint	GO_BiologicalProcess-EBI-UniProt-GOA-ACAP-ARAP_25.05.2022_00h00	2.10154e-07	0.00036756	2.3471e-32	1.80492e-29	[5, 6, 7, 8, 9, 10]	Group842	52.9412	9	[Aurkb, Birc5, Cdca8, Gen1, Incenp, Mad2l1, Ndc80, Pbk, Xrcc3]
GO:0010632	regulation of epithelial cell migration	GO_BiologicalProcess-EBI-UniProt-GOA-ACAP-ARAP_25.05.2022_00h00	2.10152e-07	0.000367765	3.95736e-08	2.7187e-05	[3, 4, 5, 6]	Group671	15.4762	39	[Adamts9, Anxa1, Apoe, Aqp1, Arsb, Atoh8, Bmpr2, Col18a1, Dab2ip, Dll4, Dnaja4, Epb41l5, Foxp1, Gata2, Gata3, Hdac5, Hif1a, Hspb1, Igf1, Igf2, Itga2, Itgb3, Macir, Mcc, Nf1, Nus1, Pik3cd, Prcp, Prkd1, Rgcc, Rin2, Rras, Sema3a, Serpine1, Serpinf1, Sparc, Stat5a, Tgfb2, Thbs1]
GO:0043085	positive regulation of catalytic activity	GO_BiologicalProcess-EBI-UniProt-GOA-ACAP-ARAP_25.05.2022_00h00	2.13932e-07	0.000373954	3.75566e-10	2.68529e-07	[4]	Group729	10.0337	119	[Acer2, Agap2, Aim2, Akap6, Apoe, Arap1, Arhgap11a, Arhgef10, Aurkb, Bcl2, Bcl2l11, Bin1, Bmpr2, C1qtnf9, Calm2, Casp4, Ccna2, Ccnb1, Ccnd1, Cd200, Cdc6, Cenpe, Chn1, Cks1b, Cks2, Clspn, Clu, Col4a3, Dab2ip, Dhfr, Dipk2a, Dock11, Dscc1, Ect2, Epha4, Ezh2, F2r, Fam20a, Fbn1, Fgfr2, Flt1, Fn1, Garnl3, Gins2, Gprc5a, Icam1, Ifi204, Ifi206, Igf1, Igf1r, Igf2, Incenp, Itga2, Itga6, Itgb3, Kif14, Kit, …
GO:1902749	regulation of cell cycle G2/M phase transition	GO_BiologicalProcess-EBI-UniProt-GOA-ACAP-ARAP_25.05.2022_00h00	2.2288e-07	0.000389371	1.84476e-08	1.27473e-05	[5, 6, 7]	Group372	20.339	24	[Atad5, Aurkb, Bard1, Blm, Brca1, Ccnb1, Ccnd1, Cdc6, Cdc7, Cdk1, Cenpf, Chek1, Clspn, Dtl, Fhl1, Foxo4, Kif14, Lmnb1, Orc1, Pkia, Rbbp8, Stox1, Syf2, Ticrr]
GO:0009790	embryo development	GO_BiologicalProcess-EBI-UniProt-GOA-ACAP-ARAP_25.05.2022_00h00	2.25457e-07	0.000393649	5.24592e-15	3.87149e-12	[3, 4]	Group846	9.73254	131	[Adam10, Adgrf5, Ahi1, Ahr, Apln, Aplnr, Asf1b, Atoh8, Bcl2l11, Bmpr2, Brca1, Brca2, Casp3, Ccna2, Ccnb1, Ccnb2, Ccsap, Cdh23, Cdkn1c, Cecr2, Chek1, Chst11, Cited2, Cmtm3, Col1a1, Col3a1, Col4a2, Col5a1, Col5a2, Col6a1, Cyp26b1, Dbn1, Dchs1, Disp1, Dll4, Dync2h1, E2f7, E2f8, Efnb1, Egln1, Eif2s2, Epas1, Epb41l5, Fbn1, Fbxw8, Fgfr2, Fkbp10, Flt1, Fn1, Gata2, Gata3, Gli3, Gpr161, Hif1a, Hipk1, Hlx,…
GO:0048732	gland development	GO_BiologicalProcess-EBI-UniProt-GOA-ACAP-ARAP_25.05.2022_00h00	2.27995e-07	0.000397851	6.09632e-05	0.0373095	[4]	Group573	11.9298	68	[Agap2, Ahr, Anxa1, Arid5b, Ass1, Aurka, Bcl2, Bcl2l11, Brca2, Cadm1, Cbx7, Ccnb2, Ccnd1, Cd44, Cdkn1c, Cit, Cited2, E2f7, E2f8, Ephx1, Etv4, Ezh1, Ezh2, Fgfr2, Fkbp4, Foxm1, Gata2, Gata3, Gli3, Hif1a, Hlx, Hrh2, Igf1, Igf1r, Igf2, Igfbp5, Inhbb, Iqgap3, Itga2, Lims2, Lrp5, Mki67, Myc, Nf1, Notch2, Pcna, Pdgfa, Pdgfra, Plag1, Plaur, Rara, Rarg, Ripk3, Rxra, Sema3a, Serpinf1, Slc12a2, Slc29a1, Slc…
GO:0045132	meiotic chromosome segregation	GO_BiologicalProcess-EBI-UniProt-GOA-ACAP-ARAP_25.05.2022_00h00	2.41135e-07	0.00042054	5.08364e-25	3.87882e-22	[3, 4, 5, 6, 8]	Group795	21.5686	22	[Ankle1, Brca2, Brip1, Bub1, Bub1b, Ccne1, Ccne2, Eme1, Espl1, Fancd2, Fancm, Haspin, Ncaph, Nuf2, Pttg1, Sgo1, Sgo2a, Smc2, Smc4, Top2a, Trip13, Ttk]
GO:0071560	cellular response to transforming growth factor beta stimulus	GO_BiologicalProcess-EBI-UniProt-GOA-ACAP-ARAP_25.05.2022_00h00	2.45838e-07	0.000428495	1.35084e-18	1.00773e-15	[4, 6]	Group814	14.9813	40	[Adamtsl2, Ankrd1, Arap1, Cd109, Cdkn1c, Chst11, Cited2, Cldn5, Col1a1, Col1a2, Col3a1, Col4a2, Dbn1, Emilin1, Epb41l5, Fbn1, Fgfr2, Htra1, Igf1r, Itgb5, Ldlrad4, Lrg1, Lrrc32, Ltbp3, Map3k1, Nox4, Nrep, Pbld2, Pde2a, Pdgfa, Pdgfd, Prdm16, Serpine1, Smad9, Spred3, Spry1, Tgfb2, Thbs1, Zfp36l1, Zyx]
GO:0042770	signal transduction in response to DNA damage	GO_BiologicalProcess-EBI-UniProt-GOA-ACAP-ARAP_25.05.2022_00h00	2.54285e-07	0.000442965	4.02523e-07	0.000267678	[4, 5, 6]	Group364	17.1271	31	[Acer2, Ankrd1, Atad5, Bard1, Blm, Brca1, Brca2, Ccnd1, Cd44, Cdk1, Chek1, Clspn, Dtl, E2f1, E2f7, Eif2ak4, Eme1, Fancd2, Foxm1, Foxo3, Foxo4, Ndrg1, Pbk, Pidd1, Rad51, Snai1, Syf2, Tfap4, Thoc1, Ticrr, Trp53bp1]
GO:0051383	kinetochore organization	GO_BiologicalProcess-EBI-UniProt-GOA-ACAP-ARAP_25.05.2022_00h00	2.73282e-07	0.000475783	3.15651e-05	0.019665	[6]	Group403	45.4545	10	[Cenpe, Cenph, Cenpk, Cenpn, Dlgap5, Kntc1, Ndc80, Nuf2, Smc2, Smc4]
GO:0071345	cellular response to cytokine stimulus	GO_BiologicalProcess-EBI-UniProt-GOA-ACAP-ARAP_25.05.2022_00h00	2.857e-07	0.000497118	1.88813e-12	1.37644e-09	[5]	Group714	10.6651	93	[Ackr2, Adam23, Adamts12, Aim2, Akap12, Akap6, Ankrd1, Arid5b, Ass1, Brca1, Capg, Casp4, Cd44, Col1a1, Crebrf, Csf2rb, Csf2rb2, Cxcl10, Cxcr4, Dab2ip, Dbn1, Dcst1, Ddias, Dpysl3, Fn1, Foxo3, Foxp1, Gata3, Gstt2, Hdac5, Hells, Hif1a, Hipk1, Icam1, Ifi204, Ifi206, Ifi211, Ifit1bl1, Ifngr2, Il13ra1, Il1r1, Il1rl2, Il2rg, Il4ra, Il7, Inhbb, Irak3, Irf7, Kit, Lifr, Map3k5, Mcm2, Mkrn1, Mybl2, Myc, Nai…
GO:0043412	macromolecule modification	GO_BiologicalProcess-EBI-UniProt-GOA-ACAP-ARAP_25.05.2022_00h00	3.14115e-07	0.000546246	3.14115e-07	0.000209515	[4]	Group563	8.05908	311	[Acer2, Adam10, Adora2a, Agap2, Akap6, Alg13, Anxa1, Aplnr, Apoe, Aqp11, Arid5a, Arl6, Atg13, Aurka, Aurkb, B3glct, Bard1, Bcl2, Bgn, Birc5, Blm, Bmp6, Bmpr2, Brca1, Brca2, Bub1, Bub1b, C1qtnf9, Calm2, Camk2n1, Casp3, Cbx7, Ccna2, Ccnb1, Ccnb2, Ccnd1, Ccne1, Ccne2, Ccnf, Cd109, Cd44, Cdc42bpa, Cdc6, Cdc7, Cdca2, Cdca3, Cdca8, Cdk1, Cdk6, Cdkn1c, Cdkn2c, Cenpe, Chek1, Chka, Cit, Cks1b, Cks2, Clspn…
GO:0050673	epithelial cell proliferation	GO_BiologicalProcess-EBI-UniProt-GOA-ACAP-ARAP_25.05.2022_00h00	3.42837e-07	0.000595851	2.20693e-13	1.61989e-10	[3]	Group425	12.0219	66	[Agap2, Apln, Aplnr, Apoe, Aqp11, Atoh8, Atpif1, Birc5, Bmp6, Bmpr2, Brca2, Ccnd1, Cd109, Cd34, Cdk6, Cdkn1c, Col18a1, Col4a3, Dab2ip, Dll4, Ednrb, Etv4, Fgfr2, Flt1, Foxp1, Gata2, Gata3, Hlx, Htra1, Ift122, Igf1, Igf2, Igfbp3, Igfbp4, Igfbp5, Iqgap3, Itgb3, Kit, Klf9, Lims2, Loxl2, Lrg1, Mcc, Mki67, Mmp14, Myc, Nf1, Nlrc3, Notch2, Nr4a1, Pgf, Pik3cd, Ppp1r16b, Prkd1, Rgcc, Serpinf1, Sparc, Stat5…
GO:0031099	regeneration	GO_BiologicalProcess-EBI-UniProt-GOA-ACAP-ARAP_25.05.2022_00h00	4.0076e-07	0.00069612	6.47089e-11	4.67198e-08	[3]	Group580	15.4506	36	[Adh1, Anxa1, Apoe, Aurka, Bcl2, Ccna2, Ccnd1, Cdk1, Cpq, Dhfr, Epha4, Ezh1, Ezh2, Flna, Gli3, Igf1, Igf1r, Lamc1, Lcp1, Lifr, Lpin1, Map1b, Mustn1, Myc, Nrep, Pcna, Pgf, Rtn4rl2, Selenon, Serpine1, Slc7a5, Spaar, Sulf2, Tec, Tnc, Tyms]
GO:0043068	positive regulation of programmed cell death	GO_BiologicalProcess-EBI-UniProt-GOA-ACAP-ARAP_25.05.2022_00h00	4.42732e-07	0.000768584	5.94823e-09	4.13996e-06	[4, 5, 6]	Group687	11.4241	73	[Adam10, Adora2a, Akap12, Ankrd1, Anxa1, Bard1, Bcl2l11, Bin1, Bnip3, Bub1, Casp3, Ccna2, Cd274, Cd44, Clu, Col18a1, Dab2ip, Dedd2, E2f1, E2f3, Ecscr, Ect2, Egln1, Eif2ak2, Emilin1, Fbxo32, Foxo1, Foxo3, Hdac5, Hif1a, Htra1, Ifi211, Igfbp3, Inhbb, Itga6, Lgals1, Map3k1, Map3k5, Melk, Mybl2, Myc, Nacc2, Net1, Nf1, Notch2, Nox4, Nr4a1, Pawr, Phlda3, Pidd1, Pik3cd, Prnp, Ralbp1, Rapgef2, Rarb, Rarg,…
GO:0051347	positive regulation of transferase activity	GO_BiologicalProcess-EBI-UniProt-GOA-ACAP-ARAP_25.05.2022_00h00	4.78605e-07	0.00083038	3.65686e-13	2.67682e-10	[5]	Group839	11.6086	70	[Agap2, Akap6, Apoe, Aurkb, Bmpr2, C1qtnf9, Ccna2, Ccnb1, Ccnd1, Cd200, Cdc6, Cenpe, Cks1b, Cks2, Clspn, Clu, Dab2ip, Dipk2a, Dscc1, Ect2, Epha4, Ezh2, Fam20a, Fbn1, Fgfr2, Flt1, Gins2, Gprc5a, Igf1, Igf1r, Igf2, Incenp, Itgb3, Kif14, Kit, Lrp8, Map3k1, Map3k5, Mastl, Mmd, Mob3b, Myc, Naf1, Nek2, Nox4, Ntf3, Pcna, Pdgfa, Pdgfd, Pdgfra, Pim1, Ppp1r9a, Prnp, Psrc1, Rapgef2, Rassf2, Rfc3, Rfc5, Rgcc…
GO:0045860	positive regulation of protein kinase activity	GO_BiologicalProcess-EBI-UniProt-GOA-ACAP-ARAP_25.05.2022_00h00	4.79573e-07	0.00083158	5.79136e-09	4.03658e-06	[7, 8, 9, 10]	Group770	12.7315	55	[Agap2, Akap6, Bmpr2, C1qtnf9, Ccna2, Ccnb1, Ccnd1, Cdc6, Cenpe, Cks1b, Cks2, Clspn, Clu, Dab2ip, Dipk2a, Ect2, Epha4, Ezh2, Fam20a, Fbn1, Flt1, Gprc5a, Igf1, Igf2, Incenp, Itgb3, Kif14, Kit, Lrp8, Map3k1, Map3k5, Mmd, Mob3b, Nox4, Ntf3, Pdgfa, Pdgfd, Pim1, Ppp1r9a, Prnp, Psrc1, Rapgef2, Rassf2, Rgcc, Ripk3, Slc1a1, Stil, Stox1, Syk, Tcf7l1, Tgfb2, Thbs1, Tlr4, Tnfrsf11a, Tpx2]
GO:0007080	mitotic metaphase plate congression	GO_BiologicalProcess-EBI-UniProt-GOA-ACAP-ARAP_25.05.2022_00h00	4.9672e-07	0.000860816	0.093345	1	[4, 5, 6, 7, 8, 9]	Group353	28.3019	15	[Aurkb, Birc5, Ccnb1, Cdca5, Cdca8, Cenpe, Incenp, Kif14, Kif22, Kif2c, Kifc1, Ndc80, Nuf2, Psrc1, Spdl1]
GO:1905820	positive regulation of chromosome separation	GO_BiologicalProcess-EBI-UniProt-GOA-ACAP-ARAP_25.05.2022_00h00	6.34474e-07	0.00109891	2.4457e-05	0.0153835	[4, 5, 6, 7]	Group704	37.931	11	[Aurkb, Birc5, Cdca8, Cenpe, Incenp, Ncapd2, Ncapg, Ncapg2, Ncaph, Smc2, Smc4]
GO:0030850	prostate gland development	GO_BiologicalProcess-EBI-UniProt-GOA-ACAP-ARAP_25.05.2022_00h00	6.49998e-07	0.00112515	0.000383792	0.222216	[4, 5, 6, 7]	Group541	26.2295	16	[Ahr, Anxa1, Cd44, Fgfr2, Fkbp4, Gli3, Igf1, Igf1r, Plag1, Plaur, Rara, Rarg, Rxra, Serpinf1, Stat5a, Tnc]
GO:0051249	regulation of lymphocyte activation	GO_BiologicalProcess-EBI-UniProt-GOA-ACAP-ARAP_25.05.2022_00h00	6.62402e-07	0.00114596	2.78749e-09	1.95403e-06	[4, 5, 6]	Group813	11.9403	64	[Adora2a, Ahr, Ankle1, Anxa1, Atad5, Bcl2, Blm, Casp3, Cd1d1, Cd274, Cd276, Cd44, Cd46, Cd55, Cd59a, Ctla2a, Cyp26b1, Efnb1, Fanca, Fancd2, Fcho1, Foxo3, Gata3, Gli3, Hlx, Hmgb3, Hspb1, Icosl, Ifi211, Igf1, Igf2, Il1rl2, Il2rg, Il4ra, Il7, Lgals1, Lrrc32, Mmp14, Nsd2, Pag1, Parp3, Pawr, Prdm1, Prnp, Rara, Ripk3, Samsn1, Sh3kbp1, Sirpa, Slc7a1, Stat5a, Syk, Tcf7l1, Thoc1, Tlr4, Tmem131l, Trp53bp1,…
GO:0060429	epithelium development	GO_BiologicalProcess-EBI-UniProt-GOA-ACAP-ARAP_25.05.2022_00h00	7.73355e-07	0.00133713	1.57143e-10	1.12986e-07	[4]	Group368	9.51344	131	[Abcb1b, Adamts12, Adamtsl2, Agap2, Ahi1, Ahr, Ampd2, Anxa1, Aplnr, Apold1, Aqp1, Aqp11, Atoh8, Bcl2, Bmp6, Bmpr2, Brca2, Casp3, Ccna2, Ccnd1, Cd109, Cd34, Cd44, Cdh23, Cdk1, Cdk6, Cdkn1c, Cecr2, Cited2, Cldn5, Col15a1, Col18a1, Col4a1, Col5a1, Cxcl10, Cxcr4, Cyp26b1, Dchs1, Dll4, E2f7, E2f8, Ednrb, Epas1, Epb41l5, Epha4, Etv4, Ezh2, Fgfr2, Flna, Flt1, Fn3k, Foxp1, Fstl1, Gata2, Gata3, Gli3, Gpr1…
GO:0031570	DNA integrity checkpoint signaling	GO_BiologicalProcess-EBI-UniProt-GOA-ACAP-ARAP_25.05.2022_00h00	7.90109e-07	0.00136531	2.3471e-32	1.80492e-29	[5, 6, 7, 8, 9]	Group842	19.0476	24	[Bard1, Blm, Brca1, Brca2, Ccnd1, Cdc6, Cdk1, Chek1, Clspn, Dna2, Dtl, E2f1, Eif2ak4, Eme1, Fancd2, Foxo4, Orc1, Pbk, Pidd1, Rad51, Syf2, Thoc1, Ticrr, Trp53bp1]
GO:0042982	amyloid precursor protein metabolic process	GO_BiologicalProcess-EBI-UniProt-GOA-ACAP-ARAP_25.05.2022_00h00	8.47041e-07	0.00146284	0.0160464	1	[4, 5]	Group607	23.3766	18	[Abcg1, Adam10, Adam19, Apoe, Bace2, Bin1, Casp3, Clu, Epha4, Gsap, Igf1, Nsg1, Pawr, Prnp, Rtn1, Slc2a13, Soat1, Tmcc2]
GO:0097472	cyclin-dependent protein kinase activity	GO_BiologicalProcess-EBI-UniProt-GOA-ACAP-ARAP_25.05.2022_00h00	8.74815e-07	0.00150993	6.3106e-08	4.32276e-05	[4, 5]	Group470	19.4915	23	[Blm, Casp3, Ccna2, Ccnb1, Ccnb2, Ccnd1, Ccne1, Ccne2, Ccnf, Cdc6, Cdk1, Cdk6, Cdkn1c, Cdkn2c, Cks1b, Cks2, Hexim1, Pim1, Psrc1, Rgcc, Stil, Stox1, Tfap4]
GO:0010594	regulation of endothelial cell migration	GO_BiologicalProcess-EBI-UniProt-GOA-ACAP-ARAP_25.05.2022_00h00	9.17028e-07	0.00158187	3.95736e-08	2.7187e-05	[4, 5, 6, 7]	Group671	16.4835	30	[Adamts9, Anxa1, Apoe, Atoh8, Bmpr2, Col18a1, Dab2ip, Dll4, Dnaja4, Foxp1, Gata2, Gata3, Hdac5, Hif1a, Hspb1, Igf1, Igf2, Itgb3, Nf1, Nus1, Pik3cd, Prcp, Prkd1, Rgcc, Rin2, Rras, Serpinf1, Sparc, Stat5a, Thbs1]
GO:0022409	positive regulation of cell-cell adhesion	GO_BiologicalProcess-EBI-UniProt-GOA-ACAP-ARAP_25.05.2022_00h00	9.29579e-07	0.00160259	1.17448e-19	8.79684e-17	[4, 5, 6]	Group847	13.7072	44	[Adam19, Anxa1, Blm, Cd1d1, Cd274, Cd276, Cd44, Cd46, Cd55, Cd59a, Cited2, Cnksr3, Efnb1, Emilin1, Fcho1, Foxo3, Gata3, Gli3, Hlx, Icam1, Icosl, Igf1, Igf2, Il1rl2, Il2rg, Il4ra, Il7, Itga6, Lgals1, Myo10, Pawr, Pde4d, Plaur, Rara, Sele, Selp, Sirpa, Slc7a1, Stat5a, Syk, Vcam1, Vsir, Zbtb16, Zfp609]
GO:0006302	double-strand break repair	GO_BiologicalProcess-EBI-UniProt-GOA-ACAP-ARAP_25.05.2022_00h00	1.00495e-06	0.00173153	5.08364e-25	3.87882e-22	[6, 7, 8]	Group795	14.0411	41	[Ankle1, Bcl7a, Blm, Brca1, Brca2, Brip1, Cdc45, Cdc7, Cdca5, Chek1, Dna2, Eme1, Esco2, Fancd2, Fancm, Fignl1, Foxm1, Fscn1, Gen1, Gins2, Lig1, Mcm2, Mcm5, Mgmt, Mms22l, Morf4l2, Nsd2, Parp3, Parpbp, Pola1, Polq, Rad51, Rad51ap1, Rad54b, Rad54l, Rbbp8, Rmi2, Tonsl, Trip13, Trp53bp1, Xrcc3]
GO:0000725	recombinational repair	GO_BiologicalProcess-EBI-UniProt-GOA-ACAP-ARAP_25.05.2022_00h00	1.01901e-06	0.00175474	0.000360638	0.209891	[6, 7, 8]	Group829	17.0732	28	[Ankle1, Blm, Brca1, Brca2, Cdc45, Cdc7, Chek1, Fancm, Fignl1, Fscn1, Gen1, Gins2, Hrob, Mcm2, Mcm5, Mms22l, Morf4l2, Parpbp, Polq, Rad51, Rad51ap1, Rad54b, Rad54l, Rbbp8, Rmi2, Tonsl, Trp53bp1, Xrcc3]
GO:0048468	cell development	GO_BiologicalProcess-EBI-UniProt-GOA-ACAP-ARAP_25.05.2022_00h00	1.03663e-06	0.00178404	3.02084e-17	2.24449e-14	[3, 4]	Group805	8.51572	214	[Abcb1b, Acta1, Adam10, Adam22, Adamts1, Adgrf5, Adora2a, Ahi1, Akap6, Ampd2, Ankle1, Ankrd1, Apoe, Arhgef10, Arid5b, Arsb, Aspm, Atp8b1, Atxn10, Aurka, Avil, Bace2, Bcl2, Bhlhb9, Bin1, Bmp6, Bmpr2, Brca2, Brip1, Casp3, Casp4, Casz1, Ccdc136, Ccnb1, Cd44, Cdh23, Cdk1, Cdk6, Cdkn1c, Cecr2, Celsr2, Cfap69, Chn1, Chst11, Cip2a, Cit, Cited2, Cldn5, Clmn, Clu, Col15a1, Col18a1, Col27a1, Crmp1, Ctdsp1,…
GO:1902532	negative regulation of intracellular signal transduction	GO_BiologicalProcess-EBI-UniProt-GOA-ACAP-ARAP_25.05.2022_00h00	1.07594e-06	0.00185061	2.3034e-07	0.000154558	[4, 5, 6, 7]	Group711	11.7757	63	[Alg13, Aplnr, Apoe, Atad5, Bcl2, Cd44, Cit, Clu, Cnksr3, Dab2ip, Ddias, Dhx58, Dusp8, Egln1, Emilin1, Epha4, Epm2a, Fignl1, Foxm1, Foxo1, Hells, Hif1a, Hspb1, Igf1, Igf1r, Irak3, Litaf, Nf1, Nlrc3, Nppa, Pbk, Pde10a, Pde2a, Pde3b, Pde4d, Phlda3, Plaur, Prnp, Rasa3, Rassf2, Rgs16, Rgs2, Ripor1, Rnf167, Rora, Scai, Sesn1, Sirpa, Snai1, Spaar, Spred3, Spry1, Stmn1, Tgfb2, Thbs1, Thoc1, Timp2, Tlr4,…
GO:1903706	regulation of hemopoiesis	GO_BiologicalProcess-EBI-UniProt-GOA-ACAP-ARAP_25.05.2022_00h00	1.19232e-06	0.00204959	2.38731e-09	1.68066e-06	[3, 4, 5, 6, 7, 8]	Group679	12.3874	55	[Ankle1, Anxa1, Cd1d1, Cd44, Cd46, Cdk6, Ctla2a, Cyp26b1, Fanca, Fancd2, Fbn1, Foxo3, Foxp1, Gata2, Gata3, Gli3, H4c1, H4c6, Hif1a, Hlx, Hmgb3, Hspb1, Il1rl2, Il2rg, Il4ra, Il7, Inpp4b, Itgb3, Klf10, Klf13, Leo1, Meis1, Mmp14, Mturn, Myc, Nf1, Nfkbia, Notch2, Prdm1, Prdm16, Rara, Rarg, Rassf2, Rbp1, Stat5a, Syk, Tmem131l, Tmem176a, Tmem176b, Vsir, Zbtb16, Zfp36, Zfp36l1, Zfp608, Zfp609]
GO:0048729	tissue morphogenesis	GO_BiologicalProcess-EBI-UniProt-GOA-ACAP-ARAP_25.05.2022_00h00	1.22216e-06	0.00209967	2.11403e-15	1.56438e-12	[3, 4]	Group649	10.8108	80	[Acta1, Adamts12, Ahi1, Ahr, Ankrd1, Aplnr, Bcl2, Bmpr2, Casp3, Ccna2, Cd44, Cecr2, Cited2, Col3a1, Col4a1, Col5a1, Cxcl10, Cxcr4, Dchs1, Dll4, Egln1, Epb41l5, Epha4, Etv4, Fgfr2, Flna, Flt1, Foxp1, Gata3, Gli3, Hdac5, Hif1a, Ift122, Igf1, Igf1r, Igfbp5, Itga2, Itga5, Itgb3, Itgb4, Kdm6b, Kif20b, Lama3, Lamc1, Llgl2, Lrg1, Lrp5, Map3k1, Mgp, Mmp14, Myc, Myh7, Mylk, Notch2, Nrp2, Pdgfa, Pdgfra, Pg…
GO:0019887	protein kinase regulator activity	GO_BiologicalProcess-EBI-UniProt-GOA-ACAP-ARAP_25.05.2022_00h00	1.26081e-06	0.0021648	2.55279e-09	1.79461e-06	[6]	Group595	15.4206	33	[Agap2, Bmpr2, Camk2n1, Casp3, Ccna2, Ccnb1, Ccnb2, Ccnd1, Ccne1, Ccne2, Ccnf, Cdkn1c, Cdkn2c, Cit, Cks1b, Cks2, Dab2ip, Fam20a, Gprc5a, Hexim1, Hspb1, Igf1, Igf2, Incenp, Inka2, Mob3b, Ncapg2, Pim1, Pkia, Pkig, Rgcc, Tcf7l1, Tpx2]
GO:0060348	bone development	GO_BiologicalProcess-EBI-UniProt-GOA-ACAP-ARAP_25.05.2022_00h00	1.27671e-06	0.00219083	7.44693e-10	5.30222e-07	[4, 5, 6]	Group835	14.4444	39	[Adamts12, Bgn, Bmp6, Bmpr2, Cadm1, Cited2, Col1a1, Col27a1, Col3a1, Cyp26b1, Dchs1, Dhrs3, Fbn1, Fgfr2, Flna, Foxp1, Gli3, Igf1, Kit, Lrp5, Ltbp3, Meis1, Mmp14, Nbeal2, Notch2, Nsd2, Pdgfa, Ptger4, Rara, Rarb, Rarg, Sh3pxd2b, Smad9, Sparc, Sulf2, Thbs1, Ticrr, Ttc9, Zbtb16]
GO:0050678	regulation of epithelial cell proliferation	GO_BiologicalProcess-EBI-UniProt-GOA-ACAP-ARAP_25.05.2022_00h00	1.3169e-06	0.00225848	2.20693e-13	1.61989e-10	[4, 5]	Group425	12.2318	57	[Agap2, Apln, Aplnr, Apoe, Aqp11, Atoh8, Atpif1, Birc5, Bmp6, Bmpr2, Brca2, Ccnd1, Cd109, Cdk6, Cdkn1c, Col18a1, Col4a3, Dab2ip, Dll4, Ednrb, Etv4, Fgfr2, Flt1, Foxp1, Gata2, Gata3, Hlx, Htra1, Ift122, Igf1, Igf2, Iqgap3, Itgb3, Klf9, Lims2, Lrg1, Mcc, Myc, Nf1, Nlrc3, Notch2, Nr4a1, Pgf, Pik3cd, Ppp1r16b, Prkd1, Rgcc, Serpinf1, Sparc, Stat5a, Sulf2, Tgfb2, Thbs1, Uhrf1, Xdh, Zfp36, Zfp36l1]
GO:0071897	DNA biosynthetic process	GO_BiologicalProcess-EBI-UniProt-GOA-ACAP-ARAP_25.05.2022_00h00	1.35427e-06	0.00232121	1.35427e-06	0.000892462	[5, 6, 7]	Group461	15.8974	31	[Ahr, Ankrd1, Aurkb, Bmpr2, Chek1, Dscc1, Dtl, Gins2, Hrob, Jade1, Lig1, Myc, Naf1, Nek2, Nox4, Parp3, Pclaf, Pcna, Pdgfa, Pola1, Pole, Pole2, Polq, Primpol, Rfc3, Rfc5, Rgcc, Sphk1, Tfdp1, Tk1, Tk2]
GO:0002521	leukocyte differentiation	GO_BiologicalProcess-EBI-UniProt-GOA-ACAP-ARAP_25.05.2022_00h00	1.37602e-06	0.00235711	3.21655e-09	2.25159e-06	[4, 5, 6, 7, 8]	Group815	11.145	73	[Ahr, Ankle1, Anxa1, Bcl2, Blm, Cd109, Cd1d1, Cd44, Cd46, Cdk6, Cited2, Cracr2b, Ctla2a, Cyp26b1, Dll4, Dock11, Ezh2, Fanca, Fancd2, Fbn1, Foxo3, Foxp1, Gab3, Gata2, Gata3, Gli3, Hdac5, Hells, Hlx, Hmgb3, Hs1bp3, Hspb1, Ifi204, Ifi206, Il1rl2, Il2rg, Il4ra, Il7, Inpp4b, Irf4, Itgb3, Kit, Klf10, Lgals1, Mmp14, Myc, Nf1, Notch2, Plcl2, Prdm1, Prdm16, Prex1, Ptger4, Rara, Rassf2, Rbp1, Relb, Ripk3, …
GO:0044786	cell cycle DNA replication	GO_BiologicalProcess-EBI-UniProt-GOA-ACAP-ARAP_25.05.2022_00h00	1.38523e-06	0.00237151	2.56818e-05	0.0161025	[3, 4, 7, 8, 9]	Group419	32.4324	12	[Atad5, Brca2, Cdc45, Cdc7, Dna2, E2f7, E2f8, Lig1, Mcm2, Pcna, Pola1, Rad51]
GO:0051225	spindle assembly	GO_BiologicalProcess-EBI-UniProt-GOA-ACAP-ARAP_25.05.2022_00h00	1.42163e-06	0.00243241	0.000509264	0.289771	[4, 5, 7, 8]	Group545	18.4615	24	[Arhgef10, Aspm, Aurka, Aurkb, Birc5, Ccnb2, Ccsap, Cdca8, Cenpe, Flna, Incenp, Kif11, Kif15, Kif23, Kif4, Kifc1, Mybl2, Ndc80, Nek2, Prc1, Racgap1, Spag5, Stil, Tpx2]
GO:0030030	cell projection organization	GO_BiologicalProcess-EBI-UniProt-GOA-ACAP-ARAP_25.05.2022_00h00	1.5065e-06	0.00257611	1.80236e-08	1.24724e-05	[4]	Group584	9.03857	157	[Ablim3, Adam10, Adamts1, Adora2a, Ahi1, Ankrd1, Anln, Apoe, Aqp1, Arap1, Arl6, Arsb, Atp8b1, Atxn10, Aurka, Avil, Bbs12, Bcl2, Bhlhb9, Bmpr2, Capg, Casp3, Catip, Cd44, Cdh23, Cecr2, Celsr2, Cfap53, Cfap69, Chn1, Cit, Clmn, Clu, Crmp1, Cxcr4, Dab2ip, Dbn1, Dhfr, Dnah2, Dnah8, Dock11, Dpysl2, Dpysl3, Dync2h1, Dync2li1, Efnb1, Ehd1, Ehd3, Eif2ak4, Emp1, Emp3, Epha4, Eps8l1, Eps8l2, Etv4, Ezh2, Fbxw…
GO:0031589	cell-substrate adhesion	GO_BiologicalProcess-EBI-UniProt-GOA-ACAP-ARAP_25.05.2022_00h00	1.56872e-06	0.00268094	4.0279e-07	0.000267453	[3]	Group379	12.8272	49	[Acer2, Adamts12, Adamts9, Bcl2, Bcl2l11, Ccna2, Cd34, Cdk6, Col16a1, Col1a1, Col3a1, Dbn1, Emilin1, Epb41l5, Fam107a, Flna, Fn1, Itga2, Itga5, Itga6, Itgb3, Itgb4, Itgb5, Kif14, Lamb1, Lamc1, Lgals1, Lims2, Micall2, Mmp14, Nexmif, Nf1, Nid1, Nid2, Ntng2, Postn, Prex1, Rac3, Rin2, Rras, Serpine1, Sirpa, Spock2, St6gal1, Ston1, Thbs1, Vcam1, Wdpcp, Zyx]
GO:0035924	cellular response to vascular endothelial growth factor stimulus	GO_BiologicalProcess-EBI-UniProt-GOA-ACAP-ARAP_25.05.2022_00h00	1.6402e-06	0.00280146	0.000637951	0.359167	[6]	Group495	24.6154	16	[Adamts12, Anxa1, Dab2ip, Dll4, Flt1, Hspb1, Nr4a1, Nrp2, Nus1, Pdgfra, Pgf, Pik3cd, Prkd1, Sphk1, Vcam1, Xdh]
GO:0002683	negative regulation of immune system process	GO_BiologicalProcess-EBI-UniProt-GOA-ACAP-ARAP_25.05.2022_00h00	1.80329e-06	0.00307822	2.38731e-09	1.68066e-06	[2, 3, 4]	Group679	12	57	[Adgrf5, Adora2a, Ahr, Anxa1, Casp3, Cd200, Cd274, Cd276, Cd44, Cd46, Cd55, Cd59a, Cdk6, Col3a1, Dcst1, Dhx58, Emilin1, Fbn1, Gata2, Gli3, Hlx, Hmgb3, Hspb1, Ifi204, Ifi206, Ifi211, Igf1, Igf2, Il4ra, Inpp4b, Irak3, Lrrc32, Mmp28, Myc, Nf1, Nlrc3, Pag1, Parp3, Pawr, Plcl2, Prdm16, Prnp, Ptger4, Rara, Samsn1, Stat5a, Syt11, Tafa3, Tapbpl, Tgfb2, Thbs1, Thoc1, Tmem131l, Tmem176a, Tmem176b, Vsir, Zf…
GO:0051336	regulation of hydrolase activity	GO_BiologicalProcess-EBI-UniProt-GOA-ACAP-ARAP_25.05.2022_00h00	1.95396e-06	0.00333345	2.08112e-09	1.47136e-06	[4]	Group626	9.87996	107	[Acer2, Adora2a, Agap2, Ahr, Aim2, Angptl4, Anxa1, Aqp1, Arap1, Arhgap11a, Arhgef10, Atpif1, Bcl2l11, Bin1, Birc5, Calm2, Casp4, Ccna2, Cd109, Cd200, Cd44, Chn1, Col4a3, Col6a3, Dab2ip, Dock11, Ect2, Egln1, Epha4, Epm2a, Ezh2, F2r, Fgd1, Fgfr2, Flt1, Fn1, Garnl3, Icam1, Ifi204, Ifi206, Igf1, Iqgap2, Iqgap3, Itga2, Itga6, Lpin1, Lxn, Map3k5, Mastl, Mgmt, Mical1, Myc, Naip6, Net1, Nf1, Nr4a1, Ntf3,…
GO:0090266	regulation of mitotic cell cycle spindle assembly checkpoint	GO_BiologicalProcess-EBI-UniProt-GOA-ACAP-ARAP_25.05.2022_00h00	2.02355e-06	0.00345016	2.3471e-32	1.80492e-29	[5, 6, 7, 8, 9, 10, 11, 12, 13, 14, 15]	Group842	42.8571	9	[Aurkb, Birc5, Ccnb1, Cdca8, Gen1, Incenp, Mad2l1, Ndc80, Xrcc3]
GO:0071214	cellular response to abiotic stimulus	GO_BiologicalProcess-EBI-UniProt-GOA-ACAP-ARAP_25.05.2022_00h00	2.17773e-06	0.00371085	7.69873e-07	0.000508886	[3, 4]	Group736	12.9577	46	[Ankrd1, Aqp1, Aurkb, Bard1, Blm, Bmp6, Bnip3, Brca1, Brca2, Casp3, Chek1, Col1a1, Ddias, Ect2, Eif2ak4, Fignl1, Gata3, Hdac5, Ifi204, Ifi206, Igf1r, Itga2, Itgb3, Kcnj2, Map3k1, Myc, Mylk, Net1, Nox4, Palm, Pbk, Pcna, Pde2a, Piezo2, Pola1, Ptger4, Rad51, Rad51ap1, Relb, Slc25a23, Slc38a2, Slc38a3, Tlr4, Tmem150c, Trp53bp1, Zfp36l1]
GO:0045910	negative regulation of DNA recombination	GO_BiologicalProcess-EBI-UniProt-GOA-ACAP-ARAP_25.05.2022_00h00	2.21728e-06	0.00377603	0.000411807	0.236789	[5, 6, 7, 8, 9]	Group551	28.8889	13	[Ankle1, Blm, H1f1, H1f10, H1f3, H1f5, Parp3, Parpbp, Polq, Rad18, Rmi2, Thoc1, Trp53bp1]
GO:0072577	endothelial cell apoptotic process	GO_BiologicalProcess-EBI-UniProt-GOA-ACAP-ARAP_25.05.2022_00h00	2.22736e-06	0.00379096	0.00843826	1	[6]	Group665	25.4237	15	[Angptl4, Bmpr2, Col18a1, Col4a3, Ecscr, Foxo3, Gata2, Gata3, Hipk1, Icam1, Map3k5, Pak4, Rgcc, Serpine1, Thbs1]
GO:0051172	negative regulation of nitrogen compound metabolic process	GO_BiologicalProcess-EBI-UniProt-GOA-ACAP-ARAP_25.05.2022_00h00	2.4548e-06	0.00417561	1.7387e-14	1.28142e-11	[3, 4, 5]	Group728	8.40172	215	[A430033K04Rik, Adora2a, Aebp1, Agap2, Ahr, Ankle1, Ankrd1, Apoe, Aqp1, Aqp11, Arid5a, Arid5b, Atoh8, Atp8b1, Aurkb, Bace2, Bcl6b, Bin1, Birc5, Blm, Bmp6, Bmpr2, Brca1, Brca2, Brip1, Bub1b, Camk2n1, Casp3, Cbx7, Ccnb1, Ccnd1, Ccne1, Cd109, Cd34, Cd44, Cda, Cdk6, Cdkn1c, Cdkn2c, Cenpf, Chek1, Ciart, Cited2, Clu, Cnksr3, Col6a3, Crebrf, Ctdsp1, Ctdsp2, Ctla2a, Cyp51, Dab2ip, Depdc1a, Dhfr, Dll4, E2…
GO:0050863	regulation of T cell activation	GO_BiologicalProcess-EBI-UniProt-GOA-ACAP-ARAP_25.05.2022_00h00	2.64832e-06	0.00450214	1.17448e-19	8.79684e-17	[5, 6, 7]	Group847	12.6649	48	[Adora2a, Ankle1, Anxa1, Blm, Casp3, Cd1d1, Cd274, Cd276, Cd44, Cd46, Cd55, Cd59a, Ctla2a, Cyp26b1, Efnb1, Fanca, Fancd2, Fcho1, Foxo3, Gata3, Gli3, Hlx, Hspb1, Icosl, Igf1, Igf2, Il1rl2, Il2rg, Il4ra, Il7, Lgals1, Lrrc32, Pag1, Pawr, Prdm1, Prnp, Rara, Ripk3, Sirpa, Slc7a1, Stat5a, Syk, Tmem131l, Vcam1, Vsir, Zbtb16, Zfp608, Zfp609]
GO:0002684	positive regulation of immune system process	GO_BiologicalProcess-EBI-UniProt-GOA-ACAP-ARAP_25.05.2022_00h00	2.82936e-06	0.00480425	1.42034e-05	0.00907598	[2, 3, 4]	Group797	10.0518	97	[Adam10, Aim2, Anxa1, Arid5a, Atad5, Bcl2, Blm, Cadm1, Casp4, Cd1d1, Cd274, Cd276, Cd44, Cd46, Cd55, Cd59a, Cmklr1, Cmtm3, Cxcl10, Dhx58, Efnb1, Eif2ak4, Fcho1, Foxo3, Foxp1, Gata2, Gata3, Gli3, Hexim1, Hlx, Icam1, Icosl, Ifi204, Ifi206, Ifi211, Igf1, Igf2, Il1r1, Il1rl2, Il2rg, Il4ra, Il7, Irak3, Irf7, Itga2, Itgb3, Kit, Klf10, Lacc1, Lbp, Lgals1, Mmp14, Nectin2, Nf1, Notch2, Nppa, Nsd2, Pawr, P…
GO:1902105	regulation of leukocyte differentiation	GO_BiologicalProcess-EBI-UniProt-GOA-ACAP-ARAP_25.05.2022_00h00	2.82879e-06	0.00480612	2.38731e-09	1.68066e-06	[4, 5, 6, 7, 8, 9]	Group679	12.9683	45	[Ankle1, Anxa1, Cd1d1, Cd44, Cd46, Cdk6, Ctla2a, Cyp26b1, Fanca, Fancd2, Fbn1, Foxo3, Foxp1, Gata2, Gata3, Gli3, Hlx, Hmgb3, Hspb1, Il1rl2, Il2rg, Il4ra, Il7, Inpp4b, Itgb3, Klf10, Mmp14, Myc, Nf1, Notch2, Prdm1, Prdm16, Rara, Rassf2, Rbp1, Stat5a, Syk, Tmem131l, Tmem176a, Tmem176b, Vsir, Zbtb16, Zfp36l1, Zfp608, Zfp609]
GO:0071417	cellular response to organonitrogen compound	GO_BiologicalProcess-EBI-UniProt-GOA-ACAP-ARAP_25.05.2022_00h00	2.89683e-06	0.00491592	8.46554e-13	6.18831e-10	[4, 5]	Group838	10.7914	75	[Acta1, Ahr, Akap6, Akap7, Aqp1, Ass1, Blm, Brca1, Brip1, C1qtnf9, Casp3, Ccna2, Cdc6, Chek1, Col16a1, Col1a1, Col1a2, Col3a1, Col4a1, Col5a2, Col6a1, Epha4, Ezh2, Fbn1, Flna, Foxo1, Foxo3, Foxo4, Hrh2, Icam1, Igf1, Igf1r, Igf2, Igfbp5, Inhbb, Itgb3, Kcnq1, Klf15, Lpin1, Map1b, Max, Myc, Myo5a, Nox4, Nr3c2, Nr4a1, Nsg1, P2ry6, Palm, Pde2a, Pde3b, Pde4d, Pdgfd, Pdgfra, Pdk2, Pdk4, Plat, Prnp, Ptpr…
GO:0009968	negative regulation of signal transduction	GO_BiologicalProcess-EBI-UniProt-GOA-ACAP-ARAP_25.05.2022_00h00	2.90517e-06	0.00492717	4.15216e-12	3.01862e-09	[3, 4, 5, 6]	Group821	9.45736	122	[Adamts12, Adamtsl2, Agap2, Alg13, Apln, Aplnr, Apoe, Atad5, Bcl2, Bicc1, Brca1, Cd109, Cd44, Cd46, Cd59a, Chst11, Cit, Clu, Cnksr3, Crebrf, Cyp26b1, Dab2ip, Dcst1, Ddias, Dhrs3, Dhx58, Dll4, Dusp8, Egln1, Emilin1, Epha4, Epm2a, Ezh2, Fbn1, Fignl1, Foxm1, Foxo1, Foxo3, Foxp1, Gata2, Gata3, Gdpd5, Gli3, Gpr161, Gprc5a, Hells, Hif1a, Hspb1, Htra1, Icam1, Ift122, Igf1, Igf1r, Igfbp5, Il7, Irak3, Irf…
GO:0016538	cyclin-dependent protein serine/threonine kinase regulator activity	GO_BiologicalProcess-EBI-UniProt-GOA-ACAP-ARAP_25.05.2022_00h00	2.91561e-06	0.00493905	2.88546e-07	0.000193037	[6, 7]	Group418	28.2609	13	[Casp3, Ccna2, Ccnb1, Ccnb2, Ccnd1, Ccne1, Ccne2, Ccnf, Cdkn1c, Cdkn2c, Cks1b, Cks2, Hexim1]
GO:0031347	regulation of defense response	GO_BiologicalProcess-EBI-UniProt-GOA-ACAP-ARAP_25.05.2022_00h00	2.91557e-06	0.0049419	1.7398e-08	1.20568e-05	[4, 5]	Group636	10.8793	73	[Adamts12, Adora2a, Aim2, Aldh2, Anxa1, Apoe, Bcl6b, Cadm1, Camk2n1, Casp4, Cd200, Cd276, Cd44, Ctla2a, Dagla, Dcst1, Dhx58, Ednrb, Eif2ak4, Emilin1, Fanca, Fancd2, Foxp1, Gata3, Hexim1, Htra1, Ifi204, Ifi206, Ifi211, Ifit1bl1, Igf1, Igf2, Il16, Il1r1, Il1rl2, Irak3, Irf7, Itga2, Lacc1, Lbp, Lgals1, Lrp8, Macir, Nectin2, Nfkbia, Nlrc3, Nppa, Pbk, Pde2a, Polr3d, Prex1, Ptger4, Pvr, Rnf185, Rora, S…
GO:0043542	endothelial cell migration	GO_BiologicalProcess-EBI-UniProt-GOA-ACAP-ARAP_25.05.2022_00h00	3.18993e-06	0.00540055	3.95736e-08	2.7187e-05	[5, 6]	Group671	14.4033	35	[Adamts9, Anxa1, Apoe, Atoh8, Bmpr2, Col18a1, Cxcr4, Dab2ip, Dll4, Dnaja4, Foxp1, Fstl1, Gata2, Gata3, Hdac5, Hif1a, Hspb1, Igf1, Igf2, Itgb3, Loxl2, Nf1, Nr4a1, Nus1, Pik3cd, Prcp, Prkd1, Rgcc, Rin2, Rras, Serpinf1, Sparc, Stat5a, Thbs1, Tns3]
GO:0031324	negative regulation of cellular metabolic process	GO_BiologicalProcess-EBI-UniProt-GOA-ACAP-ARAP_25.05.2022_00h00	3.21509e-06	0.00543993	1.7387e-14	1.28142e-11	[3, 4, 5]	Group728	8.49257	200	[A430033K04Rik, Acacb, Adora2a, Aebp1, Ahr, Ankle1, Ankrd1, Apoe, Arid5a, Arid5b, Atoh8, Atp8b1, Aurkb, Bace2, Bcl2, Bcl6b, Bin1, Birc5, Blm, Bmp6, Bmpr2, Bnip3, Brca1, Brca2, Brip1, Camk2n1, Casp3, Cbx7, Ccnb1, Ccnd1, Ccne1, Cd109, Cd34, Cda, Cdk6, Cdkn1c, Cdkn2c, Cenpf, Chek1, Ciart, Cited2, Clu, Cnksr3, Crebrf, Ctdsp1, Ctdsp2, Cyp2d22, Dab2ip, Depdc1a, Dhfr, Dll4, E2f1, E2f7, E2f8, Ednrb, Eif2…
GO:0051052	regulation of DNA metabolic process	GO_BiologicalProcess-EBI-UniProt-GOA-ACAP-ARAP_25.05.2022_00h00	3.23424e-06	0.0054691	5.15827e-09	3.60563e-06	[4, 5, 6, 7]	Group575	11.3475	64	[Ahr, Ankle1, Ankrd1, Atad5, Aurkb, Bard1, Bcl7a, Blm, Bmpr2, Brca1, Brca2, Casp3, Ccdc117, Ccna2, Cdc7, Cdk1, Chek1, Dna2, Dscc1, E2f7, E2f8, Esco2, Fam168a, Fignl1, Foxm1, Gata3, Gins2, H1f1, H1f10, H1f3, H1f5, Igf1r, Igfbp3, Jade1, Lpin1, Mcm2, Mcm5, Mgmt, Morf4l2, Myc, Naf1, Nek2, Nox4, Nsd2, Parp3, Parpbp, Pcna, Pdgfa, Polq, Rad18, Rad51, Rad51ap1, Rbbp8, Rfc3, Rfc5, Rgcc, Rmi2, Sgf29, Stox1…
GO:0071260	cellular response to mechanical stimulus	GO_BiologicalProcess-EBI-UniProt-GOA-ACAP-ARAP_25.05.2022_00h00	3.25268e-06	0.00549704	7.69873e-07	0.000508886	[4, 5]	Group736	21.4286	18	[Ankrd1, Aqp1, Bmp6, Bnip3, Chek1, Col1a1, Hdac5, Igf1r, Itga2, Itgb3, Kcnj2, Map3k1, Pde2a, Piezo2, Ptger4, Slc38a2, Tlr4, Tmem150c]
GO:0051247	positive regulation of protein metabolic process	GO_BiologicalProcess-EBI-UniProt-GOA-ACAP-ARAP_25.05.2022_00h00	3.28913e-06	0.00555534	3.65686e-13	2.67682e-10	[4, 5, 6]	Group839	9.10248	143	[Abcg1, Acer2, Agap2, Aim2, Akap6, Aplnr, Apoe, Arid5a, Atpif1, Aurka, Aurkb, Bcl2, Bcl2l11, Birc5, Bmp6, Bmpr2, Brca1, C1qtnf9, Calm2, Casp3, Casp4, Ccna2, Ccnb1, Ccnd1, Cd44, Cd46, Cdc6, Cdca2, Cdca8, Cenpe, Cks1b, Cks2, Clspn, Clu, Col4a3, Crebl2, Crebrf, Cxcr4, Dab2ip, Dipk2a, Dtl, Ecscr, Ect2, Ednrb, Eif2ak4, Epha4, Ezh2, F2r, Fam107a, Fam20a, Fanci, Fancm, Fbn1, Fbxw8, Flt1, Fn1, Foxo1, Gat…
GO:1901564	organonitrogen compound metabolic process	GO_BiologicalProcess-EBI-UniProt-GOA-ACAP-ARAP_25.05.2022_00h00	3.39255e-06	0.00572663	1.19955e-08	8.32485e-06	[3]	Group808	7.3811	478	[Abcb9, Abcg1, Acacb, Acadsb, Acer2, Acot11, Acot7, Acss1, Adam10, Adam12, Adam19, Adam22, Adam23, Adamts1, Adamts12, Adamts17, Adamts4, Adamts5, Adamts6, Adamts9, Adora2a, Aebp1, Agap2, Aim2, Akap6, Aldh18a1, Aldh1l1, Aldh1l2, Aldh2, Aldh4a1, Aldh5a1, Alg13, Ampd2, Anxa1, Aplnr, Apoe, Apol10b, Apold1, Aqp1, Aqp11, Arid5a, Arl6, Ass1, Atg13, Atpif1, Aurka, Aurkb, B3glct, Bace2, Bard1, Bckdha, Bcl…
GO:0120036	plasma membrane bounded cell projection organization	GO_BiologicalProcess-EBI-UniProt-GOA-ACAP-ARAP_25.05.2022_00h00	3.40117e-06	0.00573777	1.80236e-08	1.24724e-05	[5]	Group584	8.95698	152	[Ablim3, Adam10, Adamts1, Adora2a, Ahi1, Ankrd1, Anln, Apoe, Aqp1, Arap1, Arl6, Arsb, Atp8b1, Atxn10, Aurka, Avil, Bbs12, Bcl2, Bhlhb9, Bmpr2, Casp3, Catip, Cd44, Cdh23, Cecr2, Celsr2, Cfap53, Cfap69, Chn1, Cit, Clmn, Clu, Crmp1, Cxcr4, Dab2ip, Dbn1, Dhfr, Dnah2, Dnah8, Dock11, Dpysl2, Dpysl3, Dync2h1, Dync2li1, Efnb1, Ehd1, Ehd3, Eif2ak4, Emp1, Emp3, Epha4, Eps8l1, Eps8l2, Etv4, Ezh2, Fbxw8, Fgd…
GO:0001816	cytokine production	GO_BiologicalProcess-EBI-UniProt-GOA-ACAP-ARAP_25.05.2022_00h00	3.44649e-06	0.00581078	2.05246e-08	1.4162e-05	[2, 5]	Group557	10.3832	84	[Aim2, Akap12, Ankrd42, Anxa1, Arid5a, Bcl6b, Brca1, Cadm1, Casp4, Ccna2, Cd1d1, Cd200, Cd274, Cd276, Cd34, Cd46, Cd55, Cd59a, Clu, Cmklr1, Col3a1, Dhx33, Dhx58, Eif2ak2, Ezh2, F2r, Flt1, Fn1, Foxp1, Gata3, Hif1a, Hspb1, Icosl, Ifi204, Ifi206, Ifi211, Igf1, Il16, Il1r1, Il1rl2, Il4ra, Il7, Inhbb, Irak3, Irf4, Irf7, Kit, Lacc1, Lbp, Litaf, Lrrc32, Macir, Nlrc3, P2ry2, Pde4d, Pola1, Polr3d, Postn, …
GO:0007160	cell-matrix adhesion	GO_BiologicalProcess-EBI-UniProt-GOA-ACAP-ARAP_25.05.2022_00h00	3.70882e-06	0.00624936	2.50624e-06	0.00164409	[4]	Group612	14.5299	34	[Acer2, Adamts12, Adamts9, Bcl2, Bcl2l11, Cd34, Cdk6, Col16a1, Col3a1, Emilin1, Epb41l5, Fam107a, Fn1, Itga2, Itga5, Itga6, Itgb3, Itgb4, Itgb5, Mmp14, Nexmif, Nf1, Nid1, Nid2, Postn, Rin2, Rras, Serpine1, Sirpa, Ston1, Thbs1, Vcam1, Wdpcp, Zyx]
GO:0010639	negative regulation of organelle organization	GO_BiologicalProcess-EBI-UniProt-GOA-ACAP-ARAP_25.05.2022_00h00	3.81663e-06	0.00642721	1.02221e-21	7.69721e-19	[4, 5, 6]	Group516	12.4682	49	[Arap1, Aurkb, Avil, Birc5, Bnip3, Bub1, Bub1b, Capg, Ccnb1, Ccnf, Cdca8, Cenpe, Chek1, Ckap2, Dbn1, Fgfr2, Fhod3, Fkbp4, Gen1, Haspin, Igf1, Incenp, Kif24, Kifc1, Kntc1, Mad2l1, Map1a, Map1b, Map3k1, Mcm2, Mid1, Ndc80, Nuf2, Ppp1r9a, Pttg1, Rhpn2, Spc24, Spc25, Spdl1, Ssh2, Stmn1, Tmod2, Tmsb10, Top2a, Tpx2, Trip13, Ttk, Xrcc3, Zwilch]
GO:0042692	muscle cell differentiation	GO_BiologicalProcess-EBI-UniProt-GOA-ACAP-ARAP_25.05.2022_00h00	3.82409e-06	0.00643594	3.32249e-05	0.0206327	[4]	Group765	12.0267	54	[Acta1, Adamts5, Akap6, Aplnr, Bcl2, Bin1, Bmpr2, Casp3, Cdk1, Cxcl10, Cyp26b1, Ednrb, Ehd1, Ehd3, Ezh2, Fgfr2, Fhod3, Flnc, Foxo4, Foxp1, Hdac5, Igf1, Igf2, Igfbp5, Il4ra, Kdm6b, Kit, Lamb1, Lamc1, Ldb2, Mamstr, Mmp14, Morf4l2, Myc, Myh10, Myh7, Nid1, Nox4, Ntf3, Pdgfra, Pi16, Rara, Rarb, Rgs2, Rora, Rxra, Selenon, Sorbs2, Tanc1, Tcf23, Tmem204, Tmod2, Uchl1, Wt1]
GO:1901699	cellular response to nitrogen compound	GO_BiologicalProcess-EBI-UniProt-GOA-ACAP-ARAP_25.05.2022_00h00	3.91465e-06	0.00658445	8.46554e-13	6.18831e-10	[4]	Group838	10.4849	80	[Acta1, Ahr, Akap6, Akap7, Aqp1, Ass1, Blm, Brca1, Brip1, C1qtnf9, Casp3, Ccna2, Cdc6, Chek1, Col16a1, Col1a1, Col1a2, Col3a1, Col4a1, Col5a2, Col6a1, Epha4, Ezh2, Fbn1, Flna, Foxo1, Foxo3, Foxo4, Hrh2, Icam1, Ifit1bl1, Igf1, Igf1r, Igf2, Igfbp5, Inhbb, Itgb3, Kcnq1, Klf15, Lpin1, Map1b, Map3k5, Max, Myc, Myo5a, Nox4, Nr3c2, Nr4a1, Nsg1, P2ry6, Palm, Pde2a, Pde3b, Pde4d, Pdgfd, Pdgfra, Pdk2, Pdk4…
GO:0090307	mitotic spindle assembly	GO_BiologicalProcess-EBI-UniProt-GOA-ACAP-ARAP_25.05.2022_00h00	3.94148e-06	0.00662563	4.74258e-27	3.62333e-24	[5, 6, 7, 8, 9]	Group801	22.0779	17	[Arhgef10, Aurkb, Birc5, Ccsap, Cdca8, Flna, Incenp, Kif11, Kif15, Kif23, Kif4, Kifc1, Mybl2, Nek2, Prc1, Racgap1, Tpx2]
GO:0051781	positive regulation of cell division	GO_BiologicalProcess-EBI-UniProt-GOA-ACAP-ARAP_25.05.2022_00h00	4.04548e-06	0.00679641	2.3471e-32	1.80492e-29	[3, 4, 5]	Group842	19.6078	20	[Aurkb, Birc5, Cdc6, Cdca8, Cit, Ect2, Fgfr2, Garem1, Igf1r, Igf2, Incenp, Kif14, Kif20b, Kif23, Pdgfa, Pdgfd, Pgf, Pkp4, Racgap1, Tgfb2]
GO:0090554	phosphatidylcholine floppase activity	GO_BiologicalProcess-EBI-UniProt-GOA-ACAP-ARAP_25.05.2022_00h00	4.10343e-06	0.00688966	0.267024	1	[8, 9, 10]	Group471	66.6667	6	[Abcb1b, Abcb4, Abcg1, Atp10a, Atp8b1, Atp8b2]
GO:0030217	T cell differentiation	GO_BiologicalProcess-EBI-UniProt-GOA-ACAP-ARAP_25.05.2022_00h00	4.23516e-06	0.0071066	6.49813e-06	0.00421729	[5, 6, 7, 8, 9, 10, 11]	Group487	13.1098	43	[Ankle1, Anxa1, Bcl2, Blm, Cd1d1, Cd44, Cd46, Cdk6, Cracr2b, Ctla2a, Cyp26b1, Dll4, Fanca, Fancd2, Foxo3, Foxp1, Gata3, Gli3, Hlx, Hs1bp3, Hspb1, Il1rl2, Il2rg, Il4ra, Il7, Irf4, Kit, Prdm1, Prex1, Ptger4, Rara, Relb, Ripk3, Rora, Stat5a, Syk, Tcf7l1, Tmem131l, Vsir, Zbtb16, Zfp36l1, Zfp608, Zfp609]
GO:0001817	regulation of cytokine production	GO_BiologicalProcess-EBI-UniProt-GOA-ACAP-ARAP_25.05.2022_00h00	4.63415e-06	0.00777146	2.05246e-08	1.4162e-05	[3, 4, 5, 6]	Group557	10.3362	83	[Aim2, Akap12, Ankrd42, Anxa1, Arid5a, Bcl6b, Brca1, Cadm1, Casp4, Ccna2, Cd1d1, Cd200, Cd274, Cd276, Cd34, Cd46, Cd55, Cd59a, Clu, Cmklr1, Dhx33, Dhx58, Eif2ak2, Ezh2, F2r, Flt1, Fn1, Foxp1, Gata3, Hif1a, Hspb1, Icosl, Ifi204, Ifi206, Ifi211, Igf1, Il16, Il1r1, Il1rl2, Il4ra, Il7, Inhbb, Irak3, Irf4, Irf7, Kit, Lacc1, Lbp, Litaf, Lrrc32, Macir, Nlrc3, P2ry2, Pde4d, Pola1, Polr3d, Postn, Prnp, Pt…
GO:0022407	regulation of cell-cell adhesion	GO_BiologicalProcess-EBI-UniProt-GOA-ACAP-ARAP_25.05.2022_00h00	4.75471e-06	0.0079689	1.17448e-19	8.79684e-17	[4, 5]	Group847	11.6466	58	[Adam19, Adora2a, Anxa1, Ass1, Blm, Bmp6, Casp3, Cd1d1, Cd274, Cd276, Cd44, Cd46, Cd55, Cd59a, Celsr2, Cited2, Cnksr3, Efnb1, Emilin1, Epb41l5, Fcho1, Foxo3, Gata3, Gli3, Hlx, Hspb1, Icam1, Icosl, Igf1, Igf2, Il1rl2, Il2rg, Il4ra, Il7, Itga6, Lgals1, Lrrc32, Myo10, Nexmif, Pag1, Pawr, Pde4d, Plaur, Prnp, Rara, Rgcc, Sele, Selp, Sirpa, Slc7a1, Stat5a, Syk, Tmem131l, Vcam1, Vsir, Zbtb16, Zfp608, Zf…
GO:1903490	positive regulation of mitotic cytokinesis	GO_BiologicalProcess-EBI-UniProt-GOA-ACAP-ARAP_25.05.2022_00h00	5.27876e-06	0.00884192	2.3471e-32	1.80492e-29	[5, 6, 7, 8]	Group842	83.3333	5	[Aurkb, Birc5, Cdca8, Incenp, Kif20b]
GO:0045444	fat cell differentiation	GO_BiologicalProcess-EBI-UniProt-GOA-ACAP-ARAP_25.05.2022_00h00	5.34643e-06	0.00894993	5.34643e-06	0.00349122	[4]	Group340	13.7546	37	[Aamdc, Adgrf5, Arid5b, Arl6, Bbs12, Bnip3, Ccnd1, Cmklr1, Crebl2, E2f1, Foxo1, Gata2, Gata3, Igf1, Inhbb, Itga6, Lama4, Lpin1, Lrg1, Lrp5, Nr4a1, Pdgfra, Per2, Pim1, Prdm16, Retreg1, Rgs2, Rora, Runx1t1, Sh3pxd2b, Tbl1xr1, Tlcd3b, Trpm4, Zbtb16, Zbtb7c, Zfp36, Zfp36l1]
GO:0061448	connective tissue development	GO_BiologicalProcess-EBI-UniProt-GOA-ACAP-ARAP_25.05.2022_00h00	5.36304e-06	0.00897237	7.44693e-10	5.30222e-07	[4]	Group835	13.2075	42	[Adamts12, Arid5a, Arid5b, Bgn, Bmp6, Bmpr2, Ccna2, Cd34, Cd44, Chst11, Col1a1, Col27a1, Col3a1, Col5a1, Gli3, Hif1a, Igf1, Itgb3, Loxl2, Lrp5, Ltbp3, Mgp, Mustn1, Pdgfa, Pdgfd, Pth1r, Rara, Rarb, Rarg, Rasal2, Sh3pxd2b, Smad9, Snai1, Sulf2, Tbl1xr1, Tgfb2, Tgfbi, Thbs1, Trpm4, Tyms, Wt1, Zbtb16]
GO:0044843	cell cycle G1/S phase transition	GO_BiologicalProcess-EBI-UniProt-GOA-ACAP-ARAP_25.05.2022_00h00	5.6674e-06	0.00947589	1.64585e-22	1.24591e-19	[4, 5]	Group643	13.9535	36	[Adamts1, Anxa1, Bcl2, Bcl7a, Brip1, Cables1, Ccna2, Ccnd1, Ccne1, Ccne2, Cdkn2c, Ctdsp1, Ctdsp2, E2f1, E2f2, E2f3, E2f7, Ezh2, Fam107a, Fhl1, Haspin, Iqgap3, Jade1, Kif14, Myc, Nacc2, Pidd1, Pole, Rbbp8, Rgcc, Rrm2, Stil, Stox1, Tcf19, Tcf7l1, Tfdp1]
GO:0032835	glomerulus development	GO_BiologicalProcess-EBI-UniProt-GOA-ACAP-ARAP_25.05.2022_00h00	5.70608e-06	0.00953486	8.99414e-05	0.0546844	[3, 4, 6, 7, 8, 9]	Group396	21.519	17	[Ahr, Ampd2, Aqp1, Bcl2, Cd34, Col4a3, Ednrb, Itgb3, Klf15, Lamc1, Nid1, Notch2, Pdgfa, Pdgfd, Pdgfra, Sulf2, Wt1]
GO:1903131	mononuclear cell differentiation	GO_BiologicalProcess-EBI-UniProt-GOA-ACAP-ARAP_25.05.2022_00h00	5.74252e-06	0.00959001	2.78749e-09	1.95403e-06	[5, 6, 7, 8, 9]	Group813	11.5079	58	[Ahr, Ankle1, Anxa1, Bcl2, Blm, Cd1d1, Cd44, Cd46, Cdk6, Cracr2b, Ctla2a, Cyp26b1, Dll4, Dock11, Ezh2, Fanca, Fancd2, Foxo3, Foxp1, Gata3, Gli3, Hdac5, Hells, Hlx, Hmgb3, Hs1bp3, Hspb1, Ifi204, Ifi206, Il1rl2, Il2rg, Il4ra, Il7, Irf4, Kit, Lgals1, Mmp14, Myc, Notch2, Plcl2, Prdm1, Prex1, Ptger4, Rara, Relb, Ripk3, Rora, Stat5a, Syk, Tcf7l1, Tmem131l, Tmem176a, Tmem176b, Vsir, Zbtb16, Zfp36l1, Zfp…
GO:0034502	protein localization to chromosome	GO_BiologicalProcess-EBI-UniProt-GOA-ACAP-ARAP_25.05.2022_00h00	5.74977e-06	0.00959636	5.74977e-06	0.0037431	[6]	Group170	18.0328	22	[Aurkb, Brca2, Bub1b, Cdca5, Cdk1, Cenpq, Esco2, Ezh2, H1f5, H2ac4, H2bc11, H4c1, H4c6, Haspin, Knl1, Kntc1, Ndc80, Parp3, Scml2, Spdl1, Ttk, Zwilch]
GO:0010942	positive regulation of cell death	GO_BiologicalProcess-EBI-UniProt-GOA-ACAP-ARAP_25.05.2022_00h00	5.81395e-06	0.00969766	5.94823e-09	4.13996e-06	[3, 4, 5]	Group687	10.5997	76	[Acer2, Adam10, Adora2a, Akap12, Ankrd1, Anxa1, Apoe, Bard1, Bcl2l11, Bin1, Bnip3, Bub1, Casp3, Ccna2, Cd274, Cd44, Clu, Col18a1, Dab2ip, Dedd2, E2f1, E2f3, Ecscr, Ect2, Egln1, Eif2ak2, Emilin1, Fbxo32, Foxo1, Foxo3, Foxp1, Hdac5, Hif1a, Htra1, Ifi211, Igfbp3, Inhbb, Itga6, Lgals1, Map3k1, Map3k5, Melk, Mybl2, Myc, Nacc2, Net1, Nf1, Notch2, Nox4, Nr4a1, Pawr, Phlda3, Pidd1, Pik3cd, Prnp, Ralbp1, …
GO:0001819	positive regulation of cytokine production	GO_BiologicalProcess-EBI-UniProt-GOA-ACAP-ARAP_25.05.2022_00h00	5.82598e-06	0.0097119	5.54763e-14	4.08306e-11	[3, 4, 5, 6, 7]	Group834	11.3852	60	[Aim2, Akap12, Ankrd42, Anxa1, Arid5a, Brca1, Cadm1, Casp4, Ccna2, Cd1d1, Cd200, Cd274, Cd276, Cd34, Cd46, Cd55, Clu, Dhx33, Dhx58, Eif2ak2, F2r, Foxp1, Gata3, Hif1a, Hspb1, Icosl, Ifi204, Ifi206, Ifi211, Il16, Il1r1, Il1rl2, Il4ra, Il7, Irak3, Irf4, Irf7, Kit, Lacc1, Lbp, P2ry2, Pde4d, Polr3d, Postn, Ptger4, Rara, Rftn1, Rgcc, Rora, Serpine1, Slc7a5, Sphk1, Stat5a, Sting1, Sulf2, Syk, Thbs1, Tlr…
GO:0042592	homeostatic process	GO_BiologicalProcess-EBI-UniProt-GOA-ACAP-ARAP_25.05.2022_00h00	6.15625e-06	0.0102563	6.15625e-06	0.00400156	[3]	Group570	8.76149	162	[Abcb4, Abcb8, Abcg1, Abhd8, Acacb, Acot11, Adamts5, Adgrf5, Adora2a, Ahr, Akap6, Ampd2, Angptl4, Ankle1, Anxa1, Apln, Aplnr, Apoe, Aqp1, Aqp11, Atpif1, Bace2, Bbs12, Bcl2, Bcl2l11, Birc5, Bmp6, Bnip3, C1qtnf9, Calm2, Camk2n1, Casp3, Ccnb2, Cd34, Cd44, Cdh23, Cdk6, Cited2, Cldn5, Cmklr1, Cnnm2, Col3a1, Cxcl10, Cxcr4, Cyp26b1, Dock11, Ednrb, Egln1, Ehd1, Epas1, Ezh1, Ezh2, F2r, F2rl3, Fabp5, Fam20…
GO:0019207	kinase regulator activity	GO_BiologicalProcess-EBI-UniProt-GOA-ACAP-ARAP_25.05.2022_00h00	6.17692e-06	0.0102846	2.55279e-09	1.79461e-06	[5]	Group595	14.2276	35	[Agap2, Bmpr2, Camk2n1, Casp3, Ccna2, Ccnb1, Ccnb2, Ccnd1, Ccne1, Ccne2, Ccnf, Cdkn1c, Cdkn2c, Cit, Cks1b, Cks2, Dab2ip, Fam20a, Gprc5a, Hexim1, Hspb1, Igf1, Igf2, Incenp, Inka2, Mob3b, Ncapg2, Pim1, Pkia, Pkig, Rara, Rgcc, Socs2, Tcf7l1, Tpx2]
GO:0030098	lymphocyte differentiation	GO_BiologicalProcess-EBI-UniProt-GOA-ACAP-ARAP_25.05.2022_00h00	6.49813e-06	0.0108129	6.49813e-06	0.00421729	[4, 5, 6, 7, 8, 9, 10]	Group487	11.8304	53	[Ahr, Ankle1, Anxa1, Bcl2, Blm, Cd1d1, Cd44, Cd46, Cdk6, Cracr2b, Ctla2a, Cyp26b1, Dll4, Dock11, Ezh2, Fanca, Fancd2, Foxo3, Foxp1, Gata3, Gli3, Hdac5, Hells, Hlx, Hmgb3, Hs1bp3, Hspb1, Il1rl2, Il2rg, Il4ra, Il7, Irf4, Kit, Lgals1, Mmp14, Notch2, Plcl2, Prdm1, Prex1, Ptger4, Rara, Relb, Ripk3, Rora, Stat5a, Syk, Tcf7l1, Tmem131l, Vsir, Zbtb16, Zfp36l1, Zfp608, Zfp609]
GO:0010628	positive regulation of gene expression	GO_BiologicalProcess-EBI-UniProt-GOA-ACAP-ARAP_25.05.2022_00h00	6.83288e-06	0.0113631	1.80045e-22	1.36114e-19	[4, 5, 6]	Group840	9.32401	120	[Acta1, Adam19, Ahi1, Aim2, Akap12, Akap6, Ankrd42, Anxa1, Arid5a, Atad5, Bmp6, Brca1, Cadm1, Calcoco1, Casp4, Ccna2, Cd1d1, Cd200, Cd274, Cd276, Cd34, Cd44, Cd46, Cd55, Cdk1, Cdk6, Chek1, Cited2, Cldn5, Clu, Cyp26b1, Dhx33, Dhx58, Dll4, Dnaja4, E2f1, Eif2ak2, Eif2ak4, Emilin1, Etv4, F2r, Fgfr2, Fn1, Foxp1, Gata2, Gata3, Hif1a, Hspb1, Icosl, Ifi204, Ifi206, Ifi211, Igf1, Il16, Il1r1, Il1rl2, Il2r…
GO:0031344	regulation of cell projection organization	GO_BiologicalProcess-EBI-UniProt-GOA-ACAP-ARAP_25.05.2022_00h00	7.92845e-06	0.0131771	8.89389e-22	6.70599e-19	[4, 5]	Group576	10.2662	81	[Adam10, Adamts1, Ahi1, Ankrd1, Anln, Apoe, Aqp1, Arap1, Arsb, Atp8b1, Avil, Bhlhb9, Bmpr2, Cd44, Chn1, Cit, Crmp1, Dab2ip, Dbn1, Dock11, Dpysl2, Dpysl3, Dync2li1, Ehd1, Epha4, Eps8l1, Eps8l2, Ezh2, Fbxw8, Fkbp4, Flna, Fn1, Fscn1, Gata3, Hdac5, Hspb1, Icam1, Igf1r, Itga2, Itga6, Kif24, Kit, Lgals1, Lrp8, Map1b, Map6, Mns1, Mylip, Myo10, Nf1, Ntng2, P2ry2, Palm, Pld1, Plxnb2, Ppp1r16b, Ppp1r9a, Pr…
GO:0019538	protein metabolic process	GO_BiologicalProcess-EBI-UniProt-GOA-ACAP-ARAP_25.05.2022_00h00	8.21073e-06	0.013638	1.19955e-08	8.32485e-06	[3, 4]	Group808	7.47596	412	[Abcg1, Acer2, Adam10, Adam12, Adam19, Adam22, Adam23, Adamts1, Adamts12, Adamts17, Adamts4, Adamts5, Adamts6, Adamts9, Adora2a, Aebp1, Agap2, Aim2, Akap6, Alg13, Anxa1, Aplnr, Apoe, Apol10b, Apold1, Aqp1, Aqp11, Arid5a, Arl6, Atg13, Atpif1, Aurka, Aurkb, B3glct, Bace2, Bard1, Bcl2, Bcl2l11, Bgn, Bin1, Birc5, Blm, Bmp6, Bmpr2, Bnip3, Brca1, Brca2, Bub1, Bub1b, C1qtnf9, Calm2, Camk2n1, Casp3, Casp…
GO:0051656	establishment of organelle localization	GO_BiologicalProcess-EBI-UniProt-GOA-ACAP-ARAP_25.05.2022_00h00	8.62445e-06	0.0143166	0.093345	1	[3]	Group353	11.6883	54	[Ahi1, Ap3s1, Armcx3, Aurkb, Birc5, Brca2, Ccnb1, Cdc42bpa, Cdca5, Cdca8, Cenpe, Cenpf, Cenpq, Clmn, Dipk2a, Dpysl2, Fgfr2, Gata2, Hif1a, Il4ra, Incenp, Kif14, Kif22, Kif2c, Kifc1, Kit, Llgl2, Lmnb1, Mad2l1, Map1b, Map6, Myh10, Myo19, Myo1b, Myo5a, Ndc80, Nectin2, Nppa, Nuf2, Nusap1, Preb, Psrc1, Rab27a, Ripor1, Slit3, Spag5, Spdl1, Spry1, Syk, Syne3, Syt11, Tacc3, Trim46, Uchl1]
GO:0010629	negative regulation of gene expression	GO_BiologicalProcess-EBI-UniProt-GOA-ACAP-ARAP_25.05.2022_00h00	8.71491e-06	0.014458	2.70806e-09	1.90105e-06	[4, 5, 6]	Group314	9.61718	103	[Acacb, Adam10, Anxa1, Apln, Aplnr, Apoe, Atoh8, Aurka, Brip1, Ccnb1, Cd200, Cd274, Cd276, Cd34, Cd46, Cd59a, Cdk1, Cdkn1c, Cited2, Cldn5, Clp1, Cmklr1, Ctla2a, Dhfr, Dhx58, Dll4, E2f1, Eif2ak2, Eif2ak4, Emilin1, Epm2a, Ezh1, Ezh2, Fkbp10, Flt1, Fn1, Foxp1, Gata2, Gata3, Hdac5, Hells, Hexim1, Hif1a, Igf1, Igfbp5, Inhbb, Iqgap3, Irak3, Kcnq1, Lbp, Lmnb1, Lrrc32, Macir, Max, Myc, Nlrc3, Notch2, Nts…
GO:0007423	sensory organ development	GO_BiologicalProcess-EBI-UniProt-GOA-ACAP-ARAP_25.05.2022_00h00	8.73871e-06	0.0144888	5.37561e-05	0.0329525	[4]	Group511	10.5644	73	[Adam10, Ahi1, Ahr, Aqp1, Arl6, Atp8b1, Bcl2, Bcl2l11, Bmp6, Bmpr2, Casz1, Ccna2, Cdh23, Cdkn1c, Cecr2, Cited2, Col4a1, Col5a1, Col5a2, Crybg1, Cyp26b1, Dchs1, Dll4, Epha4, Fbn1, Fgfr2, Flt1, Gata2, Gata3, Gli3, Hif1a, Hipk1, Ifi204, Ift122, Igf1, Inhbb, Kcnq1, Kit, Lamc1, Lrp5, Map3k1, Max, Mcm2, Meis1, Mfap2, Mfap5, Myc, Myh10, Nes, Nf1, Notch2, Pdgfa, Pdgfra, Prdm1, Prdm16, Ptk7, Pxdn, Rara, R…
GO:0010648	negative regulation of cell communication	GO_BiologicalProcess-EBI-UniProt-GOA-ACAP-ARAP_25.05.2022_00h00	8.95763e-06	0.0148428	4.15216e-12	3.01862e-09	[3, 4, 5]	Group821	9.09722	131	[Adamts12, Adamtsl2, Agap2, Alg13, Apln, Aplnr, Apoe, Atad5, Bcl2, Bicc1, Brca1, Cd109, Cd44, Cd46, Cd59a, Chst11, Cit, Clu, Cnksr3, Crebrf, Cyp26b1, Dab2ip, Dcst1, Ddias, Dhrs3, Dhx58, Dll4, Dusp8, Egln1, Emilin1, Epha4, Epm2a, Ezh2, Fbn1, Fignl1, Foxm1, Foxo1, Foxo3, Foxp1, Gata2, Gata3, Gdpd5, Gli3, Gpr161, Gprc5a, Hells, Hif1a, Hspb1, Htra1, Icam1, Ift122, Igf1, Igf1r, Igfbp3, Igfbp5, Il7, In…
GO:0051315	attachment of mitotic spindle microtubules to kinetochore	GO_BiologicalProcess-EBI-UniProt-GOA-ACAP-ARAP_25.05.2022_00h00	8.97394e-06	0.0148608	2.3471e-32	1.80492e-29	[4, 5, 6, 7, 8, 9, 10]	Group842	42.1053	8	[Aurkb, Birc5, Cdca8, Cenpe, Incenp, Kif2c, Ndc80, Nuf2]
GO:0023057	negative regulation of signaling	GO_BiologicalProcess-EBI-UniProt-GOA-ACAP-ARAP_25.05.2022_00h00	9.41358e-06	0.0155795	4.15216e-12	3.01862e-09	[2, 3, 4]	Group821	9.07202	131	[Adamts12, Adamtsl2, Agap2, Alg13, Apln, Aplnr, Apoe, Atad5, Bcl2, Bicc1, Brca1, Cd109, Cd44, Cd46, Cd59a, Chst11, Cit, Clu, Cnksr3, Crebrf, Cyp26b1, Dab2ip, Dcst1, Ddias, Dhrs3, Dhx58, Dll4, Dusp8, Egln1, Emilin1, Epha4, Epm2a, Ezh2, Fbn1, Fignl1, Foxm1, Foxo1, Foxo3, Foxp1, Gata2, Gata3, Gdpd5, Gli3, Gpr161, Gprc5a, Hells, Hif1a, Hspb1, Htra1, Icam1, Ift122, Igf1, Igf1r, Igfbp3, Igfbp5, Il7, In…
GO:0033674	positive regulation of kinase activity	GO_BiologicalProcess-EBI-UniProt-GOA-ACAP-ARAP_25.05.2022_00h00	9.75511e-06	0.016135	2.44237e-12	1.77804e-09	[6, 7, 8, 9]	Group810	11.3725	58	[Agap2, Akap6, Bmpr2, C1qtnf9, Ccna2, Ccnb1, Ccnd1, Cdc6, Cenpe, Cks1b, Cks2, Clspn, Clu, Dab2ip, Dipk2a, Ect2, Epha4, Ezh2, Fam20a, Fbn1, Fgfr2, Flt1, Gprc5a, Igf1, Igf1r, Igf2, Incenp, Itgb3, Kif14, Kit, Lrp8, Map3k1, Map3k5, Mmd, Mob3b, Nox4, Ntf3, Pdgfa, Pdgfd, Pdgfra, Pim1, Ppp1r9a, Prnp, Psrc1, Rapgef2, Rassf2, Rgcc, Ripk3, Slc1a1, Stil, Stox1, Syk, Tcf7l1, Tgfb2, Thbs1, Tlr4, Tnfrsf11a, Tp…
GO:0001654	eye development	GO_BiologicalProcess-EBI-UniProt-GOA-ACAP-ARAP_25.05.2022_00h00	1.06703e-05	0.017638	0.00379119	1	[5, 6, 7]	Group734	11.7517	53	[Ahi1, Ahr, Aqp1, Arl6, Bcl2, Bmp6, Bmpr2, Casz1, Cdkn1c, Cited2, Col4a1, Col5a1, Col5a2, Crybg1, Dll4, Fbn1, Fgfr2, Flt1, Gata3, Gli3, Hif1a, Hipk1, Ift122, Inhbb, Lamc1, Lrp5, Map3k1, Max, Meis1, Mfap2, Mfap5, Myh10, Nes, Nf1, Notch2, Pdgfra, Prdm1, Pxdn, Rara, Rarb, Rarg, Rxra, Sdk1, Serpinf1, Sh3pxd2b, Slc1a1, Spred3, Spry1, Tgfb2, Unc45b, Vim, Wdpcp, Wt1]
GO:0007015	actin filament organization	GO_BiologicalProcess-EBI-UniProt-GOA-ACAP-ARAP_25.05.2022_00h00	1.07476e-05	0.0177551	2.32573e-17	1.73034e-14	[4, 5, 7]	Group611	11.5385	54	[Acta1, Arap1, Arhgef10, Avil, Bcl2, Bin1, Capg, Casp4, Catip, Cit, Coro6, Cotl1, Dbn1, Diaph3, Dpysl3, Fam107a, Fhod3, Flna, Fscn1, Gas2l3, Gas7, Icam1, Iqgap2, Itgb5, Lcp1, Map3k1, Marcksl1, Mical1, Micall2, Myh10, Myo19, Myo1b, Myo5a, Nox4, Pawr, Pdlim1, Pdlim4, Ppp1r9a, Ptger4, Rac3, Rgcc, Rhoc, Rhpn2, Sh3kbp1, Sh3pxd2b, Shroom3, Sirpa, Sorbs2, Ssh2, Stmn1, Synpo, Tmod2, Tmsb10, Zyx]
GO:0034508	centromere complex assembly	GO_BiologicalProcess-EBI-UniProt-GOA-ACAP-ARAP_25.05.2022_00h00	1.11885e-05	0.0184722	1.60339e-05	0.0102296	[6, 7]	Group185	32.2581	10	[Cenpe, Cenph, Cenpi, Cenpk, Cenpn, Cenpp, Dlgap5, Hells, Kntc1, Oip5]
GO:0001935	endothelial cell proliferation	GO_BiologicalProcess-EBI-UniProt-GOA-ACAP-ARAP_25.05.2022_00h00	1.18555e-05	0.0195615	3.02953e-07	0.000202372	[4]	Group413	14.7059	30	[Apln, Aplnr, Apoe, Atoh8, Atpif1, Bmp6, Bmpr2, Cd34, Col18a1, Col4a3, Dll4, Flt1, Gata2, Igf1, Igf2, Itgb3, Loxl2, Lrg1, Mmp14, Nf1, Nr4a1, Pgf, Pik3cd, Ppp1r16b, Prkd1, Rgcc, Sparc, Stat5a, Thbs1, Xdh]
GO:0010972	negative regulation of G2/M transition of mitotic cell cycle	GO_BiologicalProcess-EBI-UniProt-GOA-ACAP-ARAP_25.05.2022_00h00	1.20675e-05	0.0198993	2.3471e-32	1.80492e-29	[6, 7, 8, 9]	Group842	22.3881	15	[Aurkb, Bard1, Blm, Brca1, Cdc6, Cdk1, Chek1, Clspn, Dtl, Fhl1, Foxo4, Orc1, Rbbp8, Syf2, Ticrr]
GO:0045638	negative regulation of myeloid cell differentiation	GO_BiologicalProcess-EBI-UniProt-GOA-ACAP-ARAP_25.05.2022_00h00	1.30941e-05	0.021579	2.38731e-09	1.68066e-06	[4, 5, 6, 7, 8, 9, 10]	Group679	18.8119	19	[Cdk6, Fbn1, Gata2, H4c1, H4c6, Hmgb3, Inpp4b, Klf13, Leo1, Meis1, Myc, Nf1, Nfkbia, Prdm16, Rara, Stat5a, Zbtb16, Zfp36, Zfp36l1]
GO:1902003	regulation of amyloid-beta formation	GO_BiologicalProcess-EBI-UniProt-GOA-ACAP-ARAP_25.05.2022_00h00	1.31291e-05	0.0216235	0.0160464	1	[5, 6, 7, 8]	Group607	28.9474	11	[Abcg1, Apoe, Bin1, Casp3, Clu, Epha4, Gsap, Igf1, Prnp, Rtn1, Slc2a13]
GO:0000077	DNA damage checkpoint signaling	GO_BiologicalProcess-EBI-UniProt-GOA-ACAP-ARAP_25.05.2022_00h00	1.31635e-05	0.0216671	0.000484675	0.277719	[5, 6, 7, 8, 9, 10]	Group716	17.6471	21	[Bard1, Blm, Brca1, Brca2, Ccnd1, Cdk1, Chek1, Clspn, Dtl, E2f1, Eif2ak4, Eme1, Fancd2, Foxo4, Pbk, Pidd1, Rad51, Syf2, Thoc1, Ticrr, Trp53bp1]
GO:0031669	cellular response to nutrient levels	GO_BiologicalProcess-EBI-UniProt-GOA-ACAP-ARAP_25.05.2022_00h00	1.33724e-05	0.0219976	9.58696e-08	6.53831e-05	[4, 5]	Group742	13.7652	34	[Angptl4, Bcl2, Bmpr2, Brip1, Chka, Col1a1, Eif2ak2, Eif2ak4, Fam107a, Foxo1, Foxo3, Gabarapl1, Ifi204, Ifi206, Inhbb, Kcnb1, Klf10, Map1lc3a, Map3k5, Max, Nuak1, Pdk2, Pdk4, Pim1, Postn, Prkd1, Ripor1, Rnf167, Rxra, Sesn1, Slc38a2, Slc38a3, Slc7a5, Upp1]
GO:0006952	defense response	GO_BiologicalProcess-EBI-UniProt-GOA-ACAP-ARAP_25.05.2022_00h00	1.35609e-05	0.0222941	9.31463e-23	7.06049e-20	[3]	Group755	8.71534	154	[Ackr2, Adamts12, Adamts4, Adamts5, Adora2a, Aim2, Aldh2, Ankrd42, Anxa1, Apoe, Aqp1, Arid5a, Ass1, Bace2, Bcl2, Bcl6b, Bmp6, Bnip3, Cadm1, Camk2n1, Capg, Casp4, Cd1d1, Cd200, Cd276, Cd44, Cd55, Ch25h, Chst1, Clu, Cmklr1, Cotl1, Ctla2a, Cxcl10, Cyp26b1, Cysltr1, Dab2ip, Dagla, Dcst1, Dhx58, Ednrb, Eif2ak2, Eif2ak4, Emilin1, Endod1, Ezh2, F2r, F8, Fanca, Fancd2, Fn1, Foxp1, Frk, Fv1, Gata3, Ggt5, …
GO:0002009	morphogenesis of an epithelium	GO_BiologicalProcess-EBI-UniProt-GOA-ACAP-ARAP_25.05.2022_00h00	1.40457e-05	0.0230772	5.59221e-09	3.90336e-06	[4, 5]	Group830	10.7544	67	[Adamts12, Ahi1, Ahr, Aplnr, Bcl2, Casp3, Ccna2, Cd44, Cecr2, Cited2, Col4a1, Col5a1, Cxcl10, Cxcr4, Dchs1, Dll4, Epb41l5, Epha4, Etv4, Fgfr2, Flna, Flt1, Foxp1, Gata3, Gli3, Hdac5, Hif1a, Ift122, Igf1, Igf1r, Igfbp5, Itga5, Kif20b, Lama3, Lamc1, Llgl2, Lrg1, Lrp5, Map3k1, Mgp, Mmp14, Myc, Notch2, Pdgfa, Pdgfra, Pgf, Pik3cd, Plxnb2, Prickle1, Ptk7, Rara, Rarg, Rhoc, Rxra, Sema3a, Shroom3, Slc12a2…
GO:0035825	homologous recombination	GO_BiologicalProcess-EBI-UniProt-GOA-ACAP-ARAP_25.05.2022_00h00	1.41608e-05	0.0232521	5.08364e-25	3.87882e-22	[6, 7, 8]	Group795	23.3333	14	[Ankle1, Bard1, Brca1, Brip1, Eme1, Fancd2, Fancm, Rad51, Rad51ap1, Rad54b, Rad54l, Rbbp8, Top2a, Trip13]
GO:0009891	positive regulation of biosynthetic process	GO_BiologicalProcess-EBI-UniProt-GOA-ACAP-ARAP_25.05.2022_00h00	1.44824e-05	0.0237656	0.000650738	0.365715	[3, 4, 5]	Group792	8.42105	184	[Aamdc, Abcg1, Ablim3, Adgrf5, Aff1, Agap2, Ahi1, Ahr, Akap12, Akap6, Ankrd1, Anxa1, Apln, Apoe, Arap1, Arid3b, Arid5a, Arid5b, Armcx3, Ass1, Atoh8, Aurkb, Bicra, Blm, Bmp6, Bmpr2, Brca1, Brca2, Brip1, Calcoco1, Casz1, Cbx7, Ccna2, Cdkn1c, Cenpk, Cited2, Ckap2, Clu, Col1a1, Crebl2, Crebrf, Dab2ip, Dhx33, Dscc1, E2f1, E2f2, E2f3, E2f7, E2f8, Egln1, Eif2ak4, Epas1, Etv4, Etv6, Ezh1, F2r, Fgfr2, Fox…
GO:0035023	regulation of Rho protein signal transduction	GO_BiologicalProcess-EBI-UniProt-GOA-ACAP-ARAP_25.05.2022_00h00	1.46211e-05	0.0239786	0.00530254	1	[7, 8, 9]	Group752	19.3548	18	[Apoe, Arhgef10, Col3a1, Eps8l1, Eps8l2, F2r, F2rl3, Lpar4, Lpar6, Net1, P2ry10b, Prag1, Ralbp1, Rasgrf2, Ripor1, Scai, Stard8, Stmn1]
GO:0060623	regulation of chromosome condensation	GO_BiologicalProcess-EBI-UniProt-GOA-ACAP-ARAP_25.05.2022_00h00	1.47117e-05	0.0241125	2.4457e-05	0.0153835	[6, 7]	Group704	46.6667	7	[Ccnb1, Ncapd2, Ncapg, Ncapg2, Ncaph, Smc2, Smc4]
GO:0006270	DNA replication initiation	GO_BiologicalProcess-EBI-UniProt-GOA-ACAP-ARAP_25.05.2022_00h00	1.53698e-05	0.0251758	7.94969e-07	0.00052468	[5, 6, 7, 8, 9]	Group348	31.25	10	[Ccne1, Ccne2, Cdc45, Cdc6, Mcm10, Mcm2, Mcm5, Orc1, Pola1, Ticrr]
GO:0033260	nuclear DNA replication	GO_BiologicalProcess-EBI-UniProt-GOA-ACAP-ARAP_25.05.2022_00h00	1.53698e-05	0.0251758	2.56818e-05	0.0161025	[4, 5, 8, 9, 10]	Group419	31.25	10	[Atad5, Brca2, Cdc45, Cdc7, Dna2, Lig1, Mcm2, Pcna, Pola1, Rad51]
GO:1903037	regulation of leukocyte cell-cell adhesion	GO_BiologicalProcess-EBI-UniProt-GOA-ACAP-ARAP_25.05.2022_00h00	1.54673e-05	0.0253199	1.17448e-19	8.79684e-17	[5, 6]	Group847	12.2283	45	[Adora2a, Anxa1, Ass1, Blm, Casp3, Cd1d1, Cd274, Cd276, Cd44, Cd46, Cd55, Cd59a, Efnb1, Fcho1, Foxo3, Gata3, Gli3, Hlx, Hspb1, Icam1, Icosl, Igf1, Igf2, Il1rl2, Il2rg, Il4ra, Il7, Lgals1, Lrrc32, Pag1, Pawr, Prnp, Rara, Sele, Selp, Sirpa, Slc7a1, Stat5a, Syk, Tmem131l, Vcam1, Vsir, Zbtb16, Zfp608, Zfp609]
GO:0009887	animal organ morphogenesis	GO_BiologicalProcess-EBI-UniProt-GOA-ACAP-ARAP_25.05.2022_00h00	1.5726e-05	0.0257277	2.11403e-15	1.56438e-12	[3, 4]	Group649	9.35374	110	[Acta1, Adamts1, Adamts5, Ahi1, Ahr, Ankrd1, Aplnr, Aqp1, Arid5b, Arl6, Bcl2, Bcl2l11, Bmp6, Bmpr2, Casz1, Ccna2, Cd34, Cd44, Cdh23, Chst11, Cited2, Col1a1, Col1a2, Col27a1, Col3a1, Col5a1, Col5a2, Cpe, Cxcr4, Cyp26b1, Dchs1, Dhrs3, Dll4, Egln1, Etv4, Fam20a, Fancd2, Fbn1, Fgfr2, Flna, Flt1, Foxo1, Foxo3, Gata2, Gata3, Gli3, Hif1a, Hipk1, Hlx, Htra1, Ift122, Igf1, Igf1r, Igf2, Igfbp5, Itga2, Itga…
GO:1903039	positive regulation of leukocyte cell-cell adhesion	GO_BiologicalProcess-EBI-UniProt-GOA-ACAP-ARAP_25.05.2022_00h00	1.57415e-05	0.0257373	1.17448e-19	8.79684e-17	[5, 6, 7]	Group847	13.4831	36	[Anxa1, Blm, Cd1d1, Cd274, Cd276, Cd44, Cd46, Cd55, Cd59a, Efnb1, Fcho1, Foxo3, Gata3, Gli3, Hlx, Icam1, Icosl, Igf1, Igf2, Il1rl2, Il2rg, Il4ra, Il7, Lgals1, Pawr, Rara, Sele, Selp, Sirpa, Slc7a1, Stat5a, Syk, Vcam1, Vsir, Zbtb16, Zfp609]
GO:0032467	positive regulation of cytokinesis	GO_BiologicalProcess-EBI-UniProt-GOA-ACAP-ARAP_25.05.2022_00h00	1.60339e-05	0.0261993	2.3471e-32	1.80492e-29	[4, 5, 6, 7]	Group842	24.5283	13	[Aurkb, Birc5, Cdc6, Cdca8, Cit, Ect2, Igf1r, Incenp, Kif14, Kif20b, Kif23, Pkp4, Racgap1]
GO:0071356	cellular response to tumor necrosis factor	GO_BiologicalProcess-EBI-UniProt-GOA-ACAP-ARAP_25.05.2022_00h00	1.61454e-05	0.0263655	1.88813e-12	1.37644e-09	[6]	Group714	14.4231	30	[Adamts12, Aim2, Akap12, Ankrd1, Ass1, Brca1, Col1a1, Dab2ip, Dbn1, Foxo3, Foxp1, Gata3, Hdac5, Hipk1, Map3k5, Naip6, Nfkbia, Plvap, Rora, Spata2, Sphk1, Syk, Thbs1, Tnfrsf11a, Tnfrsf23, Traf1, Traip, Vcam1, Zfp36, Zfp36l1]
GO:0033002	muscle cell proliferation	GO_BiologicalProcess-EBI-UniProt-GOA-ACAP-ARAP_25.05.2022_00h00	1.63126e-05	0.0266221	5.00998e-06	0.00327652	[3]	Group771	13.4328	36	[Adamts1, Apln, Apoe, Bmpr2, Ccnb1, Cdk1, Cited2, Dipk2a, Fgfr2, Flt1, Foxp1, Hdac5, Hif1a, Igf1, Igf1r, Igfbp3, Igfbp5, Itga2, Itgb3, Map3k5, Meis1, Myc, Myh10, Nf1, Npr3, Orc1, P2ry6, Pde4d, Pdgfd, Pim1, Ralbp1, Rxra, Selenon, Tgfb2, Thbs1, Tlr4]
GO:0071902	positive regulation of protein serine/threonine kinase activity	GO_BiologicalProcess-EBI-UniProt-GOA-ACAP-ARAP_25.05.2022_00h00	1.65432e-05	0.0269819	6.3106e-08	4.32276e-05	[8, 9, 10, 11]	Group470	13.8655	33	[Akap6, Bmpr2, C1qtnf9, Ccnb1, Ccnd1, Cdc6, Cks1b, Cks2, Dab2ip, Dipk2a, Epha4, Ezh2, Fam20a, Flt1, Igf1, Igf2, Incenp, Kit, Map3k1, Map3k5, Nox4, Ntf3, Pdgfa, Pdgfd, Pim1, Psrc1, Rapgef2, Rgcc, Stil, Syk, Thbs1, Tlr4, Tnfrsf11a]
GO:0010557	positive regulation of macromolecule biosynthetic process	GO_BiologicalProcess-EBI-UniProt-GOA-ACAP-ARAP_25.05.2022_00h00	1.66675e-05	0.027168	0.000650738	0.365715	[4, 5, 6]	Group792	8.51594	171	[Aamdc, Ablim3, Aff1, Agap2, Ahi1, Ahr, Akap12, Akap6, Ankrd1, Apln, Apoe, Arap1, Arid3b, Arid5a, Arid5b, Armcx3, Atoh8, Aurkb, Bicra, Blm, Bmp6, Bmpr2, Brca1, Brca2, Brip1, Calcoco1, Casz1, Cbx7, Ccna2, Cdkn1c, Cenpk, Cited2, Ckap2, Col1a1, Crebl2, Crebrf, Dab2ip, Dhx33, Dscc1, E2f1, E2f2, E2f3, E2f7, E2f8, Egln1, Eif2ak4, Epas1, Etv4, Etv6, Ezh1, F2r, Fgfr2, Foxm1, Foxo1, Foxo3, Foxo4, Foxp1, G…
GO:0061351	neural precursor cell proliferation	GO_BiologicalProcess-EBI-UniProt-GOA-ACAP-ARAP_25.05.2022_00h00	1.75161e-05	0.0285337	0.00926385	1	[3]	Group663	14.3541	30	[Aspm, Cip2a, Cxcr4, Dagla, Dbn1, Dll4, Fgfr2, Flna, Foxo1, Foxo3, Gata2, Gli3, Hdac5, Hif1a, Igf1, Kctd11, Kif14, Lims2, Melk, Nes, Nf1, Plxnb2, Ptbp2, Racgap1, Rarb, Rora, Shcbp1, Tacc3, Tafa3, Zfp503]
GO:0060485	mesenchyme development	GO_BiologicalProcess-EBI-UniProt-GOA-ACAP-ARAP_25.05.2022_00h00	1.77669e-05	0.0289245	1.39594e-05	0.00893404	[4]	Group660	12.6582	40	[Acta1, Aplnr, Bcl2, Bmpr2, Cited2, Col1a1, Dab2ip, Dchs1, Ednrb, Efnb1, Epb41l5, Epha4, Ezh2, Fgfr2, Flna, Fn1, Gata3, Hif1a, Ldlrad4, Loxl2, Lrg1, Meox1, Myc, Nrp2, Pawr, Plaur, Ptk7, Rgcc, Rxra, Sema3a, Sema3d, Sema3f, Sema6d, Snai1, Spred3, Spry1, Tgfb2, Thbs1, Wt1, Zfp36l1]
GO:0010243	response to organonitrogen compound	GO_BiologicalProcess-EBI-UniProt-GOA-ACAP-ARAP_25.05.2022_00h00	1.80148e-05	0.0293101	8.46554e-13	6.18831e-10	[4]	Group838	9.35065	108	[Acta1, Adora2a, Ahr, Akap6, Akap7, Anxa1, Apoe, Aqp1, Aqp11, Ass1, Bcl2, Blm, Brca1, Brip1, C1qtnf9, Calm2, Casp3, Ccna2, Ccnd1, Cda, Cdc6, Cdk1, Chek1, Col16a1, Col1a1, Col1a2, Col3a1, Col4a1, Col5a2, Col6a1, Cracr2b, Cxcr4, Dhfr, Ednrb, Epha4, Erlin1, Ezh2, Fbn1, Flna, Foxo1, Foxo3, Foxo4, Gatm, Ggt5, Hdac5, Hrh2, Icam1, Igf1, Igf1r, Igf2, Igfbp5, Inhbb, Irak3, Itga2, Itgb3, Kcnb1, Kcnq1, Klf1…
GO:0010212	response to ionizing radiation	GO_BiologicalProcess-EBI-UniProt-GOA-ACAP-ARAP_25.05.2022_00h00	1.88191e-05	0.0305999	1.88191e-05	0.0119502	[4]	Group312	15.625	25	[Anxa1, Bard1, Bcl2, Blm, Brca1, Brca2, Casp3, Ccnd1, Ddias, Ect2, Fancd2, Fignl1, Gata3, Ifi204, Ifi206, Myc, Net1, Nox4, Rad51, Rad51ap1, Rad54b, Rad54l, Ticrr, Trp53bp1, Vcam1]
GO:0031668	cellular response to extracellular stimulus	GO_BiologicalProcess-EBI-UniProt-GOA-ACAP-ARAP_25.05.2022_00h00	1.88432e-05	0.0306202	9.58696e-08	6.53831e-05	[3, 4]	Group742	13.0282	37	[Angptl4, Bcl2, Bmp6, Bmpr2, Brip1, Chka, Col1a1, Eif2ak2, Eif2ak4, Fam107a, Foxo1, Foxo3, Gabarapl1, Ifi204, Ifi206, Inhbb, Itga6, Kcnb1, Klf10, Map1lc3a, Map3k5, Max, Nuak1, Pdk2, Pdk4, Pim1, Postn, Prkd1, Ripor1, Rnf167, Rxra, Sesn1, Slc38a2, Slc38a3, Slc7a5, Upp1, Vcam1]
GO:0001934	positive regulation of protein phosphorylation	GO_BiologicalProcess-EBI-UniProt-GOA-ACAP-ARAP_25.05.2022_00h00	1.91571e-05	0.0311112	4.15216e-12	3.01862e-09	[6, 7, 8, 9]	Group821	10.0496	81	[Agap2, Akap6, Aplnr, Aurkb, Bcl2, Birc5, Bmp6, Bmpr2, C1qtnf9, Ccna2, Ccnb1, Ccnd1, Cd44, Cdc6, Cdca8, Cenpe, Cks1b, Cks2, Clspn, Clu, Crebl2, Cxcr4, Dab2ip, Dipk2a, Ect2, Ednrb, Eif2ak4, Epha4, Ezh2, Fam20a, Fbn1, Flt1, Gprc5a, Icam1, Igf1, Igf2, Incenp, Inhbb, Iqgap3, Itga5, Itgb3, Kif14, Kit, Lrp8, Map3k1, Map3k5, Mmd, Mob3b, Nox4, Ntf3, Pde4d, Pdgfa, Pdgfd, Pdgfra, Pgf, Pim1, Pla2g6, Plaur, …
GO:0071407	cellular response to organic cyclic compound	GO_BiologicalProcess-EBI-UniProt-GOA-ACAP-ARAP_25.05.2022_00h00	1.92673e-05	0.0312709	4.98912e-05	0.030733	[5]	Group386	10.6796	66	[Abcb4, Ahr, Akap6, Akap7, Anxa1, Aqp1, Ass1, Blm, Brca1, Calcoco1, Casp3, Ccna2, Cdk1, Chek1, Clu, Col1a1, Crebrf, Ephx1, Ezh2, Fam107a, Fbxo32, Fkbp4, Flna, Foxo1, Foxo3, Foxp1, Gramd1b, Hrh2, Ifit1bl1, Igf1, Igf1r, Igfbp5, Inhbb, Itga2, Kcnq1, Klf9, Lrp8, Myc, Nfkbia, Nox4, Nr3c2, Nsg1, P2ry6, Pak4, Palm, Pde2a, Pde4d, Pim1, Plat, Rad51, Rapgef2, Rora, Rxra, Selenon, Serpinf1, Slc1a1, Smad9, S…
GO:1901698	response to nitrogen compound	GO_BiologicalProcess-EBI-UniProt-GOA-ACAP-ARAP_25.05.2022_00h00	2.005e-05	0.032521	8.46554e-13	6.18831e-10	[3]	Group838	9.22953	115	[Acta1, Adora2a, Ahr, Akap6, Akap7, Anxa1, Apoe, Aqp1, Aqp11, Ass1, Bcl2, Blm, Brca1, Brip1, C1qtnf9, Calm2, Casp3, Ccna2, Ccnd1, Cda, Cdc6, Cdk1, Chek1, Col16a1, Col1a1, Col1a2, Col3a1, Col4a1, Col5a2, Col6a1, Cracr2b, Cxcr4, Dhfr, Ednrb, Egln1, Epha4, Erlin1, Ezh2, Fbn1, Flna, Foxo1, Foxo3, Foxo4, Gatm, Ggt5, Hdac5, Hrh2, Icam1, Ifit1bl1, Igf1, Igf1r, Igf2, Igfbp5, Inhbb, Irak3, Itga2, Itgb3, K…
GO:0055123	digestive system development	GO_BiologicalProcess-EBI-UniProt-GOA-ACAP-ARAP_25.05.2022_00h00	2.09852e-05	0.034017	0.000166119	0.099007	[4, 5]	Group509	15.528	25	[Ahi1, Ass1, Bcl2, Cdkn1c, Col3a1, Dchs1, Ednrb, Epb41l5, Fgfr2, Gli3, Hif1a, Hlx, Hrh2, Igf1, Igf1r, Igf2, Kcnq1, Kit, Pdgfa, Pdgfra, Prdm1, Rarb, Tgfb2, Tyms, Wdpcp]
GO:0071320	cellular response to cAMP	GO_BiologicalProcess-EBI-UniProt-GOA-ACAP-ARAP_25.05.2022_00h00	2.1122e-05	0.0342176	4.98912e-05	0.030733	[5, 6, 7]	Group386	22.5806	14	[Ahr, Akap6, Akap7, Aqp1, Ass1, Igfbp5, Inhbb, Kcnq1, Nox4, Pde2a, Pde4d, Rapgef2, Wt1, Zfp36l1]
GO:0032392	DNA geometric change	GO_BiologicalProcess-EBI-UniProt-GOA-ACAP-ARAP_25.05.2022_00h00	2.29974e-05	0.0372328	2.57646e-07	0.000172623	[7]	Group473	18.75	18	[Anxa1, Blm, Brip1, Cdc45, Dna2, Dscc1, Fancm, Gins2, Hmgb3, Mcm2, Mcm5, Nav2, Polq, Rad51, Rad54l, Rfc3, Rfc5, Top2a]
GO:0045937	positive regulation of phosphate metabolic process	GO_BiologicalProcess-EBI-UniProt-GOA-ACAP-ARAP_25.05.2022_00h00	2.31596e-05	0.0374722	4.15216e-12	3.01862e-09	[5, 6, 7]	Group821	9.61145	94	[Adgrf5, Agap2, Akap6, Apln, Aplnr, Aurkb, Bcl2, Birc5, Bmp6, Bmpr2, C1qtnf9, Calm2, Ccna2, Ccnb1, Ccnd1, Cd44, Cdc6, Cdca2, Cdca8, Cenpe, Cks1b, Cks2, Clspn, Clu, Crebl2, Cxcr4, Dab2ip, Dipk2a, Ect2, Ednrb, Eif2ak4, Epha4, Ezh2, Fam20a, Fbn1, Fgfr2, Flt1, Gprc5a, Icam1, Igf1, Igf1r, Igf2, Incenp, Inhbb, Iqgap3, Itga2, Itga5, Itga6, Itgb3, Kif14, Kit, Lrp8, Map3k1, Map3k5, Mmd, Mob3b, Myc, Nox4, …
GO:0061640	cytoskeleton-dependent cytokinesis	GO_BiologicalProcess-EBI-UniProt-GOA-ACAP-ARAP_25.05.2022_00h00	2.32555e-05	0.0376041	2.33743e-05	0.0147258	[4, 5]	Group439	18.0952	19	[Anln, Aurkb, Birc5, Cdca8, Cep55, Cit, Ckap2, Ect2, Incenp, Kif20a, Kif20b, Kif23, Kif4, Myh10, Nusap1, Racgap1, Rhoc, Septin10, Stmn1]
GO:0033993	response to lipid	GO_BiologicalProcess-EBI-UniProt-GOA-ACAP-ARAP_25.05.2022_00h00	2.37919e-05	0.0384477	2.07014e-05	0.013104	[4]	Group670	9.54724	97	[Abcb4, Abcg1, Acer2, Acta1, Adh1, Ahr, Akap12, Ankrd1, Anxa1, Aqp1, Arid5a, Ass1, Bcl2, Bmp6, Brca1, Calcoco1, Calm2, Casp3, Ccna2, Ccnd1, Cd274, Cd55, Clu, Col1a1, Crebrf, Cxcl10, Cyp26b1, Dab2ip, E2f1, Ednrb, Eif2ak2, Ephx1, Ezh2, F2r, Fam107a, Fbxo32, Fgfr2, Fkbp4, Fmo1, Foxo1, Foxo3, Foxp1, Gata2, Gramd1b, Igf1, Igf1r, Inhbb, Irak3, Itga2, Klf9, Lbp, Litaf, Lrp8, Map1b, Mest, Myc, Nfkbia, Nl…
GO:0014070	response to organic cyclic compound	GO_BiologicalProcess-EBI-UniProt-GOA-ACAP-ARAP_25.05.2022_00h00	2.40287e-05	0.0388063	8.46554e-13	6.18831e-10	[4]	Group838	9.5057	100	[Abcb4, Acacb, Acta1, Adh1, Adora2a, Ahr, Akap6, Akap7, Aldh2, Anxa1, Aqp1, Ass1, Bcl2, Blm, Bmp6, Brca1, Calcoco1, Calm2, Casp3, Ccna2, Ccnd1, Cda, Cdk1, Chek1, Clu, Col1a1, Cracr2b, Crebrf, Cxcr4, Dhfr, Ednrb, Eif2ak2, Ephx1, Ezh2, Fam107a, Fbxo32, Fkbp4, Flna, Foxo1, Foxo3, Foxp1, Gramd1b, Gstt1, Hdac5, Hrh2, Ifit1bl1, Igf1, Igf1r, Igf2, Igfbp5, Inhbb, Irak3, Itga2, Kcnq1, Klf9, Lrp8, Map1b, M…
GO:0034612	response to tumor necrosis factor	GO_BiologicalProcess-EBI-UniProt-GOA-ACAP-ARAP_25.05.2022_00h00	2.45679e-05	0.0396525	1.88813e-12	1.37644e-09	[5]	Group714	13.7931	32	[Adam10, Adamts12, Aim2, Akap12, Ankrd1, Ass1, Brca1, Col1a1, Dab2ip, Dbn1, Foxo3, Foxp1, Gata3, Hdac5, Hipk1, Map3k5, Naip6, Nfkbia, Nub1, Plvap, Rora, Spata2, Sphk1, Syk, Thbs1, Tnfrsf11a, Tnfrsf23, Traf1, Traip, Vcam1, Zfp36, Zfp36l1]
GO:0044818	mitotic G2/M transition checkpoint	GO_BiologicalProcess-EBI-UniProt-GOA-ACAP-ARAP_25.05.2022_00h00	2.46179e-05	0.0397087	2.3471e-32	1.80492e-29	[5, 6, 7, 8, 9, 10]	Group842	23.6364	13	[Bard1, Blm, Brca1, Cdc6, Cdk1, Chek1, Clspn, Dtl, Foxo4, Orc1, Rbbp8, Syf2, Ticrr]
GO:0007076	mitotic chromosome condensation	GO_BiologicalProcess-EBI-UniProt-GOA-ACAP-ARAP_25.05.2022_00h00	2.47474e-05	0.0398928	2.4457e-05	0.0153835	[4, 5, 6, 7, 8, 9]	Group704	43.75	7	[Cdca5, Ncapd2, Ncapg, Ncaph, Nusap1, Smc2, Smc4]
GO:0031100	animal organ regeneration	GO_BiologicalProcess-EBI-UniProt-GOA-ACAP-ARAP_25.05.2022_00h00	2.57395e-05	0.0414663	6.47089e-11	4.67198e-08	[4]	Group580	19.3182	17	[Adh1, Aurka, Ccna2, Ccnd1, Cdk1, Ezh1, Ezh2, Gli3, Lcp1, Lifr, Lpin1, Myc, Pcna, Pgf, Slc7a5, Sulf2, Tyms]
GO:0007159	leukocyte cell-cell adhesion	GO_BiologicalProcess-EBI-UniProt-GOA-ACAP-ARAP_25.05.2022_00h00	2.59878e-05	0.0418403	1.17448e-19	8.79684e-17	[4]	Group847	11.7647	48	[Adora2a, Anxa1, Ass1, Blm, Casp3, Cd1d1, Cd274, Cd276, Cd44, Cd46, Cd55, Cd59a, Efnb1, Fcho1, Foxo3, Gata3, Gli3, Hlx, Hspb1, Icam1, Icosl, Igf1, Igf2, Il1rl2, Il2rg, Il4ra, Il7, Itga5, Lgals1, Lrg1, Lrrc32, Pag1, Pawr, Prnp, Rara, Sele, Selp, Sirpa, Slc7a1, Stat5a, Syk, Thbs1, Tmem131l, Vcam1, Vsir, Zbtb16, Zfp608, Zfp609]
GO:0048661	positive regulation of smooth muscle cell proliferation	GO_BiologicalProcess-EBI-UniProt-GOA-ACAP-ARAP_25.05.2022_00h00	2.61628e-05	0.042096	0.0491743	1	[4, 5, 6]	Group750	17.3913	20	[Adamts1, Fgfr2, Flt1, Foxp1, Hdac5, Hif1a, Igf1, Igf1r, Igfbp5, Itga2, Itgb3, Map3k5, Myc, Nf1, Orc1, P2ry6, Pde4d, Pdgfd, Thbs1, Tlr4]
GO:0010595	positive regulation of endothelial cell migration	GO_BiologicalProcess-EBI-UniProt-GOA-ACAP-ARAP_25.05.2022_00h00	2.61628e-05	0.042096	9.17089e-19	6.85065e-16	[5, 6, 7, 8]	Group820	17.3913	20	[Anxa1, Atoh8, Bmpr2, Col18a1, Foxp1, Gata2, Gata3, Hif1a, Hspb1, Igf1, Igf2, Itgb3, Nus1, Pik3cd, Prkd1, Rin2, Rras, Sparc, Stat5a, Thbs1]
GO:0035265	organ growth	GO_BiologicalProcess-EBI-UniProt-GOA-ACAP-ARAP_25.05.2022_00h00	2.75764e-05	0.0443429	5.80669e-16	4.30856e-13	[2, 3]	Group845	14.0909	31	[Acacb, Ahr, Akap6, Bcl2, Bcl2l11, Ccnb1, Cdk1, Cited2, Col27a1, Dipk2a, Fgfr2, Foxp1, Hlx, Igf1, Igf2, Il7, Meis1, Myh10, Pdgfra, Pi16, Pim1, Plag1, Rara, Rarb, Rarg, Rgs2, Rxra, Sorbs2, Tgfb2, Thbs1, Wt1]
GO:0051056	regulation of small GTPase mediated signal transduction	GO_BiologicalProcess-EBI-UniProt-GOA-ACAP-ARAP_25.05.2022_00h00	2.81077e-05	0.045169	3.99339e-05	0.024759	[5, 6, 7]	Group424	13.4146	33	[Apoe, Arhgef10, Cdc42bpa, Chn1, Col3a1, Dab2ip, Eps8l1, Eps8l2, F2r, F2rl3, Foxm1, Garnl3, Igf1, Kif14, Lpar4, Lpar6, Net1, Nf1, Notch2, P2ry10b, Prag1, Ralbp1, Ralgapa2, Rasa3, Rasgrf2, Ripor1, Scai, Sipa1l2, Spry1, Stard8, Stmn1, Tgfb2, Timp2]
GO:0060840	artery development	GO_BiologicalProcess-EBI-UniProt-GOA-ACAP-ARAP_25.05.2022_00h00	2.97923e-05	0.0478465	1.30958e-07	8.86584e-05	[4, 6, 7, 8]	Group666	17.2414	20	[Adamts6, Adamts9, Adgrf5, Aplnr, Apoe, Bmpr2, Cited2, Col3a1, Cxcr4, Dll4, Fkbp10, Gli3, Myh10, Mylk, Nf1, Pde2a, Prdm1, Prickle1, Ptger4, Tgfb2]
GO:0071385	cellular response to glucocorticoid stimulus	GO_BiologicalProcess-EBI-UniProt-GOA-ACAP-ARAP_25.05.2022_00h00	3.31461e-05	0.0531995	8.46554e-13	6.18831e-10	[7, 8]	Group838	19.7531	16	[Anxa1, Aqp1, Ass1, Crebrf, Ephx1, Fam107a, Fbxo32, Foxo1, Foxo3, Igf1r, Klf9, Plat, Serpinf1, Tfap4, Zfp36, Zfp36l1]
GO:1901989	positive regulation of cell cycle phase transition	GO_BiologicalProcess-EBI-UniProt-GOA-ACAP-ARAP_25.05.2022_00h00	3.38655e-05	0.0543202	1.84476e-08	1.27473e-05	[4, 5, 6, 7]	Group372	17.094	20	[Adamts1, Anxa1, Atad5, Birc5, Ccnb1, Ccnd1, Cdc7, Cdca5, Cdk1, Cenpe, Dtl, Ezh2, Lmnb1, Rgcc, Rrm2, Stil, Stox1, Tfdp1, Thoc1, Ube2c]
GO:0031328	positive regulation of cellular biosynthetic process	GO_BiologicalProcess-EBI-UniProt-GOA-ACAP-ARAP_25.05.2022_00h00	3.44045e-05	0.0551505	0.000650738	0.365715	[4, 5, 6]	Group792	8.34505	178	[Aamdc, Ablim3, Adgrf5, Aff1, Agap2, Ahi1, Ahr, Akap6, Ankrd1, Anxa1, Apln, Apoe, Arap1, Arid3b, Arid5a, Arid5b, Armcx3, Ass1, Atoh8, Aurkb, Bicra, Blm, Bmp6, Bmpr2, Brca1, Brca2, Brip1, Calcoco1, Casz1, Cbx7, Ccna2, Cdkn1c, Cenpk, Cited2, Ckap2, Clu, Col1a1, Crebl2, Crebrf, Dab2ip, Dhx33, Dscc1, E2f1, E2f2, E2f3, E2f7, E2f8, Egln1, Eif2ak4, Epas1, Etv4, Etv6, Ezh1, F2r, Fgfr2, Foxm1, Foxo1, Foxo…
GO:0040008	regulation of growth	GO_BiologicalProcess-EBI-UniProt-GOA-ACAP-ARAP_25.05.2022_00h00	3.44985e-05	0.0552666	5.80669e-16	4.30856e-13	[2, 3]	Group845	10.1215	75	[Acacb, Adam10, Ahi1, Ahr, Akap6, Apoe, Bcl2, Bcl2l11, Bmpr2, Ccnb1, Ccnb2, Cd44, Cda, Cdk1, Cdkn2c, Cited2, Csf2rb, Cxcr4, Dab2ip, Dbn1, Dpysl2, Epb41, Epm2a, Extl3, Fam107a, Fgfr2, Fhl1, Fn1, Foxp1, H1f5, Hif1a, Hlx, Igf1, Igf1r, Igf2, Igfbp3, Igfbp4, Igfbp5, Il7, Jade1, Kctd11, Kctd21, Kif14, Map1b, Meis1, Mmp14, Morf4l2, N6amt1, Nppa, Pi16, Pim1, Psrc1, Ptger4, Pttg1, Rftn1, Rgs2, Sema3a, Sem…
GO:0030099	myeloid cell differentiation	GO_BiologicalProcess-EBI-UniProt-GOA-ACAP-ARAP_25.05.2022_00h00	3.46347e-05	0.0554502	1.329e-05	0.00853216	[4, 5, 6, 7, 8]	Group586	11.2554	52	[Adgrf5, Ankle1, Atpif1, Casp3, Cd109, Cdk6, Cdkn1c, Cited2, Epas1, Fbn1, Flna, Foxo3, Foxp1, Gab3, Gata2, Gata3, H4c1, H4c6, Hif1a, Hmgb3, Ifi204, Ifi206, Inpp4b, Irf4, Itgb3, Kcnq1, Kit, Klf10, Klf13, Leo1, Meis1, Mfap2, Mturn, Myc, Nbeal2, Ncapg2, Nf1, Nfkbia, Notch2, Prdm16, Rara, Rarg, Rassf2, Rbp1, Relb, Stat5a, Tcf7l1, Ticrr, Tnfrsf11a, Zbtb16, Zfp36, Zfp36l1]
GO:0060562	epithelial tube morphogenesis	GO_BiologicalProcess-EBI-UniProt-GOA-ACAP-ARAP_25.05.2022_00h00	3.52925e-05	0.0564679	5.59221e-09	3.90336e-06	[4, 5, 6]	Group830	11.5108	48	[Adamts12, Ahi1, Ahr, Aplnr, Bcl2, Casp3, Cd44, Cecr2, Cited2, Col4a1, Cxcl10, Cxcr4, Dchs1, Dll4, Epha4, Etv4, Fgfr2, Flt1, Foxp1, Gata3, Gli3, Hdac5, Hif1a, Ift122, Igf1, Kif20b, Lrp5, Mgp, Mmp14, Myc, Notch2, Pdgfra, Pgf, Pik3cd, Plxnb2, Prickle1, Ptk7, Rara, Rarg, Shroom3, Slc12a2, Spry1, Stil, Stox1, Tbx6, Tgfb2, Tnc, Wt1]
GO:1904019	epithelial cell apoptotic process	GO_BiologicalProcess-EBI-UniProt-GOA-ACAP-ARAP_25.05.2022_00h00	3.55658e-05	0.0568698	0.00843826	1	[5]	Group665	15.3846	24	[Agap2, Angptl4, Bcl2, Bmpr2, Casp3, Col18a1, Col4a3, E2f1, E2f2, Ecscr, Foxo3, Gata2, Gata3, Hipk1, Icam1, Igf1, Igf1r, Map3k5, Pak4, Rgcc, Serpine1, Thbs1, Zfp36, Zfp36l1]
GO:0001936	regulation of endothelial cell proliferation	GO_BiologicalProcess-EBI-UniProt-GOA-ACAP-ARAP_25.05.2022_00h00	3.76991e-05	0.0602431	3.02953e-07	0.000202372	[5, 6]	Group413	14.5946	27	[Apln, Aplnr, Apoe, Atoh8, Atpif1, Bmp6, Bmpr2, Col18a1, Col4a3, Dll4, Flt1, Gata2, Igf1, Igf2, Itgb3, Lrg1, Nf1, Nr4a1, Pgf, Pik3cd, Ppp1r16b, Prkd1, Rgcc, Sparc, Stat5a, Thbs1, Xdh]
GO:0051987	positive regulation of attachment of spindle microtubules to kinetochore	GO_BiologicalProcess-EBI-UniProt-GOA-ACAP-ARAP_25.05.2022_00h00	3.83507e-05	0.061246	2.3471e-32	1.80492e-29	[4, 5, 6, 7]	Group842	50	6	[Aurkb, Birc5, Ccnb1, Cdca8, Cenpe, Incenp]
GO:0001501	skeletal system development	GO_BiologicalProcess-EBI-UniProt-GOA-ACAP-ARAP_25.05.2022_00h00	3.84867e-05	0.0614248	7.44693e-10	5.30222e-07	[4, 5]	Group835	10.5983	62	[Adamts12, Arid5a, Arid5b, Bgn, Bmp6, Bmpr2, Cadm1, Ccna2, Cd44, Cdkn1c, Chst11, Cited2, Col1a1, Col1a2, Col27a1, Col3a1, Col5a2, Cyp26b1, Dchs1, Dhrs3, Fbn1, Fgfr2, Flna, Foxp1, Gli3, Hdac5, Hif1a, Igf1, Kit, Loxl2, Lrp5, Ltbp3, Meis1, Mgp, Mmp14, Mustn1, Myc, Nbeal2, Notch2, Npr3, Nsd2, Pdgfa, Pdgfra, Ptger4, Pth1r, Rara, Rarb, Rarg, Rassf2, Sh3pxd2b, Smad9, Snai1, Sparc, Sulf2, Tgfb2, Tgfbi, T…
GO:0003158	endothelium development	GO_BiologicalProcess-EBI-UniProt-GOA-ACAP-ARAP_25.05.2022_00h00	3.91382e-05	0.0624254	0.0001439	0.0861961	[5]	Group640	15.6463	23	[Abcb1b, Adamts12, Apold1, Atoh8, Bmp6, Bmpr2, Cd34, Cldn5, Col15a1, Col18a1, Cxcl10, Cxcr4, Dll4, Ednrb, Foxp1, Fstl1, Icam1, Kdm6b, Pde2a, Pde4d, Ppp1r16b, Rapgef2, Xdh]
GO:0009967	positive regulation of signal transduction	GO_BiologicalProcess-EBI-UniProt-GOA-ACAP-ARAP_25.05.2022_00h00	3.95007e-05	0.0629641	2.44237e-12	1.77804e-09	[3, 4, 5, 6]	Group810	8.66142	143	[Adora2a, Agap2, Akap12, Akap6, Ankrd1, Apoe, Aspm, Aurkb, Bcl2l11, Birc5, Bmp6, Bmpr2, Bub1, Casp4, Ccna2, Cd44, Cdca8, Cdkn1c, Cited2, Clu, Cmtm3, Col1a1, Col3a1, Cracr2b, Crebrf, Cxcr4, Dab2ip, Dbn1, Dedd2, Depdc1b, Dhx33, Dhx58, Dll4, Dync2h1, Eif2ak2, Epha4, Ezh2, F2r, F2rl3, Fabp5, Fgfr2, Flna, Flt1, Fn1, Foxp1, Garem1, Gata3, Gen1, Hexim1, Hif1a, Icam1, Igf1, Igf1r, Igf2, Igfbp3, Igfbp4, I…
GO:0006334	nucleosome assembly	GO_BiologicalProcess-EBI-UniProt-GOA-ACAP-ARAP_25.05.2022_00h00	4.04227e-05	0.0643934	2.84803e-05	0.0178002	[6, 7, 8, 9]	Group475	18.6813	17	[Asf1b, Cenpp, Chaf1a, Chaf1b, H1f1, H1f10, H1f3, H1f5, H2bc11, H2bc12, H2bc3, H2bc8, H3c1, H4c1, H4c6, Mcm2, Oip5]
GO:0048017	inositol lipid-mediated signaling	GO_BiologicalProcess-EBI-UniProt-GOA-ACAP-ARAP_25.05.2022_00h00	4.19618e-05	0.0668032	0.00021347	0.126161	[4, 5, 6]	Group385	14.9425	26	[Agap2, Cep55, Dab2ip, Dipk2a, F2r, Flt1, Fn1, Gata3, Igf1, Igf1r, Nf1, Nlrc3, Npr3, Pdgfa, Pdgfd, Pdgfra, Pik3cd, Plcl1, Plcl2, Pld1, Ppp1r16b, Prr5l, Rara, Selp, Tgfb2, Zfp36l1]
GO:0050867	positive regulation of cell activation	GO_BiologicalProcess-EBI-UniProt-GOA-ACAP-ARAP_25.05.2022_00h00	4.34055e-05	0.0690581	1.17448e-19	8.79684e-17	[3, 4, 5]	Group847	11.3953	49	[Anxa1, Atad5, Bcl2, Blm, Cd1d1, Cd274, Cd276, Cd46, Cd55, Cd59a, Efnb1, Fcho1, Flna, Foxo3, Gata2, Gata3, Gli3, Hlx, Icosl, Igf1, Igf2, Il1rl2, Il2rg, Il4ra, Il7, Lbp, Lgals1, Mmp14, Nectin2, Nppa, Nsd2, Plpp6, Rara, Selp, Sh3kbp1, Sirpa, Slc7a1, Stat5a, Syk, Tafa3, Tcf7l1, Thbs1, Tlr4, Trp53bp1, Ulbp1, Vcam1, Vsir, Zbtb16, Zfp609]
GO:0030291	protein serine/threonine kinase inhibitor activity	GO_BiologicalProcess-EBI-UniProt-GOA-ACAP-ARAP_25.05.2022_00h00	4.38041e-05	0.0696485	2.88546e-07	0.000193037	[8]	Group418	31.0345	9	[Casp3, Cdkn1c, Cdkn2c, Cit, Hexim1, Hspb1, Inka2, Pkia, Pkig]
GO:0062197	cellular response to chemical stress	GO_BiologicalProcess-EBI-UniProt-GOA-ACAP-ARAP_25.05.2022_00h00	4.4121e-05	0.0701082	0.000776444	0.433256	[4]	Group721	11.8919	44	[Aldh2, Anxa1, Aqp1, Bcl2, Bnip3, Casp3, Cdk1, Ddias, Dhfr, Ect2, Epas1, Ezh2, Fancd2, Foxo1, Foxo3, Foxp1, Hif1a, Hspb1, Kdm6b, Map1lc3a, Map3k5, Melk, Myc, Mylk, Net1, Pawr, Pcna, Pdgfd, Pdgfra, Pdk2, Prkd1, Prr5l, Ralbp1, Relb, Ripk3, Selenon, Sirpa, Slc1a1, Slc25a23, Sphk1, Stox1, Tlr4, Vrk2, Zfp36l1]
GO:0072006	nephron development	GO_BiologicalProcess-EBI-UniProt-GOA-ACAP-ARAP_25.05.2022_00h00	4.41911e-05	0.0701755	0.00470013	1	[3, 5, 6, 7, 8]	Group784	14.8571	26	[Ahi1, Ahr, Ampd2, Aqp1, Aqp11, Bcl2, Cd34, Cd44, Cited2, Col4a3, Dchs1, Ednrb, Gata3, Gli3, Itgb3, Klf15, Lamc1, Myc, Nid1, Notch2, Pdgfa, Pdgfd, Pdgfra, Pgf, Sulf2, Wt1]
GO:0070345	negative regulation of fat cell proliferation	GO_BiologicalProcess-EBI-UniProt-GOA-ACAP-ARAP_25.05.2022_00h00	4.4319e-05	0.0703343	4.4319e-05	0.0273892	[4, 5, 6]	Group015	62.5	5	[E2f1, E2f3, Gata2, Per2, Tfdp1]
GO:0017108	5'-flap endonuclease activity	GO_BiologicalProcess-EBI-UniProt-GOA-ACAP-ARAP_25.05.2022_00h00	4.4319e-05	0.0703343	0.448126	1	[8, 9, 10, 11]	Group284	62.5	5	[Dna2, Exo1, Fscn1, Gen1, Zgrf1]
GO:0042327	positive regulation of phosphorylation	GO_BiologicalProcess-EBI-UniProt-GOA-ACAP-ARAP_25.05.2022_00h00	4.48148e-05	0.0710762	2.44237e-12	1.77804e-09	[6, 7, 8]	Group810	9.6956	86	[Agap2, Akap6, Apln, Aplnr, Aurkb, Bcl2, Birc5, Bmp6, Bmpr2, C1qtnf9, Ccna2, Ccnb1, Ccnd1, Cd44, Cdc6, Cdca8, Cenpe, Cks1b, Cks2, Clspn, Clu, Crebl2, Cxcr4, Dab2ip, Dipk2a, Ect2, Ednrb, Eif2ak4, Epha4, Ezh2, Fam20a, Fbn1, Fgfr2, Flt1, Gprc5a, Icam1, Igf1, Igf1r, Igf2, Incenp, Inhbb, Iqgap3, Itga5, Itga6, Itgb3, Kif14, Kit, Lrp8, Map3k1, Map3k5, Mmd, Mob3b, Myc, Nox4, Ntf3, Pde4d, Pdgfa, Pdgfd, Pd…
GO:0002696	positive regulation of leukocyte activation	GO_BiologicalProcess-EBI-UniProt-GOA-ACAP-ARAP_25.05.2022_00h00	4.57567e-05	0.0725244	1.17448e-19	8.79684e-17	[3, 4, 5, 6]	Group847	11.4914	47	[Anxa1, Atad5, Bcl2, Blm, Cd1d1, Cd274, Cd276, Cd46, Cd55, Cd59a, Efnb1, Fcho1, Foxo3, Gata2, Gata3, Gli3, Hlx, Icosl, Igf1, Igf2, Il1rl2, Il2rg, Il4ra, Il7, Lbp, Lgals1, Mmp14, Nectin2, Nppa, Nsd2, Plpp6, Rara, Sh3kbp1, Sirpa, Slc7a1, Stat5a, Syk, Tafa3, Tcf7l1, Thbs1, Tlr4, Trp53bp1, Ulbp1, Vcam1, Vsir, Zbtb16, Zfp609]
GO:0000018	regulation of DNA recombination	GO_BiologicalProcess-EBI-UniProt-GOA-ACAP-ARAP_25.05.2022_00h00	4.61323e-05	0.0730735	5.15827e-09	3.60563e-06	[5, 6, 7, 8]	Group575	16.2791	21	[Ankle1, Atad5, Blm, Chek1, Fignl1, H1f1, H1f10, H1f3, H1f5, Morf4l2, Nsd2, Parp3, Parpbp, Polq, Rad18, Rad51, Rad51ap1, Rbbp8, Rmi2, Thoc1, Trp53bp1]
GO:0003205	cardiac chamber development	GO_BiologicalProcess-EBI-UniProt-GOA-ACAP-ARAP_25.05.2022_00h00	4.66621e-05	0.073866	2.11403e-15	1.56438e-12	[3, 5, 6, 7]	Group649	14.0704	28	[Adamts1, Adamts6, Ahr, Aplnr, Bmpr2, Ccna2, Cited2, Cpe, Cxcr4, Dhrs3, Dll4, Egln1, Fgfr2, Gata3, Hif1a, Igf1r, Myh10, Myh7, Notch2, Nrp2, Nsd2, Pde2a, Prdm1, Ptk7, Rxra, Slit3, Tbx6, Tgfb2]
GO:0045580	regulation of T cell differentiation	GO_BiologicalProcess-EBI-UniProt-GOA-ACAP-ARAP_25.05.2022_00h00	4.69885e-05	0.0743358	6.10214e-05	0.0372841	[6, 7, 8, 9, 10, 11, 12]	Group416	14.3617	27	[Ankle1, Anxa1, Cd1d1, Cd44, Cd46, Ctla2a, Cyp26b1, Fanca, Fancd2, Foxo3, Gata3, Gli3, Hlx, Hspb1, Il1rl2, Il2rg, Il4ra, Il7, Prdm1, Rara, Stat5a, Syk, Tmem131l, Vsir, Zbtb16, Zfp608, Zfp609]
GO:0045619	regulation of lymphocyte differentiation	GO_BiologicalProcess-EBI-UniProt-GOA-ACAP-ARAP_25.05.2022_00h00	5.11309e-05	0.080838	6.10214e-05	0.0372841	[5, 6, 7, 8, 9, 10, 11]	Group416	13.6986	30	[Ankle1, Anxa1, Cd1d1, Cd44, Cd46, Ctla2a, Cyp26b1, Fanca, Fancd2, Foxo3, Gata3, Gli3, Hlx, Hmgb3, Hspb1, Il1rl2, Il2rg, Il4ra, Il7, Mmp14, Prdm1, Rara, Stat5a, Syk, Tmem131l, Vsir, Zbtb16, Zfp36l1, Zfp608, Zfp609]
GO:0001704	formation of primary germ layer	GO_BiologicalProcess-EBI-UniProt-GOA-ACAP-ARAP_25.05.2022_00h00	5.18479e-05	0.0819196	4.0279e-07	0.000267453	[3, 4, 5, 6, 7]	Group379	16.1538	21	[Atoh8, Bmpr2, Col4a2, Col5a1, Col5a2, Col6a1, Epb41l5, Fgfr2, Fn1, Itga2, Itga5, Itgb3, Itgb4, Itgb5, Kdm6b, Lama3, Lamb1, Leo1, Mmp14, Snai1, Tbx6]
GO:0051017	actin filament bundle assembly	GO_BiologicalProcess-EBI-UniProt-GOA-ACAP-ARAP_25.05.2022_00h00	5.30185e-05	0.0837162	5.97121e-23	4.53215e-20	[5, 6, 7, 9]	Group836	14.6067	26	[Arap1, Arhgef10, Dbn1, Dpysl3, Fam107a, Flna, Fscn1, Gas7, Itgb5, Lcp1, Map3k1, Myh10, Myo1b, Nox4, Pawr, Pdlim1, Pdlim4, Ppp1r9a, Ptger4, Rgcc, Rhoc, Rhpn2, Sh3pxd2b, Stmn1, Synpo, Zyx]
GO:0090329	regulation of DNA-templated DNA replication	GO_BiologicalProcess-EBI-UniProt-GOA-ACAP-ARAP_25.05.2022_00h00	5.44253e-05	0.0858831	2.57646e-07	0.000172623	[6, 7, 8, 9]	Group473	22.0339	13	[Blm, Brca2, Cdc7, Dscc1, E2f7, E2f8, Gins2, Mcm2, Mcm5, Pcna, Rfc3, Rfc5, Ticrr]
GO:0010634	positive regulation of epithelial cell migration	GO_BiologicalProcess-EBI-UniProt-GOA-ACAP-ARAP_25.05.2022_00h00	5.77461e-05	0.0910656	3.37716e-15	2.49572e-12	[4, 5, 6, 7]	Group421	15.0602	25	[Anxa1, Aqp1, Atoh8, Bmpr2, Col18a1, Epb41l5, Foxp1, Gata2, Gata3, Hif1a, Hspb1, Igf1, Igf2, Itga2, Itgb3, Nus1, Pik3cd, Prkd1, Rin2, Rras, Serpine1, Sparc, Stat5a, Tgfb2, Thbs1]
GO:0070301	cellular response to hydrogen peroxide	GO_BiologicalProcess-EBI-UniProt-GOA-ACAP-ARAP_25.05.2022_00h00	5.8767e-05	0.0926168	0.000776444	0.433256	[5, 6, 7]	Group721	16.9643	19	[Anxa1, Aqp1, Bnip3, Cdk1, Ect2, Ezh2, Foxo1, Foxo3, Foxp1, Kdm6b, Map1lc3a, Map3k5, Net1, Pawr, Pcna, Pdgfd, Ripk3, Sirpa, Sphk1]
GO:0070663	regulation of leukocyte proliferation	GO_BiologicalProcess-EBI-UniProt-GOA-ACAP-ARAP_25.05.2022_00h00	6.38302e-05	0.100533	2.2315e-09	1.57544e-06	[4, 5]	Group791	12.5	36	[Ahr, Anxa1, Atad5, Bcl2, Blm, Casp3, Cd1d1, Cd274, Cd276, Cd44, Cd46, Cd55, Cd59a, Csf2rb, Csf2rb2, Efnb1, Icosl, Ifi211, Igf1, Igf2, Il7, Kit, Lrrc32, Nf1, Pawr, Prnp, Ripk3, Slc7a1, St6gal1, Stat5a, Syk, Tcf7l1, Tlr4, Tmem131l, Vcam1, Vsir]
GO:0030199	collagen fibril organization	GO_BiologicalProcess-EBI-UniProt-GOA-ACAP-ARAP_25.05.2022_00h00	6.55623e-05	0.103195	1.06992e-07	7.27547e-05	[5, 6]	Group715	21.6667	13	[Adamts12, Aebp1, Col1a1, Col1a2, Col3a1, Col5a1, Col5a2, Emilin1, Fkbp10, Loxl2, Nf1, Pxdn, Tgfb2]
GO:0044087	regulation of cellular component biogenesis	GO_BiologicalProcess-EBI-UniProt-GOA-ACAP-ARAP_25.05.2022_00h00	6.58906e-05	0.103646	2.28704e-09	1.61236e-06	[3, 4]	Group501	9.31135	96	[Adgrl2, Ahr, Anln, Aplnr, Apoe, Aqp1, Arap1, Arhgef10, Atp8b1, Avil, Bcl2l11, Bhlhb9, Bin1, Capg, Ccna2, Ccsap, Cldn5, Clu, Col16a1, Cotl1, Dab2ip, Dbn1, Dhx33, Dnaja4, Dock11, Dpysl3, Dync2li1, Ect2, Eif2ak2, Emilin1, Epb41l5, Eps8l1, Eps8l2, Fam107a, Fblim1, Fhod3, Fkbp4, Flna, Fscn1, Has3, Hdac5, Icam1, Kif14, Kif15, Kif24, Kit, Lcp1, Ldb2, Ldlrad4, Lrrn1, Map1b, Map3k1, Mmp14, Mns1, Myo10, N…
GO:0070665	positive regulation of leukocyte proliferation	GO_BiologicalProcess-EBI-UniProt-GOA-ACAP-ARAP_25.05.2022_00h00	6.64769e-05	0.104502	1.17448e-19	8.79684e-17	[4, 5, 6]	Group847	14.7929	25	[Anxa1, Atad5, Bcl2, Blm, Cd1d1, Cd274, Cd276, Cd46, Cd55, Cd59a, Csf2rb, Csf2rb2, Efnb1, Icosl, Igf1, Igf2, Il7, Kit, Slc7a1, St6gal1, Stat5a, Syk, Tcf7l1, Tlr4, Vcam1]
GO:1902106	negative regulation of leukocyte differentiation	GO_BiologicalProcess-EBI-UniProt-GOA-ACAP-ARAP_25.05.2022_00h00	6.65893e-05	0.104612	2.38731e-09	1.68066e-06	[4, 5, 6, 7, 8, 9, 10]	Group679	16.8142	19	[Anxa1, Cd44, Cdk6, Fbn1, Gata2, Gli3, Hlx, Hmgb3, Hspb1, Il4ra, Inpp4b, Myc, Nf1, Prdm16, Rara, Tmem131l, Tmem176a, Tmem176b, Zfp608]
GO:0070192	chromosome organization involved in meiotic cell cycle	GO_BiologicalProcess-EBI-UniProt-GOA-ACAP-ARAP_25.05.2022_00h00	6.85453e-05	0.107616	0.00079017	0.440124	[3, 4, 5, 6]	Group591	19.4805	15	[Brip1, Bub1, Bub1b, Ccne1, Ccne2, Fancd2, Haspin, Ncapd2, Ncaph, Rad51, Sgo1, Sgo2a, Smc2, Smc4, Trip13]
GO:0048598	embryonic morphogenesis	GO_BiologicalProcess-EBI-UniProt-GOA-ACAP-ARAP_25.05.2022_00h00	6.98835e-05	0.109647	3.23394e-05	0.0201151	[3, 4, 5]	Group682	10	71	[Ahi1, Apln, Aplnr, Atoh8, Bcl2l11, Bmpr2, Casp3, Ccna2, Cdh23, Cdkn1c, Cecr2, Chst11, Cited2, Col4a2, Col5a1, Col5a2, Col6a1, Cyp26b1, Dll4, Dync2h1, Epb41l5, Fbn1, Fgfr2, Flt1, Fn1, Gata2, Gata3, Gli3, Hif1a, Hipk1, Hlx, Ift122, Igf2, Itga2, Itga5, Itgb3, Itgb4, Itgb5, Kcnq1, Kdm6b, Kif20b, Lama3, Lamb1, Leo1, Llgl2, Lrp5, Mfap2, Mfap5, Mmp14, Myc, Notch2, Pdgfra, Plxnb2, Prickle1, Ptk7, Rara, …
GO:0001889	liver development	GO_BiologicalProcess-EBI-UniProt-GOA-ACAP-ARAP_25.05.2022_00h00	7.00385e-05	0.10982	6.09632e-05	0.0373095	[5, 6]	Group573	13.9896	27	[Ahr, Anxa1, Ass1, Aurka, Cadm1, Ccnd1, Cit, Cited2, E2f7, E2f8, Ephx1, Ezh1, Ezh2, Foxm1, Gli3, Hlx, Itga2, Lims2, Mki67, Myc, Nf1, Notch2, Pcna, Rara, Slc7a5, Sulf2, Tyms]
GO:0009612	response to mechanical stimulus	GO_BiologicalProcess-EBI-UniProt-GOA-ACAP-ARAP_25.05.2022_00h00	7.16745e-05	0.112314	7.69873e-07	0.000508886	[3]	Group736	13.1687	32	[Acta1, Ankrd1, Aqp1, Bmp6, Bnip3, Chek1, Cited2, Col1a1, Col3a1, Cxcr4, Hdac5, Igf1, Igf1r, Itga2, Itgb3, Kcnj2, Kcnq1, Kit, Map1b, Map3k1, Mmp14, Myc, Nfkbia, Pawr, Pde2a, Piezo2, Ptger4, Slc12a2, Slc38a2, Thbs1, Tlr4, Tmem150c]
GO:0008047	enzyme activator activity	GO_BiologicalProcess-EBI-UniProt-GOA-ACAP-ARAP_25.05.2022_00h00	7.37875e-05	0.115551	0.0001056	0.0638881	[5]	Group383	10.6667	56	[Agap2, Agfg2, Apoe, Arap1, Arhgap11a, Bmpr2, Calm2, Casp3, Ccnb1, Chn1, Cks1b, Cks2, Dab2ip, Depdc1a, Depdc1b, Ect2, Fam20a, Fn1, Garnl3, Gprc5a, Igf1, Igf2, Igfbp3, Incenp, Iqgap2, Iqgap3, Llgl2, Mob3b, Ncapg2, Nf1, Pcna, Pcolce, Pim1, Preb, Racgap1, Ralbp1, Ralgapa2, Rapgef2, Rasa3, Rasal2, Rgcc, Rgs16, Rgs2, Rin2, Sec14l2, Sh3pxd2b, Sipa1l2, Srgap1, Srgap3, Stard8, Tbc1d17, Tcf7l1, Timp2, Tnf…
GO:0060284	regulation of cell development	GO_BiologicalProcess-EBI-UniProt-GOA-ACAP-ARAP_25.05.2022_00h00	7.69903e-05	0.12049	3.13182e-05	0.0195426	[4, 5]	Group555	10.3448	63	[Apoe, Aspm, Aurka, Bcl2, Bhlhb9, Bin1, Bmpr2, Casz1, Cip2a, Cit, Cldn5, Ctdsp1, Cxcr4, Cyp51, Dbn1, Dll4, E2f1, Ednrb, Epha4, Ezh2, Fbn1, Fbxw8, Flna, Flt1, Fn1, Gli3, Hdac5, Hif1a, Igf1, Itgb3, Kctd11, Kif14, Kit, Lims2, Lrp8, Map1b, Map6, Myc, Nf1, Notch2, Ntf3, Per2, Plag1, Plxnb2, Postn, Prex1, Prtg, Rac3, Rapgef2, Reck, Rgs16, Sema3a, Sema3d, Sema3f, Sema6d, Serpinf1, Slc7a5, Slit3, Spen, T…
GO:0007157	heterophilic cell-cell adhesion via plasma membrane cell adhesion molecules	GO_BiologicalProcess-EBI-UniProt-GOA-ACAP-ARAP_25.05.2022_00h00	7.89886e-05	0.123538	0.0257115	1	[5]	Group182	22.6415	12	[Cadm1, Dchs1, Itga5, Lgals1, Mcam, Nectin2, Pvr, Scarf2, Sele, Selp, Tppp3, Vcam1]
GO:0072073	kidney epithelium development	GO_BiologicalProcess-EBI-UniProt-GOA-ACAP-ARAP_25.05.2022_00h00	7.98032e-05	0.124732	5.59221e-09	3.90336e-06	[5, 6, 7, 8]	Group830	14.5349	25	[Ahi1, Ampd2, Aqp1, Aqp11, Bcl2, Cd34, Cd44, Cited2, Dchs1, Ednrb, Epha4, Fgfr2, Gata3, Gli3, Klf15, Lamc1, Myc, Notch2, Pgf, Rara, Rarb, Smad9, Spry1, Vcan, Wt1]
GO:1901992	positive regulation of mitotic cell cycle phase transition	GO_BiologicalProcess-EBI-UniProt-GOA-ACAP-ARAP_25.05.2022_00h00	8.16835e-05	0.12759	1.84476e-08	1.27473e-05	[5, 6, 7, 8]	Group372	17.7083	17	[Adamts1, Anxa1, Birc5, Ccnb1, Ccnd1, Cdc7, Cdca5, Cdk1, Cenpe, Dtl, Lmnb1, Rgcc, Rrm2, Stil, Stox1, Tfdp1, Ube2c]
GO:0044774	mitotic DNA integrity checkpoint signaling	GO_BiologicalProcess-EBI-UniProt-GOA-ACAP-ARAP_25.05.2022_00h00	8.21791e-05	0.128282	2.3471e-32	1.80492e-29	[5, 6, 7, 8, 9, 10]	Group842	18.3908	16	[Blm, Brca1, Ccnd1, Cdc6, Cdk1, Chek1, Clspn, Dtl, Eme1, Fancd2, Foxo4, Orc1, Pbk, Pidd1, Syf2, Ticrr]
GO:0040013	negative regulation of locomotion	GO_BiologicalProcess-EBI-UniProt-GOA-ACAP-ARAP_25.05.2022_00h00	8.70171e-05	0.135747	3.95736e-08	2.7187e-05	[2, 3, 4]	Group671	11.7318	42	[Adamts9, Adora2a, Apoe, Bcl2, Cd200, Cited2, Cldn5, Col3a1, Dab2ip, Dbn1, Dll4, Dnaja4, Dpysl3, Emilin1, Epha4, Foxo3, Gata3, Hdac5, Igfbp3, Igfbp5, Ldlrad4, Macir, Mcc, Mmp28, Nexmif, Nf1, Ptger4, Reck, Rgcc, Rras, Scai, Sema3a, Sema3d, Sema3f, Sema6d, Serpine1, Serpinf1, Slit3, Srgap1, Srgap3, St6gal1, Thbs1]
GO:0045936	negative regulation of phosphate metabolic process	GO_BiologicalProcess-EBI-UniProt-GOA-ACAP-ARAP_25.05.2022_00h00	8.77791e-05	0.136848	1.18977e-09	8.44733e-07	[5, 6, 7]	Group804	10.9442	51	[Adora2a, Ahr, Apoe, Camk2n1, Casp3, Ccnb1, Cd109, Cda, Cdkn1c, Cdkn2c, Cnksr3, Ctdsp1, Ctdsp2, Dab2ip, Emilin1, Epm2a, Gprc5a, Hdac5, Hexim1, Hspb1, Igf1, Igfbp3, Irak3, Ldlrad4, Lpin1, Lrp5, Mastl, Mical1, Ncapg2, Nf1, Nppa, Ntf3, Pbk, Pde4d, Pdgfa, Pkia, Pkig, Ppp1r16b, Prnp, Prr5l, Rassf2, Rgs16, Rgs2, Samsn1, Sirpa, Spry1, Tfap4, Tgfb2, Ticrr, Uchl1, Xdh]
GO:0019438	aromatic compound biosynthetic process	GO_BiologicalProcess-EBI-UniProt-GOA-ACAP-ARAP_25.05.2022_00h00	8.8003e-05	0.137109	1.80045e-22	1.36114e-19	[4]	Group840	7.60456	300	[A430033K04Rik, A630001G21Rik, Aamdc, Ablim3, Acacb, Acot7, Acss1, Adora2a, Aebp1, Aff1, Agap2, Ahi1, Ahr, Aim2, Aldh2, Ampd2, Ankrd1, Ankrd42, Apln, Apoe, Arap1, Arid3b, Arid5a, Arid5b, Armcx3, Atoh8, Atp8b1, Atpif1, Aurkb, Bcl6b, Bcl7a, Bicra, Bin1, Birc5, Blm, Bmp6, Bmpr2, Brca1, Brca2, Brip1, Calcoco1, Casz1, Cbx7, Ccna2, Ccnd1, Ccne1, Cd200, Cda, Cdca7, Cdca7l, Cdk6, Cdkn1c, Celsr2, Cenpf, C…
GO:0002285	lymphocyte activation involved in immune response	GO_BiologicalProcess-EBI-UniProt-GOA-ACAP-ARAP_25.05.2022_00h00	8.89117e-05	0.138436	2.78749e-09	1.95403e-06	[4, 5]	Group813	13.8614	28	[Anxa1, Atad5, Cd46, Cracr2b, Dock11, Eif2ak4, Exo1, Foxp1, Gata3, Hlx, Icam1, Icosl, Il4ra, Irf4, Lcp1, Lgals1, Notch2, Nsd2, Parp3, Plcl2, Ptger4, Rab27a, Rara, Relb, Rora, Thoc1, Tlr4, Trp53bp1]
GO:0035987	endodermal cell differentiation	GO_BiologicalProcess-EBI-UniProt-GOA-ACAP-ARAP_25.05.2022_00h00	9.1918e-05	0.143024	3.23394e-05	0.0201151	[4, 5, 6, 7, 8, 9]	Group682	23.913	11	[Col4a2, Col5a1, Col5a2, Col6a1, Fn1, Itga5, Itgb5, Lama3, Lamb1, Leo1, Mmp14]
GO:0085029	extracellular matrix assembly	GO_BiologicalProcess-EBI-UniProt-GOA-ACAP-ARAP_25.05.2022_00h00	9.1918e-05	0.143024	1.06992e-07	7.27547e-05	[5, 6]	Group715	23.913	11	[Col1a2, Col3a1, Emilin1, Fkbp10, Has3, Lamb1, Lamc1, Ltbp3, Ntng2, Pxdn, Rgcc]
GO:0042987	amyloid precursor protein catabolic process	GO_BiologicalProcess-EBI-UniProt-GOA-ACAP-ARAP_25.05.2022_00h00	9.38791e-05	0.145982	0.0160464	1	[5, 6]	Group607	20.9677	13	[Abcg1, Adam10, Adam19, Apoe, Bin1, Casp3, Clu, Epha4, Gsap, Igf1, Prnp, Rtn1, Slc2a13]
GO:0048699	generation of neurons	GO_BiologicalProcess-EBI-UniProt-GOA-ACAP-ARAP_25.05.2022_00h00	9.96352e-05	0.154833	5.80669e-16	4.30856e-13	[5, 6, 7]	Group845	8.48946	145	[Adam10, Adamts1, Adora2a, Ahi1, Ankrd1, Apoe, Arsb, Aspm, Atoh8, Atp8b1, Atxn10, Aurka, Avil, Bcl2, Bhlhb9, Bin1, Bmp6, Bmpr2, Casp3, Casz1, Ccnd1, Cd44, Cdh23, Cdkn1c, Cecr2, Celsr2, Cep85l, Chn1, Cip2a, Cit, Clmn, Clu, Col3a1, Crmp1, Ctdsp1, Cxcr4, Dab2ip, Dagla, Dbn1, Dhfr, Dll4, Dpysl2, Dpysl3, Dync2h1, Ect2, Ednrb, Efnb1, Ehd1, Eif2ak4, Epha4, Etv4, Ezh2, Fbxw8, Fgfr2, Fkbp4, Flna, Fn1, Fox…
GO:0018130	heterocycle biosynthetic process	GO_BiologicalProcess-EBI-UniProt-GOA-ACAP-ARAP_25.05.2022_00h00	0.000100928	0.156741	1.80045e-22	1.36114e-19	[4]	Group840	7.59848	299	[A430033K04Rik, A630001G21Rik, Aamdc, Ablim3, Acacb, Acot7, Acss1, Adora2a, Aebp1, Aff1, Agap2, Ahi1, Ahr, Aim2, Aldh18a1, Aldh2, Ampd2, Ankrd1, Ankrd42, Apln, Apoe, Arap1, Arid3b, Arid5a, Arid5b, Armcx3, Atoh8, Atp8b1, Atpif1, Aurkb, Bcl6b, Bcl7a, Bicra, Bin1, Birc5, Blm, Bmp6, Bmpr2, Brca1, Brca2, Brip1, Calcoco1, Casz1, Cbx7, Ccna2, Ccnd1, Ccne1, Cd200, Cda, Cdca7, Cdca7l, Cdk6, Cdkn1c, Celsr2…
GO:0097421	liver regeneration	GO_BiologicalProcess-EBI-UniProt-GOA-ACAP-ARAP_25.05.2022_00h00	0.000101602	0.157686	6.47089e-11	4.67198e-08	[5, 6, 7]	Group580	25.641	10	[Aurka, Ccnd1, Ezh1, Ezh2, Gli3, Myc, Pcna, Slc7a5, Sulf2, Tyms]
GO:0030234	enzyme regulator activity	GO_BiologicalProcess-EBI-UniProt-GOA-ACAP-ARAP_25.05.2022_00h00	0.0001056	0.163786	0.0001056	0.0638881	[4]	Group383	8.9101	112	[Agap2, Agfg2, Angptl4, Anxa1, Apoe, Arap1, Arhgap11a, Arhgef10, Bin1, Birc5, Bmpr2, Calm2, Calu, Camk2n1, Casp3, Ccna2, Ccnb1, Ccnb2, Ccnd1, Ccne1, Ccne2, Ccnf, Cd109, Cd55, Cdkn1c, Cdkn2c, Chn1, Cit, Cks1b, Cks2, Col6a3, Dab2ip, Dennd11, Depdc1a, Depdc1b, Dock11, Ect2, Epha4, Eps8l1, Eps8l2, Fam20a, Fgd1, Fn1, Fry, Garnl3, Gprc5a, Hexim1, Hspb1, Igf1, Igf2, Igfbp3, Incenp, Inka2, Iqgap2, Iqgap3…
GO:0043535	regulation of blood vessel endothelial cell migration	GO_BiologicalProcess-EBI-UniProt-GOA-ACAP-ARAP_25.05.2022_00h00	0.000106534	0.165127	0.000105056	0.0636641	[5, 6, 7, 8]	Group780	17.3469	17	[Anxa1, Apoe, Col18a1, Dll4, Gata2, Hdac5, Hif1a, Hspb1, Igf1, Igf2, Nf1, Nus1, Prcp, Prkd1, Rgcc, Stat5a, Thbs1]
GO:0048146	positive regulation of fibroblast proliferation	GO_BiologicalProcess-EBI-UniProt-GOA-ACAP-ARAP_25.05.2022_00h00	0.000108196	0.167595	0.000138875	0.0833253	[4, 5, 6]	Group248	18.75	15	[Aqp1, Ccna2, Ccnb1, Cdc6, Cdk6, E2f1, Fn1, Igf1, Itgb3, Myc, Pdgfa, Pdgfd, Pdgfra, Serpine1, Sphk1]
GO:0023056	positive regulation of signaling	GO_BiologicalProcess-EBI-UniProt-GOA-ACAP-ARAP_25.05.2022_00h00	0.000108385	0.16778	2.44237e-12	1.77804e-09	[2, 3, 4]	Group810	8.36421	158	[Abcg1, Adora2a, Agap2, Akap12, Akap6, Ankrd1, Apln, Apoe, Arap1, Aspm, Aurkb, Bcl2l11, Birc5, Bmp6, Bmpr2, Bub1, Camk2n1, Casp4, Ccna2, Cd44, Cdca8, Cdkn1c, Cited2, Clu, Cmtm3, Col1a1, Col3a1, Cracr2b, Crebrf, Cxcr4, Dab2ip, Dbn1, Dedd2, Depdc1b, Dhx33, Dhx58, Dll4, Doc2b, Dync2h1, Eif2ak2, Eif2ak4, Epha4, Ezh2, F2r, F2rl3, Fabp5, Fam107a, Fgfr2, Flna, Flt1, Fn1, Foxp1, Garem1, Gata3, Gen1, Hexi…
GO:1902969	mitotic DNA replication	GO_BiologicalProcess-EBI-UniProt-GOA-ACAP-ARAP_25.05.2022_00h00	0.000111846	0.173026	2.57646e-07	0.000172623	[4, 5, 6, 9, 10, 11]	Group473	42.8571	6	[Brca2, Cdc45, Lig1, Mcm2, Pola1, Rad51]
GO:0046661	male sex differentiation	GO_BiologicalProcess-EBI-UniProt-GOA-ACAP-ARAP_25.05.2022_00h00	0.000112239	0.173521	0.00463241	1	[3, 4, 5]	Group673	13.5266	28	[Arid5b, Aspm, Bcl2, Bcl2l11, Bmp6, Brip1, Ccnd1, Cited2, Eif2s2, Fanca, Fkbp4, Flna, Gata3, Icam1, Inhbb, Kit, Lhfpl2, Mamld1, Mmp14, Pdgfa, Pdgfra, Rara, Sema3a, Smad9, Spata2, Stat5a, Tgfb2, Wt1]
GO:0014065	phosphatidylinositol 3-kinase signaling	GO_BiologicalProcess-EBI-UniProt-GOA-ACAP-ARAP_25.05.2022_00h00	0.000112892	0.174418	0.00021347	0.126161	[6, 7, 8]	Group385	15.3285	21	[Agap2, Cep55, Dab2ip, Dipk2a, F2r, Flt1, Fn1, Gata3, Igf1, Igf1r, Nf1, Nlrc3, Pdgfa, Pdgfd, Pik3cd, Ppp1r16b, Prr5l, Rara, Selp, Tgfb2, Zfp36l1]
GO:0051248	negative regulation of protein metabolic process	GO_BiologicalProcess-EBI-UniProt-GOA-ACAP-ARAP_25.05.2022_00h00	0.000113752	0.175634	1.18977e-09	8.44733e-07	[4, 5, 6]	Group804	9.05923	104	[Adora2a, Agap2, Apoe, Aqp1, Aqp11, Bace2, Bin1, Birc5, Brca1, Bub1b, Camk2n1, Casp3, Ccnb1, Cd109, Cd44, Cdkn1c, Cdkn2c, Clu, Cnksr3, Col6a3, Ctdsp1, Ctdsp2, Ctla2a, Cyp51, Dab2ip, Dhfr, Ednrb, Eif2ak2, Eif2ak4, Emilin1, Epha4, Epm2a, Flna, Fry, Gprc5a, Hexim1, Hspb1, Ifi204, Ifi206, Igf1, Igfbp3, Igfbp5, Inhbb, Irak3, Itgb3, Kdm4b, Klf15, Ldlrad4, Lrp5, Lxn, Mad2l1, Map1a, Mastl, Mical1, Mllt6,…
GO:0045935	positive regulation of nucleobase-containing compound metabolic process	GO_BiologicalProcess-EBI-UniProt-GOA-ACAP-ARAP_25.05.2022_00h00	0.00011961	0.184558	0.000650738	0.365715	[4, 5, 6]	Group792	8.19748	176	[Aamdc, Ablim3, Aff1, Agap2, Ahi1, Ahr, Ankrd1, Apln, Apoe, Arap1, Arid3b, Arid5a, Arid5b, Armcx3, Atad5, Atoh8, Aurkb, Bcl7a, Bicra, Blm, Bmp6, Bmpr2, Brca1, Brca2, Brip1, Calcoco1, Casp3, Casz1, Cbx7, Ccdc117, Ccna2, Ccnb1, Cdc7, Cdk1, Cdkn1c, Cenpk, Cited2, Ckap2, Col1a1, Crebl2, Crebrf, Dab2ip, Dhx33, Dna2, Dscc1, E2f1, E2f2, E2f3, E2f7, E2f8, Egln1, Epas1, Etv4, Etv6, Ezh1, F2r, Fam168a, Fgf…
GO:0034599	cellular response to oxidative stress	GO_BiologicalProcess-EBI-UniProt-GOA-ACAP-ARAP_25.05.2022_00h00	0.000122477	0.18886	0.000776444	0.433256	[4, 5]	Group721	11.9741	37	[Aldh2, Anxa1, Aqp1, Bcl2, Bnip3, Cdk1, Ddias, Dhfr, Ect2, Epas1, Ezh2, Fancd2, Foxo1, Foxo3, Foxp1, Hif1a, Hspb1, Kdm6b, Map1lc3a, Map3k5, Melk, Net1, Pawr, Pcna, Pdgfd, Pdgfra, Pdk2, Prkd1, Prr5l, Ralbp1, Ripk3, Selenon, Sirpa, Slc1a1, Sphk1, Tlr4, Vrk2]
GO:0048871	multicellular organismal homeostasis	GO_BiologicalProcess-EBI-UniProt-GOA-ACAP-ARAP_25.05.2022_00h00	0.000124344	0.191614	6.69236e-05	0.0408234	[2, 4]	Group363	10.3215	61	[Acacb, Acot11, Adamts5, Adgrf5, Ampd2, Apln, Aqp1, Bbs12, Bcl2, Bmp6, C1qtnf9, Cd34, Cdh23, Cldn5, Cmklr1, Col3a1, Cxcr4, Cyp26b1, Ednrb, Epas1, F2r, Fabp5, Fmo1, Fmo2, Gata2, Gatm, Igf1r, Il4ra, Il7, Irf4, Itgb3, Kdm6b, Lama4, Ldb2, Lpin1, Ltbp3, Map1a, Mfap2, Mllt6, Nf1, Nox4, Npr3, Pask, Pbld2, Pdk4, Per2, Plcl1, Plcl2, Prcp, Prdm16, Ptger4, Pth1r, Rac3, Slc12a2, Slc1a1, Stmn1, Syk, Ticrr, Tl…
GO:0050870	positive regulation of T cell activation	GO_BiologicalProcess-EBI-UniProt-GOA-ACAP-ARAP_25.05.2022_00h00	0.000125067	0.192603	1.17448e-19	8.79684e-17	[5, 6, 7, 8]	Group847	12.8631	31	[Anxa1, Blm, Cd1d1, Cd274, Cd276, Cd46, Cd55, Cd59a, Efnb1, Fcho1, Foxo3, Gata3, Gli3, Hlx, Icosl, Igf1, Igf2, Il1rl2, Il2rg, Il4ra, Il7, Lgals1, Rara, Sirpa, Slc7a1, Stat5a, Syk, Vcam1, Vsir, Zbtb16, Zfp609]
GO:0071479	cellular response to ionizing radiation	GO_BiologicalProcess-EBI-UniProt-GOA-ACAP-ARAP_25.05.2022_00h00	0.000125252	0.192763	1.88191e-05	0.0119502	[5, 6]	Group312	18.5185	15	[Bard1, Blm, Brca1, Brca2, Ddias, Ect2, Fignl1, Gata3, Ifi204, Ifi206, Net1, Nox4, Rad51, Rad51ap1, Trp53bp1]
GO:0042063	gliogenesis	GO_BiologicalProcess-EBI-UniProt-GOA-ACAP-ARAP_25.05.2022_00h00	0.000127586	0.196227	0.000127586	0.0768067	[5, 6, 7]	Group407	11.4667	43	[Adam22, Adora2a, Anxa1, Arhgef10, Bace2, Bin1, Bnip3, Casz1, Cdk6, Cdkn2c, Clu, Col3a1, Cxcr4, Dab2ip, E2f1, Epha4, Epm2a, Ezh2, Flt1, Fn1, Gli3, Gpr157, Igf1, Itgb4, Klf15, Lamb1, Lamc1, Lrp8, Mmp14, Mxra8, Myc, Ndrg1, Nf1, Ntf3, Plag1, Prx, Rras, Slc7a5, Tgfb2, Tlr4, Tppp, Vcan, Vim]
GO:0010647	positive regulation of cell communication	GO_BiologicalProcess-EBI-UniProt-GOA-ACAP-ARAP_25.05.2022_00h00	0.00013035	0.200349	2.44237e-12	1.77804e-09	[3, 4, 5]	Group810	8.33776	157	[Abcg1, Adora2a, Agap2, Akap12, Akap6, Ankrd1, Apln, Apoe, Aspm, Aurkb, Bcl2l11, Birc5, Bmp6, Bmpr2, Bub1, Camk2n1, Casp4, Ccna2, Cd44, Cdca8, Cdkn1c, Cited2, Clu, Cmtm3, Col1a1, Col3a1, Cracr2b, Crebrf, Cxcr4, Dab2ip, Dbn1, Dedd2, Depdc1b, Dhx33, Dhx58, Dll4, Doc2b, Dync2h1, Eif2ak2, Eif2ak4, Epha4, Ezh2, F2r, F2rl3, Fabp5, Fam107a, Fgfr2, Flna, Flt1, Fn1, Foxp1, Garem1, Gata3, Gen1, Hexim1, Hif…
GO:0050680	negative regulation of epithelial cell proliferation	GO_BiologicalProcess-EBI-UniProt-GOA-ACAP-ARAP_25.05.2022_00h00	0.000131263	0.20162	3.61422e-23	2.7468e-20	[4, 5, 6]	Group210	13.7755	27	[Apoe, Aqp11, Atoh8, Atpif1, Brca2, Cd109, Cdk6, Cdkn1c, Col4a3, Dab2ip, Dll4, Etv4, Fgfr2, Flt1, Gata3, Ift122, Klf9, Lims2, Mcc, Nf1, Nlrc3, Rgcc, Serpinf1, Sparc, Tgfb2, Thbs1, Xdh]
GO:0001890	placenta development	GO_BiologicalProcess-EBI-UniProt-GOA-ACAP-ARAP_25.05.2022_00h00	0.000131263	0.20162	0.000723123	0.404226	[4, 5, 6, 7]	Group669	13.7755	27	[Adam19, Bmpr2, Ccna2, Ccnf, Cdkn1c, Cited2, E2f7, E2f8, Egln1, Epas1, Fbxw8, Fgfr2, Gata2, Hif1a, Htra1, Igf2, Llgl2, Notch2, Plk4, Prdm1, Rxra, Serpine1, Snai1, Tcf23, Tppp3, Vcam1, Zfp36l1]
GO:0033688	regulation of osteoblast proliferation	GO_BiologicalProcess-EBI-UniProt-GOA-ACAP-ARAP_25.05.2022_00h00	0.000134579	0.206443	0.0130712	1	[4, 5]	Group400	27.2727	9	[Ahr, Bcl2, Ccna2, Eif2ak2, Fgfr2, Igf1r, Itgb3, Lrp5, Npr3]
GO:1902004	positive regulation of amyloid-beta formation	GO_BiologicalProcess-EBI-UniProt-GOA-ACAP-ARAP_25.05.2022_00h00	0.000134497	0.206452	0.0160464	1	[5, 6, 7, 8, 9]	Group607	35	7	[Abcg1, Apoe, Casp3, Clu, Epha4, Gsap, Slc2a13]
GO:0042542	response to hydrogen peroxide	GO_BiologicalProcess-EBI-UniProt-GOA-ACAP-ARAP_25.05.2022_00h00	0.000135981	0.208458	0.000776444	0.433256	[4, 5]	Group721	14.8387	23	[Anxa1, Aqp1, Bcl2, Bnip3, Casp3, Cdk1, Col1a1, Ect2, Ezh2, Foxo1, Foxo3, Foxp1, Kdm6b, Lig1, Map1lc3a, Map3k5, Net1, Pawr, Pcna, Pdgfd, Ripk3, Sirpa, Sphk1]
GO:0048145	regulation of fibroblast proliferation	GO_BiologicalProcess-EBI-UniProt-GOA-ACAP-ARAP_25.05.2022_00h00	0.000138875	0.212757	0.000138875	0.0833253	[4, 5]	Group248	15.5039	20	[Aqp1, Ccna2, Ccnb1, Cdc6, Cdk6, Dab2ip, E2f1, Fn1, Fth1, Igf1, Itgb3, Myc, Nf1, Nlrc3, Pawr, Pdgfa, Pdgfd, Pdgfra, Serpine1, Sphk1]
GO:0046578	regulation of Ras protein signal transduction	GO_BiologicalProcess-EBI-UniProt-GOA-ACAP-ARAP_25.05.2022_00h00	0.000142707	0.218484	3.99339e-05	0.024759	[6, 7, 8]	Group424	13.2701	28	[Apoe, Arhgef10, Col3a1, Dab2ip, Eps8l1, Eps8l2, F2r, F2rl3, Foxm1, Igf1, Kif14, Lpar4, Lpar6, Net1, Nf1, Notch2, P2ry10b, Prag1, Ralbp1, Rasa3, Rasgrf2, Ripor1, Scai, Spry1, Stard8, Stmn1, Tgfb2, Timp2]
GO:0051090	regulation of DNA-binding transcription factor activity	GO_BiologicalProcess-EBI-UniProt-GOA-ACAP-ARAP_25.05.2022_00h00	0.000142972	0.218747	0.000120365	0.0725802	[3, 6, 7, 8, 9, 10, 11, 12, 13]	Group270	10.9375	49	[Aim2, Ankrd42, Arid5b, Cd200, Clu, Cmklr1, Dab2ip, Dhx33, E2f1, E2f2, Egln1, Eif2ak2, Eif2ak4, Ezh2, Fanca, Fancd2, Flna, Gli3, Hdac5, Hmgn3, Icam1, Igf1r, Irak3, Kit, Lrp5, Lrp8, Lrrfip1, Mturn, Nfkbia, Nlrc3, Nts, Pim1, Pprc1, Prex1, Prkd1, Prnp, Rgcc, Ripk3, Sphk1, Sting1, Syk, Tacc3, Tbx6, Tcf7l1, Tfdp1, Tlr4, Tnfrsf11a, Traf1, Traip]
GO:0070661	leukocyte proliferation	GO_BiologicalProcess-EBI-UniProt-GOA-ACAP-ARAP_25.05.2022_00h00	0.000146644	0.224219	1.17448e-19	8.79684e-17	[3]	Group847	11.3158	43	[Ahr, Anxa1, Atad5, Bcl2, Blm, Casp3, Cd1d1, Cd274, Cd276, Cd44, Cd46, Cd55, Cd59a, Clu, Csf2rb, Csf2rb2, Ctps, Cxcr4, Efnb1, Hells, Icosl, Ifi211, Igf1, Igf2, Il7, Kit, Lrrc32, Myc, Nf1, Npr3, Pawr, Plcl2, Prnp, Ripk3, Slc7a1, St6gal1, Stat5a, Syk, Tcf7l1, Tlr4, Tmem131l, Vcam1, Vsir]
GO:2000045	regulation of G1/S transition of mitotic cell cycle	GO_BiologicalProcess-EBI-UniProt-GOA-ACAP-ARAP_25.05.2022_00h00	0.000148323	0.226638	1.19635e-07	8.11125e-05	[6, 7, 8]	Group469	14.2012	24	[Adamts1, Anxa1, Bcl2, Bcl7a, Ccnd1, Cdkn2c, Ctdsp1, Ctdsp2, E2f1, E2f7, Ezh2, Fam107a, Fhl1, Haspin, Jade1, Kif14, Nacc2, Pidd1, Rgcc, Rrm2, Stil, Stox1, Tcf7l1, Tfdp1]
GO:0010975	regulation of neuron projection development	GO_BiologicalProcess-EBI-UniProt-GOA-ACAP-ARAP_25.05.2022_00h00	0.000149317	0.228008	0.000390898	0.225548	[6, 7, 9, 10, 11]	Group560	10.2609	59	[Adam10, Adamts1, Ahi1, Ankrd1, Apoe, Arsb, Avil, Bhlhb9, Bmpr2, Chn1, Cit, Crmp1, Dab2ip, Dbn1, Dpysl2, Dpysl3, Ehd1, Epha4, Ezh2, Fbxw8, Fkbp4, Flna, Fn1, Gata3, Hspb1, Igf1r, Itga6, Lgals1, Lrp8, Map1b, Map6, Mylip, Nf1, Ntng2, P2ry2, Plxnb2, Ppp1r9a, Prag1, Prkd1, Ptk7, Ptpn9, Rapgef2, Rgs2, Rtn4rl2, Runx1t1, Scn1b, Sema3a, Sema3d, Sema3f, Sema6d, Serpinf1, Sf3a2, Slit3, Sphk1, Tbx6, Trim46, …
GO:0010976	positive regulation of neuron projection development	GO_BiologicalProcess-EBI-UniProt-GOA-ACAP-ARAP_25.05.2022_00h00	0.000152343	0.232475	1.46652e-09	1.03976e-06	[5, 6, 7, 8, 9, 10, 11, 12]	Group709	12.987	30	[Adamts1, Ahi1, Ankrd1, Apoe, Arsb, Avil, Bhlhb9, Dab2ip, Dbn1, Dpysl3, Ehd1, Ezh2, Flna, Hspb1, Igf1r, Itga6, Lrp8, Nf1, P2ry2, Plxnb2, Ppp1r9a, Prkd1, Ptk7, Rapgef2, Rgs2, Scn1b, Serpinf1, Sf3a2, Sphk1, Zdhhc15]
GO:0045931	positive regulation of mitotic cell cycle	GO_BiologicalProcess-EBI-UniProt-GOA-ACAP-ARAP_25.05.2022_00h00	0.000154699	0.235916	1.84476e-08	1.27473e-05	[4, 5, 6]	Group372	15.3846	20	[Adamts1, Anxa1, Birc5, Brca2, Ccnb1, Ccnd1, Cdc7, Cdca5, Cdk1, Cenpe, Dtl, Lmnb1, Rgcc, Rrm2, Sphk1, Stat5a, Stil, Stox1, Tfdp1, Ube2c]
GO:0072527	pyrimidine-containing compound metabolic process	GO_BiologicalProcess-EBI-UniProt-GOA-ACAP-ARAP_25.05.2022_00h00	0.000155949	0.237667	0.302439	1	[4]	Group554	20	13	[Cda, Cmpk1, Crmp1, Ctps, Dck, Dpysl2, Dpysl3, Rrm2, Tk1, Tk2, Tpk1, Tyms, Upp1]
GO:0050866	negative regulation of cell activation	GO_BiologicalProcess-EBI-UniProt-GOA-ACAP-ARAP_25.05.2022_00h00	0.00015871	0.241715	2.2315e-09	1.57544e-06	[3, 4, 5]	Group791	12.931	30	[Adgrf5, Adora2a, Anxa1, Apoe, Casp3, Cd200, Cd274, Cd276, Cd44, Emilin1, Gli3, Hlx, Hmgb3, Hspb1, Ifi211, Il4ra, Lrrc32, Pag1, Parp3, Pawr, Pdgfa, Pdgfra, Prnp, Samsn1, Syt11, Tafa3, Thoc1, Tmem131l, Vsir, Zfp608]
GO:0071396	cellular response to lipid	GO_BiologicalProcess-EBI-UniProt-GOA-ACAP-ARAP_25.05.2022_00h00	0.000159948	0.243441	2.07014e-05	0.013104	[5]	Group670	10.0313	64	[Abcb4, Ahr, Ankrd1, Anxa1, Aqp1, Arid5a, Ass1, Bmp6, Brca1, Calcoco1, Ccna2, Cd274, Cd55, Clu, Col1a1, Crebrf, Cxcl10, Cyp26b1, Dab2ip, E2f1, Ednrb, Ephx1, Fam107a, Fbxo32, Fgfr2, Fkbp4, Foxo1, Foxo3, Foxp1, Gramd1b, Igf1, Igf1r, Inhbb, Itga2, Klf9, Lbp, Litaf, Lrp8, Myc, Nfkbia, Nr3c2, Pde2a, Pde4d, Pdk4, Pim1, Plat, Ptk7, Rara, Rarg, Rora, Rxra, Serpine1, Serpinf1, Sirpa, Slc12a2, Slc7a5, Syk,…
GO:0031346	positive regulation of cell projection organization	GO_BiologicalProcess-EBI-UniProt-GOA-ACAP-ARAP_25.05.2022_00h00	0.000160221	0.243697	8.89389e-22	6.70599e-19	[4, 5, 6]	Group576	10.8168	49	[Adamts1, Ahi1, Ankrd1, Anln, Apoe, Aqp1, Arap1, Arsb, Avil, Bhlhb9, Bmpr2, Dab2ip, Dbn1, Dock11, Dpysl3, Ehd1, Epha4, Eps8l1, Eps8l2, Ezh2, Fbxw8, Flna, Fn1, Fscn1, Hdac5, Hspb1, Igf1r, Itga2, Itga6, Kit, Lrp8, Map1b, Map6, Mns1, Nf1, P2ry2, Palm, Plxnb2, Ppp1r9a, Prkd1, Ptk7, Rapgef2, Rgs2, Scn1b, Serpinf1, Sf3a2, Sphk1, Trpv2, Zdhhc15]
GO:0009410	response to xenobiotic stimulus	GO_BiologicalProcess-EBI-UniProt-GOA-ACAP-ARAP_25.05.2022_00h00	0.000160684	0.24424	0.000160684	0.0959283	[3]	Group172	10.5578	53	[Abcb1b, Acacb, Acer2, Adora2a, Ahr, Aim2, Ankrd1, Ass1, Bcl2, Blm, Casp3, Cbx7, Ccnd1, Cdk1, Col1a1, Cxcr4, Cyp26b1, Cyp2d22, E2f1, Fmo1, Fmo2, Fmo5, Foxo3, Gata3, Gstm1, Gstt1, Hdac5, Igf2, Itga2, Itgb3, Kcnq1, Lrp8, Map1b, Myc, Mylk, N6amt1, Pcna, Pdgfa, Pgf, Pon3, Prnp, Rad51, Rad54b, Rad54l, Rora, Serpine1, Slc1a1, Sult1a1, Tcf7l1, Tgfb2, Thbs1, Tyms, Uchl1]
GO:0051251	positive regulation of lymphocyte activation	GO_BiologicalProcess-EBI-UniProt-GOA-ACAP-ARAP_25.05.2022_00h00	0.000166186	0.252436	2.78749e-09	1.95403e-06	[4, 5, 6, 7]	Group813	11.5942	40	[Anxa1, Atad5, Bcl2, Blm, Cd1d1, Cd274, Cd276, Cd46, Cd55, Cd59a, Efnb1, Fcho1, Foxo3, Gata3, Gli3, Hlx, Icosl, Igf1, Igf2, Il1rl2, Il2rg, Il4ra, Il7, Lgals1, Mmp14, Nsd2, Rara, Sh3kbp1, Sirpa, Slc7a1, Stat5a, Syk, Tcf7l1, Tlr4, Trp53bp1, Ulbp1, Vcam1, Vsir, Zbtb16, Zfp609]
GO:0046632	alpha-beta T cell differentiation	GO_BiologicalProcess-EBI-UniProt-GOA-ACAP-ARAP_25.05.2022_00h00	0.000172088	0.26123	0.000998288	0.545065	[6, 7, 8, 9, 10, 11, 12]	Group621	15.2672	20	[Ankle1, Anxa1, Bcl2, Blm, Cd1d1, Cracr2b, Foxp1, Gata3, Gli3, Hlx, Il2rg, Il4ra, Irf4, Prdm1, Ptger4, Rara, Relb, Rora, Syk, Zbtb16]
GO:0007169	transmembrane receptor protein tyrosine kinase signaling pathway	GO_BiologicalProcess-EBI-UniProt-GOA-ACAP-ARAP_25.05.2022_00h00	0.000174178	0.264228	1.35084e-18	1.00773e-15	[5, 6, 7]	Group814	9.96885	64	[Adamts12, Ahi1, Apln, Arid5b, Casp3, Cd59a, Chn1, Col1a1, Col4a1, Col4a2, Col4a3, Dab2ip, Efnb1, Emilin1, Epha4, Fgfr2, Flt1, Foxo1, Foxo4, Frk, Garem1, Gata3, Gprc5a, Hif1a, Hspb1, Igf1, Igf1r, Igf2, Igfbp3, Igfbp4, Igfbp5, Itgb3, Kit, Nppa, Nrp2, Ntf3, Nus1, Pdgfa, Pdgfd, Pdgfra, Pdk2, Pdk4, Pgf, Pik3cd, Plat, Plaur, Prkd1, Ptpre, Rapgef2, Rassf2, Rgs16, Shcbp1, Socs2, Spry1, Srms, Stat5a, Stm…
GO:0044092	negative regulation of molecular function	GO_BiologicalProcess-EBI-UniProt-GOA-ACAP-ARAP_25.05.2022_00h00	0.000174957	0.265235	8.22048e-10	5.84476e-07	[3]	Group758	8.87428	108	[Acacb, Adora2a, Ahr, Aim2, Akap6, Angptl4, Anxa1, Apoe, Aqp1, Atpif1, Aurka, Aurkb, Bin1, Birc5, Bub1b, Calm2, Calu, Camk2n1, Casp3, Cd109, Cd200, Cd44, Cd55, Cdkn1c, Cdkn2c, Cit, Cmklr1, Col6a3, Crmp1, Cyp2d22, Dab2ip, E2f1, E2f2, Egln1, Eif2ak4, Epb41l5, Epm2a, Ezh2, Flna, Fry, Gprc5a, Hdac5, Hexim1, Hspb1, Ifi204, Ifi206, Igf1, Igf1r, Il7, Inka2, Irak3, Itgb3, Kcne3, Kcnq1, Lpin1, Lrp5, Lxn, …
GO:0051782	negative regulation of cell division	GO_BiologicalProcess-EBI-UniProt-GOA-ACAP-ARAP_25.05.2022_00h00	0.000176603	0.267553	5.46639e-06	0.00356408	[3, 4, 5]	Group589	40	6	[Aspm, Aurkb, Blm, E2f7, E2f8, Myc]
GO:0014066	regulation of phosphatidylinositol 3-kinase signaling	GO_BiologicalProcess-EBI-UniProt-GOA-ACAP-ARAP_25.05.2022_00h00	0.000176767	0.267626	0.00021347	0.126161	[5, 6, 7, 8, 9]	Group385	16.6667	17	[Agap2, Cep55, Dab2ip, Dipk2a, F2r, Flt1, Fn1, Igf1, Igf1r, Nlrc3, Pdgfa, Pdgfd, Ppp1r16b, Prr5l, Rara, Selp, Tgfb2]
GO:0010810	regulation of cell-substrate adhesion	GO_BiologicalProcess-EBI-UniProt-GOA-ACAP-ARAP_25.05.2022_00h00	0.000182596	0.276267	2.60528e-05	0.0163091	[4, 5]	Group538	12.766	30	[Acer2, Bcl2, Ccna2, Cdk6, Col16a1, Col1a1, Dbn1, Emilin1, Epb41l5, Fam107a, Flna, Fn1, Itga5, Itgb3, Lgals1, Lims2, Mmp14, Nexmif, Nf1, Nid1, Postn, Prex1, Rac3, Rin2, Rras, Serpine1, Spock2, St6gal1, Thbs1, Wdpcp]
GO:0050435	amyloid-beta metabolic process	GO_BiologicalProcess-EBI-UniProt-GOA-ACAP-ARAP_25.05.2022_00h00	0.00018328	0.277119	0.0160464	1	[5, 6]	Group607	19.697	13	[Abcg1, Adam10, Apoe, Bace2, Bin1, Casp3, Clu, Epha4, Gsap, Igf1, Prnp, Rtn1, Slc2a13]
GO:0060419	heart growth	GO_BiologicalProcess-EBI-UniProt-GOA-ACAP-ARAP_25.05.2022_00h00	0.000190186	0.287371	5.00998e-06	0.00327652	[3, 4, 5, 6, 7]	Group771	15.5738	19	[Acacb, Ahr, Akap6, Ccnb1, Cdk1, Cited2, Dipk2a, Fgfr2, Foxp1, Igf1, Meis1, Myh10, Pi16, Pim1, Rgs2, Rxra, Sorbs2, Tgfb2, Wt1]
GO:0051960	regulation of nervous system development	GO_BiologicalProcess-EBI-UniProt-GOA-ACAP-ARAP_25.05.2022_00h00	0.000190471	0.287611	3.02084e-17	2.24449e-14	[4, 5, 6]	Group805	10.2293	58	[Adgrl2, Apoe, Aspm, Bhlhb9, Bin1, Bmpr2, Casz1, Cip2a, Cit, Ctdsp1, Cxcr4, Dbn1, Dll4, E2f1, Epha4, Ezh2, Fbxw8, Flt1, Fn1, Gli3, Hif1a, Igf1, Kctd11, Kif14, Kit, Lpin1, Lrp8, Lrrn1, Map1b, Map6, Myc, Nf1, Nlgn2, Ntf3, Per2, Plag1, Plxnb2, Prtg, Rapgef2, Rara, Rarb, Rarg, Rgs16, Rxra, Sema3a, Sema3d, Sema3f, Sema6d, Serpinf1, Slc7a5, Slit3, Spen, Thbs2, Tppp, Trim46, Trpv2, Vim, Vstm5]
GO:0048660	regulation of smooth muscle cell proliferation	GO_BiologicalProcess-EBI-UniProt-GOA-ACAP-ARAP_25.05.2022_00h00	0.000193708	0.292305	0.0491743	1	[4, 5]	Group750	13.6842	26	[Adamts1, Apln, Apoe, Bmpr2, Fgfr2, Flt1, Foxp1, Hdac5, Hif1a, Igf1, Igf1r, Igfbp3, Igfbp5, Itga2, Itgb3, Map3k5, Myc, Nf1, Npr3, Orc1, P2ry6, Pde4d, Pdgfd, Ralbp1, Thbs1, Tlr4]
GO:0120161	regulation of cold-induced thermogenesis	GO_BiologicalProcess-EBI-UniProt-GOA-ACAP-ARAP_25.05.2022_00h00	0.000195744	0.295183	6.15625e-06	0.00400156	[3, 4, 5, 7]	Group632	14.8649	22	[Acot11, Adamts5, Cmklr1, Cxcr4, Epas1, Fabp5, Gatm, Igf1r, Il4ra, Irf4, Kdm6b, Lama4, Lpin1, Mfap2, Npr3, Per2, Plcl1, Plcl2, Prdm16, Syk, Tlr4, Trpv2]
GO:2001222	regulation of neuron migration	GO_BiologicalProcess-EBI-UniProt-GOA-ACAP-ARAP_25.05.2022_00h00	0.000197935	0.298289	0.0582766	1	[5, 6, 7, 8, 9]	Group196	20.6897	12	[Col3a1, Cxcr4, Dab2ip, Flna, Il1r1, Kif20b, Nexmif, Ntng2, Plxnb2, Rapgef2, Sema3a, Zfp609]
GO:0043030	regulation of macrophage activation	GO_BiologicalProcess-EBI-UniProt-GOA-ACAP-ARAP_25.05.2022_00h00	0.000197935	0.298289	0.000306444	0.17927	[4, 5, 6]	Group494	20.6897	12	[Adgrf5, Cd1d1, Cd200, Il4ra, Lbp, Rora, Sphk1, Syt11, Tafa3, Thbs1, Tlr4, Ulbp1]
GO:1904031	positive regulation of cyclin-dependent protein kinase activity	GO_BiologicalProcess-EBI-UniProt-GOA-ACAP-ARAP_25.05.2022_00h00	0.000198273	0.2986	9.47213e-05	0.0574958	[5, 6, 7, 8, 9, 10, 11]	Group168	23.8095	10	[Ccnb1, Ccnd1, Cdc6, Cks1b, Cks2, Pim1, Psrc1, Rgcc, Stil, Stox1]
GO:0016572	histone phosphorylation	GO_BiologicalProcess-EBI-UniProt-GOA-ACAP-ARAP_25.05.2022_00h00	0.000198273	0.2986	5.27558e-05	0.032392	[6, 7]	Group268	23.8095	10	[Aurka, Aurkb, Ccna2, Ccnb1, Cdk1, Chek1, Haspin, Incenp, Pim3, Vrk2]
GO:0048678	response to axon injury	GO_BiologicalProcess-EBI-UniProt-GOA-ACAP-ARAP_25.05.2022_00h00	0.000199639	0.300457	6.47089e-11	4.67198e-08	[4]	Group580	16.5049	17	[Apoe, Bcl2, Bnip3, Cdk1, Dhfr, Dpysl3, Epha4, Flna, Igf1r, Kcnb1, Lamc1, Map1b, Max, Nrep, Rtn4rl2, Slc1a1, Tnc]
GO:0046631	alpha-beta T cell activation	GO_BiologicalProcess-EBI-UniProt-GOA-ACAP-ARAP_25.05.2022_00h00	0.000201689	0.303341	1.25221e-05	0.00807678	[5, 6]	Group768	13.6126	26	[Adora2a, Ankle1, Anxa1, Bcl2, Blm, Cd1d1, Cd274, Cd44, Cd55, Cracr2b, Foxp1, Gata3, Gli3, Hlx, Il2rg, Il4ra, Irf4, Myc, Prdm1, Ptger4, Rara, Relb, Rora, Syk, Vsir, Zbtb16]
GO:0071139	resolution of recombination intermediates	GO_BiologicalProcess-EBI-UniProt-GOA-ACAP-ARAP_25.05.2022_00h00	0.000202548	0.30443	0.00260922	1	[5, 6, 7, 8]	Group474	66.6667	4	[Blm, Gen1, Rmi2, Xrcc3]
GO:0010032	meiotic chromosome condensation	GO_BiologicalProcess-EBI-UniProt-GOA-ACAP-ARAP_25.05.2022_00h00	0.000202548	0.30443	2.4457e-05	0.0153835	[4, 5, 6, 7]	Group704	66.6667	4	[Ncapd2, Ncaph, Smc2, Smc4]
GO:0031032	actomyosin structure organization	GO_BiologicalProcess-EBI-UniProt-GOA-ACAP-ARAP_25.05.2022_00h00	0.00020614	0.309622	0.000333879	0.194986	[4, 7]	Group517	13.0045	29	[Acta1, Anln, Arap1, Arhgef10, Cdc42bpa, Cit, Ect2, Epb41, Epb41l5, Fhod3, Flnc, Itgb5, Ldb2, Myh10, Myh7, Nox4, Pdgfra, Pdlim1, Pdlim4, Ppp1r9a, Ptger4, Racgap1, Rgcc, Rhoc, Rhpn2, Sh3pxd2b, Stmn1, Tmod2, Zyx]
GO:0031960	response to corticosteroid	GO_BiologicalProcess-EBI-UniProt-GOA-ACAP-ARAP_25.05.2022_00h00	0.000211085	0.316839	8.46554e-13	6.18831e-10	[5, 6]	Group838	13.1707	27	[Anxa1, Aqp1, Ass1, Bcl2, Bmp6, Calm2, Casp3, Ccnd1, Col1a1, Crebrf, Ephx1, Fam107a, Fbxo32, Foxo1, Foxo3, Igf1r, Klf9, Pcna, Plat, Rxra, Serpinf1, Slit3, Sult1a1, Tfap4, Tyms, Zfp36, Zfp36l1]
GO:0070555	response to interleukin-1	GO_BiologicalProcess-EBI-UniProt-GOA-ACAP-ARAP_25.05.2022_00h00	0.000212095	0.31793	0.000212095	0.12556	[5]	Group264	15.0376	20	[Adamts12, Akap12, Ankrd1, Anxa1, Dab2ip, Fn1, Hdac5, Hif1a, Il1r1, Il1rl2, Inhbb, Irak3, Myc, Rora, Sele, Serpine1, Sirpa, Tnfrsf11a, Vrk2, Zbp1]
GO:0003279	cardiac septum development	GO_BiologicalProcess-EBI-UniProt-GOA-ACAP-ARAP_25.05.2022_00h00	0.000212047	0.318071	1.30958e-07	8.86584e-05	[3, 4, 6, 7, 8]	Group666	15.4472	19	[Adamts6, Aplnr, Bmpr2, Ccna2, Cited2, Cxcr4, Dhrs3, Egln1, Fgfr2, Gata3, Myh10, Notch2, Nrp2, Nsd2, Pde2a, Prdm1, Ptk7, Slit3, Tgfb2]
GO:0106106	cold-induced thermogenesis	GO_BiologicalProcess-EBI-UniProt-GOA-ACAP-ARAP_25.05.2022_00h00	0.000214618	0.321498	6.15625e-06	0.00400156	[3, 4, 6]	Group632	14.6667	22	[Acot11, Adamts5, Cmklr1, Cxcr4, Epas1, Fabp5, Gatm, Igf1r, Il4ra, Irf4, Kdm6b, Lama4, Lpin1, Mfap2, Npr3, Per2, Plcl1, Plcl2, Prdm16, Syk, Tlr4, Trpv2]
GO:0051345	positive regulation of hydrolase activity	GO_BiologicalProcess-EBI-UniProt-GOA-ACAP-ARAP_25.05.2022_00h00	0.000219883	0.329165	3.75566e-10	2.68529e-07	[5]	Group729	10.1724	59	[Acer2, Agap2, Aim2, Arap1, Arhgap11a, Arhgef10, Bcl2l11, Bin1, Calm2, Casp4, Ccna2, Cd200, Chn1, Col4a3, Dock11, Ect2, Epha4, Ezh2, F2r, Fgfr2, Flt1, Fn1, Garnl3, Icam1, Ifi204, Ifi206, Itga2, Itga6, Map3k5, Myc, Net1, Nf1, Ntf3, Pawr, Pcna, Pcolce, Pdgfra, Pidd1, Pkp4, Prex1, Prkd1, Ralbp1, Ralgapa2, Rapgef2, Rasgrf2, Rgl1, Rgs16, Rhoc, Ripk3, Sele, Sipa1l2, Slc1a1, Syk, Tbc1d17, Tfap4, Tnfrsf1…
GO:0031175	neuron projection development	GO_BiologicalProcess-EBI-UniProt-GOA-ACAP-ARAP_25.05.2022_00h00	0.000222572	0.332968	1.46652e-09	1.03976e-06	[5, 6, 8, 9, 10]	Group709	8.87372	104	[Adam10, Adamts1, Adora2a, Ahi1, Ankrd1, Apoe, Arsb, Atxn10, Aurka, Avil, Bcl2, Bhlhb9, Bmpr2, Casp3, Cd44, Cdh23, Cecr2, Celsr2, Chn1, Cit, Clmn, Clu, Crmp1, Cxcr4, Dab2ip, Dbn1, Dhfr, Dpysl2, Dpysl3, Efnb1, Ehd1, Eif2ak4, Epha4, Etv4, Ezh2, Fbxw8, Fgfr2, Fkbp4, Flna, Fn1, Foxp1, Fry, Gas7, Gata3, Gdpd5, Gli3, Hspb1, Igf1r, Itga6, Kif20b, Lama3, Lamb1, Lamc1, Lgals1, Lifr, Lrp8, Map1a, Map1b, Ma…
GO:0034654	nucleobase-containing compound biosynthetic process	GO_BiologicalProcess-EBI-UniProt-GOA-ACAP-ARAP_25.05.2022_00h00	0.000224118	0.335056	1.80045e-22	1.36114e-19	[4, 5]	Group840	7.53496	291	[A430033K04Rik, A630001G21Rik, Aamdc, Ablim3, Acacb, Acot7, Acss1, Adora2a, Aebp1, Aff1, Agap2, Ahi1, Ahr, Aim2, Ampd2, Ankrd1, Ankrd42, Apln, Apoe, Arap1, Arid3b, Arid5a, Arid5b, Armcx3, Atoh8, Atp8b1, Aurkb, Bcl6b, Bcl7a, Bicra, Bin1, Birc5, Blm, Bmp6, Bmpr2, Brca1, Brca2, Brip1, Calcoco1, Casz1, Cbx7, Ccna2, Ccnd1, Ccne1, Cd200, Cda, Cdca7, Cdca7l, Cdk6, Cdkn1c, Celsr2, Cenpf, Cenpk, Chek1, Ci…
GO:0002064	epithelial cell development	GO_BiologicalProcess-EBI-UniProt-GOA-ACAP-ARAP_25.05.2022_00h00	0.000230616	0.344541	1.57143e-10	1.12986e-07	[4, 5, 6]	Group368	12.3077	32	[Abcb1b, Ampd2, Bmp6, Cdk6, Cldn5, Col15a1, Col18a1, Cxcr4, Ednrb, Epas1, Epb41l5, Fgfr2, Flna, Gata2, Hif1a, Hrh2, Icam1, Lamc1, Map3k1, Notch2, Pde2a, Pde4d, Ppp1r16b, Prdm1, Rapgef2, Rara, Rarb, Rarg, Shroom3, Tyms, Vim, Wt1]
GO:0051146	striated muscle cell differentiation	GO_BiologicalProcess-EBI-UniProt-GOA-ACAP-ARAP_25.05.2022_00h00	0.000232223	0.346709	3.32249e-05	0.0206327	[5]	Group765	11.5044	39	[Acta1, Adamts5, Akap6, Bcl2, Casp3, Cdk1, Cxcl10, Cyp26b1, Ehd1, Ehd3, Ezh2, Fhod3, Flnc, Foxp1, Hdac5, Igf1, Igf2, Igfbp5, Il4ra, Kdm6b, Ldb2, Mamstr, Mmp14, Morf4l2, Myc, Myh10, Myh7, Nox4, Pdgfra, Pi16, Rara, Rarb, Rgs2, Rxra, Selenon, Sorbs2, Tanc1, Tmod2, Wt1]
GO:0007179	transforming growth factor beta receptor signaling pathway	GO_BiologicalProcess-EBI-UniProt-GOA-ACAP-ARAP_25.05.2022_00h00	0.000240407	0.358688	1.35084e-18	1.00773e-15	[5, 6, 7, 8]	Group814	13.0435	27	[Adamtsl2, Arap1, Cd109, Cdkn1c, Chst11, Cited2, Cldn5, Col1a2, Col3a1, Emilin1, Fbn1, Htra1, Itgb5, Ldlrad4, Lrg1, Lrrc32, Ltbp3, Map3k1, Nrep, Pbld2, Prdm16, Smad9, Spred3, Spry1, Tgfb2, Thbs1, Zyx]
GO:0071932	replication fork reversal	GO_BiologicalProcess-EBI-UniProt-GOA-ACAP-ARAP_25.05.2022_00h00	0.000240699	0.358882	0.00622544	1	[7, 8, 9, 10, 11]	Group701	100	3	[Dna2, Fancm, Zgrf1]
GO:0009880	embryonic pattern specification	GO_BiologicalProcess-EBI-UniProt-GOA-ACAP-ARAP_25.05.2022_00h00	0.00025026	0.372888	0.0256215	1	[3, 4, 5]	Group779	17.4419	15	[Disp1, Efnb1, Epb41l5, Fgfr2, Meis1, Meox1, Nrp2, Ripply3, Sema3a, Sema3f, Stil, Tbx6, Tcf7l1, Wt1, Zbtb16]
GO:0045598	regulation of fat cell differentiation	GO_BiologicalProcess-EBI-UniProt-GOA-ACAP-ARAP_25.05.2022_00h00	0.00025495	0.379621	5.34643e-06	0.00349122	[4, 5]	Group340	14.3791	22	[Aamdc, Bbs12, Cmklr1, Crebl2, E2f1, Foxo1, Gata2, Gata3, Igf1, Lpin1, Lrp5, Pim1, Prdm16, Rora, Runx1t1, Sh3pxd2b, Tlcd3b, Trpm4, Zbtb16, Zbtb7c, Zfp36, Zfp36l1]
GO:0032946	positive regulation of mononuclear cell proliferation	GO_BiologicalProcess-EBI-UniProt-GOA-ACAP-ARAP_25.05.2022_00h00	0.00025495	0.379621	2.78749e-09	1.95403e-06	[5, 6, 7]	Group813	14.3791	22	[Anxa1, Atad5, Bcl2, Blm, Cd1d1, Cd274, Cd276, Cd46, Cd55, Cd59a, Efnb1, Icosl, Igf1, Igf2, Il7, Slc7a1, St6gal1, Stat5a, Syk, Tcf7l1, Tlr4, Vcam1]
GO:0001558	regulation of cell growth	GO_BiologicalProcess-EBI-UniProt-GOA-ACAP-ARAP_25.05.2022_00h00	0.00026136	0.388904	2.33756e-06	0.00153812	[3, 4, 5]	Group579	10.6522	49	[Adam10, Akap6, Apoe, Bcl2, Bmpr2, Cd44, Cda, Cdkn2c, Csf2rb, Cxcr4, Dab2ip, Dbn1, Dpysl2, Epb41, Epm2a, Extl3, Fam107a, Fhl1, Fn1, Foxp1, H1f5, Igf1, Igfbp3, Igfbp4, Igfbp5, Jade1, Kif14, Map1b, Mmp14, N6amt1, Nppa, Pi16, Psrc1, Pttg1, Rgs2, Sema3a, Sema3d, Sema3f, Sema6d, Sertad2, Sesn1, Slit3, Socs2, Sphk1, Tgfb2, Tnc, Trim46, Trpv2, Wt1]
GO:1901362	organic cyclic compound biosynthetic process	GO_BiologicalProcess-EBI-UniProt-GOA-ACAP-ARAP_25.05.2022_00h00	0.000266265	0.395936	1.80045e-22	1.36114e-19	[4]	Group840	7.46888	306	[A430033K04Rik, A630001G21Rik, Aamdc, Abcg1, Ablim3, Acacb, Acot7, Acss1, Adora2a, Aebp1, Aff1, Agap2, Ahi1, Ahr, Aim2, Aldh18a1, Aldh2, Ampd2, Ankrd1, Ankrd42, Apln, Apoe, Arap1, Arid3b, Arid5a, Arid5b, Armcx3, Atoh8, Atp8b1, Atpif1, Aurkb, Bcl6b, Bcl7a, Bicra, Bin1, Birc5, Blm, Bmp6, Bmpr2, Brca1, Brca2, Brip1, Calcoco1, Casz1, Cbx7, Ccna2, Ccnd1, Ccne1, Cd200, Cda, Cdca7, Cdca7l, Cdk6, Cdkn1c,…
GO:0007162	negative regulation of cell adhesion	GO_BiologicalProcess-EBI-UniProt-GOA-ACAP-ARAP_25.05.2022_00h00	0.000269825	0.400959	2.60528e-05	0.0163091	[3, 4, 5]	Group538	11.5265	37	[Acer2, Adam10, Adora2a, Anxa1, Ass1, Bmp6, Casp3, Cd274, Cd276, Cd44, Col1a1, Epb41l5, Epha4, Fam107a, Gli3, Hlx, Hspb1, Il4ra, Lamb1, Lgals1, Lrrc32, Mmp14, Nexmif, Nf1, Pag1, Pawr, Pde3b, Plxnb2, Postn, Prnp, Rgcc, Serpine1, Thbs1, Tmem131l, Tnc, Vsir, Zfp608]
GO:0009314	response to radiation	GO_BiologicalProcess-EBI-UniProt-GOA-ACAP-ARAP_25.05.2022_00h00	0.000272337	0.40442	8.59467e-05	0.0523415	[3]	Group697	10.4723	51	[Anxa1, Aqp1, Aurkb, Bard1, Bcl2, Blm, Brca1, Brca2, Casp3, Ccnd1, Chek1, Col3a1, Ddias, Dtl, Ect2, Eif2ak4, Fancd2, Fbxl12, Fignl1, Gata3, Hif1a, Hrh2, Ifi204, Ifi206, Il1r1, Itgb3, Kit, Myc, Net1, Nf1, Nox4, Nts, Pbk, Pclaf, Pcna, Per2, Pola1, Prdm1, Primpol, Rad18, Rad51, Rad51ap1, Rad54b, Rad54l, Rgs16, Synpo, Tanc1, Ticrr, Tnfrsf11a, Trp53bp1, Vcam1]
GO:0071466	cellular response to xenobiotic stimulus	GO_BiologicalProcess-EBI-UniProt-GOA-ACAP-ARAP_25.05.2022_00h00	0.000275722	0.409171	0.000160684	0.0959283	[4]	Group172	13.198	26	[Acer2, Ahr, Aim2, Ankrd1, Blm, Cxcr4, Cyp26b1, Cyp2d22, E2f1, Fmo1, Fmo2, Fmo5, Gstm1, Gstt1, Itgb3, Kcnq1, Myc, Mylk, N6amt1, Pcna, Pon3, Prnp, Rora, Serpine1, Sult1a1, Uchl1]
GO:0048659	smooth muscle cell proliferation	GO_BiologicalProcess-EBI-UniProt-GOA-ACAP-ARAP_25.05.2022_00h00	0.000275722	0.409171	0.0491743	1	[4]	Group750	13.198	26	[Adamts1, Apln, Apoe, Bmpr2, Fgfr2, Flt1, Foxp1, Hdac5, Hif1a, Igf1, Igf1r, Igfbp3, Igfbp5, Itga2, Itgb3, Map3k5, Myc, Nf1, Npr3, Orc1, P2ry6, Pde4d, Pdgfd, Ralbp1, Thbs1, Tlr4]
GO:0003170	heart valve development	GO_BiologicalProcess-EBI-UniProt-GOA-ACAP-ARAP_25.05.2022_00h00	0.00027683	0.410539	0.00247873	1	[3, 5, 6, 7]	Group646	20	12	[Adamts9, Aplnr, Bmpr2, Ccna2, Dchs1, Emilin1, Gata3, Notch2, Pde2a, Prdm1, Slit3, Tgfb2]
GO:0003887	DNA-directed DNA polymerase activity	GO_BiologicalProcess-EBI-UniProt-GOA-ACAP-ARAP_25.05.2022_00h00	0.00027743	0.411151	1.35427e-06	0.000892462	[7, 8, 9]	Group461	25	9	[Dscc1, Gins2, Pcna, Pola1, Pole, Polq, Primpol, Rfc3, Rfc5]
GO:0009725	response to hormone	GO_BiologicalProcess-EBI-UniProt-GOA-ACAP-ARAP_25.05.2022_00h00	0.000283287	0.419548	8.46554e-13	6.18831e-10	[3, 4]	Group838	9.10973	88	[Acta1, Adh1, Anxa1, Aqp1, Arid5a, Arsb, Ass1, Bcl2, Bmp6, Brca1, Brip1, C1qtnf9, Calcoco1, Calm2, Casp3, Ccna2, Ccnd1, Cdc6, Cited2, Col1a1, Col3a1, Crebrf, Ednrb, Ephx1, Fam107a, Fbn1, Fbxo32, Fkbp4, Foxo1, Foxo3, Foxo4, Foxp1, Gata3, Gatm, Gli3, Hdac5, Igf1, Igf1r, Igf2, Igfbp5, Inhbb, Itga2, Itgb3, Kcnq1, Kit, Klf15, Klf9, Lpin1, Map1b, Max, Mmp14, Myc, Myo5a, Naip6, Nr3c2, Nr4a1, P2ry6, Pcna…
GO:0060759	regulation of response to cytokine stimulus	GO_BiologicalProcess-EBI-UniProt-GOA-ACAP-ARAP_25.05.2022_00h00	0.000290924	0.430568	2.24316e-05	0.0141543	[3, 4, 5]	Group216	14.1935	22	[Casp4, Crebrf, Cxcr4, Dcst1, Hif1a, Hipk1, Il1r1, Il7, Irak3, Irf7, Naip6, Rnf185, Slit3, Spata2, Sphk1, Sting1, Syk, Tlr4, Traip, Trim56, Vrk2, Zbp1]
GO:0007266	Rho protein signal transduction	GO_BiologicalProcess-EBI-UniProt-GOA-ACAP-ARAP_25.05.2022_00h00	0.000294172	0.435081	0.00530254	1	[6, 7, 8]	Group752	14.7887	21	[Apoe, Arhgef10, Col1a2, Col3a1, Eps8l1, Eps8l2, F2r, F2rl3, Lpar4, Lpar6, Net1, P2ry10b, Prag1, Racgap1, Ralbp1, Rasgrf2, Ripor1, Scai, Srgap1, Stard8, Stmn1]
GO:0031400	negative regulation of protein modification process	GO_BiologicalProcess-EBI-UniProt-GOA-ACAP-ARAP_25.05.2022_00h00	0.000296473	0.438187	1.18977e-09	8.44733e-07	[5, 6, 7]	Group804	10.219	56	[Adora2a, Apoe, Brca1, Bub1b, Camk2n1, Casp3, Ccnb1, Cd109, Cdkn1c, Cdkn2c, Cnksr3, Ctdsp1, Ctdsp2, Dab2ip, Emilin1, Epm2a, Fry, Gprc5a, Hexim1, Hspb1, Igf1, Igfbp3, Irak3, Kdm4b, Klf15, Ldlrad4, Lrp5, Mad2l1, Mastl, Mical1, Mllt6, Ncapg2, Nf1, Nppa, Ntf3, Nxn, Pbk, Pde4d, Per2, Phf1, Pkia, Pkig, Ppp1r16b, Prnp, Prr5l, Rassf2, Rgs16, Rgs2, Samsn1, Sirpa, Spry1, Tfap4, Ticrr, Tppp, Uchl1, Xdh]
GO:0038084	vascular endothelial growth factor signaling pathway	GO_BiologicalProcess-EBI-UniProt-GOA-ACAP-ARAP_25.05.2022_00h00	0.000298451	0.440812	0.000220873	0.130094	[6, 7, 8]	Group345	22.7273	10	[Dab2ip, Flt1, Hspb1, Nrp2, Nus1, Pdgfra, Pgf, Pik3cd, Prkd1, Xdh]
GO:0032103	positive regulation of response to external stimulus	GO_BiologicalProcess-EBI-UniProt-GOA-ACAP-ARAP_25.05.2022_00h00	0.000310559	0.458386	6.98875e-08	4.7803e-05	[3, 4, 5]	Group825	10.4925	49	[Adam10, Aim2, Bmp6, Bmpr2, Cadm1, Camk2n1, Casp4, Cmklr1, Cxcl10, Cxcr4, Dhx58, Emilin1, Flna, Fn1, Hexim1, Hspb1, Ifi204, Ifi206, Ifi211, Igf1r, Il16, Irf7, Itga2, Lbp, Lgals1, Nectin2, Nfkbia, Nppa, Ntf3, Pde2a, Pdgfd, Pgf, Plat, Polr3d, Prkd1, Ptger4, Pvr, Rnf185, Serpine1, Stat5a, Sting1, Syk, Tafa3, Thbs1, Tlr4, Tnfrsf11a, Trim56, Ulbp1, Zbp1]
GO:0030855	epithelial cell differentiation	GO_BiologicalProcess-EBI-UniProt-GOA-ACAP-ARAP_25.05.2022_00h00	0.000311693	0.459747	1.57143e-10	1.12986e-07	[4, 5]	Group368	9.41029	75	[Abcb1b, Ahi1, Ampd2, Anxa1, Apold1, Atoh8, Bmp6, Bmpr2, Casp3, Ccnd1, Cd109, Cd34, Cdh23, Cdk1, Cdk6, Cdkn1c, Cldn5, Col15a1, Col18a1, Col4a1, Cxcr4, Cyp26b1, E2f7, E2f8, Ednrb, Epas1, Epb41l5, Etv4, Ezh2, Fgfr2, Flna, Fn3k, Foxp1, Fstl1, Gata2, Gata3, Hif1a, Hrh2, Icam1, Igf1, Itga2, Kcnq1, Kdm6b, Klf15, Lamc1, Map1b, Map3k1, Notch2, Pcna, Pde2a, Pde4d, Pelo, Plaur, Plk4, Ppp1r16b, Prdm1, Ptk7,…
GO:0051216	cartilage development	GO_BiologicalProcess-EBI-UniProt-GOA-ACAP-ARAP_25.05.2022_00h00	0.000312561	0.460716	7.44693e-10	5.30222e-07	[4, 5, 6]	Group835	12.5	29	[Adamts12, Arid5a, Bgn, Bmp6, Bmpr2, Ccna2, Cd44, Chst11, Col1a1, Col27a1, Col3a1, Gli3, Hif1a, Loxl2, Ltbp3, Mgp, Mustn1, Pth1r, Rara, Rarb, Rarg, Smad9, Snai1, Sulf2, Tgfb2, Tgfbi, Thbs1, Tyms, Zbtb16]
GO:0030182	neuron differentiation	GO_BiologicalProcess-EBI-UniProt-GOA-ACAP-ARAP_25.05.2022_00h00	0.000316336	0.465964	5.80669e-16	4.30856e-13	[4, 6, 7, 8]	Group845	8.36923	136	[Adam10, Adamts1, Adora2a, Ahi1, Ankrd1, Apoe, Arsb, Aspm, Atoh8, Atp8b1, Atxn10, Aurka, Avil, Bcl2, Bhlhb9, Bin1, Bmp6, Bmpr2, Casp3, Casz1, Ccnd1, Cd44, Cdh23, Cdkn1c, Cecr2, Celsr2, Chn1, Cit, Clmn, Clu, Crmp1, Ctdsp1, Cxcr4, Dab2ip, Dbn1, Dhfr, Dll4, Dpysl2, Dpysl3, Dync2h1, Ect2, Ednrb, Efnb1, Ehd1, Eif2ak4, Epha4, Etv4, Ezh2, Fbxw8, Fgfr2, Fkbp4, Flna, Fn1, Foxo3, Foxp1, Fry, Gas7, Gata2, G…
GO:1902680	positive regulation of RNA biosynthetic process	GO_BiologicalProcess-EBI-UniProt-GOA-ACAP-ARAP_25.05.2022_00h00	0.000320828	0.472259	0.000650738	0.365715	[5, 6, 7, 8, 9]	Group792	8.24972	148	[Aamdc, Ablim3, Aff1, Agap2, Ahi1, Ahr, Ankrd1, Apln, Apoe, Arap1, Arid3b, Arid5a, Arid5b, Armcx3, Atoh8, Bicra, Blm, Bmp6, Bmpr2, Brca1, Brca2, Brip1, Calcoco1, Casz1, Cbx7, Ccna2, Cdkn1c, Cenpk, Cited2, Ckap2, Col1a1, Crebl2, Crebrf, Dab2ip, Dhx33, E2f1, E2f2, E2f3, E2f7, E2f8, Egln1, Epas1, Etv4, Etv6, Ezh1, F2r, Fgfr2, Foxm1, Foxo1, Foxo3, Foxo4, Foxp1, Gata2, Gata3, Gins2, Gli3, Has3, Hdac5,…
GO:0043534	blood vessel endothelial cell migration	GO_BiologicalProcess-EBI-UniProt-GOA-ACAP-ARAP_25.05.2022_00h00	0.000323021	0.475163	0.000105056	0.0636641	[6, 7]	Group780	14.9606	19	[Anxa1, Apoe, Col18a1, Cxcr4, Dll4, Gata2, Hdac5, Hif1a, Hspb1, Igf1, Igf2, Nf1, Nr4a1, Nus1, Prcp, Prkd1, Rgcc, Stat5a, Thbs1]
GO:0046634	regulation of alpha-beta T cell activation	GO_BiologicalProcess-EBI-UniProt-GOA-ACAP-ARAP_25.05.2022_00h00	0.000323991	0.476266	1.25221e-05	0.00807678	[6, 7, 8]	Group768	15.3846	18	[Adora2a, Ankle1, Anxa1, Blm, Cd1d1, Cd274, Cd44, Cd55, Gata3, Gli3, Hlx, Il2rg, Il4ra, Prdm1, Rara, Syk, Vsir, Zbtb16]
GO:0090304	nucleic acid metabolic process	GO_BiologicalProcess-EBI-UniProt-GOA-ACAP-ARAP_25.05.2022_00h00	0.000329842	0.484537	1.19955e-08	8.32485e-06	[4, 5]	Group808	7.30816	360	[A430033K04Rik, A630001G21Rik, Aamdc, Ablim3, Adora2a, Aebp1, Aff1, Agap2, Ahi1, Ahr, Aim2, Ankle1, Ankrd1, Ankrd42, Apln, Apoe, Arap1, Arid3b, Arid5a, Arid5b, Armcx3, Atad5, Atg13, Atoh8, Atp8b1, Aurkb, Bard1, Bcl6b, Bcl7a, Bicra, Bin1, Birc5, Blm, Bmp6, Bmpr2, Brca1, Brca2, Brip1, Calcoco1, Casp3, Casz1, Cbx7, Ccdc117, Ccna2, Ccnb1, Ccnd1, Ccne1, Ccne2, Cd200, Cdc45, Cdc6, Cdc7, Cdca5, Cdca7, C…
GO:0046683	response to organophosphorus	GO_BiologicalProcess-EBI-UniProt-GOA-ACAP-ARAP_25.05.2022_00h00	0.000340619	0.500029	4.98912e-05	0.030733	[4]	Group386	14.4828	21	[Ahr, Akap6, Akap7, Aqp1, Ass1, Col1a1, Igfbp5, Inhbb, Kcnq1, Nox4, P2ry6, Pde2a, Pde4d, Plat, Pygm, Rapgef2, Rfc3, Trpm4, Tyms, Wt1, Zfp36l1]
GO:0036297	interstrand cross-link repair	GO_BiologicalProcess-EBI-UniProt-GOA-ACAP-ARAP_25.05.2022_00h00	0.000346551	0.50839	0.00035182	0.205111	[6, 7, 8]	Group239	24.3243	9	[Fanca, Fancd2, Fancm, Fscn1, Hrob, Neil3, Rad51, Rad51ap1, Xrcc3]
GO:0007131	reciprocal meiotic recombination	GO_BiologicalProcess-EBI-UniProt-GOA-ACAP-ARAP_25.05.2022_00h00	0.00035182	0.515768	5.08364e-25	3.87882e-22	[3, 4, 5, 6, 7, 8, 9, 10]	Group795	20.7547	11	[Ankle1, Brip1, Eme1, Fancd2, Fancm, Rad51, Rad51ap1, Rad54b, Rad54l, Top2a, Trip13]
GO:0007229	integrin-mediated signaling pathway	GO_BiologicalProcess-EBI-UniProt-GOA-ACAP-ARAP_25.05.2022_00h00	0.0003569	0.522859	4.0279e-07	0.000267453	[4, 5, 6]	Group379	15.7407	17	[Col3a1, Flna, Fn1, Itga2, Itga5, Itga6, Itgb3, Itgb4, Itgb5, Lama3, Lamb1, Lamc1, Lims2, Nid1, Syk, Tec, Zyx]
GO:2000106	regulation of leukocyte apoptotic process	GO_BiologicalProcess-EBI-UniProt-GOA-ACAP-ARAP_25.05.2022_00h00	0.0003569	0.522859	0.0994451	1	[6, 7]	Group823	15.7407	17	[Anxa1, Aurkb, Bcl2, Bcl2l11, Blm, Cd274, Cd44, Foxp1, Hif1a, Myc, Nf1, Pik3cd, Rapgef2, Ripk3, St6gal1, Stat5a, Tgfb2]
GO:0010468	regulation of gene expression	GO_BiologicalProcess-EBI-UniProt-GOA-ACAP-ARAP_25.05.2022_00h00	0.000358909	0.525443	2.2209e-13	1.62792e-10	[4, 5]	Group747	7.31557	357	[A430033K04Rik, A630001G21Rik, Aamdc, Ablim3, Acacb, Acta1, Adam10, Adam19, Adora2a, Aebp1, Aff1, Agap2, Ahi1, Ahr, Aim2, Akap12, Akap6, Ankrd1, Ankrd42, Anxa1, Apln, Aplnr, Apoe, Arap1, Arid3b, Arid5a, Arid5b, Armcx3, Atad5, Atoh8, Atp8b1, Aurka, Aurkb, Bcl2, Bcl6b, Bcl7a, Bicra, Bin1, Birc5, Blm, Bmp6, Bmpr2, Brca1, Brca2, Brip1, Cadm1, Calcoco1, Casp4, Casz1, Cbx7, Ccna2, Ccnb1, Ccnd1, Ccne1, …
GO:0042326	negative regulation of phosphorylation	GO_BiologicalProcess-EBI-UniProt-GOA-ACAP-ARAP_25.05.2022_00h00	0.000359547	0.526018	2.3034e-07	0.000154558	[6, 7, 8]	Group711	10.8374	44	[Adora2a, Apoe, Camk2n1, Casp3, Ccnb1, Cd109, Cdkn1c, Cdkn2c, Cnksr3, Ctdsp1, Ctdsp2, Dab2ip, Emilin1, Epm2a, Gprc5a, Hdac5, Hexim1, Hspb1, Igf1, Igfbp3, Irak3, Ldlrad4, Lrp5, Mical1, Ncapg2, Nf1, Nppa, Ntf3, Pbk, Pde4d, Pkia, Pkig, Prnp, Prr5l, Rassf2, Rgs16, Rgs2, Samsn1, Sirpa, Spry1, Tfap4, Ticrr, Uchl1, Xdh]
GO:0072089	stem cell proliferation	GO_BiologicalProcess-EBI-UniProt-GOA-ACAP-ARAP_25.05.2022_00h00	0.000360838	0.527545	0.000822421	0.454799	[3]	Group367	14.3836	21	[Abcb1b, Brca2, Ccne1, Cd109, Cd34, Cdkn2c, Eif2ak2, Etv6, Fgfr2, Foxm1, Gli3, Hdac5, Ltbp3, Mki67, Nes, Nf1, Pim1, Rarb, Rarg, Tacc3, Zfp36l1]
GO:0048592	eye morphogenesis	GO_BiologicalProcess-EBI-UniProt-GOA-ACAP-ARAP_25.05.2022_00h00	0.000363003	0.530347	0.0021589	1	[5, 6, 7, 8]	Group583	13.2275	25	[Ahi1, Aqp1, Arl6, Bcl2, Casz1, Cited2, Col5a1, Col5a2, Fbn1, Flt1, Gli3, Hif1a, Hipk1, Ift122, Lrp5, Meis1, Mfap2, Mfap5, Nf1, Notch2, Prdm1, Rarb, Rarg, Sdk1, Slc1a1]
GO:0043933	protein-containing complex organization	GO_BiologicalProcess-EBI-UniProt-GOA-ACAP-ARAP_25.05.2022_00h00	0.000364677	0.532429	3.86914e-27	2.95989e-24	[4]	Group526	8.23928	146	[Abcg1, Acacb, Adam10, Ahr, Aim2, Apoe, Aqp11, Arl6, Asf1b, Avil, Bbs12, Bcl2l11, Bin1, Blm, Bnip3, Calm2, Capg, Catip, Ccnb1, Ccsap, Cdc45, Cdk1, Cenpe, Cenph, Cenpi, Cenpk, Cenpn, Cenpp, Chaf1a, Chaf1b, Ckap2, Clp1, Clu, Col16a1, Col1a2, Cotl1, Dab2ip, Dbn1, Dhx33, Diaph3, Dlgap5, Dnah2, Dnah8, Ect2, Ehd1, Ehd3, Eif2ak2, Eif2s2, Fam107a, Fblim1, Fcho1, Fhod3, Fkbp4, Fn1, Fscn1, Gas7, H1f1, H1f1…
GO:0031401	positive regulation of protein modification process	GO_BiologicalProcess-EBI-UniProt-GOA-ACAP-ARAP_25.05.2022_00h00	0.000375699	0.547769	4.15216e-12	3.01862e-09	[5, 6, 7]	Group821	8.87466	97	[Agap2, Akap6, Aplnr, Arid5a, Aurkb, Bcl2, Birc5, Bmp6, Bmpr2, Brca1, C1qtnf9, Calm2, Ccna2, Ccnb1, Ccnd1, Cd44, Cdc6, Cdca2, Cdca8, Cenpe, Cks1b, Cks2, Clspn, Clu, Crebl2, Cxcr4, Dab2ip, Dipk2a, Ect2, Ednrb, Eif2ak4, Epha4, Ezh2, Fam107a, Fam20a, Fanci, Fancm, Fbn1, Flt1, Gata3, Gprc5a, H1f5, Hdac5, Icam1, Igf1, Igf2, Incenp, Inhbb, Iqgap3, Itga5, Itgb3, Kif14, Kit, Lpin1, Lrp8, Map3k1, Map3k5, …
GO:0070482	response to oxygen levels	GO_BiologicalProcess-EBI-UniProt-GOA-ACAP-ARAP_25.05.2022_00h00	0.000376136	0.54803	0.000376136	0.218159	[3]	Group281	10.9375	42	[Angptl4, Aqp1, Bcl2, Bnip3, Brip1, Casp3, Ccna2, Cd34, Cited2, Clca3a1, Col1a1, Cxcr4, E2f1, Egln1, Epas1, Epha4, Flt1, Foxo1, Foxo3, Hif1a, Itga2, Loxl2, Mmp14, Myc, Ndrg1, Nf1, Nox4, Pdgfa, Pdlim1, Pgf, Plat, Pygm, Rgcc, Rora, Slc1a1, Slc29a1, Slc7a5, Stox1, Tacc3, Tgfb2, Vcam1, Zfp36l1]
GO:1902533	positive regulation of intracellular signal transduction	GO_BiologicalProcess-EBI-UniProt-GOA-ACAP-ARAP_25.05.2022_00h00	0.000375697	0.548142	2.44237e-12	1.77804e-09	[4, 5, 6, 7]	Group810	8.93536	94	[Agap2, Akap12, Akap6, Ankrd1, Apoe, Aurkb, Bcl2l11, Birc5, Bub1, Cd44, Cdca8, Clu, Col3a1, Cracr2b, Cxcr4, Dab2ip, Dhx33, Dhx58, Eif2ak2, Epha4, Ezh2, F2r, F2rl3, Fgfr2, Flna, Flt1, Fn1, Garem1, Gata3, Gen1, Hexim1, Icam1, Igf1, Igf1r, Igf2, Igfbp3, Igfbp4, Igfbp5, Incenp, Iqgap3, Itgb3, Kit, Litaf, Lmnb1, Lpar4, Lpar6, Mad2l1, Map3k1, Map3k5, Mid1, Mturn, Myc, Nacc2, Naip6, Ndc80, Net1, Notch2,…
GO:0045893	positive regulation of transcription, DNA-templated	GO_BiologicalProcess-EBI-UniProt-GOA-ACAP-ARAP_25.05.2022_00h00	0.000384842	0.56033	0.000650738	0.365715	[6, 7, 8, 9, 10, 11]	Group792	8.22148	147	[Aamdc, Ablim3, Aff1, Agap2, Ahi1, Ahr, Ankrd1, Apln, Apoe, Arap1, Arid3b, Arid5a, Arid5b, Armcx3, Atoh8, Bicra, Blm, Bmp6, Bmpr2, Brca1, Brca2, Brip1, Calcoco1, Casz1, Cbx7, Ccna2, Cdkn1c, Cenpk, Cited2, Ckap2, Col1a1, Crebl2, Crebrf, Dab2ip, Dhx33, E2f1, E2f2, E2f3, E2f7, E2f8, Egln1, Epas1, Etv4, Etv6, Ezh1, F2r, Fgfr2, Foxm1, Foxo1, Foxo3, Foxo4, Foxp1, Gata2, Gata3, Gli3, Has3, Hdac5, Hif1a,…
GO:0051382	kinetochore assembly	GO_BiologicalProcess-EBI-UniProt-GOA-ACAP-ARAP_25.05.2022_00h00	0.000392028	0.570401	3.15651e-05	0.019665	[6, 7, 8]	Group403	35.2941	6	[Cenpe, Cenph, Cenpk, Cenpn, Dlgap5, Kntc1]
GO:1901722	regulation of cell proliferation involved in kidney development	GO_BiologicalProcess-EBI-UniProt-GOA-ACAP-ARAP_25.05.2022_00h00	0.000392028	0.570401	0.0154662	1	[4, 5, 6, 7, 8, 9]	Group757	35.2941	6	[Gata3, Itgb3, Myc, Pdgfa, Pdgfd, Wt1]
GO:0051591	response to cAMP	GO_BiologicalProcess-EBI-UniProt-GOA-ACAP-ARAP_25.05.2022_00h00	0.000398784	0.579831	4.98912e-05	0.030733	[4, 5, 6]	Group386	15.5963	17	[Ahr, Akap6, Akap7, Aqp1, Ass1, Col1a1, Igfbp5, Inhbb, Kcnq1, Nox4, Pde2a, Pde4d, Plat, Pygm, Rapgef2, Wt1, Zfp36l1]
GO:0034330	cell junction organization	GO_BiologicalProcess-EBI-UniProt-GOA-ACAP-ARAP_25.05.2022_00h00	0.000405687	0.589463	0.000405687	0.233676	[4]	Group401	9.3985	75	[Adam10, Adgrl2, Aplnr, Apoe, Bcl2, Bhlhb9, Bmp6, Cadm1, Cldn15, Cldn5, Col16a1, Col4a1, Dab2ip, Dbn1, Dchs1, Ect2, Efnb1, Egln1, Epb41l5, Epha4, F2r, Fam107a, Fgfr2, Flna, Fn1, Fscn1, Hipk1, Igf1r, Itga2, Itga5, Itgb3, Itgb4, Lama3, Lamc1, Lims2, Lrp5, Lrp8, Lrrn1, Map1b, Micall2, Mmp14, Myh10, Myo5a, Ndrg1, Nlgn2, Nrp2, Ntng2, Palm, Pcdhb16, Pkp4, Plekha7, Plxnb2, Ppp1r9a, Prnp, Rapgef2, Rhoc, …
GO:0006325	chromatin organization	GO_BiologicalProcess-EBI-UniProt-GOA-ACAP-ARAP_25.05.2022_00h00	0.000413866	0.600933	0.000413866	0.237559	[4, 6]	Group331	9.91736	60	[Asf1b, Bcl7a, Bicra, Brca1, Cbx7, Cdkn1c, Cecr2, Cenpp, Chaf1a, Chaf1b, Chek1, Ezh1, Ezh2, Gata3, H1f1, H1f10, H1f3, H1f5, H2bc11, H2bc12, H2bc3, H2bc8, H3c1, H3c13, H3c2, H3c3, H3c6, H4c1, H4c6, Haspin, Hdac5, Hells, Hmgn2, Hmgn3, Ifi204, Ifi206, Kcnq1, Kdm4b, Kdm6b, Lamc1, Lmnb1, Loxl2, Mcm2, Mki67, Morf4l2, Myc, N6amt1, Nsd2, Oip5, Phf1, Prdm16, Rad54b, Rad54l, Sgf29, Snai1, Tbl1xr1, Ttf2, Uh…
GO:0006935	chemotaxis	GO_BiologicalProcess-EBI-UniProt-GOA-ACAP-ARAP_25.05.2022_00h00	0.000420881	0.610698	2.01459e-05	0.0127725	[3, 4]	Group725	9.76378	62	[Ackr2, Adam10, Anxa1, Bmpr2, Ccna2, Ch25h, Chn1, Cmklr1, Cmtm3, Crmp1, Cxcl10, Cxcr4, Cysltr1, Dpysl2, Ecscr, Ednrb, Efnb1, Epha4, Etv4, Flt1, Fn1, Foxp1, Gata3, Gli3, Hspb1, Il16, Itga2, Itgb3, Kit, Lama3, Lamc1, Lbp, Mmp28, Myh10, Nr4a1, Nrp2, Ntf3, Pde4d, Pdgfa, Pdgfd, Pdgfra, Pgf, Pik3cd, Pla2g6, Plxnb2, Prex1, Prkd1, Prtg, Scn1b, Sema3a, Sema3d, Sema3f, Sema6d, Serpine1, Slc12a2, Slit3, St6…
GO:0071887	leukocyte apoptotic process	GO_BiologicalProcess-EBI-UniProt-GOA-ACAP-ARAP_25.05.2022_00h00	0.000425212	0.616558	1.329e-05	0.00853216	[5]	Group586	14.8148	20	[Anxa1, Aurkb, Bcl2, Bcl2l11, Blm, Casp3, Cd274, Cd44, Foxp1, Gli3, Hif1a, Myc, Nf1, Pik3cd, Rapgef2, Ripk3, St6gal1, Stat5a, Tgfb2, Tnfrsf23]
GO:0045589	regulation of regulatory T cell differentiation	GO_BiologicalProcess-EBI-UniProt-GOA-ACAP-ARAP_25.05.2022_00h00	0.000429281	0.622028	6.10214e-05	0.0372841	[7, 8, 9, 10, 11, 12, 13]	Group416	23.6842	9	[Cd44, Cd46, Ctla2a, Fanca, Fancd2, Foxo3, Hspb1, Il2rg, Vsir]
GO:2000108	positive regulation of leukocyte apoptotic process	GO_BiologicalProcess-EBI-UniProt-GOA-ACAP-ARAP_25.05.2022_00h00	0.000429281	0.622028	0.000817106	0.452677	[6, 7, 8]	Group542	23.6842	9	[Anxa1, Bcl2l11, Cd274, Cd44, Myc, Nf1, Pik3cd, Rapgef2, Tgfb2]
GO:0007095	mitotic G2 DNA damage checkpoint signaling	GO_BiologicalProcess-EBI-UniProt-GOA-ACAP-ARAP_25.05.2022_00h00	0.000429281	0.622028	2.3471e-32	1.80492e-29	[6, 7, 8, 9, 10, 11, 12]	Group842	23.6842	9	[Blm, Brca1, Cdk1, Chek1, Clspn, Dtl, Foxo4, Syf2, Ticrr]
GO:0007143	female meiotic nuclear division	GO_BiologicalProcess-EBI-UniProt-GOA-ACAP-ARAP_25.05.2022_00h00	0.000437739	0.633846	4.45253e-05	0.0274721	[3, 4, 5, 6, 8]	Group219	21.7391	10	[Aurka, Ccnb2, Cenpe, Mastl, Ncaph, Ndc80, Sgo2a, Top2a, Trip13, Ttk]
GO:0071901	negative regulation of protein serine/threonine kinase activity	GO_BiologicalProcess-EBI-UniProt-GOA-ACAP-ARAP_25.05.2022_00h00	0.000444842	0.643687	2.88546e-07	0.000193037	[8, 9, 10, 11]	Group418	15.4545	17	[Apoe, Casp3, Cdkn1c, Cdkn2c, Dab2ip, Hexim1, Irak3, Lrp5, Nf1, Nppa, Pkia, Pkig, Rgs16, Rgs2, Spry1, Tfap4, Uchl1]
GO:0032944	regulation of mononuclear cell proliferation	GO_BiologicalProcess-EBI-UniProt-GOA-ACAP-ARAP_25.05.2022_00h00	0.000447619	0.647257	0.000514442	0.292203	[5, 6]	Group625	12.0301	32	[Ahr, Anxa1, Atad5, Bcl2, Blm, Casp3, Cd1d1, Cd274, Cd276, Cd44, Cd46, Cd55, Cd59a, Efnb1, Icosl, Ifi211, Igf1, Igf2, Il7, Lrrc32, Pawr, Prnp, Ripk3, Slc7a1, St6gal1, Stat5a, Syk, Tcf7l1, Tlr4, Tmem131l, Vcam1, Vsir]
GO:0019219	regulation of nucleobase-containing compound metabolic process	GO_BiologicalProcess-EBI-UniProt-GOA-ACAP-ARAP_25.05.2022_00h00	0.000449603	0.648777	1.80045e-22	1.36114e-19	[4, 5]	Group840	7.45326	295	[A430033K04Rik, A630001G21Rik, Aamdc, Ablim3, Adora2a, Aebp1, Aff1, Agap2, Ahi1, Ahr, Aim2, Ankle1, Ankrd1, Ankrd42, Apln, Apoe, Arap1, Arid3b, Arid5a, Arid5b, Armcx3, Atad5, Atoh8, Atp8b1, Atpif1, Aurkb, Bard1, Bcl6b, Bcl7a, Bicra, Bin1, Birc5, Blm, Bmp6, Bmpr2, Brca1, Brca2, Brip1, Calcoco1, Casp3, Casz1, Cbx7, Ccdc117, Ccna2, Ccnb1, Ccnd1, Ccne1, Cd200, Cda, Cdc7, Cdca7, Cdca7l, Cdk1, Cdk6, Cd…
GO:0008347	glial cell migration	GO_BiologicalProcess-EBI-UniProt-GOA-ACAP-ARAP_25.05.2022_00h00	0.00044931	0.648803	0.000127586	0.0768067	[4, 6, 7, 8]	Group407	18.0556	13	[Col3a1, Dab2ip, Epha4, Fn1, Gli3, Lamb1, Lrp8, Mmp14, Nf1, Rras, Tgfb2, Vcan, Vim]
GO:0035904	aorta development	GO_BiologicalProcess-EBI-UniProt-GOA-ACAP-ARAP_25.05.2022_00h00	0.00044931	0.648803	1.30958e-07	8.86584e-05	[5, 7, 8, 9]	Group666	18.0556	13	[Adamts6, Adamts9, Aplnr, Col3a1, Cxcr4, Dll4, Fkbp10, Myh10, Mylk, Pde2a, Prdm1, Prickle1, Tgfb2]
GO:1901166	neural crest cell migration involved in autonomic nervous system development	GO_BiologicalProcess-EBI-UniProt-GOA-ACAP-ARAP_25.05.2022_00h00	0.000449249	0.649165	5.80669e-16	4.30856e-13	[5, 6, 7, 8, 9]	Group845	57.1429	4	[Fn1, Nrp2, Sema3a, Sema3f]
GO:0006725	cellular aromatic compound metabolic process	GO_BiologicalProcess-EBI-UniProt-GOA-ACAP-ARAP_25.05.2022_00h00	0.000457733	0.66005	1.19955e-08	8.32485e-06	[3]	Group808	7.187	407	[A430033K04Rik, A630001G21Rik, Aamdc, Ablim3, Acacb, Acadsb, Acot11, Acot7, Acss1, Adora2a, Aebp1, Aff1, Agap2, Ahi1, Ahr, Aim2, Aldh1l1, Aldh1l2, Aldh2, Ampd2, Ankle1, Ankrd1, Ankrd42, Apln, Apoe, Arap1, Arid3b, Arid5a, Arid5b, Armcx3, Atad5, Atg13, Atoh8, Atp8b1, Atpif1, Aurkb, Bard1, Bcl2, Bcl6b, Bcl7a, Bicra, Bin1, Birc5, Blm, Bmp6, Bmpr2, Brca1, Brca2, Brip1, Calcoco1, Casp3, Casz1, Cbx7, Cc…
GO:0000122	negative regulation of transcription by RNA polymerase II	GO_BiologicalProcess-EBI-UniProt-GOA-ACAP-ARAP_25.05.2022_00h00	0.000461964	0.66569	0.010956	1	[7, 8, 9, 10, 11, 12]	Group198	8.96414	90	[A430033K04Rik, Aebp1, Ahr, Ankrd1, Arid5a, Arid5b, Aurkb, Bcl6b, Bin1, Bmp6, Brip1, Cbx7, Ccnd1, Ccne1, Cdk6, Cdkn1c, Cited2, Crebrf, Dab2ip, Dll4, E2f1, E2f7, E2f8, Ednrb, Epas1, Etv6, Ezh1, Ezh2, Fgfr2, Foxm1, Foxo1, Foxo3, Foxp1, Frk, Gata2, Gata3, Gli3, H1f3, H1f5, H3c13, H3c2, H3c3, H3c6, Hdac5, Hexim1, Hif1a, Hipk1, Hmgn2, Ifi204, Ifi206, Igf2, Irf2bp1, Ldb2, Loxl2, Lpin1, Lrrfip1, Maged2,…
GO:0031497	chromatin assembly	GO_BiologicalProcess-EBI-UniProt-GOA-ACAP-ARAP_25.05.2022_00h00	0.00048228	0.694001	0.00038441	0.222189	[5, 7]	Group662	13.2597	24	[Asf1b, Cdkn1c, Cenpp, Chaf1a, Chaf1b, Ezh1, Ezh2, H1f1, H1f10, H1f3, H1f5, H2bc11, H2bc12, H2bc3, H2bc8, H3c1, H4c1, H4c6, Hells, Lmnb1, Mcm2, Oip5, Phf1, Zfp57]
GO:0046546	development of primary male sexual characteristics	GO_BiologicalProcess-EBI-UniProt-GOA-ACAP-ARAP_25.05.2022_00h00	0.00048228	0.694001	0.00463241	1	[4, 5, 6]	Group673	13.2597	24	[Arid5b, Aspm, Bcl2, Bcl2l11, Brip1, Ccnd1, Cited2, Eif2s2, Fanca, Flna, Gata3, Icam1, Inhbb, Kit, Lhfpl2, Mamld1, Mmp14, Pdgfa, Pdgfra, Rara, Sema3a, Spata2, Tgfb2, Wt1]
GO:2001224	positive regulation of neuron migration	GO_BiologicalProcess-EBI-UniProt-GOA-ACAP-ARAP_25.05.2022_00h00	0.000482045	0.694145	0.0582766	1	[5, 6, 7, 8, 9, 10]	Group196	29.1667	7	[Dab2ip, Flna, Il1r1, Kif20b, Rapgef2, Sema3a, Zfp609]
GO:0051493	regulation of cytoskeleton organization	GO_BiologicalProcess-EBI-UniProt-GOA-ACAP-ARAP_25.05.2022_00h00	0.000487423	0.700914	2.32573e-17	1.73034e-14	[5, 6]	Group611	10	56	[Arap1, Arhgef10, Avil, Bin1, Capg, Ccnf, Ccsap, Cit, Ckap2, Cotl1, Dbn1, Ect2, Fam107a, Fhod3, Fkbp4, Flna, Fscn1, Icam1, Iqgap2, Iqgap3, Itgb3, Kif15, Kifc1, Map1a, Map1b, Map3k1, Map6, Mid1, Nes, Notch2, Nox4, Ntf3, Parp3, Pdlim4, Plk4, Ppp1r9a, Psrc1, Ptger4, Rac3, Rgcc, Rhoc, Rhpn2, Sh3pxd2b, Ska1, Ska3, Spag5, Ssh2, Stil, Stmn1, Synpo, Tacc3, Tgfb2, Tmod2, Tmsb10, Tppp, Tpx2]
GO:0009991	response to extracellular stimulus	GO_BiologicalProcess-EBI-UniProt-GOA-ACAP-ARAP_25.05.2022_00h00	0.000491369	0.706098	0.000491369	0.281063	[3]	Group531	9.86395	58	[Acacb, Acta1, Angptl4, Apoe, Arsb, Ass1, Bcl2, Bmp6, Bmpr2, Bnip3, Brip1, Ccnd1, Chka, Col1a1, Cyp26b1, Eif2ak2, Eif2ak4, Fam107a, Foxo1, Foxo3, Foxo4, Gabarapl1, Gatm, Gstt1, Ifi204, Ifi206, Igf1r, Inhbb, Itga2, Itga6, Kcnb1, Klf10, Map1b, Map1lc3a, Map3k5, Max, Nuak1, Pdk2, Pdk4, Pim1, Postn, Prkd1, Rara, Rasal2, Rbp1, Ripor1, Rnf167, Rxra, Sesn1, Slc38a2, Slc38a3, Slc7a5, Suox, Tbl1xr1, Tyms,…
GO:0001892	embryonic placenta development	GO_BiologicalProcess-EBI-UniProt-GOA-ACAP-ARAP_25.05.2022_00h00	0.000492174	0.706763	5.46639e-06	0.00356408	[3, 4, 5, 6, 7, 8]	Group589	14.876	18	[Ccna2, Cdkn1c, Cited2, E2f7, E2f8, Egln1, Epas1, Fbxw8, Fgfr2, Gata2, Hif1a, Igf2, Llgl2, Plk4, Prdm1, Snai1, Vcam1, Zfp36l1]
GO:2000351	regulation of endothelial cell apoptotic process	GO_BiologicalProcess-EBI-UniProt-GOA-ACAP-ARAP_25.05.2022_00h00	0.000492685	0.707003	0.00843826	1	[7, 8]	Group665	20	11	[Angptl4, Col18a1, Ecscr, Foxo3, Gata2, Gata3, Icam1, Pak4, Rgcc, Serpine1, Thbs1]
GO:0001938	positive regulation of endothelial cell proliferation	GO_BiologicalProcess-EBI-UniProt-GOA-ACAP-ARAP_25.05.2022_00h00	0.000495414	0.710424	9.17089e-19	6.85065e-16	[5, 6, 7]	Group820	15.3153	17	[Apln, Aplnr, Bmp6, Bmpr2, Col18a1, Gata2, Igf1, Igf2, Itgb3, Lrg1, Nf1, Nr4a1, Pgf, Pik3cd, Ppp1r16b, Prkd1, Stat5a]
GO:0071824	protein-DNA complex subunit organization	GO_BiologicalProcess-EBI-UniProt-GOA-ACAP-ARAP_25.05.2022_00h00	0.000498405	0.714214	3.15651e-05	0.019665	[5]	Group403	12.0482	30	[Ahr, Asf1b, Cdc45, Cenpe, Cenph, Cenpi, Cenpk, Cenpn, Cenpp, Chaf1a, Chaf1b, Dlgap5, H1f1, H1f10, H1f3, H1f5, H2bc11, H2bc12, H2bc3, H2bc8, H3c1, H4c1, H4c6, Hells, Kntc1, Mcm2, Myc, Oip5, Rad51, Zfp36l1]
GO:0003281	ventricular septum development	GO_BiologicalProcess-EBI-UniProt-GOA-ACAP-ARAP_25.05.2022_00h00	0.000498875	0.714389	1.30958e-07	8.86584e-05	[4, 5, 7, 8, 9]	Group666	17.0732	14	[Aplnr, Bmpr2, Ccna2, Cited2, Cxcr4, Egln1, Fgfr2, Gata3, Nsd2, Pde2a, Prdm1, Ptk7, Slit3, Tgfb2]
GO:0071456	cellular response to hypoxia	GO_BiologicalProcess-EBI-UniProt-GOA-ACAP-ARAP_25.05.2022_00h00	0.000503599	0.72065	0.000376136	0.218159	[4, 6]	Group281	13.9073	21	[Aqp1, Bcl2, Bnip3, Brip1, Ccna2, Cd34, Cited2, Clca3a1, E2f1, Egln1, Epas1, Epha4, Foxo3, Hif1a, Myc, Ndrg1, Rgcc, Rora, Slc29a1, Stox1, Zfp36l1]
GO:1900272	negative regulation of long-term synaptic potentiation	GO_BiologicalProcess-EBI-UniProt-GOA-ACAP-ARAP_25.05.2022_00h00	0.000507708	0.725007	0.202594	1	[2, 3, 4, 5, 6, 7, 8, 9, 10, 11, 12]	Group548	41.6667	5	[Apoe, Epha4, Fam107a, Ppp1r9a, Prnp]
GO:0048666	neuron development	GO_BiologicalProcess-EBI-UniProt-GOA-ACAP-ARAP_25.05.2022_00h00	0.000507084	0.72513	1.46652e-09	1.03976e-06	[4, 5, 7, 8, 9]	Group709	8.55214	114	[Adam10, Adamts1, Adora2a, Ahi1, Ankrd1, Apoe, Arsb, Atp8b1, Atxn10, Aurka, Avil, Bcl2, Bhlhb9, Bmpr2, Casp3, Cd44, Cdh23, Cdkn1c, Cecr2, Celsr2, Chn1, Cit, Clmn, Clu, Crmp1, Cxcr4, Dab2ip, Dbn1, Dhfr, Dpysl2, Dpysl3, Ednrb, Efnb1, Ehd1, Eif2ak4, Epha4, Etv4, Ezh2, Fbxw8, Fgfr2, Fkbp4, Flna, Fn1, Foxp1, Fry, Gas7, Gata2, Gata3, Gdpd5, Gli3, Hspb1, Igf1r, Itga6, Kcnb1, Kcnq1, Kif20b, Lama3, Lamb1,…
GO:0045766	positive regulation of angiogenesis	GO_BiologicalProcess-EBI-UniProt-GOA-ACAP-ARAP_25.05.2022_00h00	0.000507705	0.72551	3.37716e-15	2.49572e-12	[4, 5, 6, 7, 8, 9, 10, 11]	Group421	13.1868	24	[Adam12, Aplnr, Aqp1, Brca1, Cd34, Cxcr4, Cysltr1, Emilin1, Flt1, Gata2, Hif1a, Hspb1, Igf2, Itga5, Itgb3, Lrg1, Pak4, Pgf, Pik3cd, Prkd1, Rras, Serpine1, Sphk1, Thbs1]
GO:0032147	activation of protein kinase activity	GO_BiologicalProcess-EBI-UniProt-GOA-ACAP-ARAP_25.05.2022_00h00	0.00051175	0.730267	1.01718e-07	6.92702e-05	[8, 9, 10, 11]	Group763	12.5581	27	[Agap2, Bmpr2, Ccnb1, Cks1b, Cks2, Clspn, Dab2ip, Ect2, Fam20a, Fbn1, Gprc5a, Igf1, Igf2, Incenp, Itgb3, Kif14, Mob3b, Ntf3, Pim1, Prnp, Rgcc, Ripk3, Slc1a1, Tcf7l1, Tgfb2, Tlr4, Tpx2]
GO:0036293	response to decreased oxygen levels	GO_BiologicalProcess-EBI-UniProt-GOA-ACAP-ARAP_25.05.2022_00h00	0.000527952	0.75286	0.000376136	0.218159	[4]	Group281	10.9859	39	[Angptl4, Aqp1, Bcl2, Bnip3, Brip1, Casp3, Ccna2, Cd34, Cited2, Clca3a1, Cxcr4, E2f1, Egln1, Epas1, Epha4, Flt1, Foxo3, Hif1a, Itga2, Loxl2, Mmp14, Myc, Ndrg1, Nf1, Nox4, Pdgfa, Pdlim1, Pgf, Plat, Pygm, Rgcc, Rora, Slc1a1, Slc29a1, Stox1, Tacc3, Tgfb2, Vcam1, Zfp36l1]
GO:0045637	regulation of myeloid cell differentiation	GO_BiologicalProcess-EBI-UniProt-GOA-ACAP-ARAP_25.05.2022_00h00	0.000548649	0.781825	3.21655e-09	2.25159e-06	[4, 5, 6, 7, 8, 9]	Group815	12.2881	29	[Cdk6, Fbn1, Foxo3, Foxp1, Gata2, H4c1, H4c6, Hif1a, Hmgb3, Inpp4b, Itgb3, Klf10, Klf13, Leo1, Meis1, Mturn, Myc, Nf1, Nfkbia, Notch2, Prdm16, Rara, Rarg, Rassf2, Rbp1, Stat5a, Zbtb16, Zfp36, Zfp36l1]
GO:0038065	collagen-activated signaling pathway	GO_BiologicalProcess-EBI-UniProt-GOA-ACAP-ARAP_25.05.2022_00h00	0.000557219	0.793481	0.000557219	0.315386	[4, 5, 6]	Group098	33.3333	6	[Col1a1, Col4a1, Col4a2, Col4a3, Itga2, Syk]
GO:0000212	meiotic spindle organization	GO_BiologicalProcess-EBI-UniProt-GOA-ACAP-ARAP_25.05.2022_00h00	0.000557219	0.793481	0.000853698	0.471241	[3, 4, 5, 8]	Group478	33.3333	6	[Aspm, Aurka, Ccnb2, Cenpe, Espl1, Ndc80]
GO:0044773	mitotic DNA damage checkpoint signaling	GO_BiologicalProcess-EBI-UniProt-GOA-ACAP-ARAP_25.05.2022_00h00	0.000566315	0.805866	2.3471e-32	1.80492e-29	[6, 7, 8, 9, 10, 11]	Group842	16.8675	14	[Blm, Brca1, Ccnd1, Cdk1, Chek1, Clspn, Dtl, Eme1, Fancd2, Foxo4, Pbk, Pidd1, Syf2, Ticrr]
GO:0007292	female gamete generation	GO_BiologicalProcess-EBI-UniProt-GOA-ACAP-ARAP_25.05.2022_00h00	0.000566857	0.80607	0.000853698	0.471241	[4, 5]	Group478	13.0435	24	[Adamts1, Aspm, Aurka, Bcl2, Brca2, Ccnb1, Ccnb2, Cenpe, Cyp51, Etv6, Foxo3, Hrob, Igf1, Inhbb, Mastl, Myc, Ncaph, Ndc80, Plat, Rgs2, Sgo2a, Top2a, Trip13, Ttk]
GO:0032102	negative regulation of response to external stimulus	GO_BiologicalProcess-EBI-UniProt-GOA-ACAP-ARAP_25.05.2022_00h00	0.000596987	0.848318	1.7398e-08	1.20568e-05	[3, 4, 5]	Group636	10.6538	44	[Adora2a, Apoe, Cd109, Cd200, Cd276, Cd34, Cd44, Ctla2a, Dbn1, Dcst1, Dhx58, Epha4, Gata3, Htra1, Ifi204, Ifi206, Igf1, Igf2, Irak3, Macir, Mmp28, Nlrc3, Pbk, Pdgfa, Pdgfra, Plat, Plaur, Ptger4, Rora, Sema3a, Sema3d, Sema3f, Sema6d, Serpine1, Serpinf1, Slc12a2, Slit3, St6gal1, Syt11, Tafa3, Tfpi, Thbs1, Tspan6, Zfp36]
GO:0060760	positive regulation of response to cytokine stimulus	GO_BiologicalProcess-EBI-UniProt-GOA-ACAP-ARAP_25.05.2022_00h00	0.000597907	0.849028	0.00138863	0.738753	[3, 4, 5, 6]	Group631	18.4615	12	[Casp4, Crebrf, Cxcr4, Hif1a, Il1r1, Il7, Irf7, Rnf185, Sting1, Tlr4, Trim56, Zbp1]
GO:0072012	glomerulus vasculature development	GO_BiologicalProcess-EBI-UniProt-GOA-ACAP-ARAP_25.05.2022_00h00	0.0006044	0.857643	0.000217973	0.128604	[4, 5, 6, 7, 8, 9, 10]	Group346	25	8	[Aqp1, Cd34, Itgb3, Notch2, Pdgfa, Pdgfd, Pdgfra, Wt1]
GO:0071347	cellular response to interleukin-1	GO_BiologicalProcess-EBI-UniProt-GOA-ACAP-ARAP_25.05.2022_00h00	0.000611075	0.866504	0.000212095	0.12556	[6]	Group264	15.534	16	[Adamts12, Akap12, Ankrd1, Dab2ip, Fn1, Hif1a, Il1r1, Il1rl2, Inhbb, Irak3, Myc, Rora, Serpine1, Sirpa, Vrk2, Zbp1]
GO:0042116	macrophage activation	GO_BiologicalProcess-EBI-UniProt-GOA-ACAP-ARAP_25.05.2022_00h00	0.000611075	0.866504	0.000306444	0.17927	[4, 5]	Group494	15.534	16	[Adgrf5, Cd1d1, Cd200, Clu, Foxp1, Ifngr2, Il4ra, Lbp, Rora, Sphk1, Syk, Syt11, Tafa3, Thbs1, Tlr4, Ulbp1]
GO:0045137	development of primary sexual characteristics	GO_BiologicalProcess-EBI-UniProt-GOA-ACAP-ARAP_25.05.2022_00h00	0.000619047	0.87719	0.00463241	1	[3, 4, 5]	Group673	11.4094	34	[Adamts1, Ahr, Arid5b, Aspm, Bcl2, Bcl2l11, Brca2, Brip1, Casp3, Ccnd1, Cited2, Eif2s2, Fanca, Flna, Foxo3, Gata3, Icam1, Inhbb, Kit, Lhfpl2, Mamld1, Mmp14, Myc, Pdgfa, Pdgfra, Ptger4, Rara, Sema3a, Serpine1, Slit3, Spata2, Stat5a, Tgfb2, Wt1]
GO:0080135	regulation of cellular response to stress	GO_BiologicalProcess-EBI-UniProt-GOA-ACAP-ARAP_25.05.2022_00h00	0.000622341	0.881234	1.45933e-20	1.0945e-17	[3, 4, 5]	Group489	9.39597	70	[Ankle1, Ankrd1, Aqp11, Atad5, Bard1, Bcl7a, Blm, Brca1, Brca2, Ccdc117, Cd34, Cd44, Chek1, Clu, Cracr2b, Crebrf, Dab2ip, Ddias, Dhfr, Eif2ak2, Epha4, Fam168a, Fignl1, Flna, Foxm1, Foxo1, Foxo3, Foxp1, Hif1a, Hspb1, Igf1r, Lmnb1, Map3k1, Map3k5, Mgmt, Mid1, Morf4l2, Mturn, Myc, Nacc2, Naip6, Nppa, Nsd2, Parp3, Parpbp, Pawr, Pbk, Pcna, Polq, Rad51, Rad51ap1, Ralbp1, Rassf2, Rbbp8, Rmi2, Rnf185, Se…
GO:0009889	regulation of biosynthetic process	GO_BiologicalProcess-EBI-UniProt-GOA-ACAP-ARAP_25.05.2022_00h00	0.000628264	0.888993	1.80045e-22	1.36114e-19	[3, 4]	Group840	7.39036	305	[A430033K04Rik, A630001G21Rik, Aamdc, Abcg1, Ablim3, Acer2, Adgrf5, Adora2a, Aebp1, Aff1, Agap2, Ahi1, Ahr, Aim2, Akap12, Akap6, Aldh2, Ankrd1, Ankrd42, Anxa1, Apln, Apoe, Arap1, Arid3b, Arid5a, Arid5b, Armcx3, Ass1, Atg13, Atoh8, Atp8b1, Aurkb, Avil, Bace2, Bcl2, Bcl6b, Bcl7a, Bicra, Bin1, Birc5, Blm, Bmp6, Bmpr2, Brca1, Brca2, Brip1, Calcoco1, Casz1, Cbx7, Ccna2, Ccnd1, Ccne1, Cd200, Cd34, Cdca…
GO:0031667	response to nutrient levels	GO_BiologicalProcess-EBI-UniProt-GOA-ACAP-ARAP_25.05.2022_00h00	0.000629834	0.890586	0.000491369	0.281063	[4]	Group531	9.94575	55	[Acacb, Angptl4, Apoe, Arsb, Ass1, Bcl2, Bmpr2, Bnip3, Brip1, Ccnd1, Chka, Col1a1, Cyp26b1, Eif2ak2, Eif2ak4, Fam107a, Foxo1, Foxo3, Foxo4, Gabarapl1, Gatm, Gstt1, Ifi204, Ifi206, Igf1r, Inhbb, Itga2, Kcnb1, Klf10, Map1b, Map1lc3a, Map3k5, Max, Nuak1, Pdk2, Pdk4, Pim1, Postn, Prkd1, Rara, Rasal2, Rbp1, Ripor1, Rnf167, Rxra, Sesn1, Slc38a2, Slc38a3, Slc7a5, Suox, Tbl1xr1, Tyms, Upp1, Vcam1, Zfp36]
GO:2000146	negative regulation of cell motility	GO_BiologicalProcess-EBI-UniProt-GOA-ACAP-ARAP_25.05.2022_00h00	0.000647754	0.915277	3.95736e-08	2.7187e-05	[3, 4, 5]	Group671	11.1801	36	[Adamts9, Apoe, Bcl2, Cd200, Cited2, Cldn5, Col3a1, Dab2ip, Dll4, Dnaja4, Dpysl3, Emilin1, Epha4, Foxo3, Gata3, Hdac5, Igfbp3, Igfbp5, Ldlrad4, Macir, Mcc, Mmp28, Nexmif, Nf1, Ptger4, Reck, Rgcc, Rras, Scai, Sema3a, Sema6d, Serpine1, Serpinf1, Srgap1, Srgap3, Thbs1]
GO:0048483	autonomic nervous system development	GO_BiologicalProcess-EBI-UniProt-GOA-ACAP-ARAP_25.05.2022_00h00	0.000677848	0.957121	5.80669e-16	4.30856e-13	[4, 5, 6]	Group845	19.2982	11	[Ednrb, Fn1, Gata3, Hlx, Nav2, Nf1, Nrp2, Ntf3, Sema3a, Sema3f, Vcam1]
GO:0046483	heterocycle metabolic process	GO_BiologicalProcess-EBI-UniProt-GOA-ACAP-ARAP_25.05.2022_00h00	0.00070574	0.995799	1.19955e-08	8.32485e-06	[3]	Group808	7.16461	400	[A430033K04Rik, A630001G21Rik, Aamdc, Ablim3, Acacb, Acadsb, Acot11, Acot7, Acss1, Adora2a, Aebp1, Aff1, Agap2, Ahi1, Ahr, Aim2, Aldh18a1, Aldh1l1, Aldh1l2, Aldh2, Ampd2, Ankle1, Ankrd1, Ankrd42, Apln, Apoe, Arap1, Arid3b, Arid5a, Arid5b, Armcx3, Atad5, Atg13, Atoh8, Atp8b1, Atpif1, Aurkb, Bard1, Bcl6b, Bcl7a, Bicra, Bin1, Birc5, Blm, Bmp6, Bmpr2, Brca1, Brca2, Brip1, Calcoco1, Casp3, Casz1, Cbx7…
GO:0000041	transition metal ion transport	GO_BiologicalProcess-EBI-UniProt-GOA-ACAP-ARAP_25.05.2022_00h00	0.562977	1	0.562977	1	[7]	Group000	4.23729	5	[Fkbp4, Fth1, Myo1b, Slc1a1, Slc39a6]
GO:0030318	melanocyte differentiation	GO_BiologicalProcess-EBI-UniProt-GOA-ACAP-ARAP_25.05.2022_00h00	0.00165396	1	0.00165396	0.871636	[4, 5]	Group001	24.1379	7	[Adamts9, Bcl2, Ednrb, Gli3, Kit, Myo5a, Rab27a]
GO:0060033	anatomical structure regression	GO_BiologicalProcess-EBI-UniProt-GOA-ACAP-ARAP_25.05.2022_00h00	0.110901	1	0.110901	1	[2, 3, 4]	Group002	15.7895	3	[Flt1, Lrp5, Smad9]
GO:0060039	pericardium development	GO_BiologicalProcess-EBI-UniProt-GOA-ACAP-ARAP_25.05.2022_00h00	0.103096	1	0.103096	1	[5, 6, 7]	Group003	13.7931	4	[Dll4, Rxra, Vcam1, Wt1]
GO:0060074	synapse maturation	GO_BiologicalProcess-EBI-UniProt-GOA-ACAP-ARAP_25.05.2022_00h00	0.458105	1	0.458105	1	[3, 5, 6]	Group004	9.09091	3	[Dab2ip, Palm, Sez6l2]
GO:0060216	definitive hemopoiesis	GO_BiologicalProcess-EBI-UniProt-GOA-ACAP-ARAP_25.05.2022_00h00	0.201524	1	0.201524	1	[5, 6, 7, 8]	Group005	12	3	[Gata2, Meis1, Mfap5]
GO:0030374	nuclear receptor coactivator activity	GO_BiologicalProcess-EBI-UniProt-GOA-ACAP-ARAP_25.05.2022_00h00	1	1	1	1	[8, 9, 10, 11, 12, 13, 14]	Group006	5.45455	3	[Calcoco1, Pprc1, Trerf1]
GO:0060539	diaphragm development	GO_BiologicalProcess-EBI-UniProt-GOA-ACAP-ARAP_25.05.2022_00h00	0.0346713	1	0.0346713	1	[5, 6]	Group007	25	3	[Ass1, Disp1, Wt1]
GO:0060571	morphogenesis of an epithelial fold	GO_BiologicalProcess-EBI-UniProt-GOA-ACAP-ARAP_25.05.2022_00h00	0.439731	1	0.439731	1	[5, 6]	Group008	9.67742	3	[Cecr2, Fgfr2, Hif1a]
GO:0060712	spongiotrophoblast layer development	GO_BiologicalProcess-EBI-UniProt-GOA-ACAP-ARAP_25.05.2022_00h00	0.0851988	1	0.0851988	1	[4, 5, 6, 7, 8, 9]	Group009	17.6471	3	[Fbxw8, Igf2, Zfp36l1]
GO:0060856	establishment of blood-brain barrier	GO_BiologicalProcess-EBI-UniProt-GOA-ACAP-ARAP_25.05.2022_00h00	0.0430366	1	0.0430366	1	[4, 5, 6, 7]	Group010	23.0769	3	[Abcb1b, Mxra8, Reck]
GO:0061951	establishment of protein localization to plasma membrane	GO_BiologicalProcess-EBI-UniProt-GOA-ACAP-ARAP_25.05.2022_00h00	0.800618	1	0.800618	1	[5, 6, 7]	Group011	4.34783	3	[Arl6, Cnst, Nsg1]
GO:0070206	protein trimerization	GO_BiologicalProcess-EBI-UniProt-GOA-ACAP-ARAP_25.05.2022_00h00	0.124733	1	0.124733	1	[7]	Group012	15	3	[Col1a2, Pxdn, Slc1a5]
GO:0070269	pyroptosis	GO_BiologicalProcess-EBI-UniProt-GOA-ACAP-ARAP_25.05.2022_00h00	0.312802	1	0.312802	1	[4]	Group013	10	4	[Aim2, Casp4, Naip6, Zbp1]
GO:0070328	triglyceride homeostasis	GO_BiologicalProcess-EBI-UniProt-GOA-ACAP-ARAP_25.05.2022_00h00	0.733536	1	0.733536	1	[7]	Group014	7.69231	3	[Angptl4, Apoe, Rora]
GO:0071071	regulation of phospholipid biosynthetic process	GO_BiologicalProcess-EBI-UniProt-GOA-ACAP-ARAP_25.05.2022_00h00	0.124733	1	0.124733	1	[5, 6, 7, 8]	Group016	15	3	[Adgrf5, Lpin1, Pdgfa]
GO:0071425	hematopoietic stem cell proliferation	GO_BiologicalProcess-EBI-UniProt-GOA-ACAP-ARAP_25.05.2022_00h00	0.0774995	1	0.0774995	1	[4, 5, 6, 7, 8]	Group017	13.5135	5	[Brca2, Cd34, Eif2ak2, Etv6, Pim1]
GO:0071709	membrane assembly	GO_BiologicalProcess-EBI-UniProt-GOA-ACAP-ARAP_25.05.2022_00h00	1	1	1	1	[5]	Group018	5.26316	3	[Nlgn2, Rftn1, Syt11]
GO:0003382	epithelial cell morphogenesis	GO_BiologicalProcess-EBI-UniProt-GOA-ACAP-ARAP_25.05.2022_00h00	0.256483	1	0.256483	1	[5, 6, 7]	Group019	9.61539	5	[Col15a1, Col18a1, Epb41l5, Hrh2, Map3k1]
GO:0072102	glomerulus morphogenesis	GO_BiologicalProcess-EBI-UniProt-GOA-ACAP-ARAP_25.05.2022_00h00	0.0272384	1	0.0272384	1	[3, 4, 5, 7, 8, 9, 10]	Group020	27.2727	3	[Ahr, Notch2, Pdgfra]
GO:0030858	positive regulation of epithelial cell differentiation	GO_BiologicalProcess-EBI-UniProt-GOA-ACAP-ARAP_25.05.2022_00h00	0.605812	1	0.605812	1	[4, 5, 6, 7]	Group021	7.57576	5	[Ahi1, Atoh8, Bmp6, Etv4, Serpine1]
GO:0072538	T-helper 17 type immune response	GO_BiologicalProcess-EBI-UniProt-GOA-ACAP-ARAP_25.05.2022_00h00	0.762723	1	0.762723	1	[5]	Group022	6.52174	3	[Arid5a, Irf4, Rora]
GO:0090136	epithelial cell-cell adhesion	GO_BiologicalProcess-EBI-UniProt-GOA-ACAP-ARAP_25.05.2022_00h00	0.110901	1	0.110901	1	[4]	Group023	15.7895	3	[Itgb5, Kit, Plekha7]
GO:0097067	cellular response to thyroid hormone stimulus	GO_BiologicalProcess-EBI-UniProt-GOA-ACAP-ARAP_25.05.2022_00h00	0.124733	1	0.124733	1	[5, 6]	Group024	15	3	[Inhbb, Kit, Klf9]
GO:0097152	mesenchymal cell apoptotic process	GO_BiologicalProcess-EBI-UniProt-GOA-ACAP-ARAP_25.05.2022_00h00	0.0851988	1	0.0851988	1	[5]	Group025	17.6471	3	[Etv6, Hif1a, Wt1]
GO:0030952	establishment or maintenance of cytoskeleton polarity	GO_BiologicalProcess-EBI-UniProt-GOA-ACAP-ARAP_25.05.2022_00h00	0.0106358	1	0.0106358	1	[3, 6]	Group026	37.5	3	[Aqp1, Kif2c, Pdlim1]
GO:0001960	negative regulation of cytokine-mediated signaling pathway	GO_BiologicalProcess-EBI-UniProt-GOA-ACAP-ARAP_25.05.2022_00h00	0.807588	1	0.807588	1	[4, 5, 6, 7, 8]	Group027	6.75676	5	[Dcst1, Irak3, Naip6, Slit3, Traip]
GO:0098814	spontaneous synaptic transmission	GO_BiologicalProcess-EBI-UniProt-GOA-ACAP-ARAP_25.05.2022_00h00	0.022664	1	0.022664	1	[7, 8]	Group028	22.2222	4	[Doc2b, Nsg1, Ppp1r9a, Slc12a2]
GO:0004706	JUN kinase kinase kinase activity	GO_BiologicalProcess-EBI-UniProt-GOA-ACAP-ARAP_25.05.2022_00h00	0.0523085	1	0.0523085	1	[6, 7, 8]	Group029	21.4286	3	[Map3k1, Map3k5, Pbk]
GO:0099563	modification of synaptic structure	GO_BiologicalProcess-EBI-UniProt-GOA-ACAP-ARAP_25.05.2022_00h00	0.468026	1	0.468026	1	[6]	Group030	8.82353	3	[Epha4, Myh10, Synpo]
GO:0004715	non-membrane spanning protein tyrosine kinase activity	GO_BiologicalProcess-EBI-UniProt-GOA-ACAP-ARAP_25.05.2022_00h00	0.124948	1	0.124948	1	[8, 9, 10]	Group031	12.2449	6	[Eif2ak2, Frk, Melk, Srms, Syk, Tec]
GO:0140448	signaling receptor ligand precursor processing	GO_BiologicalProcess-EBI-UniProt-GOA-ACAP-ARAP_25.05.2022_00h00	0.0932351	1	0.0932351	1	[6, 7]	Group032	14.2857	4	[Adam10, Bace2, Cpe, Disp1]
GO:0140658	ATP-dependent chromatin remodeler activity	GO_BiologicalProcess-EBI-UniProt-GOA-ACAP-ARAP_25.05.2022_00h00	0.0704659	1	0.0704659	1	[6, 8]	Group033	13.8889	5	[Cecr2, Hells, Rad54b, Rad54l, Ttf2]
GO:0150104	transport across blood-brain barrier	GO_BiologicalProcess-EBI-UniProt-GOA-ACAP-ARAP_25.05.2022_00h00	0.0445271	1	0.0445271	1	[5, 6]	Group034	18.1818	4	[Abcb1b, Apoe, Fabp5, Slc1a5]
GO:1900424	regulation of defense response to bacterium	GO_BiologicalProcess-EBI-UniProt-GOA-ACAP-ARAP_25.05.2022_00h00	0.169498	1	0.169498	1	[4, 5, 6, 7]	Group035	13.0435	3	[Emilin1, Foxp1, Syt11]
GO:0005035	death receptor activity	GO_BiologicalProcess-EBI-UniProt-GOA-ACAP-ARAP_25.05.2022_00h00	0.0430366	1	0.0430366	1	[4]	Group036	23.0769	3	[Tnfrsf10b, Tnfrsf11a, Tnfrsf23]
GO:1901998	toxin transport	GO_BiologicalProcess-EBI-UniProt-GOA-ACAP-ARAP_25.05.2022_00h00	0.128837	1	0.128837	1	[4]	Group037	12	6	[Abcg1, Adam10, Antxr2, Bnip3, Cd274, Hrh2]
GO:1902275	regulation of chromatin organization	GO_BiologicalProcess-EBI-UniProt-GOA-ACAP-ARAP_25.05.2022_00h00	1	1	1	1	[4, 5, 7]	Group038	6.12245	3	[Mki67, Phf1, Zfp57]
GO:0031146	SCF-dependent proteasomal ubiquitin-dependent protein catabolic process	GO_BiologicalProcess-EBI-UniProt-GOA-ACAP-ARAP_25.05.2022_00h00	1	1	1	1	[7, 8, 9, 10]	Group039	5.76923	3	[Ccnf, Fbxl12, Kif14]
GO:0005200	structural constituent of cytoskeleton	GO_BiologicalProcess-EBI-UniProt-GOA-ACAP-ARAP_25.05.2022_00h00	0.470373	1	0.470373	1	[6]	Group040	8	6	[Lmnb1, Tln2, Tuba4a, Tubb6, Tube1, Vim]
GO:0031295	T cell costimulation	GO_BiologicalProcess-EBI-UniProt-GOA-ACAP-ARAP_25.05.2022_00h00	0.439731	1	0.439731	1	[3, 6, 7, 8, 9]	Group041	9.67742	3	[Cd274, Efnb1, Lgals1]
GO:1904646	cellular response to amyloid-beta	GO_BiologicalProcess-EBI-UniProt-GOA-ACAP-ARAP_25.05.2022_00h00	0.00201583	1	0.00201583	1	[6, 7]	Group042	21.0526	8	[Epha4, Foxo3, Icam1, Igf1, Igf1r, Prnp, Tlr4, Vcam1]
GO:1990776	response to angiotensin	GO_BiologicalProcess-EBI-UniProt-GOA-ACAP-ARAP_25.05.2022_00h00	0.0399591	1	0.0399591	1	[5, 6, 7]	Group043	14.6341	6	[Brip1, Cdc6, Col3a1, Igf1r, Myc, Nr3c2]
GO:1990830	cellular response to leukemia inhibitory factor	GO_BiologicalProcess-EBI-UniProt-GOA-ACAP-ARAP_25.05.2022_00h00	0.146107	1	0.146107	1	[6]	Group044	9.23077	12	[Adam23, Arid5b, Gstt2, Hells, Icam1, Mkrn1, Mybl2, Nrp2, Pcolce, Pmm1, Rarg, Spock2]
GO:2000036	regulation of stem cell population maintenance	GO_BiologicalProcess-EBI-UniProt-GOA-ACAP-ARAP_25.05.2022_00h00	0.811351	1	0.811351	1	[3, 4]	Group045	6.57895	5	[Bcl7a, Bicra, Loxl2, Myc, Tcf7l1]
GO:2000178	negative regulation of neural precursor cell proliferation	GO_BiologicalProcess-EBI-UniProt-GOA-ACAP-ARAP_25.05.2022_00h00	0.13532	1	0.13532	1	[4, 5, 6]	Group046	12.5	4	[Gata2, Kctd11, Lims2, Nf1]
GO:0006040	amino sugar metabolic process	GO_BiologicalProcess-EBI-UniProt-GOA-ACAP-ARAP_25.05.2022_00h00	1	1	1	1	[4]	Group047	6.25	3	[Chst1, Fn3k, St6gal1]
GO:0006266	DNA ligation	GO_BiologicalProcess-EBI-UniProt-GOA-ACAP-ARAP_25.05.2022_00h00	0.006787	1	0.006787	1	[5, 6, 7]	Group048	30.7692	4	[Lig1, Parp3, Rad51, Top2a]
GO:0006349	regulation of gene expression by genomic imprinting	GO_BiologicalProcess-EBI-UniProt-GOA-ACAP-ARAP_25.05.2022_00h00	0.0977057	1	0.0977057	1	[6, 7, 8]	Group049	16.6667	3	[Brca1, Kcnq1, Zfp57]
GO:0006493	protein O-linked glycosylation	GO_BiologicalProcess-EBI-UniProt-GOA-ACAP-ARAP_25.05.2022_00h00	0.798422	1	0.798422	1	[5, 6, 7, 8]	Group050	4.54545	3	[Galnt15, Poglut3, Tmtc1]
GO:0006582	melanin metabolic process	GO_BiologicalProcess-EBI-UniProt-GOA-ACAP-ARAP_25.05.2022_00h00	0.234807	1	0.234807	1	[3, 5]	Group051	11.1111	3	[Bcl2, Myo5a, Rapgef2]
GO:0006611	protein export from nucleus	GO_BiologicalProcess-EBI-UniProt-GOA-ACAP-ARAP_25.05.2022_00h00	0.627642	1	0.627642	1	[5, 6, 7, 8]	Group052	4.16667	3	[Ankle1, Bard1, Ranbp17]
GO:0006903	vesicle targeting	GO_BiologicalProcess-EBI-UniProt-GOA-ACAP-ARAP_25.05.2022_00h00	1	1	1	1	[2, 5]	Group053	4.91803	3	[Ahi1, Dipk2a, Preb]
GO:0006997	nucleus organization	GO_BiologicalProcess-EBI-UniProt-GOA-ACAP-ARAP_25.05.2022_00h00	0.387816	1	0.387816	1	[5]	Group054	4.10959	6	[Bin1, Chek1, Golm1, Lmnb1, Nectin2, Phf1]
GO:0007029	endoplasmic reticulum organization	GO_BiologicalProcess-EBI-UniProt-GOA-ACAP-ARAP_25.05.2022_00h00	0.675051	1	0.675051	1	[5]	Group055	7.07071	7	[Bnip1, Myo5a, Reep1, Reep2, Retreg1, Tmcc3, Tor1aip2]
GO:0007032	endosome organization	GO_BiologicalProcess-EBI-UniProt-GOA-ACAP-ARAP_25.05.2022_00h00	0.79897	1	0.79897	1	[5, 6]	Group056	4.47761	3	[Aqp11, Rab27a, Tmcc3]
GO:0031581	hemidesmosome assembly	GO_BiologicalProcess-EBI-UniProt-GOA-ACAP-ARAP_25.05.2022_00h00	0.00417409	1	0.00417409	1	[7]	Group057	50	3	[Itgb4, Lama3, Lamc1]
GO:0001569	branching involved in blood vessel morphogenesis	GO_BiologicalProcess-EBI-UniProt-GOA-ACAP-ARAP_25.05.2022_00h00	0.214995	1	0.214995	1	[4, 5, 6, 7, 8, 9, 10]	Group058	10.6383	5	[Ahr, Col4a1, Cxcr4, Dll4, Flt1]
GO:0007140	male meiotic nuclear division	GO_BiologicalProcess-EBI-UniProt-GOA-ACAP-ARAP_25.05.2022_00h00	0.292362	1	0.292362	1	[3, 4, 5, 6, 8]	Group059	9.375	6	[Brca2, Cyp26b1, Fanca, Fignl1, Sgo2a, Trip13]
GO:0007512	adult heart development	GO_BiologicalProcess-EBI-UniProt-GOA-ACAP-ARAP_25.05.2022_00h00	0.110901	1	0.110901	1	[5, 6, 7]	Group060	15.7895	3	[Aplnr, Myh10, Myh7]
GO:0007528	neuromuscular junction development	GO_BiologicalProcess-EBI-UniProt-GOA-ACAP-ARAP_25.05.2022_00h00	0.123669	1	0.123669	1	[6]	Group061	10.7692	7	[Col4a1, F2r, Fgfr2, Lamc1, Lrp5, Sorbs2, Tnc]
GO:0008381	mechanosensitive ion channel activity	GO_BiologicalProcess-EBI-UniProt-GOA-ACAP-ARAP_25.05.2022_00h00	0.0851988	1	0.0851988	1	[6, 7, 8, 9]	Group062	17.6471	3	[Piezo2, Tmc3, Tmem150c]
GO:0032025	response to cobalt ion	GO_BiologicalProcess-EBI-UniProt-GOA-ACAP-ARAP_25.05.2022_00h00	0.020754	1	0.020754	1	[5]	Group063	30	3	[Bnip3, Casp3, Serpinf1]
GO:0009620	response to fungus	GO_BiologicalProcess-EBI-UniProt-GOA-ACAP-ARAP_25.05.2022_00h00	0.818769	1	0.818769	1	[3, 5]	Group064	4.87805	4	[Cotl1, Pik3cd, Syk, Zbp1]
GO:0000083	regulation of transcription involved in G1/S transition of mitotic cell cycle	GO_BiologicalProcess-EBI-UniProt-GOA-ACAP-ARAP_25.05.2022_00h00	0.00816219	1	0.00816219	1	[4, 5, 6, 7, 8, 9, 10, 11]	Group065	23.8095	5	[Brip1, E2f1, E2f2, E2f7, Tfdp1]
GO:0032042	mitochondrial DNA metabolic process	GO_BiologicalProcess-EBI-UniProt-GOA-ACAP-ARAP_25.05.2022_00h00	0.0932351	1	0.0932351	1	[5, 6, 7]	Group066	14.2857	4	[Dna2, Primpol, Stox1, Tk2]
GO:0001754	eye photoreceptor cell differentiation	GO_BiologicalProcess-EBI-UniProt-GOA-ACAP-ARAP_25.05.2022_00h00	1	1	1	1	[6, 7, 8, 9, 10]	Group067	4.91803	3	[Ahi1, Casz1, Prdm1]
GO:0032060	bleb assembly	GO_BiologicalProcess-EBI-UniProt-GOA-ACAP-ARAP_25.05.2022_00h00	0.00903955	1	0.00903955	1	[7]	Group068	28.5714	4	[Anln, Emp1, Emp3, Mylk]
GO:0010216	maintenance of DNA methylation	GO_BiologicalProcess-EBI-UniProt-GOA-ACAP-ARAP_25.05.2022_00h00	0.0106358	1	0.0106358	1	[5, 6, 7]	Group069	37.5	3	[Hells, Uhrf1, Zfp57]
GO:0010669	epithelial structure maintenance	GO_BiologicalProcess-EBI-UniProt-GOA-ACAP-ARAP_25.05.2022_00h00	0.423788	1	0.423788	1	[4, 6]	Group070	10.3448	3	[Ldb2, Pbld2, Tlr4]
GO:0014889	muscle atrophy	GO_BiologicalProcess-EBI-UniProt-GOA-ACAP-ARAP_25.05.2022_00h00	0.0523085	1	0.0523085	1	[3, 5]	Group071	21.4286	3	[Fbxo32, Foxo3, Gatm]
GO:0032288	myelin assembly	GO_BiologicalProcess-EBI-UniProt-GOA-ACAP-ARAP_25.05.2022_00h00	0.251796	1	0.251796	1	[4, 5, 6, 8, 9]	Group072	10.7143	3	[Itgb4, Prx, Tppp]
GO:0015695	organic cation transport	GO_BiologicalProcess-EBI-UniProt-GOA-ACAP-ARAP_25.05.2022_00h00	0.536032	1	0.536032	1	[5, 6]	Group073	8.51064	4	[Adora2a, Ralbp1, Slc38a2, Slc44a5]
GO:0016339	calcium-dependent cell-cell adhesion via plasma membrane cell adhesion molecules	GO_BiologicalProcess-EBI-UniProt-GOA-ACAP-ARAP_25.05.2022_00h00	0.146871	1	0.146871	1	[5]	Group074	12.1212	4	[Cdh23, Dchs1, Pcdhb16, Selp]
GO:0016504	peptidase activator activity	GO_BiologicalProcess-EBI-UniProt-GOA-ACAP-ARAP_25.05.2022_00h00	0.362035	1	0.362035	1	[6, 7, 8, 9]	Group075	8.88889	4	[Fn1, Pcolce, Tnfrsf10b, Vsir]
GO:0016540	protein autoprocessing	GO_BiologicalProcess-EBI-UniProt-GOA-ACAP-ARAP_25.05.2022_00h00	0.288981	1	0.288981	1	[6, 7]	Group076	10.8108	4	[Casp4, Fam111a, Pidd1, Pisd]
GO:0017085	response to insecticide	GO_BiologicalProcess-EBI-UniProt-GOA-ACAP-ARAP_25.05.2022_00h00	0.00493958	1	0.00493958	1	[4]	Group077	33.3333	4	[Inhbb, Map1b, Scn1b, Sult1a1]
GO:0018107	peptidyl-threonine phosphorylation	GO_BiologicalProcess-EBI-UniProt-GOA-ACAP-ARAP_25.05.2022_00h00	0.13094	1	0.13094	1	[6, 7, 8]	Group078	9.67742	12	[Bcl2, Cdc42bpa, Cdk1, Chek1, Cit, Haspin, Hipk1, Pbk, Prkd1, Sphk1, Stox1, Ttk]
GO:0018149	peptide cross-linking	GO_BiologicalProcess-EBI-UniProt-GOA-ACAP-ARAP_25.05.2022_00h00	0.0442604	1	0.0442604	1	[5, 6]	Group079	14.2857	6	[Anxa1, Bgn, Col3a1, Fn1, Spock2, Thbs1]
GO:0032355	response to estradiol	GO_BiologicalProcess-EBI-UniProt-GOA-ACAP-ARAP_25.05.2022_00h00	0.0612222	1	0.0612222	1	[4, 5]	Group080	10	15	[Anxa1, Ass1, Casp3, Ccna2, Ccnd1, Col1a1, Ezh2, Igf1r, Itga2, Map1b, Myc, Pcna, Pdgfa, Rara, Socs2]
GO:0019098	reproductive behavior	GO_BiologicalProcess-EBI-UniProt-GOA-ACAP-ARAP_25.05.2022_00h00	1	1	1	1	[3, 4]	Group081	5.7971	4	[Crebrf, Ednrb, Hdac5, P2ry2]
GO:0032486	Rap protein signal transduction	GO_BiologicalProcess-EBI-UniProt-GOA-ACAP-ARAP_25.05.2022_00h00	0.0523085	1	0.0523085	1	[6, 7, 8]	Group082	21.4286	3	[Kif14, Rapgef2, Timp2]
GO:0032570	response to progesterone	GO_BiologicalProcess-EBI-UniProt-GOA-ACAP-ARAP_25.05.2022_00h00	0.189917	1	0.189917	1	[5, 6]	Group083	11.6279	5	[Adh1, Igf1r, Tgfb2, Trerf1, Tyms]
GO:0032594	protein transport within lipid bilayer	GO_BiologicalProcess-EBI-UniProt-GOA-ACAP-ARAP_25.05.2022_00h00	0.0272384	1	0.0272384	1	[5, 6, 7, 8]	Group084	27.2727	3	[Arl6, Reep2, Rftn1]
GO:0032784	regulation of DNA-templated transcription, elongation	GO_BiologicalProcess-EBI-UniProt-GOA-ACAP-ARAP_25.05.2022_00h00	0.660534	1	0.660534	1	[6, 7, 8, 9, 10, 11]	Group085	4.5977	4	[Cbx7, Ezh2, Leo1, Thoc1]
GO:0032793	positive regulation of CREB transcription factor activity	GO_BiologicalProcess-EBI-UniProt-GOA-ACAP-ARAP_25.05.2022_00h00	0.0977057	1	0.0977057	1	[5, 8, 9, 10, 11, 12, 13, 14, 15]	Group086	16.6667	3	[Cd200, Lrp8, Prkd1]
GO:0032873	negative regulation of stress-activated MAPK cascade	GO_BiologicalProcess-EBI-UniProt-GOA-ACAP-ARAP_25.05.2022_00h00	0.2304	1	0.2304	1	[6, 7, 8, 9]	Group087	10.2041	5	[Foxm1, Foxo1, Nppa, Pbk, Sirpa]
GO:0032922	circadian regulation of gene expression	GO_BiologicalProcess-EBI-UniProt-GOA-ACAP-ARAP_25.05.2022_00h00	0.461149	1	0.461149	1	[2, 3, 5, 6]	Group088	8.21918	6	[Ahr, Ciart, Nudt12, Per2, Relb, Rora]
GO:0019211	phosphatase activator activity	GO_BiologicalProcess-EBI-UniProt-GOA-ACAP-ARAP_25.05.2022_00h00	0.185328	1	0.185328	1	[6]	Group089	12.5	3	[Bmpr2, Calm2, Igfbp3]
GO:0034067	protein localization to Golgi apparatus	GO_BiologicalProcess-EBI-UniProt-GOA-ACAP-ARAP_25.05.2022_00h00	0.431417	1	0.431417	1	[6]	Group090	10	3	[Rab6b, Ripor1, Zdhhc15]
GO:0021591	ventricular system development	GO_BiologicalProcess-EBI-UniProt-GOA-ACAP-ARAP_25.05.2022_00h00	0.0224702	1	0.0224702	1	[4, 5, 6, 7, 8]	Group091	16.6667	6	[Aqp1, Celsr2, Cenpf, Myh10, Rapgef2, Sema6d]
GO:0034341	response to interferon-gamma	GO_BiologicalProcess-EBI-UniProt-GOA-ACAP-ARAP_25.05.2022_00h00	0.737427	1	0.737427	1	[4, 5, 6, 7]	Group092	5.26316	8	[Ass1, Capg, Myc, Nub1, Sirpa, Tlr4, Vim, Zyx]
GO:0034349	glial cell apoptotic process	GO_BiologicalProcess-EBI-UniProt-GOA-ACAP-ARAP_25.05.2022_00h00	0.139146	1	0.139146	1	[5]	Group093	14.2857	3	[Akap12, Casp3, Igf1]
GO:0035136	forelimb morphogenesis	GO_BiologicalProcess-EBI-UniProt-GOA-ACAP-ARAP_25.05.2022_00h00	1	1	1	1	[5, 6, 7]	Group094	6.25	3	[Ift122, Reck, Zbtb16]
GO:0035329	hippo signaling	GO_BiologicalProcess-EBI-UniProt-GOA-ACAP-ARAP_25.05.2022_00h00	0.740711	1	0.740711	1	[4, 5, 6]	Group095	7.31707	3	[Cit, Dchs1, Mob3b]
GO:0036093	germ cell proliferation	GO_BiologicalProcess-EBI-UniProt-GOA-ACAP-ARAP_25.05.2022_00h00	0.0624535	1	0.0624535	1	[3, 4, 5]	Group096	20	3	[Eif2s2, Fanca, Uchl1]
GO:0036315	cellular response to sterol	GO_BiologicalProcess-EBI-UniProt-GOA-ACAP-ARAP_25.05.2022_00h00	0.0838477	1	0.0838477	1	[5, 6]	Group097	14.8148	4	[Gramd1b, Inhbb, Lrp8, Rora]
GO:0042117	monocyte activation	GO_BiologicalProcess-EBI-UniProt-GOA-ACAP-ARAP_25.05.2022_00h00	0.020754	1	0.020754	1	[4, 5]	Group099	30	3	[Adam10, Fn1, Foxp1]
GO:0042178	xenobiotic catabolic process	GO_BiologicalProcess-EBI-UniProt-GOA-ACAP-ARAP_25.05.2022_00h00	0.458105	1	0.458105	1	[4, 6]	Group100	9.09091	3	[Cyp2d22, Gstm1, Pon3]
GO:0042403	thyroid hormone metabolic process	GO_BiologicalProcess-EBI-UniProt-GOA-ACAP-ARAP_25.05.2022_00h00	0.49997	1	0.49997	1	[3, 4, 5]	Group101	8.10811	3	[Cpq, Gata3, Sult1a1]
GO:0042743	hydrogen peroxide metabolic process	GO_BiologicalProcess-EBI-UniProt-GOA-ACAP-ARAP_25.05.2022_00h00	1	1	1	1	[4]	Group102	5.08475	3	[Nox4, Ptger4, Pxdn]
GO:0043171	peptide catabolic process	GO_BiologicalProcess-EBI-UniProt-GOA-ACAP-ARAP_25.05.2022_00h00	0.234807	1	0.234807	1	[4, 5, 6]	Group103	11.1111	3	[Cpe, Cpq, Ggt5]
GO:0043243	positive regulation of protein-containing complex disassembly	GO_BiologicalProcess-EBI-UniProt-GOA-ACAP-ARAP_25.05.2022_00h00	0.47835	1	0.47835	1	[4, 5, 6, 7]	Group104	8.57143	3	[Bnip3, Igf1r, Nes]
GO:0043278	response to morphine	GO_BiologicalProcess-EBI-UniProt-GOA-ACAP-ARAP_25.05.2022_00h00	0.468026	1	0.468026	1	[6, 7]	Group105	8.82353	3	[Cxcr4, Map1lc3a, Slc1a1]
GO:0043586	tongue development	GO_BiologicalProcess-EBI-UniProt-GOA-ACAP-ARAP_25.05.2022_00h00	0.0275232	1	0.0275232	1	[5]	Group106	17.8571	5	[Cyp26b1, Gli3, Kit, Prdm16, Wdpcp]
GO:0043589	skin morphogenesis	GO_BiologicalProcess-EBI-UniProt-GOA-ACAP-ARAP_25.05.2022_00h00	0.00115564	1	0.00115564	0.620581	[4, 5]	Group107	35.7143	5	[Col1a1, Col1a2, Itga2, Itga6, Itgb4]
GO:0023035	CD40 signaling pathway	GO_BiologicalProcess-EBI-UniProt-GOA-ACAP-ARAP_25.05.2022_00h00	0.0851988	1	0.0851988	1	[4, 5, 6]	Group108	17.6471	3	[Fanca, Fancd2, Itga5]
GO:0045165	cell fate commitment	GO_BiologicalProcess-EBI-UniProt-GOA-ACAP-ARAP_25.05.2022_00h00	0.280421	1	0.280421	1	[3, 4]	Group109	7.6412	23	[Bcl2, Casp3, Casz1, Cyp26b1, Dll4, Epas1, Fgfr2, Gata2, Gata3, Gli3, Il7, Irf4, Kdm6b, Leo1, Notch2, Ntf3, Prdm1, Rara, Sh3pxd2b, Tbx6, Tcf7l1, Tgfb2, Wt1]
GO:0045494	photoreceptor cell maintenance	GO_BiologicalProcess-EBI-UniProt-GOA-ACAP-ARAP_25.05.2022_00h00	0.767616	1	0.767616	1	[2, 5, 7]	Group110	6.38298	3	[Bbs12, Cdh23, Map1a]
GO:0045932	negative regulation of muscle contraction	GO_BiologicalProcess-EBI-UniProt-GOA-ACAP-ARAP_25.05.2022_00h00	0.103096	1	0.103096	1	[3, 4, 5, 6, 7]	Group111	13.7931	4	[Bin1, Dbn1, Ptger4, Rgs2]
GO:0045995	regulation of embryonic development	GO_BiologicalProcess-EBI-UniProt-GOA-ACAP-ARAP_25.05.2022_00h00	0.831461	1	0.831461	1	[4, 5]	Group112	6.38298	6	[Ccsap, Lama3, Lama4, Racgap1, Sgf29, Wdpcp]
GO:0046164	alcohol catabolic process	GO_BiologicalProcess-EBI-UniProt-GOA-ACAP-ARAP_25.05.2022_00h00	0.791042	1	0.791042	1	[4, 5]	Group113	6.55738	4	[Adh1, Aldh2, Apoe, Inpp4b]
GO:0000320	re-entry into mitotic cell cycle	GO_BiologicalProcess-EBI-UniProt-GOA-ACAP-ARAP_25.05.2022_00h00	0.000917948	1	0.000917948	0.504871	[3, 4]	Group114	75	3	[Ccnd1, Ccnf, Myc]
GO:0046839	phospholipid dephosphorylation	GO_BiologicalProcess-EBI-UniProt-GOA-ACAP-ARAP_25.05.2022_00h00	0.351435	1	0.351435	1	[5, 6]	Group115	9.09091	4	[Inpp4b, Mtmr10, Mtmr11, Plpp6]
GO:0048013	ephrin receptor signaling pathway	GO_BiologicalProcess-EBI-UniProt-GOA-ACAP-ARAP_25.05.2022_00h00	0.733536	1	0.733536	1	[6, 7, 8]	Group116	7.69231	3	[Chn1, Efnb1, Epha4]
GO:0048745	smooth muscle tissue development	GO_BiologicalProcess-EBI-UniProt-GOA-ACAP-ARAP_25.05.2022_00h00	0.0515823	1	0.0515823	1	[5]	Group117	15.1515	5	[Ahr, Col3a1, Foxp1, Mylk, Nf1]
GO:0050732	negative regulation of peptidyl-tyrosine phosphorylation	GO_BiologicalProcess-EBI-UniProt-GOA-ACAP-ARAP_25.05.2022_00h00	0.282153	1	0.282153	1	[7, 8, 9, 10]	Group118	9.67742	6	[Gprc5a, Igf1, Ncapg2, Ntf3, Samsn1, Ticrr]
GO:0050872	white fat cell differentiation	GO_BiologicalProcess-EBI-UniProt-GOA-ACAP-ARAP_25.05.2022_00h00	0.014607	1	0.014607	1	[5]	Group120	20.8333	5	[Pdgfra, Per2, Prdm16, Retreg1, Tbl1xr1]
GO:0001945	lymph vessel development	GO_BiologicalProcess-EBI-UniProt-GOA-ACAP-ARAP_25.05.2022_00h00	0.458105	1	0.458105	1	[3, 5, 6, 7]	Group121	9.09091	3	[Bmpr2, Syk, Tmem204]
GO:0050994	regulation of lipid catabolic process	GO_BiologicalProcess-EBI-UniProt-GOA-ACAP-ARAP_25.05.2022_00h00	0.799705	1	0.799705	1	[4, 5, 6]	Group122	4.41176	3	[Acacb, Pde3b, Pnpla2]
GO:0051262	protein tetramerization	GO_BiologicalProcess-EBI-UniProt-GOA-ACAP-ARAP_25.05.2022_00h00	0.686113	1	0.686113	1	[7]	Group123	4.7619	5	[Acacb, Kcnj2, Rrm2, Tk1, Trpm4]
GO:0051445	regulation of meiotic cell cycle	GO_BiologicalProcess-EBI-UniProt-GOA-ACAP-ARAP_25.05.2022_00h00	0.409206	1	0.409206	1	[3, 4, 5]	Group124	8.62069	5	[Aspm, Igf1r, Rad51ap1, Trip13, Ttk]
GO:0051647	nucleus localization	GO_BiologicalProcess-EBI-UniProt-GOA-ACAP-ARAP_25.05.2022_00h00	0.00283897	1	0.00283897	1	[3]	Group125	20	8	[Bin1, Cdc42bpa, Clmn, Lmnb1, Myh10, Slit3, Syne3, Tacc3]
GO:0051764	actin crosslink formation	GO_BiologicalProcess-EBI-UniProt-GOA-ACAP-ARAP_25.05.2022_00h00	0.0523085	1	0.0523085	1	[5, 6, 8]	Group126	21.4286	3	[Dpysl3, Flna, Gas2l3]
GO:0051898	negative regulation of protein kinase B signaling	GO_BiologicalProcess-EBI-UniProt-GOA-ACAP-ARAP_25.05.2022_00h00	0.753355	1	0.753355	1	[5, 6, 7, 8]	Group127	6.81818	3	[Igf1r, Phlda3, Xdh]
GO:0035088	establishment or maintenance of apical/basal cell polarity	GO_BiologicalProcess-EBI-UniProt-GOA-ACAP-ARAP_25.05.2022_00h00	1	1	0.785344	1	[4]	Group128	5.35714	3	[Fscn1, Prickle2, Ptk7]
GO:0061162	establishment of monopolar cell polarity	GO_BiologicalProcess-EBI-UniProt-GOA-ACAP-ARAP_25.05.2022_00h00	0.251796	1	0.785344	1	[4]	Group128	10.7143	3	[Fscn1, Map1b, Ptk7]
GO:0043620	regulation of DNA-templated transcription in response to stress	GO_BiologicalProcess-EBI-UniProt-GOA-ACAP-ARAP_25.05.2022_00h00	0.0880229	1	0.0880229	1	[4, 6, 7, 8, 9, 10, 11]	Group129	12.2807	7	[Brip1, Chek1, Cited2, Epas1, Hif1a, Rgs16, Stox1]
GO:0061418	regulation of transcription from RNA polymerase II promoter in response to hypoxia	GO_BiologicalProcess-EBI-UniProt-GOA-ACAP-ARAP_25.05.2022_00h00	0.006787	1	0.0880229	1	[5, 6, 7, 8, 9, 10, 11, 12, 13]	Group129	30.7692	4	[Brip1, Cited2, Hif1a, Stox1]
GO:0070050	neuron cellular homeostasis	GO_BiologicalProcess-EBI-UniProt-GOA-ACAP-ARAP_25.05.2022_00h00	1	1	0.835761	1	[3, 5]	Group130	5.66038	3	[Map1a, Marcksl1, P2ry2]
GO:0051480	regulation of cytosolic calcium ion concentration	GO_BiologicalProcess-EBI-UniProt-GOA-ACAP-ARAP_25.05.2022_00h00	1	1	0.835761	1	[8, 10]	Group130	5.7971	4	[Cdh23, Marcksl1, Myo5a, P2ry2]
GO:0045023	G0 to G1 transition	GO_BiologicalProcess-EBI-UniProt-GOA-ACAP-ARAP_25.05.2022_00h00	0.0926487	1	0.0926487	1	[3, 4]	Group131	12.8205	5	[Bcl7a, Dab2ip, Foxo4, Myc, Orc1]
GO:0070316	regulation of G0 to G1 transition	GO_BiologicalProcess-EBI-UniProt-GOA-ACAP-ARAP_25.05.2022_00h00	0.288981	1	0.0926487	1	[4, 5, 6]	Group131	10.8108	4	[Bcl7a, Dab2ip, Foxo4, Orc1]
GO:0001101	response to acid chemical	GO_BiologicalProcess-EBI-UniProt-GOA-ACAP-ARAP_25.05.2022_00h00	0.00259799	1	0.00259799	1	[3]	Group132	13.1034	19	[Ass1, Bcl2, Casp3, Col16a1, Col1a1, Col1a2, Col3a1, Col4a1, Col5a2, Col6a1, Igf1r, Kcnb1, Myc, Pcna, Pdgfd, Pdgfra, Sesn1, Slc7a5, Spaar]
GO:0071229	cellular response to acid chemical	GO_BiologicalProcess-EBI-UniProt-GOA-ACAP-ARAP_25.05.2022_00h00	0.00160338	1	0.00259799	1	[4]	Group132	15.2174	14	[Ass1, Col16a1, Col1a1, Col1a2, Col3a1, Col4a1, Col5a2, Col6a1, Myc, Pdgfd, Pdgfra, Sesn1, Slc7a5, Spaar]
GO:0032526	response to retinoic acid	GO_BiologicalProcess-EBI-UniProt-GOA-ACAP-ARAP_25.05.2022_00h00	0.0111976	1	0.0111976	1	[4, 5]	Group133	12.605	15	[Acer2, Adh1, Aqp1, Bmp6, Col1a1, Cyp26b1, Fgfr2, Mest, Myc, Pdgfa, Ptk7, Rara, Rarg, Rxra, Serpinf1]
GO:0071300	cellular response to retinoic acid	GO_BiologicalProcess-EBI-UniProt-GOA-ACAP-ARAP_25.05.2022_00h00	0.0187795	1	0.0111976	1	[5, 6]	Group133	13.8462	9	[Aqp1, Col1a1, Cyp26b1, Fgfr2, Myc, Ptk7, Rara, Rarg, Serpinf1]
GO:0043627	response to estrogen	GO_BiologicalProcess-EBI-UniProt-GOA-ACAP-ARAP_25.05.2022_00h00	0.00407836	1	0.00407836	1	[4, 5]	Group134	14.2857	13	[Aqp1, Arid5a, Arsb, Brca1, Ccnd1, Cited2, Gata3, Gli3, Mmp14, Myc, Naip6, Rara, Tgfb2]
GO:0071391	cellular response to estrogen stimulus	GO_BiologicalProcess-EBI-UniProt-GOA-ACAP-ARAP_25.05.2022_00h00	0.0273283	1	0.00407836	1	[5, 6]	Group134	21.0526	4	[Arid5a, Myc, Naip6, Rara]
GO:0071415	cellular response to purine-containing compound	GO_BiologicalProcess-EBI-UniProt-GOA-ACAP-ARAP_25.05.2022_00h00	0.0523085	1	0.0586844	1	[5, 6]	Group135	21.4286	3	[Chek1, P2ry6, Selenon]
GO:0031000	response to caffeine	GO_BiologicalProcess-EBI-UniProt-GOA-ACAP-ARAP_25.05.2022_00h00	0.139146	1	0.0586844	1	[6]	Group135	14.2857	3	[Adora2a, Chek1, Selenon]
GO:0070528	protein kinase C signaling	GO_BiologicalProcess-EBI-UniProt-GOA-ACAP-ARAP_25.05.2022_00h00	0.321813	1	0.321813	1	[4, 5, 6]	Group136	9.7561	4	[Akap12, Ankrd1, Pla2g6, Sez6l2]
GO:0090036	regulation of protein kinase C signaling	GO_BiologicalProcess-EBI-UniProt-GOA-ACAP-ARAP_25.05.2022_00h00	0.154086	1	0.321813	1	[5, 6, 7]	Group136	13.6364	3	[Akap12, Pla2g6, Sez6l2]
GO:0043011	myeloid dendritic cell differentiation	GO_BiologicalProcess-EBI-UniProt-GOA-ACAP-ARAP_25.05.2022_00h00	0.201524	1	0.2304	1	[5, 6, 7, 8, 9, 10, 11]	Group137	12	3	[Irf4, Notch2, Relb]
GO:0097028	dendritic cell differentiation	GO_BiologicalProcess-EBI-UniProt-GOA-ACAP-ARAP_25.05.2022_00h00	0.2304	1	0.2304	1	[6, 7, 8, 9, 10]	Group137	10.2041	5	[Irf4, Notch2, Relb, Tmem176a, Tmem176b]
GO:0097150	neuronal stem cell population maintenance	GO_BiologicalProcess-EBI-UniProt-GOA-ACAP-ARAP_25.05.2022_00h00	0.103096	1	0.618796	1	[3, 4]	Group138	13.7931	4	[Aspm, Fancd2, Foxo1, Foxo3]
GO:0048854	brain morphogenesis	GO_BiologicalProcess-EBI-UniProt-GOA-ACAP-ARAP_25.05.2022_00h00	0.757962	1	0.618796	1	[4, 5, 6, 7, 8]	Group138	6.66667	3	[Fancd2, Foxo3, Nf1]
GO:0097194	execution phase of apoptosis	GO_BiologicalProcess-EBI-UniProt-GOA-ACAP-ARAP_25.05.2022_00h00	0.646917	1	0.646917	1	[2, 5]	Group139	7.22892	6	[Casp3, Casp4, Cecr2, Dedd2, Igfbp3, Top2a]
GO:0030262	apoptotic nuclear changes	GO_BiologicalProcess-EBI-UniProt-GOA-ACAP-ARAP_25.05.2022_00h00	0.146871	1	0.646917	1	[4, 6, 7]	Group139	12.1212	4	[Casp3, Dedd2, Igfbp3, Top2a]
GO:0042887	amide transmembrane transporter activity	GO_BiologicalProcess-EBI-UniProt-GOA-ACAP-ARAP_25.05.2022_00h00	0.0637999	1	0.0637999	1	[4, 6]	Group140	14.2857	5	[Abcb9, Disp1, Slc15a3, Slc25a32, Slc38a3]
GO:1904680	peptide transmembrane transporter activity	GO_BiologicalProcess-EBI-UniProt-GOA-ACAP-ARAP_25.05.2022_00h00	0.0734319	1	0.0637999	1	[5, 7]	Group140	18.75	3	[Abcb9, Disp1, Slc15a3]
GO:0038179	neurotrophin signaling pathway	GO_BiologicalProcess-EBI-UniProt-GOA-ACAP-ARAP_25.05.2022_00h00	0.540974	1	0.351801	1	[4, 5, 6]	Group141	8.33333	4	[Casp3, Ntf3, Rapgef2, Spry1]
GO:1990090	cellular response to nerve growth factor stimulus	GO_BiologicalProcess-EBI-UniProt-GOA-ACAP-ARAP_25.05.2022_00h00	0.238723	1	0.351801	1	[4, 6]	Group141	10	5	[E2f1, Ehd1, Foxo3, Ntf3, Rapgef2]
GO:1990705	cholangiocyte proliferation	GO_BiologicalProcess-EBI-UniProt-GOA-ACAP-ARAP_25.05.2022_00h00	0.0152228	1	0.304295	1	[4]	Group142	33.3333	3	[Lims2, Mki67, Notch2]
GO:0072574	hepatocyte proliferation	GO_BiologicalProcess-EBI-UniProt-GOA-ACAP-ARAP_25.05.2022_00h00	0.158786	1	0.304295	1	[5, 7, 8, 9]	Group142	11.7647	4	[Lims2, Mki67, Notch2, Sulf2]
GO:0044331	cell-cell adhesion mediated by cadherin	GO_BiologicalProcess-EBI-UniProt-GOA-ACAP-ARAP_25.05.2022_00h00	0.0204027	1	0.0204027	1	[4]	Group143	19.2308	5	[Adam19, Bmp6, Nexmif, Plekha7, Rgcc]
GO:2000047	regulation of cell-cell adhesion mediated by cadherin	GO_BiologicalProcess-EBI-UniProt-GOA-ACAP-ARAP_25.05.2022_00h00	0.0185197	1	0.0204027	1	[5, 6]	Group143	23.5294	4	[Adam19, Bmp6, Nexmif, Rgcc]
GO:0044346	fibroblast apoptotic process	GO_BiologicalProcess-EBI-UniProt-GOA-ACAP-ARAP_25.05.2022_00h00	0.158786	1	0.158786	1	[5]	Group144	11.7647	4	[Bcl2l11, Casp3, Ddias, Stk17b]
GO:2000269	regulation of fibroblast apoptotic process	GO_BiologicalProcess-EBI-UniProt-GOA-ACAP-ARAP_25.05.2022_00h00	0.234807	1	0.158786	1	[6, 7]	Group144	11.1111	3	[Bcl2l11, Ddias, Stk17b]
GO:0097199	cysteine-type endopeptidase activity involved in apoptotic signaling pathway	GO_BiologicalProcess-EBI-UniProt-GOA-ACAP-ARAP_25.05.2022_00h00	0.0237918	1	0.0237918	1	[4, 5, 6]	Group145	18.5185	5	[Casp3, Casp4, Plaur, Tfap4, Tnfrsf23]
GO:2001267	regulation of cysteine-type endopeptidase activity involved in apoptotic signaling pathway	GO_BiologicalProcess-EBI-UniProt-GOA-ACAP-ARAP_25.05.2022_00h00	0.110901	1	0.0237918	1	[5, 6, 7, 9, 10, 11]	Group145	15.7895	3	[Plaur, Tfap4, Tnfrsf23]
GO:0001736	establishment of planar polarity	GO_BiologicalProcess-EBI-UniProt-GOA-ACAP-ARAP_25.05.2022_00h00	0.799705	1	1	1	[4, 5, 6, 7]	Group146	4.41176	3	[Dchs1, Ptk7, Wdpcp]
GO:0001738	morphogenesis of a polarized epithelium	GO_BiologicalProcess-EBI-UniProt-GOA-ACAP-ARAP_25.05.2022_00h00	1	1	1	1	[5, 6]	Group146	5.31915	5	[Ahi1, Dchs1, Lama3, Ptk7, Wdpcp]
GO:0010573	vascular endothelial growth factor production	GO_BiologicalProcess-EBI-UniProt-GOA-ACAP-ARAP_25.05.2022_00h00	0.0848957	1	0.0848957	1	[3, 6]	Group147	13.1579	5	[Brca1, Flt1, Hif1a, Rora, Sulf2]
GO:0010574	regulation of vascular endothelial growth factor production	GO_BiologicalProcess-EBI-UniProt-GOA-ACAP-ARAP_25.05.2022_00h00	0.0575047	1	0.0848957	1	[4, 5, 6, 7]	Group147	14.7059	5	[Brca1, Flt1, Hif1a, Rora, Sulf2]
GO:0010712	regulation of collagen metabolic process	GO_BiologicalProcess-EBI-UniProt-GOA-ACAP-ARAP_25.05.2022_00h00	0.0241046	1	0.0241046	1	[3, 4]	Group148	14.0351	8	[Emilin1, F2r, Fn1, Itga2, Rgcc, Serpine1, Vim, Vsir]
GO:0010714	positive regulation of collagen metabolic process	GO_BiologicalProcess-EBI-UniProt-GOA-ACAP-ARAP_25.05.2022_00h00	0.0254512	1	0.0241046	1	[3, 4, 5]	Group148	16.2162	6	[F2r, Itga2, Rgcc, Serpine1, Vim, Vsir]
GO:0018126	protein hydroxylation	GO_BiologicalProcess-EBI-UniProt-GOA-ACAP-ARAP_25.05.2022_00h00	0.251796	1	0.391746	1	[5, 6]	Group149	10.7143	3	[Egln1, Fkbp10, P3h3]
GO:0018208	peptidyl-proline modification	GO_BiologicalProcess-EBI-UniProt-GOA-ACAP-ARAP_25.05.2022_00h00	0.195402	1	0.391746	1	[6, 7]	Group149	11.3636	5	[Egln1, Fkbp10, Fkbp4, P3h3, Ppic]
GO:0030033	microvillus assembly	GO_BiologicalProcess-EBI-UniProt-GOA-ACAP-ARAP_25.05.2022_00h00	0.0382551	1	0.0382551	1	[7]	Group150	19.0476	4	[Atp8b1, Fscn1, Pld1, Rapgef2]
GO:0032534	regulation of microvillus assembly	GO_BiologicalProcess-EBI-UniProt-GOA-ACAP-ARAP_25.05.2022_00h00	0.0106358	1	0.0382551	1	[6, 7, 8]	Group150	37.5	3	[Atp8b1, Fscn1, Pld1]
GO:0033080	immature T cell proliferation in thymus	GO_BiologicalProcess-EBI-UniProt-GOA-ACAP-ARAP_25.05.2022_00h00	0.0977057	1	0.0977057	1	[7, 8, 9, 10, 11, 12, 13]	Group151	16.6667	3	[Blm, Cd1d1, Tmem131l]
GO:0033084	regulation of immature T cell proliferation in thymus	GO_BiologicalProcess-EBI-UniProt-GOA-ACAP-ARAP_25.05.2022_00h00	0.0734319	1	0.0977057	1	[8, 9, 10, 11, 12, 13, 14]	Group151	18.75	3	[Blm, Cd1d1, Tmem131l]
GO:0033622	integrin activation	GO_BiologicalProcess-EBI-UniProt-GOA-ACAP-ARAP_25.05.2022_00h00	0.00662704	1	0.00662704	1	[6]	Group152	21.4286	6	[Col16a1, Fblim1, Fn1, Kif14, Ptger4, Selp]
GO:0033623	regulation of integrin activation	GO_BiologicalProcess-EBI-UniProt-GOA-ACAP-ARAP_25.05.2022_00h00	0.0273283	1	0.00662704	1	[5, 6, 7]	Group152	21.0526	4	[Fblim1, Kif14, Ptger4, Selp]
GO:0019827	stem cell population maintenance	GO_BiologicalProcess-EBI-UniProt-GOA-ACAP-ARAP_25.05.2022_00h00	0.0228233	1	0.0228233	1	[2, 3]	Group153	10.1382	22	[Aspm, Bcl7a, Bicra, Fancd2, Foxo1, Foxo3, Gata2, H3c13, H3c2, H3c3, H3c6, Kit, Klf10, Ldb2, Leo1, Loxl2, Lrp5, Myc, Pelo, Prdm16, Prex1, Tcf7l1]
GO:0035019	somatic stem cell population maintenance	GO_BiologicalProcess-EBI-UniProt-GOA-ACAP-ARAP_25.05.2022_00h00	0.263686	1	0.0228233	1	[3, 4]	Group153	9.09091	8	[Gata2, Kit, Klf10, Ldb2, Lrp5, Myc, Prdm16, Tcf7l1]
GO:0042058	regulation of epidermal growth factor receptor signaling pathway	GO_BiologicalProcess-EBI-UniProt-GOA-ACAP-ARAP_25.05.2022_00h00	1	1	1	1	[5, 6, 7, 8, 9, 10]	Group154	5.47945	4	[Dab2ip, Gprc5a, Nppa, Plaur]
GO:0007173	epidermal growth factor receptor signaling pathway	GO_BiologicalProcess-EBI-UniProt-GOA-ACAP-ARAP_25.05.2022_00h00	1	1	1	1	[7, 8, 9]	Group154	5.40541	6	[Dab2ip, Garem1, Gprc5a, Nppa, Plaur, Rassf2]
GO:0042157	lipoprotein metabolic process	GO_BiologicalProcess-EBI-UniProt-GOA-ACAP-ARAP_25.05.2022_00h00	1	1	1	1	[4, 5]	Group155	6.16438	9	[Apoe, Apol10b, Apold1, Atg13, Itgb3, Pigb, Pigw, Zdhhc15, Zdhhc20]
GO:0042158	lipoprotein biosynthetic process	GO_BiologicalProcess-EBI-UniProt-GOA-ACAP-ARAP_25.05.2022_00h00	1	1	1	1	[5, 6]	Group155	6	6	[Apoe, Atg13, Pigb, Pigw, Zdhhc15, Zdhhc20]
GO:0042476	odontogenesis	GO_BiologicalProcess-EBI-UniProt-GOA-ACAP-ARAP_25.05.2022_00h00	0.0403602	1	0.0403602	1	[4, 5]	Group156	10.5263	16	[Adamts5, Aqp1, Bcl2l11, Cd34, Col1a1, Fam20a, Fgfr2, Foxo1, Gli3, Htra1, Itga6, Lamb1, Myo5a, Pdgfra, Serpine1, Slc7a5]
GO:0042475	odontogenesis of dentin-containing tooth	GO_BiologicalProcess-EBI-UniProt-GOA-ACAP-ARAP_25.05.2022_00h00	0.54002	1	0.0403602	1	[5, 6]	Group156	7.61905	8	[Bcl2l11, Fam20a, Foxo1, Gli3, Htra1, Itga6, Pdgfra, Serpine1]
GO:0043028	cysteine-type endopeptidase regulator activity involved in apoptotic process	GO_BiologicalProcess-EBI-UniProt-GOA-ACAP-ARAP_25.05.2022_00h00	0.767616	1	1	1	[5, 7, 9, 10, 11]	Group157	6.38298	3	[Birc5, Naip6, Tnfrsf10b]
GO:0004869	cysteine-type endopeptidase inhibitor activity	GO_BiologicalProcess-EBI-UniProt-GOA-ACAP-ARAP_25.05.2022_00h00	1	1	1	1	[8, 9, 10, 11]	Group157	5.12821	4	[Birc5, Naip6, Pttg1, Serpina3g]
GO:0042398	cellular modified amino acid biosynthetic process	GO_BiologicalProcess-EBI-UniProt-GOA-ACAP-ARAP_25.05.2022_00h00	0.331284	1	0.133169	1	[4, 5]	Group158	9.52381	4	[Dhfr, Gatm, Ggt5, Slc1a1]
GO:0046689	response to mercury ion	GO_BiologicalProcess-EBI-UniProt-GOA-ACAP-ARAP_25.05.2022_00h00	0.00493958	1	0.133169	1	[5]	Group158	33.3333	4	[Aqp1, Fn1, Gatm, Slc1a1]
GO:0031647	regulation of protein stability	GO_BiologicalProcess-EBI-UniProt-GOA-ACAP-ARAP_25.05.2022_00h00	0.64579	1	0.64579	1	[3]	Group159	5.4878	18	[Aurka, Bcl2, Casp3, Cenpe, Clu, Crebl2, Epha4, Fam107a, Flna, H1f5, Igf1, Mylip, Ndc80, Pim1, Prkd1, Prnp, Rassf2, Tcf7l1]
GO:0050821	protein stabilization	GO_BiologicalProcess-EBI-UniProt-GOA-ACAP-ARAP_25.05.2022_00h00	0.378288	1	0.64579	1	[4]	Group159	4.45545	9	[Clu, Crebl2, Epha4, Flna, H1f5, Igf1, Pim1, Rassf2, Tcf7l1]
GO:0001865	NK T cell differentiation	GO_BiologicalProcess-EBI-UniProt-GOA-ACAP-ARAP_25.05.2022_00h00	0.0523085	1	0.0523085	1	[7, 8, 9, 10, 11, 12, 13]	Group160	21.4286	3	[Cd1d1, Prdm1, Zbtb16]
GO:0051136	regulation of NK T cell differentiation	GO_BiologicalProcess-EBI-UniProt-GOA-ACAP-ARAP_25.05.2022_00h00	0.00417409	1	0.0523085	1	[8, 9, 10, 11, 12, 13, 14]	Group160	50	3	[Cd1d1, Prdm1, Zbtb16]
GO:0051259	protein complex oligomerization	GO_BiologicalProcess-EBI-UniProt-GOA-ACAP-ARAP_25.05.2022_00h00	0.079706	1	0.079706	1	[6]	Group161	8.8968	25	[Acacb, Aqp11, Blm, Col1a2, Ect2, Ehd1, Ehd3, Kcnb1, Kcnj2, Kctd11, Kctd19, Kctd21, Nacc2, Polq, Prnd, Prnp, Pxdn, Rrm2, Slc1a5, Sting1, Tk1, Trp53bp1, Trpm4, Vstm5, Wdcp]
GO:0051260	protein homooligomerization	GO_BiologicalProcess-EBI-UniProt-GOA-ACAP-ARAP_25.05.2022_00h00	0.0294884	1	0.079706	1	[7]	Group161	10.0478	21	[Acacb, Aqp11, Blm, Ect2, Ehd1, Ehd3, Kcnb1, Kcnj2, Kctd11, Kctd19, Kctd21, Nacc2, Polq, Prnd, Prnp, Pxdn, Slc1a5, Tk1, Trp53bp1, Trpm4, Vstm5]
GO:0051341	regulation of oxidoreductase activity	GO_BiologicalProcess-EBI-UniProt-GOA-ACAP-ARAP_25.05.2022_00h00	0.212495	1	0.212495	1	[4]	Group162	9.09091	9	[Apoe, Calm2, Dhfr, Myo5a, Nosip, Npr3, Nus1, Pdp2, Ripk3]
GO:0050999	regulation of nitric-oxide synthase activity	GO_BiologicalProcess-EBI-UniProt-GOA-ACAP-ARAP_25.05.2022_00h00	0.0254512	1	0.212495	1	[6]	Group162	16.2162	6	[Apoe, Calm2, Dhfr, Nosip, Npr3, Nus1]
GO:0007530	sex determination	GO_BiologicalProcess-EBI-UniProt-GOA-ACAP-ARAP_25.05.2022_00h00	0.234807	1	0.202434	1	[3, 4]	Group163	11.1111	3	[Cited2, Igf1r, Wt1]
GO:0035270	endocrine system development	GO_BiologicalProcess-EBI-UniProt-GOA-ACAP-ARAP_25.05.2022_00h00	0.0915779	1	0.202434	1	[4, 5]	Group163	9.67742	15	[Anxa1, Arid5b, Bmp6, Cdk6, Cdkn1c, Cited2, Clu, Gata2, Gata3, Igf1r, Inhbb, Nf1, Pde3b, Pdgfra, Wt1]
GO:0030325	adrenal gland development	GO_BiologicalProcess-EBI-UniProt-GOA-ACAP-ARAP_25.05.2022_00h00	0.00302954	1	0.202434	1	[5, 6]	Group163	21.875	7	[Arid5b, Cdkn1c, Cited2, Igf1r, Nf1, Pdgfra, Wt1]
GO:0060541	respiratory system development	GO_BiologicalProcess-EBI-UniProt-GOA-ACAP-ARAP_25.05.2022_00h00	0.0308724	1	0.0308724	1	[4, 5]	Group164	9.52381	26	[Adamtsl2, Ass1, Bmpr2, Col3a1, Disp1, Epas1, Fgfr2, Foxp1, Gli3, Igf1, Igfbp5, Ltbp3, Mgp, Mmp14, Pdgfa, Pdgfra, Ptk7, Rara, Rarg, Selenon, Sparc, Spry1, Tnc, Tns3, Wdpcp, Wt1]
GO:0030324	lung development	GO_BiologicalProcess-EBI-UniProt-GOA-ACAP-ARAP_25.05.2022_00h00	0.176006	1	0.0308724	1	[4, 5, 6]	Group164	8.3682	20	[Adamtsl2, Bmpr2, Col3a1, Epas1, Fgfr2, Foxp1, Gli3, Igf1, Igfbp5, Ltbp3, Mgp, Mmp14, Pdgfa, Pdgfra, Ptk7, Selenon, Sparc, Spry1, Tnc, Tns3]
GO:0048286	lung alveolus development	GO_BiologicalProcess-EBI-UniProt-GOA-ACAP-ARAP_25.05.2022_00h00	0.0630822	1	0.0308724	1	[3, 5, 6, 7]	Group164	12.3077	8	[Bmpr2, Fgfr2, Igf1, Igfbp5, Ltbp3, Pdgfa, Selenon, Tns3]
GO:0060688	regulation of morphogenesis of a branching structure	GO_BiologicalProcess-EBI-UniProt-GOA-ACAP-ARAP_25.05.2022_00h00	0.324298	1	0.385979	1	[3, 4, 5]	Group165	8.69565	6	[Cpe, Fgfr2, Pdgfa, Pdgfra, Pgf, Rxra]
GO:0060525	prostate glandular acinus development	GO_BiologicalProcess-EBI-UniProt-GOA-ACAP-ARAP_25.05.2022_00h00	0.0430366	1	0.385979	1	[4, 5, 6, 7, 8]	Group165	23.0769	3	[Fgfr2, Igf1, Rxra]
GO:0010544	negative regulation of platelet activation	GO_BiologicalProcess-EBI-UniProt-GOA-ACAP-ARAP_25.05.2022_00h00	0.110901	1	0.385979	1	[4, 5, 6, 7, 8, 9]	Group165	15.7895	3	[Apoe, Pdgfa, Pdgfra]
GO:0045906	negative regulation of vasoconstriction	GO_BiologicalProcess-EBI-UniProt-GOA-ACAP-ARAP_25.05.2022_00h00	0.00903955	1	0.110517	1	[3, 4, 5, 6, 7, 8, 9]	Group166	28.5714	4	[Ahr, Apln, Bmpr2, Hif1a]
GO:0060041	retina development in camera-type eye	GO_BiologicalProcess-EBI-UniProt-GOA-ACAP-ARAP_25.05.2022_00h00	0.179137	1	0.110517	1	[3, 7, 8, 9]	Group166	8.62944	17	[Ahi1, Arl6, Bmpr2, Casz1, Col4a1, Dll4, Hif1a, Hipk1, Lamc1, Lrp5, Max, Myh10, Pdgfra, Sdk1, Serpinf1, Slc1a1, Tgfb2]
GO:0061298	retina vasculature development in camera-type eye	GO_BiologicalProcess-EBI-UniProt-GOA-ACAP-ARAP_25.05.2022_00h00	0.00654892	1	0.110517	1	[4, 5, 6, 7, 8, 9, 10]	Group166	25	5	[Bmpr2, Col4a1, Hif1a, Lrp5, Pdgfra]
GO:0044342	type B pancreatic cell proliferation	GO_BiologicalProcess-EBI-UniProt-GOA-ACAP-ARAP_25.05.2022_00h00	0.0108886	1	0.0732253	1	[4]	Group167	17.5	7	[Birc5, Igf1, Igfbp3, Igfbp4, Igfbp5, Nr4a1, Tcf19]
GO:0061469	regulation of type B pancreatic cell proliferation	GO_BiologicalProcess-EBI-UniProt-GOA-ACAP-ARAP_25.05.2022_00h00	0.185328	1	0.0732253	1	[5, 6]	Group167	12.5	3	[Birc5, Igf1, Nr4a1]
GO:0043154	negative regulation of cysteine-type endopeptidase activity involved in apoptotic process	GO_BiologicalProcess-EBI-UniProt-GOA-ACAP-ARAP_25.05.2022_00h00	0.142713	1	0.0732253	1	[6, 7, 8, 9, 10, 11]	Group167	9.90099	10	[Adora2a, Aqp1, Birc5, Cd44, Igf1, Mical1, Naip6, Nr4a1, Plaur, Thbs1]
GO:0043539	protein serine/threonine kinase activator activity	GO_BiologicalProcess-EBI-UniProt-GOA-ACAP-ARAP_25.05.2022_00h00	0.00324003	1	9.47213e-05	0.0574958	[8, 9, 10, 11, 12, 13]	Group168	16.9492	10	[Bmpr2, Ccnb1, Cks1b, Cks2, Dab2ip, Fam20a, Igf1, Igf2, Incenp, Pim1]
GO:0061575	cyclin-dependent protein serine/threonine kinase activator activity	GO_BiologicalProcess-EBI-UniProt-GOA-ACAP-ARAP_25.05.2022_00h00	0.0346713	1	9.47213e-05	0.0574958	[5, 6, 7, 8, 9, 10, 11, 12, 13, 14]	Group168	25	3	[Ccnb1, Cks1b, Cks2]
GO:0007626	locomotory behavior	GO_BiologicalProcess-EBI-UniProt-GOA-ACAP-ARAP_25.05.2022_00h00	0.706076	1	0.570032	1	[3]	Group169	5.43478	15	[Adam22, Adora2a, Apoe, Cdh23, Ciart, Dbn1, Epha4, Meis1, Myo5a, Nav2, Nlgn2, Sez6l2, Slc1a1, Sncg, Uchl1]
GO:0030534	adult behavior	GO_BiologicalProcess-EBI-UniProt-GOA-ACAP-ARAP_25.05.2022_00h00	0.760635	1	0.570032	1	[3]	Group169	5.34759	10	[Adam22, Adh1, Aldh2, Epha4, Nlgn2, Sdk1, Sez6l2, Slc1a1, Sncg, Uchl1]
GO:0008344	adult locomotory behavior	GO_BiologicalProcess-EBI-UniProt-GOA-ACAP-ARAP_25.05.2022_00h00	1	1	0.570032	1	[4]	Group169	5.60748	6	[Adam22, Epha4, Nlgn2, Sez6l2, Sncg, Uchl1]
GO:0071168	protein localization to chromatin	GO_BiologicalProcess-EBI-UniProt-GOA-ACAP-ARAP_25.05.2022_00h00	0.0241046	1	5.74977e-06	0.0037431	[7]	Group170	14.0351	8	[Cdca5, Esco2, Ezh2, H1f5, H2ac4, H2bc11, H4c1, H4c6]
GO:0061644	protein localization to CENP-A containing chromatin	GO_BiologicalProcess-EBI-UniProt-GOA-ACAP-ARAP_25.05.2022_00h00	0.0148808	1	5.74977e-06	0.0037431	[8]	Group170	25	4	[H2ac4, H2bc11, H4c1, H4c6]
GO:0007595	lactation	GO_BiologicalProcess-EBI-UniProt-GOA-ACAP-ARAP_25.05.2022_00h00	0.480744	1	0.428492	1	[5, 6]	Group171	7.79221	6	[Ccnd1, Hif1a, Slc29a1, Socs2, Stat5a, Xdh]
GO:0060416	response to growth hormone	GO_BiologicalProcess-EBI-UniProt-GOA-ACAP-ARAP_25.05.2022_00h00	0.0848957	1	0.428492	1	[5, 6, 7]	Group171	13.1579	5	[Ass1, Igfbp5, Myc, Socs2, Stat5a]
GO:0071378	cellular response to growth hormone stimulus	GO_BiologicalProcess-EBI-UniProt-GOA-ACAP-ARAP_25.05.2022_00h00	0.185328	1	0.428492	1	[6, 7, 8]	Group171	12.5	3	[Myc, Socs2, Stat5a]
GO:0006805	xenobiotic metabolic process	GO_BiologicalProcess-EBI-UniProt-GOA-ACAP-ARAP_25.05.2022_00h00	0.08331	1	0.000160684	0.0959283	[3, 5]	Group172	10.1695	12	[Ahr, Cyp26b1, Cyp2d22, Fmo1, Fmo2, Fmo5, Gstm1, Gstt1, N6amt1, Pon3, Rora, Sult1a1]
GO:0071604	transforming growth factor beta production	GO_BiologicalProcess-EBI-UniProt-GOA-ACAP-ARAP_25.05.2022_00h00	0.00112193	1	0.00112193	0.604721	[3, 6]	Group173	20.9302	9	[Cd200, Cd34, Cd46, Col3a1, Fn1, Hif1a, Lrrc32, Tgfb2, Thbs1]
GO:0071634	regulation of transforming growth factor beta production	GO_BiologicalProcess-EBI-UniProt-GOA-ACAP-ARAP_25.05.2022_00h00	0.0033382	1	0.00112193	0.604721	[4, 5, 6, 7]	Group173	19.5122	8	[Cd200, Cd34, Cd46, Fn1, Hif1a, Lrrc32, Tgfb2, Thbs1]
GO:0071636	positive regulation of transforming growth factor beta production	GO_BiologicalProcess-EBI-UniProt-GOA-ACAP-ARAP_25.05.2022_00h00	0.0382551	1	0.00112193	0.604721	[4, 5, 6, 7, 8]	Group173	19.0476	4	[Cd200, Cd34, Cd46, Thbs1]
GO:0022617	extracellular matrix disassembly	GO_BiologicalProcess-EBI-UniProt-GOA-ACAP-ARAP_25.05.2022_00h00	0.0321758	1	0.469587	1	[5, 6]	Group174	15.3846	6	[Adamts5, Fscn1, Lamc1, Lcp1, Sh3pxd2b, Tgfb2]
GO:1902117	positive regulation of organelle assembly	GO_BiologicalProcess-EBI-UniProt-GOA-ACAP-ARAP_25.05.2022_00h00	0.825467	1	0.469587	1	[4, 5, 6, 7]	Group174	6.66667	6	[Fscn1, Lcp1, Mns1, Plk4, Spag5, Stil]
GO:0071800	podosome assembly	GO_BiologicalProcess-EBI-UniProt-GOA-ACAP-ARAP_25.05.2022_00h00	0.124733	1	0.469587	1	[6, 7]	Group174	15	3	[Fscn1, Lcp1, Sh3pxd2b]
GO:0033189	response to vitamin A	GO_BiologicalProcess-EBI-UniProt-GOA-ACAP-ARAP_25.05.2022_00h00	0.014607	1	0.072249	1	[5, 7]	Group175	20.8333	5	[Cyp26b1, Map1b, Rara, Rbp1, Tyms]
GO:0030851	granulocyte differentiation	GO_BiologicalProcess-EBI-UniProt-GOA-ACAP-ARAP_25.05.2022_00h00	0.207968	1	0.072249	1	[6, 7, 8, 9, 10]	Group175	10.8696	5	[Cited2, Gata2, Prdm16, Rara, Rbp1]
GO:0030852	regulation of granulocyte differentiation	GO_BiologicalProcess-EBI-UniProt-GOA-ACAP-ARAP_25.05.2022_00h00	0.139146	1	0.072249	1	[6, 7, 8, 9, 10, 11]	Group175	14.2857	3	[Prdm16, Rara, Rbp1]
GO:0072376	protein activation cascade	GO_BiologicalProcess-EBI-UniProt-GOA-ACAP-ARAP_25.05.2022_00h00	0.0204027	1	0.0562702	1	[2, 4, 5]	Group176	19.2308	5	[F8, Flna, Fn1, Prcp, Rasal2]
GO:0072378	blood coagulation, fibrin clot formation	GO_BiologicalProcess-EBI-UniProt-GOA-ACAP-ARAP_25.05.2022_00h00	0.124733	1	0.0562702	1	[3, 4, 5, 6]	Group176	15	3	[F8, Flna, Fn1]
GO:0006953	acute-phase response	GO_BiologicalProcess-EBI-UniProt-GOA-ACAP-ARAP_25.05.2022_00h00	0.154629	1	0.0562702	1	[6]	Group176	10.9091	6	[Ass1, Ednrb, F8, Fn1, Lbp, Tnfrsf11a]
GO:0003713	transcription coactivator activity	GO_BiologicalProcess-EBI-UniProt-GOA-ACAP-ARAP_25.05.2022_00h00	0.799133	1	0.8507	1	[7, 8, 9, 10, 11, 12, 13]	Group177	5.55556	15	[Ankrd1, Arid5b, Brca1, Calcoco1, Cited2, Irf4, Jade1, Lpin1, Pdlim1, Per2, Phf1, Pprc1, Prdm16, Sertad2, Trerf1]
GO:0003714	transcription corepressor activity	GO_BiologicalProcess-EBI-UniProt-GOA-ACAP-ARAP_25.05.2022_00h00	0.291815	1	0.8507	1	[7, 8, 9, 10, 11, 12, 13]	Group177	7.93651	15	[Ankrd1, Arid5a, Ccnd1, Cited2, Ezh1, Ezh2, Hdac5, Hipk1, Irf2bp1, Rbbp8, Runx1t1, Scai, Spen, Tbl1xr1, Trerf1]
GO:0003712	transcription coregulator activity	GO_BiologicalProcess-EBI-UniProt-GOA-ACAP-ARAP_25.05.2022_00h00	0.8507	1	0.8507	1	[7, 8, 9, 10, 11, 12]	Group177	6.4257	32	[Ankrd1, Arid5a, Arid5b, Brca1, Calcoco1, Ccnd1, Cited2, Ezh1, Ezh2, Fhl3, Hdac5, Hipk1, Ifi204, Irf2bp1, Irf4, Jade1, Ldb2, Lpin1, Mamstr, Pdlim1, Per2, Phf1, Pprc1, Prdm16, Rbbp8, Runx1t1, Scai, Sertad2, Spen, Tbl1xr1, Trerf1, Trp53bp1]
GO:0006801	superoxide metabolic process	GO_BiologicalProcess-EBI-UniProt-GOA-ACAP-ARAP_25.05.2022_00h00	0.470373	1	0.470373	1	[4]	Group178	8	6	[Dhfr, Nox4, Pon3, Sh3pxd2b, Slc1a1, Syk]
GO:0042554	superoxide anion generation	GO_BiologicalProcess-EBI-UniProt-GOA-ACAP-ARAP_25.05.2022_00h00	0.531529	1	0.470373	1	[5]	Group178	8.69565	4	[Nox4, Pon3, Sh3pxd2b, Syk]
GO:0090322	regulation of superoxide metabolic process	GO_BiologicalProcess-EBI-UniProt-GOA-ACAP-ARAP_25.05.2022_00h00	0.47835	1	0.470373	1	[5, 6]	Group178	8.57143	3	[Dhfr, Pon3, Syk]
GO:0050873	brown fat cell differentiation	GO_BiologicalProcess-EBI-UniProt-GOA-ACAP-ARAP_25.05.2022_00h00	0.0543164	1	0.0632762	1	[5]	Group179	13.1148	8	[Bnip3, Gata2, Itga6, Lama4, Lrg1, Pim1, Prdm16, Rgs2]
GO:0090335	regulation of brown fat cell differentiation	GO_BiologicalProcess-EBI-UniProt-GOA-ACAP-ARAP_25.05.2022_00h00	0.201524	1	0.0632762	1	[5, 6]	Group179	12	3	[Gata2, Pim1, Prdm16]
GO:0097305	response to alcohol	GO_BiologicalProcess-EBI-UniProt-GOA-ACAP-ARAP_25.05.2022_00h00	0.00809548	1	0.000652992	0.366329	[4]	Group180	10.1307	31	[Adh1, Ahr, Aldh2, Bcl2, Blm, Brca1, Calm2, Ccnd1, Cda, Cdk1, Cldn5, Fgfr2, Foxo3, Gata3, Gramd1b, Igf1, Igf1r, Inhbb, Klf9, Lrp8, Myc, P2ry6, Ptger4, Rad51, Rara, Rgs2, Slit3, St6gal1, Tlr4, Tyms, Vcam1]
GO:0097306	cellular response to alcohol	GO_BiologicalProcess-EBI-UniProt-GOA-ACAP-ARAP_25.05.2022_00h00	0.0281182	1	0.000652992	0.366329	[5]	Group180	11.6071	13	[Ahr, Blm, Brca1, Foxo3, Gramd1b, Igf1r, Inhbb, Klf9, Lrp8, Myc, P2ry6, Ptger4, Rad51]
GO:1901655	cellular response to ketone	GO_BiologicalProcess-EBI-UniProt-GOA-ACAP-ARAP_25.05.2022_00h00	0.0062321	1	0.000652992	0.366329	[5]	Group180	12.5	17	[Ahr, Aqp1, Ass1, Blm, Fbxo32, Foxo1, Foxo3, Igf1r, Klf9, Myc, P2ry6, Plat, Postn, Ptger4, Serpinf1, Tfap4, Trerf1]
GO:0098631	cell adhesion mediator activity	GO_BiologicalProcess-EBI-UniProt-GOA-ACAP-ARAP_25.05.2022_00h00	0.201428	1	0.148673	1	[3]	Group181	11.1111	5	[Cd200, Emilin1, Itga2, Prtg, Sirpa]
GO:0098632	cell-cell adhesion mediator activity	GO_BiologicalProcess-EBI-UniProt-GOA-ACAP-ARAP_25.05.2022_00h00	0.489016	1	0.148673	1	[4]	Group181	8.33333	3	[Cd200, Prtg, Sirpa]
GO:1905522	negative regulation of macrophage migration	GO_BiologicalProcess-EBI-UniProt-GOA-ACAP-ARAP_25.05.2022_00h00	0.0346713	1	0.148673	1	[4, 5, 6, 7, 8]	Group181	25	3	[Cd200, Emilin1, Mmp28]
GO:0098742	cell-cell adhesion via plasma-membrane adhesion molecules	GO_BiologicalProcess-EBI-UniProt-GOA-ACAP-ARAP_25.05.2022_00h00	0.0257115	1	0.0257115	1	[4]	Group182	9.76562	25	[Cadm1, Cdh23, Celsr2, Cldn15, Cldn5, Dchs1, Itga5, Lgals1, Mcam, Nectin2, Ntng2, Pcdhb16, Pcdhb20, Pcdhb21, Pcdhb22, Plxnb2, Prtg, Pvr, Scarf2, Sdk1, Sele, Selp, Tgfb2, Tppp3, Vcam1]
GO:0007156	homophilic cell adhesion via plasma membrane adhesion molecules	GO_BiologicalProcess-EBI-UniProt-GOA-ACAP-ARAP_25.05.2022_00h00	0.157496	1	0.0257115	1	[5]	Group182	9.21986	13	[Cadm1, Cdh23, Celsr2, Dchs1, Nectin2, Pcdhb16, Pcdhb20, Pcdhb21, Pcdhb22, Plxnb2, Prtg, Pvr, Sdk1]
GO:0007416	synapse assembly	GO_BiologicalProcess-EBI-UniProt-GOA-ACAP-ARAP_25.05.2022_00h00	0.464399	1	0.486326	1	[5, 6]	Group183	7.38916	15	[Adgrl2, Bhlhb9, Cadm1, Efnb1, Lrrn1, Map1b, Nlgn2, Ntng2, Pcdhb16, Plxnb2, Ppp1r9a, Sdk1, Slit3, Thbs2, Vstm5]
GO:0099054	presynapse assembly	GO_BiologicalProcess-EBI-UniProt-GOA-ACAP-ARAP_25.05.2022_00h00	0.564476	1	0.486326	1	[5, 6, 7]	Group183	7.69231	4	[Cadm1, Efnb1, Nlgn2, Ntng2]
GO:0099084	postsynaptic specialization organization	GO_BiologicalProcess-EBI-UniProt-GOA-ACAP-ARAP_25.05.2022_00h00	0.578034	1	0.486326	1	[5, 7]	Group183	7.40741	4	[Cadm1, Dbn1, Nlgn2, Ntng2]
GO:0098917	retrograde trans-synaptic signaling	GO_BiologicalProcess-EBI-UniProt-GOA-ACAP-ARAP_25.05.2022_00h00	0.0523085	1	0.475423	1	[5, 6]	Group184	21.4286	3	[Cadm1, Dagla, Fabp5]
GO:0051930	regulation of sensory perception of pain	GO_BiologicalProcess-EBI-UniProt-GOA-ACAP-ARAP_25.05.2022_00h00	0.791042	1	0.475423	1	[6, 7]	Group184	6.55738	4	[Ednrb, F2r, Fabp5, Tlr4]
GO:0099542	trans-synaptic signaling by endocannabinoid	GO_BiologicalProcess-EBI-UniProt-GOA-ACAP-ARAP_25.05.2022_00h00	0.0152228	1	0.475423	1	[6, 7]	Group184	33.3333	3	[Dagla, F2r, Fabp5]
GO:0006336	DNA replication-independent chromatin assembly	GO_BiologicalProcess-EBI-UniProt-GOA-ACAP-ARAP_25.05.2022_00h00	0.0360487	1	1.60339e-05	0.0102296	[6, 8]	Group185	16.6667	5	[Asf1b, Cenpp, H4c1, H4c6, Oip5]
GO:0031055	chromatin remodeling at centromere	GO_BiologicalProcess-EBI-UniProt-GOA-ACAP-ARAP_25.05.2022_00h00	0.0346713	1	1.60339e-05	0.0102296	[6, 8]	Group185	25	3	[Cenpp, Hells, Oip5]
GO:0031529	ruffle organization	GO_BiologicalProcess-EBI-UniProt-GOA-ACAP-ARAP_25.05.2022_00h00	0.167639	1	0.524561	1	[6]	Group186	10.5263	6	[Eps8l1, Eps8l2, Icam1, Lpin1, Ston1, Wdpcp]
GO:0016601	Rac protein signal transduction	GO_BiologicalProcess-EBI-UniProt-GOA-ACAP-ARAP_25.05.2022_00h00	1	1	0.524561	1	[6, 7, 8]	Group186	6.25	3	[Eps8l1, Eps8l2, Nf1]
GO:1900027	regulation of ruffle assembly	GO_BiologicalProcess-EBI-UniProt-GOA-ACAP-ARAP_25.05.2022_00h00	0.113411	1	0.524561	1	[6, 7, 8]	Group186	13.3333	4	[Eps8l1, Eps8l2, Icam1, Wdpcp]
GO:0014075	response to amine	GO_BiologicalProcess-EBI-UniProt-GOA-ACAP-ARAP_25.05.2022_00h00	0.0218742	1	0.60269	1	[5]	Group187	14.2857	8	[Adora2a, Ass1, Calm2, Cdk1, Itga2, Nr4a1, Rgs2, Slc1a1]
GO:0001975	response to amphetamine	GO_BiologicalProcess-EBI-UniProt-GOA-ACAP-ARAP_25.05.2022_00h00	0.0848957	1	0.60269	1	[6]	Group187	13.1579	5	[Adora2a, Calm2, Nr4a1, Rgs2, Slc1a1]
GO:2000300	regulation of synaptic vesicle exocytosis	GO_BiologicalProcess-EBI-UniProt-GOA-ACAP-ARAP_25.05.2022_00h00	0.664023	1	0.60269	1	[5, 6, 7, 8, 9, 10]	Group187	4.30108	4	[Adora2a, Calm2, Nr3c2, P2ry2]
GO:0015932	nucleobase-containing compound transmembrane transporter activity	GO_BiologicalProcess-EBI-UniProt-GOA-ACAP-ARAP_25.05.2022_00h00	1	1	0.391901	1	[4, 6]	Group188	5.88235	3	[Slc25a23, Slc25a32, Slc29a1]
GO:1901264	carbohydrate derivative transport	GO_BiologicalProcess-EBI-UniProt-GOA-ACAP-ARAP_25.05.2022_00h00	0.502093	1	0.391901	1	[5]	Group188	7.95455	7	[Abcg1, Lbp, Plekha8, Ralbp1, Slc15a3, Slc25a23, Slc29a1]
GO:1901505	carbohydrate derivative transmembrane transporter activity	GO_BiologicalProcess-EBI-UniProt-GOA-ACAP-ARAP_25.05.2022_00h00	1	1	0.391901	1	[4, 6]	Group188	5.17241	3	[Slc15a3, Slc25a23, Slc29a1]
GO:1902742	apoptotic process involved in development	GO_BiologicalProcess-EBI-UniProt-GOA-ACAP-ARAP_25.05.2022_00h00	0.0375779	1	0.0265534	1	[3, 5]	Group189	13.7255	7	[Bcl2l11, Ccna2, Chek1, Lrp5, Slit3, Tgfb2, Wt1]
GO:0060561	apoptotic process involved in morphogenesis	GO_BiologicalProcess-EBI-UniProt-GOA-ACAP-ARAP_25.05.2022_00h00	0.282272	1	0.0265534	1	[3, 4, 6]	Group189	11.1111	4	[Bcl2l11, Ccna2, Lrp5, Tgfb2]
GO:0003171	atrioventricular valve development	GO_BiologicalProcess-EBI-UniProt-GOA-ACAP-ARAP_25.05.2022_00h00	0.00939473	1	0.0265534	1	[4, 6, 7, 8]	Group189	20	6	[Aplnr, Bmpr2, Ccna2, Dchs1, Slit3, Tgfb2]
GO:1903313	positive regulation of mRNA metabolic process	GO_BiologicalProcess-EBI-UniProt-GOA-ACAP-ARAP_25.05.2022_00h00	0.480884	1	0.453598	1	[5, 6, 7, 8, 9]	Group190	4.25532	6	[Ccnb1, Leo1, Prr5l, Tnrc6b, Zfp36, Zfp36l1]
GO:0031124	mRNA 3'-end processing	GO_BiologicalProcess-EBI-UniProt-GOA-ACAP-ARAP_25.05.2022_00h00	0.304114	1	0.453598	1	[7, 8, 9]	Group190	9.09091	6	[Ccnb1, Clp1, Hexim1, Leo1, Tut1, Zfp36l1]
GO:0006378	mRNA polyadenylation	GO_BiologicalProcess-EBI-UniProt-GOA-ACAP-ARAP_25.05.2022_00h00	0.546321	1	0.453598	1	[7, 8, 9, 10]	Group190	8.16327	4	[Clp1, Hexim1, Leo1, Tut1]
GO:0002040	sprouting angiogenesis	GO_BiologicalProcess-EBI-UniProt-GOA-ACAP-ARAP_25.05.2022_00h00	0.0065048	1	0.0065048	1	[4, 5, 6, 7, 8, 9, 10]	Group191	12.4088	17	[Adamts9, Anxa1, Aplnr, Dll4, E2f2, E2f7, E2f8, Flt1, Gata2, Hdac5, Itga5, Loxl2, Nr4a1, Pgf, Ppp1r16b, Reck, Thbs1]
GO:1903670	regulation of sprouting angiogenesis	GO_BiologicalProcess-EBI-UniProt-GOA-ACAP-ARAP_25.05.2022_00h00	0.0588433	1	0.0065048	1	[5, 6, 7, 8, 9, 10, 11]	Group191	13.3333	6	[Adamts9, E2f2, Flt1, Itga5, Ppp1r16b, Thbs1]
GO:1903671	negative regulation of sprouting angiogenesis	GO_BiologicalProcess-EBI-UniProt-GOA-ACAP-ARAP_25.05.2022_00h00	0.0117284	1	0.0065048	1	[5, 6, 7, 8, 9, 10, 11, 12]	Group191	26.6667	4	[Adamts9, E2f2, Flt1, Thbs1]
GO:0048524	positive regulation of viral process	GO_BiologicalProcess-EBI-UniProt-GOA-ACAP-ARAP_25.05.2022_00h00	0.277676	1	0.148613	1	[2, 3, 4]	Group192	9.83607	6	[Fkbp10, Kpna2, Lgals1, Map3k1, Top2a, Trim65]
GO:1903902	positive regulation of viral life cycle	GO_BiologicalProcess-EBI-UniProt-GOA-ACAP-ARAP_25.05.2022_00h00	0.139146	1	0.148613	1	[3, 4, 5]	Group192	14.2857	3	[Kpna2, Lgals1, Trim65]
GO:0046596	regulation of viral entry into host cell	GO_BiologicalProcess-EBI-UniProt-GOA-ACAP-ARAP_25.05.2022_00h00	0.148673	1	0.148613	1	[4, 5, 7]	Group192	11.1111	6	[Ch25h, Lgals1, Nectin2, Trim56, Trim59, Trim65]
GO:2000241	regulation of reproductive process	GO_BiologicalProcess-EBI-UniProt-GOA-ACAP-ARAP_25.05.2022_00h00	0.0035355	1	0.0035355	1	[2, 3]	Group193	11.2554	26	[Aspm, Aurka, Cfap69, Cited2, Cyp51, Ednrb, Fanca, Hdac5, Igf1, Igf1r, Inhbb, Itgb3, Kit, Lhfpl2, P2ry2, Plat, Ptger4, Rad51ap1, Rxra, Sema3a, Serpinf1, Sgo2a, Snai1, Trip13, Ttk, Wt1]
GO:2000242	negative regulation of reproductive process	GO_BiologicalProcess-EBI-UniProt-GOA-ACAP-ARAP_25.05.2022_00h00	0.156336	1	0.0035355	1	[2, 3, 4]	Group193	10.1266	8	[Igf1, Kit, Plat, Serpinf1, Snai1, Trip13, Ttk, Wt1]
GO:2000243	positive regulation of reproductive process	GO_BiologicalProcess-EBI-UniProt-GOA-ACAP-ARAP_25.05.2022_00h00	0.00217323	1	0.0035355	1	[2, 3, 4]	Group193	14.4144	16	[Aurka, Cfap69, Cited2, Cyp51, Ednrb, Hdac5, Igf1r, Inhbb, Lhfpl2, P2ry2, Plat, Ptger4, Rad51ap1, Sema3a, Sgo2a, Wt1]
GO:2000377	regulation of reactive oxygen species metabolic process	GO_BiologicalProcess-EBI-UniProt-GOA-ACAP-ARAP_25.05.2022_00h00	0.0051254	1	0.0103912	1	[4, 5]	Group194	12.0482	20	[Aldh2, Bcl2, Bnip3, Brca1, Dhfr, Foxm1, Foxo1, Foxo3, Hdac5, Hif1a, Nox4, Pon3, Prcp, Ptger4, Rab27a, Ripk3, Syk, Thbs1, Tlr4, Xdh]
GO:2000378	negative regulation of reactive oxygen species metabolic process	GO_BiologicalProcess-EBI-UniProt-GOA-ACAP-ARAP_25.05.2022_00h00	0.167639	1	0.0103912	1	[4, 5, 6]	Group194	10.5263	6	[Bcl2, Bnip3, Brca1, Hif1a, Pon3, Ptger4]
GO:0070233	negative regulation of T cell apoptotic process	GO_BiologicalProcess-EBI-UniProt-GOA-ACAP-ARAP_25.05.2022_00h00	0.423788	1	0.0103912	1	[8, 9, 10]	Group194	10.3448	3	[Bcl2, Blm, Hif1a]
GO:0090398	cellular senescence	GO_BiologicalProcess-EBI-UniProt-GOA-ACAP-ARAP_25.05.2022_00h00	0.524561	1	0.736942	1	[3, 4]	Group195	7.44681	7	[Brca2, Cdk6, Cited2, Igf1r, Nuak1, Pawr, Ypel3]
GO:2000772	regulation of cellular senescence	GO_BiologicalProcess-EBI-UniProt-GOA-ACAP-ARAP_25.05.2022_00h00	0.558104	1	0.736942	1	[4, 5]	Group195	7.84314	4	[Cdk6, Nuak1, Pawr, Ypel3]
GO:0043666	regulation of phosphoprotein phosphatase activity	GO_BiologicalProcess-EBI-UniProt-GOA-ACAP-ARAP_25.05.2022_00h00	0.429966	1	0.736942	1	[6, 7, 8, 9]	Group195	8.19672	5	[Calm2, Mastl, Nuak1, Pawr, Vcan]
GO:0001764	neuron migration	GO_BiologicalProcess-EBI-UniProt-GOA-ACAP-ARAP_25.05.2022_00h00	0.0582766	1	0.0582766	1	[4, 6, 7, 8]	Group196	9.61539	20	[Aspm, Celsr2, Cep85l, Col3a1, Cxcr4, Dab2ip, Flna, Gata2, Gata3, Il1r1, Kif20b, Myh10, Nexmif, Nrp2, Ntng2, Plxnb2, Rapgef2, Sema3a, Trim46, Zfp609]
GO:0090150	establishment of protein localization to membrane	GO_BiologicalProcess-EBI-UniProt-GOA-ACAP-ARAP_25.05.2022_00h00	0.705608	1	0.713813	1	[4, 5, 6]	Group197	5.51471	15	[Aqp11, Arl6, Calm2, Cnst, Kcnb1, Nsg1, Prnp, Reep1, Reep2, Rftn1, Rtp3, Slc1a1, Syne3, Zdhhc15, Zdhhc20]
GO:0006612	protein targeting to membrane	GO_BiologicalProcess-EBI-UniProt-GOA-ACAP-ARAP_25.05.2022_00h00	1	1	0.713813	1	[5, 6, 7, 8, 9]	Group197	6.25	8	[Aqp11, Arl6, Kcnb1, Prnp, Rtp3, Slc1a1, Zdhhc15, Zdhhc20]
GO:1903533	regulation of protein targeting	GO_BiologicalProcess-EBI-UniProt-GOA-ACAP-ARAP_25.05.2022_00h00	0.78812	1	0.713813	1	[6, 7, 8, 9]	Group197	6.66667	4	[Atpif1, Kcnb1, Prnp, Slc1a1]
GO:0000981	DNA-binding transcription factor activity, RNA polymerase II-specific	GO_BiologicalProcess-EBI-UniProt-GOA-ACAP-ARAP_25.05.2022_00h00	0.586006	1	0.010956	1	[7, 8, 9, 10, 11, 12, 13]	Group198	6.56525	82	[A430033K04Rik, A630001G21Rik, Aebp1, Ahr, Atoh8, Bcl6b, Brip1, Casz1, Crebrf, E2f1, E2f2, E2f3, E2f7, E2f8, Epas1, Etv4, Etv6, Foxo1, Foxo3, Foxo4, Foxp1, Gata2, Gata3, Gli3, Hdac5, Hdx, Hif1a, Hivep2, Hlf, Hlx, Irf4, Irf7, Klf10, Klf13, Klf15, Klf9, Litaf, Lrrfip1, Max, Meis1, Meox1, Mlxip, Mxd3, Mxi1, Mybl2, Myc, Nacc2, Nr3c2, Nr4a1, Pknox2, Plag1, Prdm1, Prdm16, Rara, Rarb, Rarg, Relb, Rfxap,…
GO:0001217	DNA-binding transcription repressor activity	GO_BiologicalProcess-EBI-UniProt-GOA-ACAP-ARAP_25.05.2022_00h00	0.256594	1	0.010956	1	[7, 8, 9, 10, 11, 12, 13]	Group198	7.66962	26	[A430033K04Rik, Aebp1, Bcl6b, Brip1, E2f7, E2f8, Etv6, Foxo1, Foxo3, Foxp1, Gata3, Hdac5, Lrrfip1, Max, Mxd3, Mxi1, Myc, Nacc2, Prdm1, Prdm16, Rara, Snai1, Tbx6, Tcf7l1, Zbtb16, Zfp57]
GO:0002021	response to dietary excess	GO_BiologicalProcess-EBI-UniProt-GOA-ACAP-ARAP_25.05.2022_00h00	0.748927	1	1	1	[2, 5]	Group199	6.97674	3	[Apoe, Rasal2, Tbl1xr1]
GO:0060612	adipose tissue development	GO_BiologicalProcess-EBI-UniProt-GOA-ACAP-ARAP_25.05.2022_00h00	0.292362	1	1	1	[4, 5]	Group199	9.375	6	[Arid5b, Lrp5, Rasal2, Sh3pxd2b, Tbl1xr1, Trpm4]
GO:0090207	regulation of triglyceride metabolic process	GO_BiologicalProcess-EBI-UniProt-GOA-ACAP-ARAP_25.05.2022_00h00	0.571129	1	1	1	[4, 5, 6, 7, 8]	Group199	7.54717	4	[Apoe, Lpin1, Pnpla2, Tbl1xr1]
GO:0032364	oxygen homeostasis	GO_BiologicalProcess-EBI-UniProt-GOA-ACAP-ARAP_25.05.2022_00h00	0.00696771	1	0.289487	1	[6]	Group200	42.8571	3	[Aqp11, Egln1, Hif1a]
GO:0055076	transition metal ion homeostasis	GO_BiologicalProcess-EBI-UniProt-GOA-ACAP-ARAP_25.05.2022_00h00	0.37204	1	0.289487	1	[8]	Group200	8.0292	11	[Bmp6, Egln1, Epas1, Frrs1, Fth1, Hif1a, Myc, Prnd, Prnp, Slc1a1, Slc39a6]
GO:0006879	cellular iron ion homeostasis	GO_BiologicalProcess-EBI-UniProt-GOA-ACAP-ARAP_25.05.2022_00h00	0.310521	1	0.289487	1	[8, 10]	Group200	8.95522	6	[Bmp6, Egln1, Frrs1, Fth1, Hif1a, Myc]
GO:0010458	exit from mitosis	GO_BiologicalProcess-EBI-UniProt-GOA-ACAP-ARAP_25.05.2022_00h00	0.0173453	1	0.0173453	1	[5, 6, 8]	Group201	20	5	[Birc5, Cdca5, Cdkn1c, Rgcc, Ube2c]
GO:0007096	regulation of exit from mitosis	GO_BiologicalProcess-EBI-UniProt-GOA-ACAP-ARAP_25.05.2022_00h00	0.00115564	1	0.0173453	1	[6, 7, 8, 9]	Group201	35.7143	5	[Birc5, Cdca5, Cdkn1c, Rgcc, Ube2c]
GO:0031536	positive regulation of exit from mitosis	GO_BiologicalProcess-EBI-UniProt-GOA-ACAP-ARAP_25.05.2022_00h00	0.00417409	1	0.0173453	1	[6, 7, 8, 9, 10]	Group201	50	3	[Birc5, Cdca5, Ube2c]
GO:0010256	endomembrane system organization	GO_BiologicalProcess-EBI-UniProt-GOA-ACAP-ARAP_25.05.2022_00h00	0.589702	1	0.589702	1	[4]	Group202	6.76417	37	[Abcg1, Ap3s1, Aqp1, Aqp11, Atp10a, Atp8b1, Atp8b2, Bin1, Bnip1, Ccdc136, Cdk1, Cit, Clu, Col5a1, Cxcr4, Dync2h1, Ehd3, Fam174b, Fbxw8, Lmnb1, Myh10, Myo5a, Nbeal2, Ndrg1, Nectin2, Prkd1, Prx, Rab27a, Rab6b, Reep1, Reep2, Retreg1, Syt11, Syt7, Tgfb2, Tmcc3, Tor1aip2]
GO:0007009	plasma membrane organization	GO_BiologicalProcess-EBI-UniProt-GOA-ACAP-ARAP_25.05.2022_00h00	0.421611	1	0.589702	1	[5]	Group202	7.69231	13	[Atp10a, Atp8b1, Bin1, Clu, Col5a1, Cxcr4, Ehd3, Myh10, Ndrg1, Prx, Syt11, Syt7, Tgfb2]
GO:0043217	myelin maintenance	GO_BiologicalProcess-EBI-UniProt-GOA-ACAP-ARAP_25.05.2022_00h00	0.0273283	1	0.589702	1	[5, 6, 8, 9]	Group202	21.0526	4	[Clu, Cxcr4, Ndrg1, Prx]
GO:0007062	sister chromatid cohesion	GO_BiologicalProcess-EBI-UniProt-GOA-ACAP-ARAP_25.05.2022_00h00	0.00217361	1	0.0499151	1	[3, 4, 5, 6, 7]	Group203	17.8571	10	[Bub1, Bub1b, Cdca5, Dscc1, Esco2, Haspin, Kif22, Pttg1, Sgo1, Sgo2a]
GO:0043687	post-translational protein modification	GO_BiologicalProcess-EBI-UniProt-GOA-ACAP-ARAP_25.05.2022_00h00	0.744703	1	0.0499151	1	[5, 6]	Group203	7.14286	3	[Aurkb, Dscc1, Esco2]
GO:0007064	mitotic sister chromatid cohesion	GO_BiologicalProcess-EBI-UniProt-GOA-ACAP-ARAP_25.05.2022_00h00	0.00450394	1	0.0499151	1	[4, 5, 6, 7, 8, 9]	Group203	23.0769	6	[Cdca5, Dscc1, Esco2, Haspin, Pttg1, Sgo1]
GO:0007252	I-kappaB phosphorylation	GO_BiologicalProcess-EBI-UniProt-GOA-ACAP-ARAP_25.05.2022_00h00	0.0513382	1	0.2292	1	[5, 6, 7]	Group204	17.3913	4	[Dab2ip, Epb41, Sirpa, Tlr4]
GO:0034142	toll-like receptor 4 signaling pathway	GO_BiologicalProcess-EBI-UniProt-GOA-ACAP-ARAP_25.05.2022_00h00	0.540974	1	0.2292	1	[6, 7, 8]	Group204	8.33333	4	[Dab2ip, Lbp, Nfkbia, Tlr4]
GO:0070373	negative regulation of ERK1 and ERK2 cascade	GO_BiologicalProcess-EBI-UniProt-GOA-ACAP-ARAP_25.05.2022_00h00	0.0422339	1	0.2292	1	[6, 7, 8, 9]	Group204	11.7647	10	[Cnksr3, Dab2ip, Emilin1, Epha4, Igf1, Rgs16, Sirpa, Spred3, Spry1, Tlr4]
GO:0007565	female pregnancy	GO_BiologicalProcess-EBI-UniProt-GOA-ACAP-ARAP_25.05.2022_00h00	0.00562187	1	0.00562187	1	[3, 4]	Group205	10.917	25	[Bmpr2, Cited2, Cyp2d22, Fkbp4, Igfbp5, Itga2, Itga5, Itgb3, Itgb4, Klf9, Lamb1, Maged2, Nppa, Pgf, Pla2g6, Prdm1, Rara, Reck, Rgs2, Rxra, Slc38a2, Slc38a3, Stat5a, Tcf23, Tppp3]
GO:0007566	embryo implantation	GO_BiologicalProcess-EBI-UniProt-GOA-ACAP-ARAP_25.05.2022_00h00	0.0795664	1	0.00562187	1	[2, 3, 4, 5]	Group205	11.4286	8	[Fkbp4, Itgb3, Itgb4, Klf9, Lamb1, Reck, Rxra, Tppp3]
GO:0060135	maternal process involved in female pregnancy	GO_BiologicalProcess-EBI-UniProt-GOA-ACAP-ARAP_25.05.2022_00h00	0.0835804	1	0.00562187	1	[3, 4, 5]	Group205	11.2676	8	[Bmpr2, Cited2, Pla2g6, Prdm1, Rgs2, Rxra, Tcf23, Tppp3]
GO:0050954	sensory perception of mechanical stimulus	GO_BiologicalProcess-EBI-UniProt-GOA-ACAP-ARAP_25.05.2022_00h00	0.147786	1	0.147786	1	[5]	Group206	8.65385	18	[Atp8b1, Casp3, Cdh23, Col1a1, Cxcr4, Eps8l2, Icam1, Igf1, Itga2, Kcnq1, Kit, Map1a, Myc, Nav2, Pawr, Piezo2, Slc12a2, Tlr4]
GO:0050910	detection of mechanical stimulus involved in sensory perception of sound	GO_BiologicalProcess-EBI-UniProt-GOA-ACAP-ARAP_25.05.2022_00h00	0.0382551	1	0.147786	1	[4, 5, 6, 7]	Group206	19.0476	4	[Kcnq1, Kit, Myc, Slc12a2]
GO:0007605	sensory perception of sound	GO_BiologicalProcess-EBI-UniProt-GOA-ACAP-ARAP_25.05.2022_00h00	0.637473	1	0.147786	1	[6]	Group206	6.89655	12	[Atp8b1, Casp3, Cdh23, Col1a1, Eps8l2, Icam1, Kcnq1, Kit, Map1a, Myc, Nav2, Slc12a2]
GO:0050890	cognition	GO_BiologicalProcess-EBI-UniProt-GOA-ACAP-ARAP_25.05.2022_00h00	0.107174	1	0.107174	1	[4]	Group207	8.20106	31	[Apoe, Bhlhb9, Camk2n1, Casp3, Eif2ak4, Epm2a, Fam107a, Gatm, Hif1a, Hrh2, Igf1, Igf2, Itga5, Kit, Lamb1, Map1a, Nf1, Ntf3, Nts, Pde4d, Pla2g6, Prnp, Rgs16, Serpinf1, Slc1a1, Specc1, Synpo, Syt11, Tanc1, Tmod2, Trpm4]
GO:0007613	memory	GO_BiologicalProcess-EBI-UniProt-GOA-ACAP-ARAP_25.05.2022_00h00	0.107291	1	0.107174	1	[4, 6]	Group207	9.41177	16	[Apoe, Camk2n1, Eif2ak4, Hrh2, Igf1, Igf2, Itga5, Map1a, Ntf3, Pde4d, Pla2g6, Rgs16, Serpinf1, Slc1a1, Syt11, Trpm4]
GO:0007616	long-term memory	GO_BiologicalProcess-EBI-UniProt-GOA-ACAP-ARAP_25.05.2022_00h00	0.201428	1	0.107174	1	[5, 7]	Group207	11.1111	5	[Apoe, Camk2n1, Eif2ak4, Rgs16, Trpm4]
GO:0008045	motor neuron axon guidance	GO_BiologicalProcess-EBI-UniProt-GOA-ACAP-ARAP_25.05.2022_00h00	0.00168182	1	0.0422339	1	[6, 7, 8, 9, 10, 11, 12, 13, 14]	Group208	21.6216	8	[Chn1, Cxcr4, Epha4, Etv4, Foxp1, Sema3a, Sema3f, Slit3]
GO:0008038	neuron recognition	GO_BiologicalProcess-EBI-UniProt-GOA-ACAP-ARAP_25.05.2022_00h00	0.382298	1	0.0422339	1	[3, 5, 6, 8, 9, 10]	Group208	9.43396	5	[Casp3, Cxcr4, Epha4, Prtg, Sema3a]
GO:0007413	axonal fasciculation	GO_BiologicalProcess-EBI-UniProt-GOA-ACAP-ARAP_25.05.2022_00h00	0.218034	1	0.0422339	1	[4, 6, 7, 8, 9, 10, 11, 12]	Group208	11.5385	3	[Casp3, Epha4, Sema3a]
GO:0008277	regulation of G protein-coupled receptor signaling pathway	GO_BiologicalProcess-EBI-UniProt-GOA-ACAP-ARAP_25.05.2022_00h00	1	1	0.61375	1	[4, 5, 6]	Group209	6.2069	9	[Apln, Aplnr, Itgb3, Pde10a, Pde4d, Rgs16, Rgs2, Stmn1, Tmod2]
GO:0045744	negative regulation of G protein-coupled receptor signaling pathway	GO_BiologicalProcess-EBI-UniProt-GOA-ACAP-ARAP_25.05.2022_00h00	0.595237	1	0.61375	1	[4, 5, 6, 7]	Group209	7.93651	5	[Apln, Aplnr, Rgs16, Rgs2, Stmn1]
GO:0043951	negative regulation of cAMP-mediated signaling	GO_BiologicalProcess-EBI-UniProt-GOA-ACAP-ARAP_25.05.2022_00h00	0.00227128	1	0.61375	1	[5, 6, 7, 8, 9, 10]	Group209	31.25	5	[Aplnr, Pde10a, Pde2a, Pde3b, Pde4d]
GO:0036473	cell death in response to oxidative stress	GO_BiologicalProcess-EBI-UniProt-GOA-ACAP-ARAP_25.05.2022_00h00	0.0440335	1	0.0440335	1	[3, 5, 6]	Group211	11.1111	12	[Aldh2, Bcl2, Foxo3, Foxp1, Hif1a, Hspb1, Map3k5, Melk, Pawr, Ralbp1, Slc1a1, Tlr4]
GO:0008631	intrinsic apoptotic signaling pathway in response to oxidative stress	GO_BiologicalProcess-EBI-UniProt-GOA-ACAP-ARAP_25.05.2022_00h00	0.0280262	1	0.0440335	1	[4, 5, 6, 7]	Group211	14.5833	7	[Aldh2, Bcl2, Hif1a, Hspb1, Map3k5, Melk, Ralbp1]
GO:1902175	regulation of oxidative stress-induced intrinsic apoptotic signaling pathway	GO_BiologicalProcess-EBI-UniProt-GOA-ACAP-ARAP_25.05.2022_00h00	0.251796	1	0.0440335	1	[5, 6, 7, 8, 9]	Group211	10.7143	3	[Hif1a, Hspb1, Ralbp1]
GO:0009266	response to temperature stimulus	GO_BiologicalProcess-EBI-UniProt-GOA-ACAP-ARAP_25.05.2022_00h00	0.299127	1	0.299127	1	[3]	Group212	8.0402	16	[Acot11, Aldh18a1, Cd34, Cxcr4, Dnaja4, Eif2ak4, Hspb1, Igf1, Il1r1, Lxn, Nf1, Pawr, Rasa3, Tlr4, Trpv2, Trpv3]
GO:0009408	response to heat	GO_BiologicalProcess-EBI-UniProt-GOA-ACAP-ARAP_25.05.2022_00h00	0.448349	1	0.299127	1	[3, 4]	Group212	7.62712	9	[Cd34, Dnaja4, Hspb1, Igf1, Il1r1, Nf1, Rasa3, Trpv2, Trpv3]
GO:0034605	cellular response to heat	GO_BiologicalProcess-EBI-UniProt-GOA-ACAP-ARAP_25.05.2022_00h00	1	1	0.299127	1	[4, 5]	Group212	4.91803	3	[Cd34, Nf1, Rasa3]
GO:0009566	fertilization	GO_BiologicalProcess-EBI-UniProt-GOA-ACAP-ARAP_25.05.2022_00h00	0.25658	1	0.25658	1	[2, 3]	Group213	4.14747	9	[Ccdc136, Cd46, Cecr2, Cfap69, Lhfpl2, Nectin2, Plat, Prnd, Wt1]
GO:0007338	single fertilization	GO_BiologicalProcess-EBI-UniProt-GOA-ACAP-ARAP_25.05.2022_00h00	0.413317	1	0.25658	1	[3, 4]	Group213	4.29448	7	[Ccdc136, Cd46, Cecr2, Lhfpl2, Plat, Prnd, Wt1]
GO:0080154	regulation of fertilization	GO_BiologicalProcess-EBI-UniProt-GOA-ACAP-ARAP_25.05.2022_00h00	0.110901	1	0.25658	1	[3, 4]	Group213	15.7895	3	[Cfap69, Lhfpl2, Plat]
GO:0010039	response to iron ion	GO_BiologicalProcess-EBI-UniProt-GOA-ACAP-ARAP_25.05.2022_00h00	0.0926487	1	0.508603	1	[5]	Group214	12.8205	5	[Bcl2, Bmp6, Ccnd1, Hif1a, Map1lc3a]
GO:0032026	response to magnesium ion	GO_BiologicalProcess-EBI-UniProt-GOA-ACAP-ARAP_25.05.2022_00h00	0.234807	1	0.508603	1	[5]	Group214	11.1111	3	[Bmp6, Ccnd1, Thbs1]
GO:0010623	programmed cell death involved in cell development	GO_BiologicalProcess-EBI-UniProt-GOA-ACAP-ARAP_25.05.2022_00h00	0.431417	1	0.499245	1	[3, 4, 5]	Group215	10	3	[Bcl2, Casp4, Kit]
GO:0002320	lymphoid progenitor cell differentiation	GO_BiologicalProcess-EBI-UniProt-GOA-ACAP-ARAP_25.05.2022_00h00	0.0513382	1	0.499245	1	[5, 6, 7, 8, 9]	Group215	17.3913	4	[Ankle1, Bcl2, Gata3, Kit]
GO:0061081	positive regulation of myeloid leukocyte cytokine production involved in immune response	GO_BiologicalProcess-EBI-UniProt-GOA-ACAP-ARAP_25.05.2022_00h00	0.304295	1	0.499245	1	[5, 6, 7, 8, 9]	Group215	10.2564	4	[Casp4, Kit, Syk, Tlr4]
GO:0033209	tumor necrosis factor-mediated signaling pathway	GO_BiologicalProcess-EBI-UniProt-GOA-ACAP-ARAP_25.05.2022_00h00	0.0030322	1	2.24316e-05	0.0141543	[5, 6, 7]	Group216	14.7727	13	[Aim2, Foxo3, Hipk1, Naip6, Nfkbia, Plvap, Spata2, Sphk1, Syk, Tnfrsf11a, Tnfrsf23, Traf1, Traip]
GO:0010803	regulation of tumor necrosis factor-mediated signaling pathway	GO_BiologicalProcess-EBI-UniProt-GOA-ACAP-ARAP_25.05.2022_00h00	0.0442604	1	2.24316e-05	0.0141543	[5, 6, 7, 8]	Group216	14.2857	6	[Hipk1, Naip6, Spata2, Sphk1, Syk, Traip]
GO:0043112	receptor metabolic process	GO_BiologicalProcess-EBI-UniProt-GOA-ACAP-ARAP_25.05.2022_00h00	0.804351	1	0.863692	1	[4, 5]	Group217	6.94444	5	[Apoe, Arap1, Ehd3, Mylip, Nsg1]
GO:0001881	receptor recycling	GO_BiologicalProcess-EBI-UniProt-GOA-ACAP-ARAP_25.05.2022_00h00	0.736979	1	0.863692	1	[5, 6]	Group217	7.5	3	[Arap1, Ehd3, Nsg1]
GO:0032456	endocytic recycling	GO_BiologicalProcess-EBI-UniProt-GOA-ACAP-ARAP_25.05.2022_00h00	1	1	0.863692	1	[5, 6]	Group217	6.0241	5	[Arl4c, Ehd1, Ehd3, Micall2, Nsg1]
GO:0016050	vesicle organization	GO_BiologicalProcess-EBI-UniProt-GOA-ACAP-ARAP_25.05.2022_00h00	0.64579	1	0.519618	1	[5]	Group218	5.4878	18	[Abcg1, Anxa1, Ap3s1, Aqp1, Aqp11, Bcl2, Ccdc136, Cd34, Doc2b, Nbeal2, Nectin2, Preb, Rab27a, Sphk1, Syt11, Syt7, Tmcc3, Zdhhc15]
GO:0061025	membrane fusion	GO_BiologicalProcess-EBI-UniProt-GOA-ACAP-ARAP_25.05.2022_00h00	0.524923	1	0.519618	1	[5]	Group218	4.62428	8	[Anxa1, Bnip1, Ch25h, Doc2b, Nectin2, Sphk1, Syt11, Syt7]
GO:0033363	secretory granule organization	GO_BiologicalProcess-EBI-UniProt-GOA-ACAP-ARAP_25.05.2022_00h00	0.292362	1	0.519618	1	[5, 6]	Group218	9.375	6	[Abcg1, Ap3s1, Aqp1, Ccdc136, Nbeal2, Nectin2]
GO:0016321	female meiosis chromosome segregation	GO_BiologicalProcess-EBI-UniProt-GOA-ACAP-ARAP_25.05.2022_00h00	0.0106358	1	4.45253e-05	0.0274721	[3, 4, 5, 6, 7, 9]	Group219	37.5	3	[Ncaph, Top2a, Ttk]
GO:0051307	meiotic chromosome separation	GO_BiologicalProcess-EBI-UniProt-GOA-ACAP-ARAP_25.05.2022_00h00	0.00104957	1	4.45253e-05	0.0274721	[3, 4, 5, 6, 7, 9]	Group219	25.9259	7	[Ankle1, Eme1, Espl1, Fancm, Ncaph, Top2a, Ttk]
GO:0032387	negative regulation of intracellular transport	GO_BiologicalProcess-EBI-UniProt-GOA-ACAP-ARAP_25.05.2022_00h00	0.802949	1	0.366911	1	[3, 4, 5, 6]	Group220	7.04225	5	[Bard1, Map1b, Nf1, Pkia, Pkig]
GO:0046822	regulation of nucleocytoplasmic transport	GO_BiologicalProcess-EBI-UniProt-GOA-ACAP-ARAP_25.05.2022_00h00	0.207131	1	0.366911	1	[5, 6, 7]	Group220	8.88889	12	[Bard1, Brca1, Cdk1, Ect2, Epm2a, Flna, Gli3, Inpp4b, Nf1, Pkia, Pkig, Prkd1]
GO:2000479	regulation of cAMP-dependent protein kinase activity	GO_BiologicalProcess-EBI-UniProt-GOA-ACAP-ARAP_25.05.2022_00h00	0.0325231	1	0.366911	1	[8, 9, 10, 11]	Group220	20	4	[Akap6, Pkia, Pkig, Rapgef2]
GO:0019932	second-messenger-mediated signaling	GO_BiologicalProcess-EBI-UniProt-GOA-ACAP-ARAP_25.05.2022_00h00	0.0100011	1	0.0100011	1	[4, 5, 6]	Group221	9.68661	34	[Ackr2, Ahr, Akap6, Aplnr, Apoe, Aqp1, Calm2, Cmklr1, Cxcr4, Ednrb, Egln1, Hdac5, Igf1, Myo5a, Ncald, Nppa, P2ry6, Pde10a, Pde2a, Pde3b, Pde4d, Pdk2, Ppp1r9a, Prnp, Ptger4, Rapgef2, Rasa3, Selenon, Selp, Sphk1, Syk, Thbs1, Trpm4, Vcam1]
GO:0019722	calcium-mediated signaling	GO_BiologicalProcess-EBI-UniProt-GOA-ACAP-ARAP_25.05.2022_00h00	0.0290712	1	0.0100011	1	[5, 6, 7]	Group221	9.78723	23	[Ackr2, Akap6, Calm2, Cmklr1, Cxcr4, Ednrb, Egln1, Hdac5, Igf1, Myo5a, Ncald, P2ry6, Pde4d, Pdk2, Ppp1r9a, Prnp, Rasa3, Selenon, Selp, Sphk1, Syk, Trpm4, Vcam1]
GO:0019935	cyclic-nucleotide-mediated signaling	GO_BiologicalProcess-EBI-UniProt-GOA-ACAP-ARAP_25.05.2022_00h00	0.0120248	1	0.0100011	1	[5, 6, 7]	Group221	12.7451	13	[Ahr, Aplnr, Apoe, Aqp1, Ednrb, Nppa, Pde10a, Pde2a, Pde3b, Pde4d, Ptger4, Rapgef2, Thbs1]
GO:0032878	regulation of establishment or maintenance of cell polarity	GO_BiologicalProcess-EBI-UniProt-GOA-ACAP-ARAP_25.05.2022_00h00	0.0316063	1	0.238988	1	[3, 4]	Group222	17.2414	5	[Gata3, Igf1, Kif20b, Llgl2, Wdpcp]
GO:2000114	regulation of establishment of cell polarity	GO_BiologicalProcess-EBI-UniProt-GOA-ACAP-ARAP_25.05.2022_00h00	0.185328	1	0.238988	1	[4, 5]	Group222	12.5	3	[Gata3, Kif20b, Wdpcp]
GO:2000677	regulation of transcription regulatory region DNA binding	GO_BiologicalProcess-EBI-UniProt-GOA-ACAP-ARAP_25.05.2022_00h00	0.546321	1	0.238988	1	[5]	Group222	8.16327	4	[Gata3, Igf1, Per2, Zbtb7c]
GO:0033628	regulation of cell adhesion mediated by integrin	GO_BiologicalProcess-EBI-UniProt-GOA-ACAP-ARAP_25.05.2022_00h00	0.0310036	1	0.0310036	1	[4, 5]	Group223	14.2857	7	[Acer2, Itgb3, Nexmif, Rac3, Serpine1, Syk, Tgfb2]
GO:0033629	negative regulation of cell adhesion mediated by integrin	GO_BiologicalProcess-EBI-UniProt-GOA-ACAP-ARAP_25.05.2022_00h00	0.0272384	1	0.0310036	1	[4, 5, 6]	Group223	27.2727	3	[Acer2, Nexmif, Serpine1]
GO:0033630	positive regulation of cell adhesion mediated by integrin	GO_BiologicalProcess-EBI-UniProt-GOA-ACAP-ARAP_25.05.2022_00h00	0.0513382	1	0.0310036	1	[4, 5, 6]	Group223	17.3913	4	[Itgb3, Rac3, Syk, Tgfb2]
GO:0042594	response to starvation	GO_BiologicalProcess-EBI-UniProt-GOA-ACAP-ARAP_25.05.2022_00h00	0.00103311	1	0.00103311	0.563047	[3, 5]	Group224	12.2172	27	[Angptl4, Bcl2, Bmpr2, Chka, Eif2ak2, Eif2ak4, Foxo1, Foxo3, Gabarapl1, Ifi204, Ifi206, Inhbb, Klf10, Map1lc3a, Map3k5, Max, Nuak1, Pdk4, Prkd1, Ripor1, Rnf167, Sesn1, Slc38a2, Slc38a3, Slc7a5, Upp1, Zfp36]
GO:0034198	cellular response to amino acid starvation	GO_BiologicalProcess-EBI-UniProt-GOA-ACAP-ARAP_25.05.2022_00h00	0.0128655	1	0.00103311	0.563047	[5, 6, 7]	Group224	15.6863	8	[Eif2ak2, Eif2ak4, Map1lc3a, Map3k5, Prkd1, Rnf167, Sesn1, Slc38a2]
GO:1990253	cellular response to leucine starvation	GO_BiologicalProcess-EBI-UniProt-GOA-ACAP-ARAP_25.05.2022_00h00	0.0430366	1	0.00103311	0.563047	[6, 7, 8]	Group224	23.0769	3	[Eif2ak4, Rnf167, Sesn1]
GO:0035458	cellular response to interferon-beta	GO_BiologicalProcess-EBI-UniProt-GOA-ACAP-ARAP_25.05.2022_00h00	0.415794	1	0.472652	1	[6]	Group225	8.47458	5	[Aim2, Ifi204, Ifi206, Ifi211, Sting1]
GO:0050688	regulation of defense response to virus	GO_BiologicalProcess-EBI-UniProt-GOA-ACAP-ARAP_25.05.2022_00h00	0.347494	1	0.472652	1	[4, 5, 6, 7, 8]	Group225	8.75	7	[Aim2, Dhx58, Eif2ak4, Htra1, Ifit1bl1, Sting1, Tspan6]
GO:0002230	positive regulation of defense response to virus by host	GO_BiologicalProcess-EBI-UniProt-GOA-ACAP-ARAP_25.05.2022_00h00	0.468026	1	0.472652	1	[6, 7, 8, 9, 10]	Group225	8.82353	3	[Aim2, Eif2ak4, Sting1]
GO:0055093	response to hyperoxia	GO_BiologicalProcess-EBI-UniProt-GOA-ACAP-ARAP_25.05.2022_00h00	0.0665586	1	0.282153	1	[3, 5]	Group226	16	4	[Bnip3, Col1a1, Foxo1, Slc7a5]
GO:0034505	tooth mineralization	GO_BiologicalProcess-EBI-UniProt-GOA-ACAP-ARAP_25.05.2022_00h00	0.47835	1	0.282153	1	[3, 5, 6]	Group226	8.57143	3	[Col1a1, Fam20a, Foxo1]
GO:0044691	tooth eruption	GO_BiologicalProcess-EBI-UniProt-GOA-ACAP-ARAP_25.05.2022_00h00	0.00696771	1	0.282153	1	[3, 5, 6]	Group226	42.8571	3	[Adamts5, Col1a1, Fam20a]
GO:0035590	purinergic nucleotide receptor signaling pathway	GO_BiologicalProcess-EBI-UniProt-GOA-ACAP-ARAP_25.05.2022_00h00	0.13532	1	0.846807	1	[4, 5, 6]	Group227	12.5	4	[Adora2a, P2ry10b, P2ry2, P2ry6]
GO:0045028	G protein-coupled purinergic nucleotide receptor activity	GO_BiologicalProcess-EBI-UniProt-GOA-ACAP-ARAP_25.05.2022_00h00	0.0346713	1	0.846807	1	[5, 6, 7, 8]	Group227	25	3	[P2ry10b, P2ry2, P2ry6]
GO:0038024	cargo receptor activity	GO_BiologicalProcess-EBI-UniProt-GOA-ACAP-ARAP_25.05.2022_00h00	0.524561	1	0.524561	1	[6]	Group228	7.44681	7	[Ackr2, Itgb3, Lgals3bp, Loxl2, Lrp8, Scarf2, Stab1]
GO:0005044	scavenger receptor activity	GO_BiologicalProcess-EBI-UniProt-GOA-ACAP-ARAP_25.05.2022_00h00	0.214995	1	0.524561	1	[7]	Group228	10.6383	5	[Ackr2, Lgals3bp, Loxl2, Scarf2, Stab1]
GO:0005041	low-density lipoprotein particle receptor activity	GO_BiologicalProcess-EBI-UniProt-GOA-ACAP-ARAP_25.05.2022_00h00	0.110901	1	0.524561	1	[8]	Group228	15.7895	3	[Itgb3, Lrp8, Stab1]
GO:0071364	cellular response to epidermal growth factor stimulus	GO_BiologicalProcess-EBI-UniProt-GOA-ACAP-ARAP_25.05.2022_00h00	0.034186	1	0.0657999	1	[4, 6]	Group229	14	7	[Col1a1, Dab2ip, Garem1, Knstrn, Myc, Zfp36, Zfp36l1]
GO:0038066	p38MAPK cascade	GO_BiologicalProcess-EBI-UniProt-GOA-ACAP-ARAP_25.05.2022_00h00	0.0850023	1	0.0657999	1	[6, 7, 8]	Group229	12.5	7	[Dab2ip, Map3k5, Pbk, Sphk1, Xdh, Zfp36, Zfp36l1]
GO:1900744	regulation of p38MAPK cascade	GO_BiologicalProcess-EBI-UniProt-GOA-ACAP-ARAP_25.05.2022_00h00	0.362035	1	0.0657999	1	[6, 7, 8, 9]	Group229	8.88889	4	[Dab2ip, Map3k5, Sphk1, Xdh]
GO:0009617	response to bacterium	GO_BiologicalProcess-EBI-UniProt-GOA-ACAP-ARAP_25.05.2022_00h00	0.1498	1	0.1498	1	[3, 5]	Group230	7.3903	64	[AA467197, Adamts4, Adamts5, Adamts9, Adgrl2, Akap12, Ankrd1, Aqp1, Arid5a, Ass1, Bmp6, Bnip3, Casp3, Casp4, Cd274, Cd55, Cxcl10, Dab2ip, Dhx58, Ednrb, Eif2ak2, Emilin1, F2r, Fam20a, Fgfr2, Fmo1, Foxp1, Gas2l3, H2bc8, Ifi204, Ifi211, Ifi44, Irak3, Kyat1, Lbp, Litaf, Lrg1, Mx2, Naip6, Nfkbia, Nlrc3, Notch2, Nr4a1, Pde2a, Pde4d, Pla2g6, Pld1, Prkd1, Ptger4, Rara, Serpine1, Sirpa, Slc12a2, Slc7a5, S…
GO:0042742	defense response to bacterium	GO_BiologicalProcess-EBI-UniProt-GOA-ACAP-ARAP_25.05.2022_00h00	0.204922	1	0.1498	1	[4, 5, 6]	Group230	4.56853	18	[Adamts4, Adamts5, Aqp1, Casp4, Emilin1, Foxp1, H2bc8, Lbp, Naip6, Notch2, Pla2g6, Pld1, Prkd1, Serpine1, Stab1, Syk, Syt11, Tlr4]
GO:0050829	defense response to Gram-negative bacterium	GO_BiologicalProcess-EBI-UniProt-GOA-ACAP-ARAP_25.05.2022_00h00	0.562977	1	0.1498	1	[5, 6, 7]	Group230	4.23729	5	[Aqp1, Lbp, Prkd1, Serpine1, Tlr4]
GO:0060008	Sertoli cell differentiation	GO_BiologicalProcess-EBI-UniProt-GOA-ACAP-ARAP_25.05.2022_00h00	0.158786	1	0.298268	1	[3, 4, 5, 6, 7, 8, 9]	Group231	11.7647	4	[Flna, Icam1, Rara, Wt1]
GO:0055012	ventricular cardiac muscle cell differentiation	GO_BiologicalProcess-EBI-UniProt-GOA-ACAP-ARAP_25.05.2022_00h00	0.00654892	1	0.298268	1	[6, 7, 8, 9]	Group231	25	5	[Cdk1, Myh10, Rara, Rarb, Rxra]
GO:0042789	mRNA transcription by RNA polymerase II	GO_BiologicalProcess-EBI-UniProt-GOA-ACAP-ARAP_25.05.2022_00h00	0.571129	1	0.298268	1	[8, 9, 10, 11]	Group231	7.54717	4	[Epas1, Flna, Rara, Rxra]
GO:0007249	I-kappaB kinase/NF-kappaB signaling	GO_BiologicalProcess-EBI-UniProt-GOA-ACAP-ARAP_25.05.2022_00h00	0.506644	1	0.506644	1	[4, 5, 6]	Group232	7.25806	18	[Dab2ip, Ednrb, Epb41, F2r, Flna, Hspb1, Litaf, Nfkbia, Nlrc3, Pidd1, Prkd1, Relb, Ripk3, Rora, Sirpa, Tlr4, Traf1, Trim59]
GO:0043122	regulation of I-kappaB kinase/NF-kappaB signaling	GO_BiologicalProcess-EBI-UniProt-GOA-ACAP-ARAP_25.05.2022_00h00	0.885899	1	0.506644	1	[5, 6, 7]	Group232	5.71429	12	[Dab2ip, F2r, Flna, Hspb1, Litaf, Nlrc3, Pidd1, Prkd1, Rora, Tlr4, Traf1, Trim59]
GO:0043124	negative regulation of I-kappaB kinase/NF-kappaB signaling	GO_BiologicalProcess-EBI-UniProt-GOA-ACAP-ARAP_25.05.2022_00h00	0.536032	1	0.506644	1	[5, 6, 7, 8]	Group232	8.51064	4	[Dab2ip, Nlrc3, Rora, Trim59]
GO:0043616	keratinocyte proliferation	GO_BiologicalProcess-EBI-UniProt-GOA-ACAP-ARAP_25.05.2022_00h00	0.0140543	1	0.0140543	1	[4]	Group233	14.5161	9	[Cd109, Fgfr2, Ift122, Klf9, Lrg1, Notch2, Prkd1, Zfp36, Zfp36l1]
GO:0010837	regulation of keratinocyte proliferation	GO_BiologicalProcess-EBI-UniProt-GOA-ACAP-ARAP_25.05.2022_00h00	0.00443118	1	0.0140543	1	[5, 6]	Group233	17.3077	9	[Cd109, Fgfr2, Ift122, Klf9, Lrg1, Notch2, Prkd1, Zfp36, Zfp36l1]
GO:0010839	negative regulation of keratinocyte proliferation	GO_BiologicalProcess-EBI-UniProt-GOA-ACAP-ARAP_25.05.2022_00h00	0.103096	1	0.0140543	1	[5, 6, 7]	Group233	13.7931	4	[Cd109, Fgfr2, Ift122, Klf9]
GO:0019751	polyol metabolic process	GO_BiologicalProcess-EBI-UniProt-GOA-ACAP-ARAP_25.05.2022_00h00	0.600268	1	0.243056	1	[4, 5]	Group234	7.0922	10	[Acer2, Akr1b10, Dhfr, Ephx1, Inpp4b, Nudt4, P2ry6, Pth1r, Sphk1, Spr]
GO:0043647	inositol phosphate metabolic process	GO_BiologicalProcess-EBI-UniProt-GOA-ACAP-ARAP_25.05.2022_00h00	0.782725	1	0.243056	1	[4, 5, 6]	Group234	6.89655	4	[Inpp4b, Nudt4, P2ry6, Pth1r]
GO:1902932	positive regulation of alcohol biosynthetic process	GO_BiologicalProcess-EBI-UniProt-GOA-ACAP-ARAP_25.05.2022_00h00	0.0360487	1	0.243056	1	[4, 5, 6, 7]	Group234	16.6667	5	[Abcg1, Bmp6, P2ry6, Pth1r, Sec14l2]
GO:0006091	generation of precursor metabolites and energy	GO_BiologicalProcess-EBI-UniProt-GOA-ACAP-ARAP_25.05.2022_00h00	0.343238	1	0.343238	1	[3]	Group235	5.10204	25	[Acadsb, Adgrf5, Adh1, Aldh1l1, Aldh1l2, Bnip3, Ccnb1, Cdk1, Cox7b, Epm2a, Gabarapl1, Hdac5, Hif1a, Igf1, Igf2, Myc, Myo5a, Pask, Per2, Pfkl, Prdm16, Pygm, Slc25a13, Slc25a23, Sting1]
GO:0022900	electron transport chain	GO_BiologicalProcess-EBI-UniProt-GOA-ACAP-ARAP_25.05.2022_00h00	0.856277	1	0.343238	1	[4]	Group235	5.26316	7	[Acadsb, Ccnb1, Cdk1, Cox7b, Myo5a, Slc25a13, Sting1]
GO:0009055	electron transfer activity	GO_BiologicalProcess-EBI-UniProt-GOA-ACAP-ARAP_25.05.2022_00h00	0.785344	1	0.343238	1	[5]	Group235	6.77966	4	[Acadsb, Cox7b, Myo5a, Sting1]
GO:0002011	morphogenesis of an epithelial sheet	GO_BiologicalProcess-EBI-UniProt-GOA-ACAP-ARAP_25.05.2022_00h00	0.0100217	1	0.0100217	1	[5, 6]	Group236	14.4928	10	[Ccna2, Cd44, Col5a1, Dll4, Flna, Itga5, Lrg1, Map3k1, Notch2, Rhoc]
GO:0044319	wound healing, spreading of cells	GO_BiologicalProcess-EBI-UniProt-GOA-ACAP-ARAP_25.05.2022_00h00	0.0108886	1	0.0100217	1	[4, 6, 8, 9]	Group236	17.5	7	[Ccna2, Cd44, Col5a1, Flna, Itga5, Lrg1, Rhoc]
GO:0035313	wound healing, spreading of epidermal cells	GO_BiologicalProcess-EBI-UniProt-GOA-ACAP-ARAP_25.05.2022_00h00	0.154086	1	0.0100217	1	[5, 7, 9, 10]	Group236	13.6364	3	[Col5a1, Itga5, Lrg1]
GO:0060285	cilium-dependent cell motility	GO_BiologicalProcess-EBI-UniProt-GOA-ACAP-ARAP_25.05.2022_00h00	0.357264	1	0.778454	1	[4]	Group237	4.37158	8	[Ccsap, Cfap45, Cfap53, Cfap69, Dnah2, Ift81, Mns1, Wt1]
GO:0070986	left/right axis specification	GO_BiologicalProcess-EBI-UniProt-GOA-ACAP-ARAP_25.05.2022_00h00	0.00164517	1	0.778454	1	[4, 5, 6, 7]	Group237	33.3333	5	[Ahi1, Cited2, Epb41l5, Mns1, Notch2]
GO:0044458	motile cilium assembly	GO_BiologicalProcess-EBI-UniProt-GOA-ACAP-ARAP_25.05.2022_00h00	1	1	0.778454	1	[7, 8]	Group237	5.6338	4	[Ahi1, Cfap69, Ift81, Mns1]
GO:0042698	ovulation cycle	GO_BiologicalProcess-EBI-UniProt-GOA-ACAP-ARAP_25.05.2022_00h00	0.0474891	1	0.0392157	1	[2, 3, 4]	Group238	11.828	11	[Adamts1, Anxa1, Casp3, Foxo3, Igf1r, Pcna, Pdgfra, Ptger4, Serpinf1, Slit3, Stat5a]
GO:0044849	estrous cycle	GO_BiologicalProcess-EBI-UniProt-GOA-ACAP-ARAP_25.05.2022_00h00	0.139146	1	0.0392157	1	[3, 4, 5]	Group238	14.2857	3	[Anxa1, Igf1r, Pcna]
GO:1902065	response to L-glutamate	GO_BiologicalProcess-EBI-UniProt-GOA-ACAP-ARAP_25.05.2022_00h00	0.0523085	1	0.0392157	1	[5, 6]	Group238	21.4286	3	[Igf1r, Kcnb1, Pcna]
GO:0000722	telomere maintenance via recombination	GO_BiologicalProcess-EBI-UniProt-GOA-ACAP-ARAP_25.05.2022_00h00	0.0734319	1	0.00035182	0.205111	[6, 7, 8, 9]	Group239	18.75	3	[Brca2, Rad51, Xrcc3]
GO:0045003	double-strand break repair via synthesis-dependent strand annealing	GO_BiologicalProcess-EBI-UniProt-GOA-ACAP-ARAP_25.05.2022_00h00	0.00146185	1	0.00035182	0.205111	[8, 9, 10]	Group239	44.4444	4	[Fancm, Rad51, Rad54l, Xrcc3]
GO:0045185	maintenance of protein location	GO_BiologicalProcess-EBI-UniProt-GOA-ACAP-ARAP_25.05.2022_00h00	0.304312	1	0.304312	1	[3, 5]	Group240	8.65385	9	[Bard1, Dbn1, Fbn1, Flna, Kdelr3, Lgals1, Nfkbia, Tacc3, Tmsb10]
GO:0032507	maintenance of protein location in cell	GO_BiologicalProcess-EBI-UniProt-GOA-ACAP-ARAP_25.05.2022_00h00	1	1	0.304312	1	[3, 4, 6]	Group240	5.71429	4	[Bard1, Dbn1, Kdelr3, Tmsb10]
GO:0051220	cytoplasmic sequestering of protein	GO_BiologicalProcess-EBI-UniProt-GOA-ACAP-ARAP_25.05.2022_00h00	0.0445271	1	0.304312	1	[4, 6]	Group240	18.1818	4	[Dbn1, Flna, Nfkbia, Tacc3]
GO:0006809	nitric oxide biosynthetic process	GO_BiologicalProcess-EBI-UniProt-GOA-ACAP-ARAP_25.05.2022_00h00	0.0702533	1	0.0702533	1	[5]	Group241	11.3636	10	[Ass1, Cd34, Clu, Icam1, Igf1, Rora, Sirpa, Spr, Tlr4, Ulbp1]
GO:0045428	regulation of nitric oxide biosynthetic process	GO_BiologicalProcess-EBI-UniProt-GOA-ACAP-ARAP_25.05.2022_00h00	0.141862	1	0.0702533	1	[5, 6]	Group241	10.6667	8	[Ass1, Cd34, Clu, Icam1, Igf1, Sirpa, Tlr4, Ulbp1]
GO:0045429	positive regulation of nitric oxide biosynthetic process	GO_BiologicalProcess-EBI-UniProt-GOA-ACAP-ARAP_25.05.2022_00h00	0.256483	1	0.0702533	1	[5, 6, 7]	Group241	9.61539	5	[Ass1, Clu, Icam1, Tlr4, Ulbp1]
GO:0045445	myoblast differentiation	GO_BiologicalProcess-EBI-UniProt-GOA-ACAP-ARAP_25.05.2022_00h00	0.572931	1	0.572931	1	[4]	Group242	7.31707	9	[Cxcl10, Epas1, Igf1, Igfbp3, Lgals1, Map3k5, Mbnl3, Prickle1, Zfp36l1]
GO:0045661	regulation of myoblast differentiation	GO_BiologicalProcess-EBI-UniProt-GOA-ACAP-ARAP_25.05.2022_00h00	0.822042	1	0.572931	1	[4, 5]	Group242	6.89655	6	[Cxcl10, Igfbp3, Map3k5, Mbnl3, Prickle1, Zfp36l1]
GO:0045662	negative regulation of myoblast differentiation	GO_BiologicalProcess-EBI-UniProt-GOA-ACAP-ARAP_25.05.2022_00h00	0.448651	1	0.572931	1	[4, 5, 6]	Group242	9.375	3	[Cxcl10, Mbnl3, Prickle1]
GO:0045664	regulation of neuron differentiation	GO_BiologicalProcess-EBI-UniProt-GOA-ACAP-ARAP_25.05.2022_00h00	0.00185473	1	0.00185473	0.973734	[4, 5, 7, 8, 9]	Group243	11.4754	28	[Aspm, Bcl2, Bin1, Bmp6, Casz1, Cit, Ctdsp1, Dpysl2, Ect2, Ednrb, Eif2ak4, Foxo3, Gata2, Gdpd5, Gli3, Kctd11, Map1b, Meis1, Mmd, Nf1, Nrep, Ntf3, Rac3, Rara, Socs2, Tbx6, Tcf7l1, Timp2]
GO:0045665	negative regulation of neuron differentiation	GO_BiologicalProcess-EBI-UniProt-GOA-ACAP-ARAP_25.05.2022_00h00	0.383465	1	0.00185473	0.973734	[4, 5, 6, 7, 8, 9, 10]	Group243	8.60215	8	[Aspm, Casz1, Cit, Ctdsp1, Eif2ak4, Foxo3, Gli3, Meis1]
GO:0045666	positive regulation of neuron differentiation	GO_BiologicalProcess-EBI-UniProt-GOA-ACAP-ARAP_25.05.2022_00h00	0.184938	1	0.00185473	0.973734	[4, 5, 6, 7, 8, 9, 10]	Group243	9.09091	11	[Bmp6, Ect2, Gata2, Gdpd5, Kctd11, Map1b, Mmd, Rara, Socs2, Tcf7l1, Timp2]
GO:0045685	regulation of glial cell differentiation	GO_BiologicalProcess-EBI-UniProt-GOA-ACAP-ARAP_25.05.2022_00h00	0.826823	1	0.0564839	1	[4, 5, 7, 8, 9]	Group244	6.59341	6	[Bin1, Casz1, Cxcr4, Epha4, Nf1, Ntf3]
GO:0014015	positive regulation of gliogenesis	GO_BiologicalProcess-EBI-UniProt-GOA-ACAP-ARAP_25.05.2022_00h00	0.0399337	1	0.0564839	1	[5, 6, 7, 8, 9]	Group244	11.9048	10	[Bin1, Cxcr4, E2f1, Flt1, Igf1, Myc, Ntf3, Plag1, Slc7a5, Vim]
GO:0045687	positive regulation of glial cell differentiation	GO_BiologicalProcess-EBI-UniProt-GOA-ACAP-ARAP_25.05.2022_00h00	1	1	0.0564839	1	[5, 6, 7, 8, 9, 10]	Group244	5.88235	3	[Bin1, Cxcr4, Ntf3]
GO:0009395	phospholipid catabolic process	GO_BiologicalProcess-EBI-UniProt-GOA-ACAP-ARAP_25.05.2022_00h00	0.782725	1	0.308054	1	[5, 6]	Group245	6.89655	4	[Pla2g6, Pld1, Plpp6, Pnpla7]
GO:0046474	glycerophospholipid biosynthetic process	GO_BiologicalProcess-EBI-UniProt-GOA-ACAP-ARAP_25.05.2022_00h00	0.156694	1	0.308054	1	[5, 6, 7]	Group245	8.6758	19	[Abhd8, Agap2, Chka, Dab2ip, Dgke, Fabp5, Flt1, Inpp4b, Lpin1, Pdgfa, Pdgfra, Pigb, Pigw, Pik3cd, Pisd, Pla2g6, Pld1, Rara, Socs2]
GO:0046473	phosphatidic acid metabolic process	GO_BiologicalProcess-EBI-UniProt-GOA-ACAP-ARAP_25.05.2022_00h00	0.0275232	1	0.308054	1	[6, 7]	Group245	17.8571	5	[Abhd8, Dgke, Lpin1, Pla2g6, Pld1]
GO:0046686	response to cadmium ion	GO_BiologicalProcess-EBI-UniProt-GOA-ACAP-ARAP_25.05.2022_00h00	0.794096	1	0.505216	1	[5]	Group246	6.45161	4	[Cdk1, Kit, Pcna, Prnp]
GO:0046688	response to copper ion	GO_BiologicalProcess-EBI-UniProt-GOA-ACAP-ARAP_25.05.2022_00h00	0.0926487	1	0.505216	1	[5]	Group246	12.8205	5	[Aqp1, Cdk1, Loxl2, Map1lc3a, Prnp]
GO:0071280	cellular response to copper ion	GO_BiologicalProcess-EBI-UniProt-GOA-ACAP-ARAP_25.05.2022_00h00	0.185328	1	0.505216	1	[6]	Group246	12.5	3	[Aqp1, Map1lc3a, Prnp]
GO:0048018	receptor ligand activity	GO_BiologicalProcess-EBI-UniProt-GOA-ACAP-ARAP_25.05.2022_00h00	0.135	1	0.135	1	[3, 4, 5]	Group247	4.53649	23	[Apln, Bmp6, C1qtnf9, Cmtm3, Cxcl10, Fbn1, Igf1, Igf2, Il16, Il7, Inhbb, Nppa, Ntf3, Nts, Pdgfa, Pdgfd, Pgf, Sema3a, Sema3d, Sema3f, Sema6d, Tafa3, Tgfb2]
GO:0005179	hormone activity	GO_BiologicalProcess-EBI-UniProt-GOA-ACAP-ARAP_25.05.2022_00h00	1	1	0.135	1	[4, 5, 6]	Group247	5.7971	8	[Apln, C1qtnf9, Fbn1, Igf1, Igf2, Inhbb, Nppa, Nts]
GO:0008083	growth factor activity	GO_BiologicalProcess-EBI-UniProt-GOA-ACAP-ARAP_25.05.2022_00h00	0.736942	1	0.135	1	[4, 5, 6]	Group247	6.62252	10	[Bmp6, Igf1, Igf2, Il7, Inhbb, Ntf3, Pdgfa, Pdgfd, Pgf, Tgfb2]
GO:0048147	negative regulation of fibroblast proliferation	GO_BiologicalProcess-EBI-UniProt-GOA-ACAP-ARAP_25.05.2022_00h00	0.06427	1	0.000138875	0.0833253	[4, 5, 6]	Group248	13.0435	6	[Dab2ip, Fth1, Myc, Nf1, Nlrc3, Pawr]
GO:0033555	multicellular organismal response to stress	GO_BiologicalProcess-EBI-UniProt-GOA-ACAP-ARAP_25.05.2022_00h00	0.697357	1	1	1	[2, 3]	Group249	6.95652	8	[Apoe, Bcl2, Ednrb, Hdac5, Selenon, Slc1a1, Thbs1, Vwa1]
GO:0048265	response to pain	GO_BiologicalProcess-EBI-UniProt-GOA-ACAP-ARAP_25.05.2022_00h00	0.744703	1	1	1	[3, 4]	Group249	7.14286	3	[Ednrb, Thbs1, Vwa1]
GO:0048246	macrophage chemotaxis	GO_BiologicalProcess-EBI-UniProt-GOA-ACAP-ARAP_25.05.2022_00h00	0.546321	1	1	1	[4, 5, 6, 7]	Group249	8.16327	4	[Cmklr1, Ednrb, Mmp28, Thbs1]
GO:0009791	post-embryonic development	GO_BiologicalProcess-EBI-UniProt-GOA-ACAP-ARAP_25.05.2022_00h00	0.0292381	1	0.0292381	1	[2, 3, 4]	Group250	11.1111	15	[Ahr, Aldh4a1, Aldh5a1, Arid5b, Bcl2, Bcl2l11, Cdh23, Chst11, Fbn1, Fgfr2, Flt1, Gata3, Llgl2, Mfap2, Prdm1]
GO:0048569	post-embryonic animal organ development	GO_BiologicalProcess-EBI-UniProt-GOA-ACAP-ARAP_25.05.2022_00h00	0.00292921	1	0.0292381	1	[4]	Group250	25	6	[Ahr, Bcl2l11, Cdh23, Fbn1, Flt1, Mfap2]
GO:0048050	post-embryonic eye morphogenesis	GO_BiologicalProcess-EBI-UniProt-GOA-ACAP-ARAP_25.05.2022_00h00	0.020754	1	0.0292381	1	[5, 6, 7, 8, 9]	Group250	30	3	[Fbn1, Flt1, Mfap2]
GO:2000647	negative regulation of stem cell proliferation	GO_BiologicalProcess-EBI-UniProt-GOA-ACAP-ARAP_25.05.2022_00h00	0.00662704	1	0.0268159	1	[4, 5, 6]	Group251	21.4286	6	[Cd109, Cdkn2c, Gli3, Nf1, Rarb, Rarg]
GO:0010001	glial cell differentiation	GO_BiologicalProcess-EBI-UniProt-GOA-ACAP-ARAP_25.05.2022_00h00	0.0557486	1	0.0268159	1	[4, 6, 7, 8]	Group251	9.22509	25	[Adam22, Adora2a, Arhgef10, Bace2, Bin1, Bnip3, Casz1, Cdkn2c, Clu, Cxcr4, Epha4, Gli3, Gpr157, Igf1, Itgb4, Klf15, Lamc1, Mxra8, Ndrg1, Nf1, Ntf3, Prx, Tlr4, Tppp, Vim]
GO:0048709	oligodendrocyte differentiation	GO_BiologicalProcess-EBI-UniProt-GOA-ACAP-ARAP_25.05.2022_00h00	1	1	0.0268159	1	[5, 6, 7, 8, 9]	Group251	5.6	7	[Bnip3, Cdkn2c, Clu, Cxcr4, Gli3, Nf1, Tppp]
GO:0048799	animal organ maturation	GO_BiologicalProcess-EBI-UniProt-GOA-ACAP-ARAP_25.05.2022_00h00	0.0637999	1	0.356423	1	[4]	Group252	14.2857	5	[Adamts12, Dchs1, Gata3, Igf1, Zbtb16]
GO:0043931	ossification involved in bone maturation	GO_BiologicalProcess-EBI-UniProt-GOA-ACAP-ARAP_25.05.2022_00h00	0.103096	1	0.356423	1	[3, 6, 7, 8]	Group252	13.7931	4	[Adamts12, Dchs1, Igf1, Zbtb16]
GO:0030203	glycosaminoglycan metabolic process	GO_BiologicalProcess-EBI-UniProt-GOA-ACAP-ARAP_25.05.2022_00h00	0.0657999	1	0.0657999	1	[5]	Group253	10.6796	11	[Bgn, Cd44, Chst1, Chst11, Ednrb, Glce, Gusb, Has3, Hs3st1, Ptger4, Spock2]
GO:0006024	glycosaminoglycan biosynthetic process	GO_BiologicalProcess-EBI-UniProt-GOA-ACAP-ARAP_25.05.2022_00h00	0.154629	1	0.0657999	1	[6]	Group253	10.9091	6	[Chst1, Chst11, Glce, Has3, Hs3st1, Ptger4]
GO:0030212	hyaluronan metabolic process	GO_BiologicalProcess-EBI-UniProt-GOA-ACAP-ARAP_25.05.2022_00h00	0.296339	1	0.0657999	1	[7]	Group253	10.5263	4	[Cd44, Gusb, Has3, Ptger4]
GO:0050881	musculoskeletal movement	GO_BiologicalProcess-EBI-UniProt-GOA-ACAP-ARAP_25.05.2022_00h00	0.598464	1	0.767994	1	[3, 5]	Group254	7.8125	5	[Kcnj2, Map1a, Myh7, Nr4a1, Spr]
GO:0050905	neuromuscular process	GO_BiologicalProcess-EBI-UniProt-GOA-ACAP-ARAP_25.05.2022_00h00	0.767994	1	0.767994	1	[4]	Group254	6.56566	13	[Adora2a, Cdh23, Dbn1, Kcnj2, Map1a, Myh10, Myh7, Nlgn2, Nr4a1, Rac3, Spr, Tmem150c, Uchl1]
GO:0050885	neuromuscular process controlling balance	GO_BiologicalProcess-EBI-UniProt-GOA-ACAP-ARAP_25.05.2022_00h00	1	1	0.767994	1	[5]	Group254	5.88235	4	[Cdh23, Myh10, Nlgn2, Rac3]
GO:0006509	membrane protein ectodomain proteolysis	GO_BiologicalProcess-EBI-UniProt-GOA-ACAP-ARAP_25.05.2022_00h00	0.121516	1	0.0264897	1	[6, 7]	Group255	12.5	6	[Adam10, Adam19, Apoe, Bace2, Timp2, Timp4]
GO:0051043	regulation of membrane protein ectodomain proteolysis	GO_BiologicalProcess-EBI-UniProt-GOA-ACAP-ARAP_25.05.2022_00h00	0.169498	1	0.0264897	1	[5, 6, 7, 8]	Group255	13.0435	3	[Apoe, Timp2, Timp4]
GO:0008191	metalloendopeptidase inhibitor activity	GO_BiologicalProcess-EBI-UniProt-GOA-ACAP-ARAP_25.05.2022_00h00	0.00903955	1	0.0264897	1	[8, 9, 10, 11]	Group255	28.5714	4	[Lxn, Reck, Timp2, Timp4]
GO:0030224	monocyte differentiation	GO_BiologicalProcess-EBI-UniProt-GOA-ACAP-ARAP_25.05.2022_00h00	0.0286841	1	0.0880229	1	[6, 7, 8, 9, 10]	Group256	15.7895	6	[Cdk6, Foxp1, Ifi204, Ifi206, Myc, Zfp36l1]
GO:0045655	regulation of monocyte differentiation	GO_BiologicalProcess-EBI-UniProt-GOA-ACAP-ARAP_25.05.2022_00h00	0.022664	1	0.0880229	1	[6, 7, 8, 9, 10, 11]	Group256	22.2222	4	[Cdk6, Foxp1, Myc, Zfp36l1]
GO:0097202	activation of cysteine-type endopeptidase activity	GO_BiologicalProcess-EBI-UniProt-GOA-ACAP-ARAP_25.05.2022_00h00	0.154086	1	0.0880229	1	[7, 8, 9, 10, 11]	Group256	13.6364	3	[Ifi204, Ifi206, Pawr]
GO:0017145	stem cell division	GO_BiologicalProcess-EBI-UniProt-GOA-ACAP-ARAP_25.05.2022_00h00	0.351435	1	0.444505	1	[3]	Group257	9.09091	4	[Fgfr2, Kit, Tgfb2, Zbtb16]
GO:0051145	smooth muscle cell differentiation	GO_BiologicalProcess-EBI-UniProt-GOA-ACAP-ARAP_25.05.2022_00h00	0.336612	1	0.444505	1	[5]	Group257	9.09091	7	[Aplnr, Ednrb, Fgfr2, Foxo4, Kit, Ntf3, Tmem204]
GO:0051150	regulation of smooth muscle cell differentiation	GO_BiologicalProcess-EBI-UniProt-GOA-ACAP-ARAP_25.05.2022_00h00	0.448651	1	0.444505	1	[5, 6]	Group257	9.375	3	[Fgfr2, Foxo4, Kit]
GO:0007098	centrosome cycle	GO_BiologicalProcess-EBI-UniProt-GOA-ACAP-ARAP_25.05.2022_00h00	0.0120666	1	0.0120666	1	[3, 4, 5, 8]	Group258	11.7647	16	[Arhgef10, Aurka, Brca1, Brca2, Ccnf, Chek1, Gen1, Kif11, Kifc1, Ndc80, Nek2, Pclaf, Plk4, Sgo1, Stil, Xrcc3]
GO:0051298	centrosome duplication	GO_BiologicalProcess-EBI-UniProt-GOA-ACAP-ARAP_25.05.2022_00h00	0.0290818	1	0.0120666	1	[3, 4, 5, 6, 9]	Group258	12.8205	10	[Arhgef10, Brca1, Brca2, Ccnf, Gen1, Kifc1, Ndc80, Plk4, Stil, Xrcc3]
GO:0010824	regulation of centrosome duplication	GO_BiologicalProcess-EBI-UniProt-GOA-ACAP-ARAP_25.05.2022_00h00	0.128837	1	0.0120666	1	[4, 5, 6, 7, 10]	Group258	12	6	[Ccnf, Gen1, Kifc1, Plk4, Stil, Xrcc3]
GO:0051648	vesicle localization	GO_BiologicalProcess-EBI-UniProt-GOA-ACAP-ARAP_25.05.2022_00h00	0.776447	1	0.776447	1	[3]	Group259	6.54206	14	[Ahi1, Ap3s1, Dipk2a, Dpysl2, Fgfr2, Kifc1, Myo19, Myo1b, Myo5a, Nlgn2, Preb, Rab27a, Syt11, Trim46]
GO:0097479	synaptic vesicle localization	GO_BiologicalProcess-EBI-UniProt-GOA-ACAP-ARAP_25.05.2022_00h00	0.415794	1	0.776447	1	[4]	Group259	8.47458	5	[Ap3s1, Dpysl2, Fgfr2, Nlgn2, Trim46]
GO:0099518	vesicle cytoskeletal trafficking	GO_BiologicalProcess-EBI-UniProt-GOA-ACAP-ARAP_25.05.2022_00h00	0.470373	1	0.776447	1	[5, 6]	Group259	8	6	[Ap3s1, Kifc1, Myo19, Myo1b, Myo5a, Trim46]
GO:0030010	establishment of cell polarity	GO_BiologicalProcess-EBI-UniProt-GOA-ACAP-ARAP_25.05.2022_00h00	0.0664937	1	0.0385789	1	[3]	Group260	10.0629	16	[Amotl2, Cyp26b1, Frmd4b, Fscn1, Gata3, Igf1r, Kif20b, Llgl2, Mad2l1, Map1b, Ndc80, Ptk7, Spag5, Spdl1, Spry1, Wdpcp]
GO:0051653	spindle localization	GO_BiologicalProcess-EBI-UniProt-GOA-ACAP-ARAP_25.05.2022_00h00	0.0317413	1	0.0385789	1	[3, 4]	Group260	13.3333	8	[Aspm, Llgl2, Mad2l1, Ndc80, Nusap1, Spag5, Spdl1, Spry1]
GO:0040001	establishment of mitotic spindle localization	GO_BiologicalProcess-EBI-UniProt-GOA-ACAP-ARAP_25.05.2022_00h00	0.100751	1	0.0385789	1	[5, 6, 8]	Group260	12.5	5	[Mad2l1, Ndc80, Nusap1, Spdl1, Spry1]
GO:0051966	regulation of synaptic transmission, glutamatergic	GO_BiologicalProcess-EBI-UniProt-GOA-ACAP-ARAP_25.05.2022_00h00	1	1	1	1	[5, 6, 7, 8, 9]	Group261	5.74713	5	[Adora2a, Myo5a, Nlgn2, Pla2g6, Rnf167]
GO:0060080	inhibitory postsynaptic potential	GO_BiologicalProcess-EBI-UniProt-GOA-ACAP-ARAP_25.05.2022_00h00	0.169498	1	1	1	[5, 6, 7, 8, 9]	Group261	13.0435	3	[Adora2a, Dbn1, Nlgn2]
GO:0035249	synaptic transmission, glutamatergic	GO_BiologicalProcess-EBI-UniProt-GOA-ACAP-ARAP_25.05.2022_00h00	1	1	1	1	[7, 8]	Group261	5.9322	7	[Adora2a, Myo5a, Nf1, Nlgn2, Pla2g6, Plat, Rnf167]
GO:0030239	myofibril assembly	GO_BiologicalProcess-EBI-UniProt-GOA-ACAP-ARAP_25.05.2022_00h00	0.145021	1	0.0682763	1	[4, 5, 6, 7, 8]	Group262	10.5263	8	[Acta1, Fhod3, Flnc, Ldb2, Myh10, Myh7, Pdgfra, Tmod2]
GO:0055006	cardiac cell development	GO_BiologicalProcess-EBI-UniProt-GOA-ACAP-ARAP_25.05.2022_00h00	0.173882	1	0.0682763	1	[4, 5, 6, 7, 8]	Group262	9.40171	11	[Akap6, Cdk1, Fhod3, Foxp1, Igf1, Myh10, Pdgfra, Pi16, Rgs2, Sorbs2, Spry1]
GO:0055003	cardiac myofibril assembly	GO_BiologicalProcess-EBI-UniProt-GOA-ACAP-ARAP_25.05.2022_00h00	0.154086	1	0.0682763	1	[5, 6, 7, 8, 9, 10]	Group262	13.6364	3	[Fhod3, Myh10, Pdgfra]
GO:0098586	cellular response to virus	GO_BiologicalProcess-EBI-UniProt-GOA-ACAP-ARAP_25.05.2022_00h00	0.81842	1	0.877204	1	[4, 6]	Group263	5	4	[Cxcl10, Dhx58, Hif1a, Tspan6]
GO:0070098	chemokine-mediated signaling pathway	GO_BiologicalProcess-EBI-UniProt-GOA-ACAP-ARAP_25.05.2022_00h00	1	1	0.877204	1	[5, 6, 7]	Group263	6.09756	5	[Ackr2, Cxcl10, Cxcr4, Hif1a, Slit3]
GO:1990869	cellular response to chemokine	GO_BiologicalProcess-EBI-UniProt-GOA-ACAP-ARAP_25.05.2022_00h00	0.520233	1	0.877204	1	[6]	Group263	7.52688	7	[Ackr2, Cxcl10, Cxcr4, Hif1a, Ripor1, Slc12a2, Slit3]
GO:0050687	negative regulation of defense response to virus	GO_BiologicalProcess-EBI-UniProt-GOA-ACAP-ARAP_25.05.2022_00h00	0.201524	1	0.877204	1	[4, 5, 6, 7, 8, 9]	Group263	12	3	[Dhx58, Htra1, Tspan6]
GO:0070498	interleukin-1-mediated signaling pathway	GO_BiologicalProcess-EBI-UniProt-GOA-ACAP-ARAP_25.05.2022_00h00	0.0173453	1	0.000212095	0.12556	[5, 6, 7]	Group264	20	5	[Il1r1, Il1rl2, Irak3, Vrk2, Zbp1]
GO:2000659	regulation of interleukin-1-mediated signaling pathway	GO_BiologicalProcess-EBI-UniProt-GOA-ACAP-ARAP_25.05.2022_00h00	0.0106358	1	0.000212095	0.12556	[5, 6, 7, 8]	Group264	37.5	3	[Il1r1, Vrk2, Zbp1]
GO:1990542	mitochondrial transmembrane transport	GO_BiologicalProcess-EBI-UniProt-GOA-ACAP-ARAP_25.05.2022_00h00	0.660534	1	0.270058	1	[3, 5]	Group265	4.5977	4	[Abcb8, Slc25a13, Slc25a23, Slc25a32]
GO:0072337	modified amino acid transport	GO_BiologicalProcess-EBI-UniProt-GOA-ACAP-ARAP_25.05.2022_00h00	0.748927	1	0.270058	1	[5]	Group265	6.97674	3	[Slc25a13, Slc25a32, Slc38a2]
GO:0008514	organic anion transmembrane transporter activity	GO_BiologicalProcess-EBI-UniProt-GOA-ACAP-ARAP_25.05.2022_00h00	0.881584	1	0.270058	1	[6, 7, 8]	Group265	5.61225	11	[Slc1a1, Slc1a5, Slc25a13, Slc25a23, Slc25a32, Slc2a3, Slc38a2, Slc38a3, Slc7a1, Slc7a5, Slco2a1]
GO:0090673	endothelial cell-matrix adhesion	GO_BiologicalProcess-EBI-UniProt-GOA-ACAP-ARAP_25.05.2022_00h00	0.020754	1	0.0664937	1	[5]	Group266	30	3	[Adamts9, Rin2, Rras]
GO:0001954	positive regulation of cell-matrix adhesion	GO_BiologicalProcess-EBI-UniProt-GOA-ACAP-ARAP_25.05.2022_00h00	0.304114	1	0.0664937	1	[5, 6, 7]	Group266	9.09091	6	[Cdk6, Col16a1, Epb41l5, Itgb3, Rin2, Rras]
GO:0001570	vasculogenesis	GO_BiologicalProcess-EBI-UniProt-GOA-ACAP-ARAP_25.05.2022_00h00	0.0566253	1	0.0664937	1	[4, 5, 6, 7, 8, 9]	Group266	11.1111	11	[Aplnr, Cd34, Cited2, Fgfr2, Foxm1, Rapgef2, Rin2, Rras, Wt1, Xdh, Zfp36l1]
GO:2001212	regulation of vasculogenesis	GO_BiologicalProcess-EBI-UniProt-GOA-ACAP-ARAP_25.05.2022_00h00	0.00227128	1	0.0664937	1	[4, 5, 6, 7, 8, 9, 10]	Group266	31.25	5	[Cd34, Rapgef2, Rin2, Rras, Xdh]
GO:0001662	behavioral fear response	GO_BiologicalProcess-EBI-UniProt-GOA-ACAP-ARAP_25.05.2022_00h00	1	1	1	1	[4, 5]	Group267	5.17241	3	[Apoe, Bcl2, Slc1a1]
GO:0097049	motor neuron apoptotic process	GO_BiologicalProcess-EBI-UniProt-GOA-ACAP-ARAP_25.05.2022_00h00	0.0838477	1	1	1	[5, 6]	Group267	14.8148	4	[Bcl2, Kcnb1, Slc1a1, Tnfrsf23]
GO:0007100	mitotic centrosome separation	GO_BiologicalProcess-EBI-UniProt-GOA-ACAP-ARAP_25.05.2022_00h00	0.00346229	1	5.27558e-05	0.032392	[4, 5, 6, 7, 8, 10]	Group268	36.3636	4	[Aurka, Chek1, Kif11, Nek2]
GO:0046602	regulation of mitotic centrosome separation	GO_BiologicalProcess-EBI-UniProt-GOA-ACAP-ARAP_25.05.2022_00h00	0.0106358	1	5.27558e-05	0.032392	[4, 5, 6, 7, 8, 9, 11]	Group268	37.5	3	[Chek1, Kif11, Nek2]
GO:0035173	histone kinase activity	GO_BiologicalProcess-EBI-UniProt-GOA-ACAP-ARAP_25.05.2022_00h00	0.00401471	1	5.27558e-05	0.032392	[7, 8]	Group268	27.7778	5	[Aurka, Aurkb, Cdk1, Chek1, Haspin]
GO:0031279	regulation of cyclase activity	GO_BiologicalProcess-EBI-UniProt-GOA-ACAP-ARAP_25.05.2022_00h00	0.206704	1	0.310174	1	[4]	Group269	10	7	[Akap6, Calm2, Nf1, Npr3, Palm, Rgs2, Timp2]
GO:0007188	adenylate cyclase-modulating G protein-coupled receptor signaling pathway	GO_BiologicalProcess-EBI-UniProt-GOA-ACAP-ARAP_25.05.2022_00h00	0.500994	1	0.310174	1	[4, 5, 6]	Group269	7.14286	17	[Adgrf5, Adgrl2, Adora2a, Akap12, Cxcl10, Flna, Gpr157, Gpr161, Itgb3, Npr3, Palm, Pde10a, Pde2a, Ptger4, Pth1r, Rapgef2, Rgs2]
GO:0007189	adenylate cyclase-activating G protein-coupled receptor signaling pathway	GO_BiologicalProcess-EBI-UniProt-GOA-ACAP-ARAP_25.05.2022_00h00	0.869055	1	0.310174	1	[5, 6, 7]	Group269	6.32911	10	[Adgrf5, Adgrl2, Adora2a, Cxcl10, Gpr157, Gpr161, Pde10a, Ptger4, Pth1r, Rapgef2]
GO:0007193	adenylate cyclase-inhibiting G protein-coupled receptor signaling pathway	GO_BiologicalProcess-EBI-UniProt-GOA-ACAP-ARAP_25.05.2022_00h00	0.232826	1	0.310174	1	[5, 6, 7]	Group269	9.33333	7	[Akap12, Flna, Itgb3, Npr3, Palm, Pde2a, Rgs2]
GO:0032088	negative regulation of NF-kappaB transcription factor activity	GO_BiologicalProcess-EBI-UniProt-GOA-ACAP-ARAP_25.05.2022_00h00	0.0377763	1	0.000120365	0.0725802	[5, 8, 9, 10, 11, 12, 13, 14, 15]	Group270	12.0482	10	[Aim2, Cd200, Cmklr1, Dab2ip, Irak3, Mturn, Nfkbia, Nlrc3, Prex1, Traip]
GO:0032695	negative regulation of interleukin-12 production	GO_BiologicalProcess-EBI-UniProt-GOA-ACAP-ARAP_25.05.2022_00h00	0.0273283	1	0.000120365	0.0725802	[4, 5, 6, 7, 8]	Group270	21.0526	4	[Cmklr1, Irak3, Nlrc3, Thbs1]
GO:0043433	negative regulation of DNA-binding transcription factor activity	GO_BiologicalProcess-EBI-UniProt-GOA-ACAP-ARAP_25.05.2022_00h00	0.00074878	1	0.000120365	0.0725802	[4, 7, 8, 9, 10, 11, 12, 13, 14]	Group270	13.0682	23	[Aim2, Cd200, Cmklr1, Dab2ip, E2f1, E2f2, Egln1, Eif2ak4, Ezh2, Flna, Hdac5, Igf1r, Irak3, Mturn, Nfkbia, Nlrc3, Pim1, Prex1, Prnp, Tacc3, Tbx6, Tfdp1, Traip]
GO:0044380	protein localization to cytoskeleton	GO_BiologicalProcess-EBI-UniProt-GOA-ACAP-ARAP_25.05.2022_00h00	0.0543164	1	0.0284304	1	[6]	Group271	13.1148	8	[Aurka, Kif20b, Klhl21, Map1a, Mid1, Spag5, Stil, Ttk]
GO:0007026	negative regulation of microtubule depolymerization	GO_BiologicalProcess-EBI-UniProt-GOA-ACAP-ARAP_25.05.2022_00h00	0.0774995	1	0.0284304	1	[5, 6, 7, 8, 9, 10]	Group271	13.5135	5	[Ckap2, Map1a, Map1b, Mid1, Tpx2]
GO:0035372	protein localization to microtubule	GO_BiologicalProcess-EBI-UniProt-GOA-ACAP-ARAP_25.05.2022_00h00	0.139146	1	0.0284304	1	[8]	Group271	14.2857	3	[Kif20b, Map1a, Mid1]
GO:1905508	protein localization to microtubule organizing center	GO_BiologicalProcess-EBI-UniProt-GOA-ACAP-ARAP_25.05.2022_00h00	0.489016	1	0.0284304	1	[8]	Group271	8.33333	3	[Aurka, Spag5, Stil]
GO:0042220	response to cocaine	GO_BiologicalProcess-EBI-UniProt-GOA-ACAP-ARAP_25.05.2022_00h00	1	1	0.0445455	1	[4, 5, 6]	Group272	6.06061	4	[Ccna2, Hdac5, Sdk1, Slc1a1]
GO:0043279	response to alkaloid	GO_BiologicalProcess-EBI-UniProt-GOA-ACAP-ARAP_25.05.2022_00h00	0.098124	1	0.0445455	1	[5]	Group272	9.92366	13	[Adora2a, Blm, Casp3, Ccna2, Chek1, Cxcr4, Hdac5, Map1lc3a, Myc, Rad51, Sdk1, Selenon, Slc1a1]
GO:0071312	cellular response to alkaloid	GO_BiologicalProcess-EBI-UniProt-GOA-ACAP-ARAP_25.05.2022_00h00	0.0124431	1	0.0445455	1	[5, 6]	Group272	17.0732	7	[Blm, Casp3, Ccna2, Chek1, Rad51, Selenon, Slc1a1]
GO:0010842	retina layer formation	GO_BiologicalProcess-EBI-UniProt-GOA-ACAP-ARAP_25.05.2022_00h00	0.0237918	1	0.0445455	1	[3, 4, 5, 8, 9, 10, 11]	Group272	18.5185	5	[Ahi1, Arl6, Hipk1, Sdk1, Slc1a1]
GO:0060037	pharyngeal system development	GO_BiologicalProcess-EBI-UniProt-GOA-ACAP-ARAP_25.05.2022_00h00	0.0408561	1	0.0260963	1	[4, 5, 6, 7]	Group273	16.129	5	[Adgrf5, Bmpr2, Gata3, Ripply3, Tgfb2]
GO:0060065	uterus development	GO_BiologicalProcess-EBI-UniProt-GOA-ACAP-ARAP_25.05.2022_00h00	0.234807	1	0.0260963	1	[4, 5, 6, 7]	Group273	11.1111	3	[Cdkn1c, Gata3, Tgfb2]
GO:1905314	semi-lunar valve development	GO_BiologicalProcess-EBI-UniProt-GOA-ACAP-ARAP_25.05.2022_00h00	0.0149579	1	0.0260963	1	[4, 6, 7, 8]	Group273	18.1818	6	[Bmpr2, Emilin1, Gata3, Notch2, Slit3, Tgfb2]
GO:0042423	catecholamine biosynthetic process	GO_BiologicalProcess-EBI-UniProt-GOA-ACAP-ARAP_25.05.2022_00h00	0.00662704	1	0.0260963	1	[7, 8]	Group273	21.4286	6	[Aldh2, Cyp2d22, Epas1, Gata3, Hdc, Tgfb2]
GO:0060632	regulation of microtubule-based movement	GO_BiologicalProcess-EBI-UniProt-GOA-ACAP-ARAP_25.05.2022_00h00	1	1	0.332114	1	[4, 5]	Group274	6.15385	4	[Ccsap, Cfap45, Cfap69, Trim46]
GO:0060295	regulation of cilium movement involved in cell motility	GO_BiologicalProcess-EBI-UniProt-GOA-ACAP-ARAP_25.05.2022_00h00	0.458105	1	0.332114	1	[5, 6, 7]	Group274	9.09091	3	[Ccsap, Cfap45, Cfap69]
GO:0033690	positive regulation of osteoblast proliferation	GO_BiologicalProcess-EBI-UniProt-GOA-ACAP-ARAP_25.05.2022_00h00	0.0148808	1	0.0184064	1	[4, 5, 6]	Group275	25	4	[Ccna2, Igf1r, Itgb3, Lrp5]
GO:0070230	positive regulation of lymphocyte apoptotic process	GO_BiologicalProcess-EBI-UniProt-GOA-ACAP-ARAP_25.05.2022_00h00	0.0513382	1	0.0184064	1	[7, 8, 9]	Group275	17.3913	4	[Bcl2l11, Cd274, Myc, Tgfb2]
GO:0060674	placenta blood vessel development	GO_BiologicalProcess-EBI-UniProt-GOA-ACAP-ARAP_25.05.2022_00h00	0.312802	1	0.10743	1	[3, 4, 5, 6, 7, 8]	Group276	10	4	[Ccna2, Fbxw8, Llgl2, Notch2]
GO:0060711	labyrinthine layer development	GO_BiologicalProcess-EBI-UniProt-GOA-ACAP-ARAP_25.05.2022_00h00	0.112935	1	0.10743	1	[4, 5, 6, 7, 8, 9]	Group276	11.1111	7	[Ccna2, Egln1, Fbxw8, Fgfr2, Llgl2, Vcam1, Zfp36l1]
GO:0060713	labyrinthine layer morphogenesis	GO_BiologicalProcess-EBI-UniProt-GOA-ACAP-ARAP_25.05.2022_00h00	0.0360487	1	0.10743	1	[3, 4, 5, 6, 7, 8, 9, 10]	Group276	16.6667	5	[Ccna2, Fgfr2, Llgl2, Vcam1, Zfp36l1]
GO:0030513	positive regulation of BMP signaling pathway	GO_BiologicalProcess-EBI-UniProt-GOA-ACAP-ARAP_25.05.2022_00h00	0.185004	1	0.10743	1	[5, 6, 7, 8, 9, 10]	Group276	11.9048	5	[Bmpr2, Ccna2, Notch2, Pelo, Vsir]
GO:0060749	mammary gland alveolus development	GO_BiologicalProcess-EBI-UniProt-GOA-ACAP-ARAP_25.05.2022_00h00	0.0121741	1	0.250108	1	[3, 4, 7]	Group277	21.7391	5	[Agap2, Ccnd1, Hif1a, Socs2, Tnfrsf11a]
GO:0033601	positive regulation of mammary gland epithelial cell proliferation	GO_BiologicalProcess-EBI-UniProt-GOA-ACAP-ARAP_25.05.2022_00h00	0.0152228	1	0.250108	1	[3, 4, 5, 6, 7, 8, 9]	Group277	33.3333	3	[Agap2, Ccnd1, Iqgap3]
GO:0035014	phosphatidylinositol 3-kinase regulator activity	GO_BiologicalProcess-EBI-UniProt-GOA-ACAP-ARAP_25.05.2022_00h00	0.124733	1	0.250108	1	[6, 8, 9, 10, 11, 12]	Group277	15	3	[Agap2, Rara, Socs2]
GO:0061383	trabecula morphogenesis	GO_BiologicalProcess-EBI-UniProt-GOA-ACAP-ARAP_25.05.2022_00h00	0.422723	1	0.496962	1	[3, 4]	Group278	8.33333	5	[Adamts1, Col1a1, Dll4, Egln1, Tgfb2]
GO:0060343	trabecula formation	GO_BiologicalProcess-EBI-UniProt-GOA-ACAP-ARAP_25.05.2022_00h00	0.431417	1	0.496962	1	[3, 4, 5]	Group278	10	3	[Adamts1, Col1a1, Egln1]
GO:0045747	positive regulation of Notch signaling pathway	GO_BiologicalProcess-EBI-UniProt-GOA-ACAP-ARAP_25.05.2022_00h00	0.351435	1	0.496962	1	[4, 5, 6, 7, 8]	Group278	9.09091	4	[Dll4, Kit, Rfng, Tgfb2]
GO:0055008	cardiac muscle tissue morphogenesis	GO_BiologicalProcess-EBI-UniProt-GOA-ACAP-ARAP_25.05.2022_00h00	0.238988	1	0.496962	1	[5, 6, 7, 8]	Group278	9.21053	7	[Ankrd1, Dll4, Egln1, Fgfr2, Myh7, Rxra, Tgfb2]
GO:0010811	positive regulation of cell-substrate adhesion	GO_BiologicalProcess-EBI-UniProt-GOA-ACAP-ARAP_25.05.2022_00h00	0.00512472	1	0.000133966	0.0805134	[4, 5, 6]	Group279	12.3288	18	[Ccna2, Cdk6, Col16a1, Dbn1, Emilin1, Epb41l5, Flna, Fn1, Itga5, Itgb3, Lims2, Nid1, Prex1, Rac3, Rin2, Rras, Spock2, Thbs1]
GO:0001952	regulation of cell-matrix adhesion	GO_BiologicalProcess-EBI-UniProt-GOA-ACAP-ARAP_25.05.2022_00h00	0.00911227	1	0.000133966	0.0805134	[5, 6]	Group279	12.3077	16	[Acer2, Bcl2, Cdk6, Col16a1, Epb41l5, Fam107a, Itgb3, Mmp14, Nexmif, Nf1, Postn, Rin2, Rras, Serpine1, Thbs1, Wdpcp]
GO:0070542	response to fatty acid	GO_BiologicalProcess-EBI-UniProt-GOA-ACAP-ARAP_25.05.2022_00h00	0.0418429	1	0.0134719	1	[4, 5]	Group280	12.6761	9	[Ass1, E2f1, Foxo1, Foxo3, Foxp1, Pdk4, Plat, Scd2, Tlr4]
GO:0071398	cellular response to fatty acid	GO_BiologicalProcess-EBI-UniProt-GOA-ACAP-ARAP_25.05.2022_00h00	0.288981	1	0.0134719	1	[5, 6]	Group280	10.8108	4	[Ass1, E2f1, Foxp1, Pdk4]
GO:1903209	positive regulation of oxidative stress-induced cell death	GO_BiologicalProcess-EBI-UniProt-GOA-ACAP-ARAP_25.05.2022_00h00	0.0121741	1	0.0134719	1	[4, 5, 6, 7, 8]	Group280	21.7391	5	[Foxo3, Foxp1, Pawr, Ralbp1, Tlr4]
GO:0071548	response to dexamethasone	GO_BiologicalProcess-EBI-UniProt-GOA-ACAP-ARAP_25.05.2022_00h00	0.00526657	1	0.0134719	1	[5, 7, 8]	Group280	15.873	10	[Aqp1, Ass1, Fbxo32, Foxo1, Foxo3, Igf1r, Pcna, Plat, Serpinf1, Tfap4]
GO:0071453	cellular response to oxygen levels	GO_BiologicalProcess-EBI-UniProt-GOA-ACAP-ARAP_25.05.2022_00h00	0.00264901	1	0.000376136	0.218159	[4]	Group281	12.2222	22	[Aqp1, Bcl2, Bnip3, Brip1, Ccna2, Cd34, Cited2, Clca3a1, E2f1, Egln1, Epas1, Epha4, Foxo1, Foxo3, Hif1a, Myc, Ndrg1, Rgcc, Rora, Slc29a1, Stox1, Zfp36l1]
GO:0002762	negative regulation of myeloid leukocyte differentiation	GO_BiologicalProcess-EBI-UniProt-GOA-ACAP-ARAP_25.05.2022_00h00	0.0241046	1	0.167939	1	[5, 6, 7, 8, 9, 10, 11]	Group282	14.0351	8	[Cdk6, Fbn1, Gata2, Inpp4b, Myc, Nf1, Prdm16, Rara]
GO:0051668	localization within membrane	GO_BiologicalProcess-EBI-UniProt-GOA-ACAP-ARAP_25.05.2022_00h00	0.636184	1	0.636184	1	[3]	Group283	5.75035	41	[Adam10, Adam22, Apoe, Aqp11, Arl4c, Arl6, Calm2, Cnst, Cpe, Dbn1, Dchs1, Ehd1, Ehd3, Epm2a, Flna, Ift122, Kcnb1, Lmnb1, Lrp5, Micall2, Mmp14, Myo5a, Nlgn2, Nsg1, Palm, Pigw, Prnp, Ptpn9, Rab6b, Rapgef2, Reep1, Reep2, Rftn1, Rtp3, Scn3b, Sh3pxd2b, Slc1a1, Sorbs2, Syne3, Zdhhc15, Zdhhc20]
GO:0072657	protein localization to membrane	GO_BiologicalProcess-EBI-UniProt-GOA-ACAP-ARAP_25.05.2022_00h00	0.867425	1	0.636184	1	[4, 5]	Group283	5.99369	38	[Adam10, Adam22, Apoe, Aqp11, Arl6, Calm2, Cnst, Cpe, Dbn1, Dchs1, Ehd1, Ehd3, Epm2a, Flna, Ift122, Kcnb1, Lrp5, Mmp14, Myo5a, Nlgn2, Nsg1, Palm, Pigw, Prnp, Ptpn9, Rab6b, Rapgef2, Reep1, Reep2, Rftn1, Rtp3, Scn3b, Sh3pxd2b, Slc1a1, Sorbs2, Syne3, Zdhhc15, Zdhhc20]
GO:0004536	deoxyribonuclease activity	GO_BiologicalProcess-EBI-UniProt-GOA-ACAP-ARAP_25.05.2022_00h00	0.0100217	1	0.448126	1	[5, 6, 7, 8]	Group284	14.4928	10	[Ankle1, Dna2, Exo1, Fscn1, Gen1, Pcna, Pole, Rbbp8, Xrcc3, Zgrf1]
GO:0006289	nucleotide-excision repair	GO_BiologicalProcess-EBI-UniProt-GOA-ACAP-ARAP_25.05.2022_00h00	0.817841	1	0.448126	1	[6, 7, 8]	Group284	6.32911	5	[Bcl7a, Brca2, Brip1, Fscn1, Pole]
GO:0004527	exonuclease activity	GO_BiologicalProcess-EBI-UniProt-GOA-ACAP-ARAP_25.05.2022_00h00	0.81842	1	0.448126	1	[7, 8]	Group284	5	4	[Exo1, Fscn1, Pole, Rexo5]
GO:1901654	response to ketone	GO_BiologicalProcess-EBI-UniProt-GOA-ACAP-ARAP_25.05.2022_00h00	0.00385668	1	0.000792656	0.440717	[4]	Group285	10.8949	28	[Abcb4, Adh1, Ahr, Aqp1, Ass1, Blm, Calm2, Ccnd1, Cda, Fbxo32, Foxo1, Foxo3, Foxp1, Igf1r, Klf9, Myc, P2ry6, Pcna, Plat, Postn, Ptger4, Serpinf1, Slit3, Tfap4, Tgfb2, Thbs1, Trerf1, Tyms]
GO:0045471	response to ethanol	GO_BiologicalProcess-EBI-UniProt-GOA-ACAP-ARAP_25.05.2022_00h00	0.0298376	1	0.000792656	0.440717	[5]	Group285	10.6918	17	[Adh1, Aldh2, Bcl2, Ccnd1, Cdk1, Cldn5, Fgfr2, Gata3, Igf1, Igf1r, Myc, Rara, Rgs2, St6gal1, Tlr4, Tyms, Vcam1]
GO:0034113	heterotypic cell-cell adhesion	GO_BiologicalProcess-EBI-UniProt-GOA-ACAP-ARAP_25.05.2022_00h00	0.282153	1	0.152607	1	[4]	Group286	9.67742	6	[Cd200, Cd44, Itga5, Itgb3, Sirpa, Vcam1]
GO:0032715	negative regulation of interleukin-6 production	GO_BiologicalProcess-EBI-UniProt-GOA-ACAP-ARAP_25.05.2022_00h00	0.133169	1	0.152607	1	[4, 5, 6, 7, 8]	Group286	11.7647	6	[Cd200, Irak3, Nlrc3, Sirpa, Syt11, Tlr4]
GO:0001941	postsynaptic membrane organization	GO_BiologicalProcess-EBI-UniProt-GOA-ACAP-ARAP_25.05.2022_00h00	0.222481	1	0.858888	1	[5, 7]	Group287	10.4167	5	[Apoe, Dbn1, Lrp5, Nlgn2, Sorbs2]
GO:0021801	cerebral cortex radial glia-guided migration	GO_BiologicalProcess-EBI-UniProt-GOA-ACAP-ARAP_25.05.2022_00h00	0.0275232	1	0.252085	1	[6, 7, 8, 9, 10, 11, 12, 13, 14]	Group288	17.8571	5	[Col3a1, Dab2ip, Gli3, Lamb1, Lrp8]
GO:0038026	reelin-mediated signaling pathway	GO_BiologicalProcess-EBI-UniProt-GOA-ACAP-ARAP_25.05.2022_00h00	0.0106358	1	0.252085	1	[4, 5, 6]	Group288	37.5	3	[Dab2ip, Lrp8, Stat5a]
GO:0050773	regulation of dendrite development	GO_BiologicalProcess-EBI-UniProt-GOA-ACAP-ARAP_25.05.2022_00h00	0.597989	1	0.252085	1	[3, 4, 7, 8, 10, 11, 12]	Group288	7.14286	10	[Bhlhb9, Cit, Dab2ip, Dbn1, Epha4, Ezh2, Fbxw8, Lrp8, Rapgef2, Zdhhc15]
GO:1900006	positive regulation of dendrite development	GO_BiologicalProcess-EBI-UniProt-GOA-ACAP-ARAP_25.05.2022_00h00	0.0586844	1	0.252085	1	[3, 4, 5, 6, 7, 8, 9, 10, 11, 12, 13]	Group288	16.6667	4	[Dab2ip, Ezh2, Lrp8, Zdhhc15]
GO:1902548	negative regulation of cellular response to vascular endothelial growth factor stimulus	GO_BiologicalProcess-EBI-UniProt-GOA-ACAP-ARAP_25.05.2022_00h00	0.0430366	1	0.0176983	1	[4, 5, 6, 7, 8]	Group289	23.0769	3	[Adamts12, Dab2ip, Xdh]
GO:0032874	positive regulation of stress-activated MAPK cascade	GO_BiologicalProcess-EBI-UniProt-GOA-ACAP-ARAP_25.05.2022_00h00	0.0516739	1	0.0176983	1	[6, 7, 8, 9]	Group289	10.5634	15	[Cracr2b, Dab2ip, Eif2ak2, Lmnb1, Map3k1, Map3k5, Mid1, Mturn, Naip6, Rassf2, Sphk1, Tgfb2, Tlr4, Traf1, Xdh]
GO:0042537	benzene-containing compound metabolic process	GO_BiologicalProcess-EBI-UniProt-GOA-ACAP-ARAP_25.05.2022_00h00	0.431417	1	0.409966	1	[4]	Group290	10	3	[Kyat1, Kyat3, Pon3]
GO:1901605	alpha-amino acid metabolic process	GO_BiologicalProcess-EBI-UniProt-GOA-ACAP-ARAP_25.05.2022_00h00	0.660487	1	0.409966	1	[4, 5, 7]	Group290	6.89655	14	[Acadsb, Aldh18a1, Aldh4a1, Aldh5a1, Ass1, Ctps, Cyp2d22, Dhfr, Kyat1, Kyat3, Nox4, Psat1, Slc7a7, Spr]
GO:0009063	cellular amino acid catabolic process	GO_BiologicalProcess-EBI-UniProt-GOA-ACAP-ARAP_25.05.2022_00h00	0.838144	1	0.409966	1	[4, 5, 6, 7]	Group290	6.66667	7	[Acadsb, Aldh4a1, Aldh5a1, Bckdha, Hdc, Kyat1, Kyat3]
GO:1901606	alpha-amino acid catabolic process	GO_BiologicalProcess-EBI-UniProt-GOA-ACAP-ARAP_25.05.2022_00h00	0.661245	1	0.409966	1	[5, 6, 8]	Group290	4.44444	4	[Acadsb, Aldh4a1, Kyat1, Kyat3]
GO:1902115	regulation of organelle assembly	GO_BiologicalProcess-EBI-UniProt-GOA-ACAP-ARAP_25.05.2022_00h00	0.487609	1	0.598692	1	[4, 5, 6]	Group291	4.93274	11	[Ccsap, Dync2li1, Fscn1, Kif15, Kif24, Lcp1, Mns1, Plk4, Spag5, Stil, Wdpcp]
GO:1903053	regulation of extracellular matrix organization	GO_BiologicalProcess-EBI-UniProt-GOA-ACAP-ARAP_25.05.2022_00h00	0.00730941	1	0.00208663	1	[4, 5, 6]	Group292	16.0714	9	[Aebp1, Emilin1, Fscn1, Itgb3, Lamb1, Lamc1, Nid1, Rgcc, Tgfb2]
GO:1903055	positive regulation of extracellular matrix organization	GO_BiologicalProcess-EBI-UniProt-GOA-ACAP-ARAP_25.05.2022_00h00	0.0932351	1	0.00208663	1	[4, 5, 6, 7]	Group292	14.2857	4	[Emilin1, Fscn1, Rgcc, Tgfb2]
GO:0110011	regulation of basement membrane organization	GO_BiologicalProcess-EBI-UniProt-GOA-ACAP-ARAP_25.05.2022_00h00	0.0272384	1	0.00208663	1	[5, 6, 7]	Group292	27.2727	3	[Lamb1, Lamc1, Nid1]
GO:2001046	positive regulation of integrin-mediated signaling pathway	GO_BiologicalProcess-EBI-UniProt-GOA-ACAP-ARAP_25.05.2022_00h00	0.00164517	1	0.00208663	1	[4, 5, 6, 7, 8]	Group292	33.3333	5	[Flna, Lamb1, Lamc1, Lims2, Nid1]
GO:0007194	negative regulation of adenylate cyclase activity	GO_BiologicalProcess-EBI-UniProt-GOA-ACAP-ARAP_25.05.2022_00h00	0.0523085	1	0.365397	1	[6]	Group293	21.4286	3	[Akap6, Npr3, Palm]
GO:0045762	positive regulation of adenylate cyclase activity	GO_BiologicalProcess-EBI-UniProt-GOA-ACAP-ARAP_25.05.2022_00h00	0.47835	1	0.365397	1	[6]	Group293	8.57143	3	[Calm2, Nf1, Timp2]
GO:0007215	glutamate receptor signaling pathway	GO_BiologicalProcess-EBI-UniProt-GOA-ACAP-ARAP_25.05.2022_00h00	0.537561	1	1	1	[4, 5, 6]	Group294	7.69231	8	[Dagla, Ifngr2, Kcnb1, Klhl24, Nlgn2, Prnp, Rasgrf2, Slc1a1]
GO:1905330	regulation of morphogenesis of an epithelium	GO_BiologicalProcess-EBI-UniProt-GOA-ACAP-ARAP_25.05.2022_00h00	0.0593207	1	0.0268149	1	[4, 5, 6]	Group295	11.5385	9	[Adamts12, Cxcl10, Foxp1, Gata3, Pdgfa, Pdgfra, Pik3cd, Rxra, Stox1]
GO:1905332	positive regulation of morphogenesis of an epithelium	GO_BiologicalProcess-EBI-UniProt-GOA-ACAP-ARAP_25.05.2022_00h00	0.341172	1	0.0268149	1	[3, 4, 5, 6, 7]	Group295	9.30233	4	[Gata3, Pdgfra, Pik3cd, Stox1]
GO:0061154	endothelial tube morphogenesis	GO_BiologicalProcess-EBI-UniProt-GOA-ACAP-ARAP_25.05.2022_00h00	0.00816219	1	0.0268149	1	[5, 6, 7]	Group295	23.8095	5	[Adamts12, Cxcl10, Cxcr4, Dll4, Foxp1]
GO:1901509	regulation of endothelial tube morphogenesis	GO_BiologicalProcess-EBI-UniProt-GOA-ACAP-ARAP_25.05.2022_00h00	0.00696771	1	0.0268149	1	[5, 6, 7, 8]	Group295	42.8571	3	[Adamts12, Cxcl10, Foxp1]
GO:0110110	positive regulation of animal organ morphogenesis	GO_BiologicalProcess-EBI-UniProt-GOA-ACAP-ARAP_25.05.2022_00h00	0.331284	1	0.0260963	1	[3, 4, 5, 6]	Group296	9.52381	4	[Cd34, Gata3, Spry1, Stox1]
GO:0071599	otic vesicle development	GO_BiologicalProcess-EBI-UniProt-GOA-ACAP-ARAP_25.05.2022_00h00	0.022664	1	0.0260963	1	[4, 5, 7]	Group296	22.2222	4	[Ahi1, Fgfr2, Gata3, Stox1]
GO:0090169	regulation of spindle assembly	GO_BiologicalProcess-EBI-UniProt-GOA-ACAP-ARAP_25.05.2022_00h00	0.13532	1	0.19388	1	[5, 6, 7, 8, 9]	Group297	12.5	4	[Ccsap, Kif15, Spag5, Stil]
GO:0035050	embryonic heart tube development	GO_BiologicalProcess-EBI-UniProt-GOA-ACAP-ARAP_25.05.2022_00h00	0.391901	1	1	1	[4, 5, 6, 7]	Group298	8.33333	8	[Ahi1, Aplnr, Cited2, Hif1a, Ift122, Notch2, Stil, Tbx6]
GO:0035721	intraciliary retrograde transport	GO_BiologicalProcess-EBI-UniProt-GOA-ACAP-ARAP_25.05.2022_00h00	0.0851988	1	1	1	[4, 6, 7, 8]	Group298	17.6471	3	[Dync2h1, Dync2li1, Ift122]
GO:1905515	non-motile cilium assembly	GO_BiologicalProcess-EBI-UniProt-GOA-ACAP-ARAP_25.05.2022_00h00	0.480744	1	1	1	[7, 8]	Group298	7.79221	6	[Ahi1, Dync2h1, Ift122, Kcnj2, Kcnq1, Stil]
GO:1990573	potassium ion import across plasma membrane	GO_BiologicalProcess-EBI-UniProt-GOA-ACAP-ARAP_25.05.2022_00h00	1	1	1	1	[6, 7, 8, 9]	Group298	6.25	3	[Kcnj2, Kcnq1, Slc12a2]
GO:0035966	response to topologically incorrect protein	GO_BiologicalProcess-EBI-UniProt-GOA-ACAP-ARAP_25.05.2022_00h00	1	1	0.903577	1	[3, 4]	Group299	6.2069	9	[Ccnd1, Clu, Crebrf, Dab2ip, Eif2ak2, Eif2ak4, Hspb1, Rnf185, Thbs1]
GO:0034976	response to endoplasmic reticulum stress	GO_BiologicalProcess-EBI-UniProt-GOA-ACAP-ARAP_25.05.2022_00h00	0.607313	1	0.903577	1	[4]	Group299	6.87023	18	[Aqp11, Bcl2, Bcl2l11, Casp3, Ccnd1, Clu, Crebrf, Dab2ip, Eif2ak2, Eif2ak4, Erlin1, Map3k5, Pla2g6, Rasgrf2, Rnf185, Serinc3, Thbs1, Tnfrsf10b]
GO:1903573	negative regulation of response to endoplasmic reticulum stress	GO_BiologicalProcess-EBI-UniProt-GOA-ACAP-ARAP_25.05.2022_00h00	0.744703	1	0.903577	1	[3, 4, 5, 6, 7]	Group299	7.14286	3	[Aqp11, Clu, Crebrf]
GO:1905897	regulation of response to endoplasmic reticulum stress	GO_BiologicalProcess-EBI-UniProt-GOA-ACAP-ARAP_25.05.2022_00h00	0.817841	1	0.903577	1	[4, 5, 6]	Group299	6.32911	5	[Aqp11, Clu, Crebrf, Rnf185, Serinc3]
GO:0044089	positive regulation of cellular component biogenesis	GO_BiologicalProcess-EBI-UniProt-GOA-ACAP-ARAP_25.05.2022_00h00	0.0021589	1	0.0008814	0.485652	[3, 4, 5]	Group300	9.52381	52	[Adgrl2, Ahr, Anln, Apoe, Aqp1, Arap1, Arhgef10, Avil, Bcl2l11, Bhlhb9, Bin1, Cldn5, Clu, Col16a1, Dab2ip, Dhx33, Dock11, Dpysl3, Emilin1, Epb41l5, Eps8l1, Eps8l2, Flna, Fscn1, Has3, Hdac5, Icam1, Kit, Lcp1, Ldb2, Lrrn1, Map1b, Map3k1, Mns1, Nlgn2, Nox4, Palm, Pdlim4, Plk4, Psrc1, Rgcc, Rhoc, Sh3pxd2b, Spag5, Stil, Syk, Synpo, Thbs2, Tlr4, Tppp, Tppp3, Vstm5]
GO:0043254	regulation of protein-containing complex assembly	GO_BiologicalProcess-EBI-UniProt-GOA-ACAP-ARAP_25.05.2022_00h00	0.0569081	1	0.0008814	0.485652	[4, 5, 6]	Group300	8.44749	37	[Ahr, Apoe, Avil, Bcl2l11, Bin1, Capg, Clu, Cotl1, Dab2ip, Dbn1, Dhx33, Eif2ak2, Fblim1, Fhod3, Fkbp4, Fscn1, Icam1, Kif14, Lcp1, Ldlrad4, Map1b, Map3k1, Nlrc3, Ppp1r9a, Preb, Psrc1, Ptger4, Rhoc, Selp, Ssh2, Stmn1, Syk, Tlr4, Tmod2, Tmsb10, Tppp, Tppp3]
GO:0031334	positive regulation of protein-containing complex assembly	GO_BiologicalProcess-EBI-UniProt-GOA-ACAP-ARAP_25.05.2022_00h00	0.246239	1	0.0008814	0.485652	[4, 5, 6, 7]	Group300	8.17308	17	[Ahr, Bcl2l11, Bin1, Clu, Dab2ip, Dhx33, Fscn1, Icam1, Lcp1, Map1b, Map3k1, Psrc1, Rhoc, Syk, Tlr4, Tppp, Tppp3]
GO:0032273	positive regulation of protein polymerization	GO_BiologicalProcess-EBI-UniProt-GOA-ACAP-ARAP_25.05.2022_00h00	0.666936	1	0.0008814	0.485652	[5, 6, 7, 8]	Group300	7.36842	7	[Bin1, Icam1, Map1b, Map3k1, Psrc1, Tppp, Tppp3]
GO:0005978	glycogen biosynthetic process	GO_BiologicalProcess-EBI-UniProt-GOA-ACAP-ARAP_25.05.2022_00h00	0.207968	1	0.233068	1	[7, 8]	Group301	10.8696	5	[Epm2a, Igf1, Igf2, Pask, Per2]
GO:0016441	post-transcriptional gene silencing	GO_BiologicalProcess-EBI-UniProt-GOA-ACAP-ARAP_25.05.2022_00h00	1	1	0.541021	1	[5, 6, 7]	Group302	5.47945	4	[Clp1, Hexim1, Tnrc6b, Zfp36]
GO:0031047	gene silencing by RNA	GO_BiologicalProcess-EBI-UniProt-GOA-ACAP-ARAP_25.05.2022_00h00	0.448829	1	0.541021	1	[5, 6, 7]	Group302	4.20168	5	[Clp1, Fkbp10, Hexim1, Tnrc6b, Zfp36]
GO:0030968	endoplasmic reticulum unfolded protein response	GO_BiologicalProcess-EBI-UniProt-GOA-ACAP-ARAP_25.05.2022_00h00	1	1	0.503123	1	[3, 4, 5, 6, 7]	Group303	5.6338	4	[Ccnd1, Crebrf, Eif2ak2, Eif2ak4]
GO:0006413	translational initiation	GO_BiologicalProcess-EBI-UniProt-GOA-ACAP-ARAP_25.05.2022_00h00	1	1	0.503123	1	[3, 5, 6, 7, 8]	Group303	6.08696	7	[Dhx33, Eif2ak2, Eif2ak4, Eif2s2, Mif4gd, Paip2b, Rxra]
GO:0006446	regulation of translational initiation	GO_BiologicalProcess-EBI-UniProt-GOA-ACAP-ARAP_25.05.2022_00h00	0.605812	1	0.503123	1	[4, 6, 7, 8, 9]	Group303	7.57576	5	[Eif2ak2, Eif2ak4, Mif4gd, Paip2b, Rxra]
GO:0045182	translation regulator activity	GO_BiologicalProcess-EBI-UniProt-GOA-ACAP-ARAP_25.05.2022_00h00	1	1	0.503123	1	[6, 7, 8, 9]	Group303	5.88235	8	[Dhfr, Eif2ak2, Eif2ak4, Eif2s2, Mif4gd, Paip2b, Rara, Tyms]
GO:0006766	vitamin metabolic process	GO_BiologicalProcess-EBI-UniProt-GOA-ACAP-ARAP_25.05.2022_00h00	0.520233	1	0.264598	1	[3]	Group304	7.52688	7	[Aldh1l1, Aldh1l2, Cyp26b1, Dhfr, Rbp1, Snai1, Tpk1]
GO:0006775	fat-soluble vitamin metabolic process	GO_BiologicalProcess-EBI-UniProt-GOA-ACAP-ARAP_25.05.2022_00h00	0.762723	1	0.264598	1	[4]	Group304	6.52174	3	[Cyp26b1, Rbp1, Snai1]
GO:0042573	retinoic acid metabolic process	GO_BiologicalProcess-EBI-UniProt-GOA-ACAP-ARAP_25.05.2022_00h00	0.423788	1	0.264598	1	[4, 6, 7, 8, 9]	Group304	10.3448	3	[Adh1, Cyp26b1, Rbp1]
GO:0097300	programmed necrotic cell death	GO_BiologicalProcess-EBI-UniProt-GOA-ACAP-ARAP_25.05.2022_00h00	0.238723	1	0.0191295	1	[4]	Group305	10	5	[Map3k5, Ripk3, Spata2, Tnfrsf23, Zbp1]
GO:0043029	T cell homeostasis	GO_BiologicalProcess-EBI-UniProt-GOA-ACAP-ARAP_25.05.2022_00h00	0.00573208	1	0.0191295	1	[4, 7]	Group305	16.6667	9	[Ahr, Bcl2, Bcl2l11, Casp3, Ccnb2, Ripk3, Stat5a, Tgfb2, Tnfrsf23]
GO:0006924	activation-induced cell death of T cells	GO_BiologicalProcess-EBI-UniProt-GOA-ACAP-ARAP_25.05.2022_00h00	0.0523085	1	0.0191295	1	[5, 8]	Group305	21.4286	3	[Ripk3, Tgfb2, Tnfrsf23]
GO:0070231	T cell apoptotic process	GO_BiologicalProcess-EBI-UniProt-GOA-ACAP-ARAP_25.05.2022_00h00	0.0371044	1	0.0191295	1	[7]	Group305	13.2353	9	[Bcl2, Bcl2l11, Blm, Cd274, Gli3, Hif1a, Ripk3, Tgfb2, Tnfrsf23]
GO:0050878	regulation of body fluid levels	GO_BiologicalProcess-EBI-UniProt-GOA-ACAP-ARAP_25.05.2022_00h00	0.0039322	1	0.0039322	1	[3]	Group306	9.80861	41	[Adora2a, Apln, Aplnr, Apoe, Aqp1, Ccnd1, Cd34, Celsr2, Cyp26b1, Ednrb, Emilin1, F2r, F2rl3, F8, Flna, Fn1, Hif1a, Itgb3, Mllt6, Nbeal2, Npr3, Nr3c2, P2ry2, Pdgfa, Pdgfra, Plat, Plaur, Ptger4, Rab27a, Selp, Serpine1, Slc29a1, Socs2, Stat5a, Stmn1, Syk, Tec, Tfpi, Thbs1, Tlr4, Xdh]
GO:0032941	secretion by tissue	GO_BiologicalProcess-EBI-UniProt-GOA-ACAP-ARAP_25.05.2022_00h00	0.386785	1	0.0039322	1	[2, 5]	Group306	9.25926	5	[Aqp1, Celsr2, Npr3, P2ry2, Ptger4]
GO:0007589	body fluid secretion	GO_BiologicalProcess-EBI-UniProt-GOA-ACAP-ARAP_25.05.2022_00h00	0.365397	1	0.0039322	1	[4, 5]	Group306	8.20895	11	[Aqp1, Ccnd1, Celsr2, Hif1a, Npr3, P2ry2, Ptger4, Slc29a1, Socs2, Stat5a, Xdh]
GO:0035272	exocrine system development	GO_BiologicalProcess-EBI-UniProt-GOA-ACAP-ARAP_25.05.2022_00h00	0.108007	1	0.112039	1	[4, 5]	Group307	11.2903	7	[Fgfr2, Igf1, Igf1r, Igf2, Pdgfa, Sema3a, Tgfb2]
GO:0010862	positive regulation of pathway-restricted SMAD protein phosphorylation	GO_BiologicalProcess-EBI-UniProt-GOA-ACAP-ARAP_25.05.2022_00h00	0.546321	1	0.112039	1	[5, 6, 7, 8, 9, 10]	Group307	8.16327	4	[Bmp6, Bmpr2, Inhbb, Tgfb2]
GO:0031644	regulation of nervous system process	GO_BiologicalProcess-EBI-UniProt-GOA-ACAP-ARAP_25.05.2022_00h00	0.881584	1	1	1	[4, 5]	Group308	5.61225	11	[Dbn1, Ednrb, F2r, Fabp5, Igf1, Itga2, Lpin1, Nlgn2, Pawr, Tlr4, Tppp]
GO:0031646	positive regulation of nervous system process	GO_BiologicalProcess-EBI-UniProt-GOA-ACAP-ARAP_25.05.2022_00h00	0.397155	1	1	1	[3, 4, 5, 6]	Group308	8.92857	5	[Igf1, Itga2, Nlgn2, Pawr, Tppp]
GO:0010560	positive regulation of glycoprotein biosynthetic process	GO_BiologicalProcess-EBI-UniProt-GOA-ACAP-ARAP_25.05.2022_00h00	0.0382551	1	1	1	[5, 6, 7, 8]	Group308	19.0476	4	[Igf1, Mustn1, Pawr, Soat1]
GO:0010922	positive regulation of phosphatase activity	GO_BiologicalProcess-EBI-UniProt-GOA-ACAP-ARAP_25.05.2022_00h00	0.296339	1	1	1	[6, 7, 8, 9]	Group308	10.5263	4	[Calm2, Itga2, Pawr, Ripk3]
GO:0010906	regulation of glucose metabolic process	GO_BiologicalProcess-EBI-UniProt-GOA-ACAP-ARAP_25.05.2022_00h00	0.472652	1	1	1	[4, 5, 6, 7]	Group309	7.5188	10	[Acacb, Foxo1, Hif1a, Igf1, Igf2, Igfbp3, Igfbp4, Pdk2, Pdk4, Rora]
GO:0032868	response to insulin	GO_BiologicalProcess-EBI-UniProt-GOA-ACAP-ARAP_25.05.2022_00h00	1	1	1	1	[5, 6, 7]	Group309	5.94059	18	[C1qtnf9, Foxo1, Foxo4, Igf1r, Igf2, Inhbb, Kcnq1, Klf15, Lpin1, Max, Myc, Myo5a, Pde3b, Pdk2, Pdk4, Ptpre, Wdtc1, Zfp36l1]
GO:0032869	cellular response to insulin stimulus	GO_BiologicalProcess-EBI-UniProt-GOA-ACAP-ARAP_25.05.2022_00h00	1	1	1	1	[6, 7, 8]	Group309	6.12245	15	[C1qtnf9, Foxo1, Foxo4, Igf1r, Igf2, Inhbb, Lpin1, Myc, Myo5a, Pde3b, Pdk2, Pdk4, Ptpre, Wdtc1, Zfp36l1]
GO:0008286	insulin receptor signaling pathway	GO_BiologicalProcess-EBI-UniProt-GOA-ACAP-ARAP_25.05.2022_00h00	0.605009	1	1	1	[6, 7, 8, 9]	Group309	4.8951	7	[Foxo1, Foxo4, Igf1r, Igf2, Pdk2, Pdk4, Ptpre]
GO:0007219	Notch signaling pathway	GO_BiologicalProcess-EBI-UniProt-GOA-ACAP-ARAP_25.05.2022_00h00	0.0340489	1	0.0340489	1	[4, 5, 6]	Group310	10.0529	19	[Adam10, Cd46, Cdk6, Dll4, Gata2, Gdpd5, Kit, Llgl2, Mmp14, Nfkbia, Notch2, Postn, Prag1, Rfng, Snai1, Sorbs2, Spen, Tgfb2, Timp4]
GO:0008593	regulation of Notch signaling pathway	GO_BiologicalProcess-EBI-UniProt-GOA-ACAP-ARAP_25.05.2022_00h00	0.00742263	1	0.0340489	1	[4, 5, 6, 7]	Group310	13.9785	13	[Adam10, Cd46, Dll4, Gata2, Gdpd5, Kit, Llgl2, Mmp14, Nfkbia, Postn, Prag1, Rfng, Tgfb2]
GO:0045746	negative regulation of Notch signaling pathway	GO_BiologicalProcess-EBI-UniProt-GOA-ACAP-ARAP_25.05.2022_00h00	0.0286841	1	0.0340489	1	[4, 5, 6, 7, 8]	Group310	15.7895	6	[Dll4, Gata2, Gdpd5, Mmp14, Nfkbia, Rfng]
GO:0061024	membrane organization	GO_BiologicalProcess-EBI-UniProt-GOA-ACAP-ARAP_25.05.2022_00h00	0.559103	1	0.509439	1	[4]	Group311	6.67461	56	[Abcb1b, Abcb4, Abcg1, Anxa1, Ap3s1, Apoe, Arl6, Atp10a, Atp8b1, Atp8b2, Atpif1, Aurkb, Bcl2, Bcl2l11, Bin1, Bnip1, Bnip3, Calm2, Cep55, Ch25h, Clu, Col5a1, Cxcr4, Dbn1, Doc2b, Ehd3, Gata2, Gramd1b, Itga2, Kcnb1, Kif20a, Lbp, Lmnb1, Lrp5, Myc, Myh10, Ndrg1, Nectin2, Nlgn2, Pitpnc1, Plekha8, Preb, Prx, Reep1, Reep2, Rftn1, Rtp3, Sirpa, Sorbs2, Sphk1, Syt11, Syt7, Tgfb2, Thbs1, Tmcc3, Tor1aip2]
GO:0007030	Golgi organization	GO_BiologicalProcess-EBI-UniProt-GOA-ACAP-ARAP_25.05.2022_00h00	0.730877	1	0.509439	1	[5]	Group311	6.80272	10	[Atp8b1, Atp8b2, Cdk1, Cit, Dync2h1, Ehd3, Fam174b, Fbxw8, Prkd1, Rab6b]
GO:0010332	response to gamma radiation	GO_BiologicalProcess-EBI-UniProt-GOA-ACAP-ARAP_25.05.2022_00h00	0.0630822	1	1.88191e-05	0.0119502	[5]	Group312	12.3077	8	[Bcl2, Brca2, Ddias, Fancd2, Gata3, Myc, Nox4, Rad51]
GO:0071480	cellular response to gamma radiation	GO_BiologicalProcess-EBI-UniProt-GOA-ACAP-ARAP_25.05.2022_00h00	0.458105	1	1.88191e-05	0.0119502	[6, 7]	Group312	9.09091	3	[Ddias, Nox4, Rad51]
[truncated: 2,167 more rows]

## Sheet: TAC vs sham d28
ID	Term	Ontology Source	Term PValue	Term PValue Corrected with Bonferroni step down	Group PValue	Group PValue Corrected with Bonferroni step down	GOLevels	GOGroups	% Associated Genes	Nr. Genes	Associated Genes Found
[truncated: 4,365 more rows]
