# Supplementary material for: Downregulation of TCF19 and ATAD2 causes endothelial cell cycle arrest at the transition from cardiac hypertrophy to heart failure
Source: Basic Res Cardiol. 2025 Sep 17;120(6):1209–24. doi: 10.1007/s00395-025-01139-4 (PMC12680863; doi:10.1007/s00395-025-01139-4)
Supplement: Supplementary file 9 — Supplementary file9 (XLSX 130 KB) [file 395_2025_1139_MOESM9_ESM.xlsx]

## Sheet: GO Ligands 6h
ID	Term	Ontology Source	Term PValue	Term PValue Corrected with Bonferroni step down	Group PValue	Group PValue Corrected with Bonferroni step down	GOLevels	GOGroups	% Associated Genes	Nr. Genes	Associated Genes Found
GO:0050920	regulation of chemotaxis	GO_BiologicalProcess-EBI-UniProt-GOA-ACAP-ARAP_25.05.2022_00h00	1.82712e-07	1.64441e-06	1.82712e-07	5.48135e-07	[3, 4, 5]	Group1	4.23729	5	[Angpt2, Pdgfb, Sema4c, Sema6d, Tgfb1]
GO:0048660	regulation of smooth muscle cell proliferation	GO_BiologicalProcess-EBI-UniProt-GOA-ACAP-ARAP_25.05.2022_00h00	2.07218e-07	1.65774e-06	9.72896e-07	1.94579e-06	[4, 5]	Group2	4.13223	5	[Angpt2, Apln, Gnai2, Pdgfb, Tgfb1]
GO:0048659	smooth muscle cell proliferation	GO_BiologicalProcess-EBI-UniProt-GOA-ACAP-ARAP_25.05.2022_00h00	2.43878e-07	1.70714e-06	9.72896e-07	1.94579e-06	[4]	Group2	4	5	[Angpt2, Apln, Gnai2, Pdgfb, Tgfb1]
GO:0050922	negative regulation of chemotaxis	GO_BiologicalProcess-EBI-UniProt-GOA-ACAP-ARAP_25.05.2022_00h00	3.72233e-06	1.86117e-05	1.82712e-07	5.48135e-07	[3, 4, 5, 6]	Group1	11.5385	3	[Angpt2, Sema4c, Sema6d]
GO:0072006	nephron development	GO_BiologicalProcess-EBI-UniProt-GOA-ACAP-ARAP_25.05.2022_00h00	3.41282e-06	2.04769e-05	3.41282e-06	3.41282e-06	[3, 5, 6, 7, 8]	Group0	4.3956	4	[Angpt2, Pdgfb, Podxl, Tgfb1]
GO:0061614	miRNA transcription	GO_BiologicalProcess-EBI-UniProt-GOA-ACAP-ARAP_25.05.2022_00h00	3.29116e-05	3.29116e-05	9.72896e-07	1.94579e-06	[7, 8, 9, 10]	Group2	5.66038	3	[Apln, Pdgfb, Tgfb1]
GO:1902895	positive regulation of miRNA transcription	GO_BiologicalProcess-EBI-UniProt-GOA-ACAP-ARAP_25.05.2022_00h00	1.29658e-05	5.1863e-05	9.72896e-07	1.94579e-06	[6, 7, 8, 9, 10, 11, 12]	Group2	7.69231	3	[Apln, Pdgfb, Tgfb1]
GO:1990874	vascular associated smooth muscle cell proliferation	GO_BiologicalProcess-EBI-UniProt-GOA-ACAP-ARAP_25.05.2022_00h00	2.75942e-05	5.51884e-05	9.72896e-07	1.94579e-06	[5]	Group2	6	3	[Apln, Gnai2, Pdgfb]
GO:1904705	regulation of vascular associated smooth muscle cell proliferation	GO_BiologicalProcess-EBI-UniProt-GOA-ACAP-ARAP_25.05.2022_00h00	2.43845e-05	7.31536e-05	9.72896e-07	1.94579e-06	[5, 6]	Group2	6.25	3	[Apln, Gnai2, Pdgfb]

## Sheet: GO Ligands 1d
ID	Term	Ontology Source	Term PValue	Term PValue Corrected with Bonferroni step down	Group PValue	Group PValue Corrected with Bonferroni step down	GOLevels	GOGroups	% Associated Genes	Nr. Genes	Associated Genes Found
GO:0050920	regulation of chemotaxis	GO_BiologicalProcess-EBI-UniProt-GOA-ACAP-ARAP_25.05.2022_00h00	1.34339e-08	2.68678e-08	1.34339e-08	2.68678e-08	[3, 4, 5]	Group1	4.23729	5	[Angpt2, Sema3f, Sema6d, Serpine1, Thbs1]
GO:0016525	negative regulation of angiogenesis	GO_BiologicalProcess-EBI-UniProt-GOA-ACAP-ARAP_25.05.2022_00h00	2.15021e-05	2.15021e-05	2.15021e-05	2.15021e-05	[4, 5, 6, 7, 8, 9, 10, 11]	Group0	4.16667	3	[Angpt2, Serpine1, Thbs1]

## Sheet: GO Ligands 3d
ID	Term	Ontology Source	Term PValue	Term PValue Corrected with Bonferroni step down	Group PValue	Group PValue Corrected with Bonferroni step down	GOLevels	GOGroups	% Associated Genes	Nr. Genes	Associated Genes Found
GO:0048018	receptor ligand activity	GO_BiologicalProcess-EBI-UniProt-GOA-ACAP-ARAP_25.05.2022_00h00	5.49409e-13	2.30752e-11	6.08294e-07	3.64977e-06	[3, 4, 5]	Group06	10.8696	10	[Apln, Fbn1, Hbegf, Inhbb, Pdgfb, Sema3f, Sema4c, Sema6d, Tgfb1, Tgfb2]
GO:0030198	extracellular matrix organization	GO_BiologicalProcess-EBI-UniProt-GOA-ACAP-ARAP_25.05.2022_00h00	1.77238e-10	7.26675e-09	4.37162e-09	3.06013e-08	[5]	Group05	6.13497	10	[Col4a1, Col4a2, Col8a1, Efemp2, Fbln2, Lamb1, Nid1, Ntng2, Tgfb1, Tgfb2]
GO:0008083	growth factor activity	GO_BiologicalProcess-EBI-UniProt-GOA-ACAP-ARAP_25.05.2022_00h00	3.12936e-07	1.25174e-05	6.08294e-07	3.64977e-06	[4, 5, 6]	Group06	12.1951	5	[Hbegf, Inhbb, Pdgfb, Tgfb1, Tgfb2]
GO:0007492	endoderm development	GO_BiologicalProcess-EBI-UniProt-GOA-ACAP-ARAP_25.05.2022_00h00	9.55864e-07	3.72787e-05	9.55864e-07	4.77932e-06	[4]	Group03	9.80392	5	[Col4a2, Col8a1, Lama3, Lamb1, Tgfb1]
GO:0035987	endodermal cell differentiation	GO_BiologicalProcess-EBI-UniProt-GOA-ACAP-ARAP_25.05.2022_00h00	2.02186e-06	7.68308e-05	9.55864e-07	4.77932e-06	[4, 5, 6, 7, 8, 9]	Group03	15.3846	4	[Col4a2, Col8a1, Lama3, Lamb1]
GO:0071711	basement membrane organization	GO_BiologicalProcess-EBI-UniProt-GOA-ACAP-ARAP_25.05.2022_00h00	2.02186e-06	7.68308e-05	4.37162e-09	3.06013e-08	[6]	Group05	15.3846	4	[Col4a1, Lamb1, Nid1, Ntng2]
GO:0045499	chemorepellent activity	GO_BiologicalProcess-EBI-UniProt-GOA-ACAP-ARAP_25.05.2022_00h00	3.58188e-06	0.000128948	1.53712e-09	1.22969e-08	[4, 5, 6]	Group08	33.3333	3	[Sema3f, Sema4c, Sema6d]
GO:0030308	negative regulation of cell growth	GO_BiologicalProcess-EBI-UniProt-GOA-ACAP-ARAP_25.05.2022_00h00	3.50823e-06	0.000129804	6.08294e-07	3.64977e-06	[3, 4, 5, 6]	Group06	5.08475	6	[Adam15, Sema3f, Sema4c, Sema6d, Tgfb1, Tgfb2]
GO:0085029	extracellular matrix assembly	GO_BiologicalProcess-EBI-UniProt-GOA-ACAP-ARAP_25.05.2022_00h00	4.20116e-06	0.000147041	4.37162e-09	3.06013e-08	[5, 6]	Group05	12.9032	4	[Efemp2, Lamb1, Ntng2, Tgfb1]
GO:0048843	negative regulation of axon extension involved in axon guidance	GO_BiologicalProcess-EBI-UniProt-GOA-ACAP-ARAP_25.05.2022_00h00	7.00102e-06	0.000238035	1.53712e-09	1.22969e-08	[4, 5, 6, 7, 8, 9, 10, 11, 12, 13, 14, 15, 16]	Group08	27.2727	3	[Sema3f, Sema4c, Sema6d]
GO:1903522	regulation of blood circulation	GO_BiologicalProcess-EBI-UniProt-GOA-ACAP-ARAP_25.05.2022_00h00	7.98662e-06	0.000263558	6.18014e-17	6.18014e-16	[4, 5]	Group09	4.41176	6	[Apln, Hbegf, Hsp90aa1, Icam1, Pdgfb, Tgfb2]
GO:1902895	positive regulation of miRNA transcription	GO_BiologicalProcess-EBI-UniProt-GOA-ACAP-ARAP_25.05.2022_00h00	1.07591e-05	0.00034429	6.08294e-07	3.64977e-06	[6, 7, 8, 9, 10, 11, 12]	Group06	10.2564	4	[Apln, Pdgfb, Tgfb1, Tgfb2]
GO:0048762	mesenchymal cell differentiation	GO_BiologicalProcess-EBI-UniProt-GOA-ACAP-ARAP_25.05.2022_00h00	1.3488e-05	0.000418128	6.08294e-07	3.64977e-06	[4, 5]	Group06	4.02685	6	[Adam15, Sema3f, Sema4c, Sema6d, Tgfb1, Tgfb2]
GO:0010810	regulation of cell-substrate adhesion	GO_BiologicalProcess-EBI-UniProt-GOA-ACAP-ARAP_25.05.2022_00h00	1.3488e-05	0.000418128	6.18014e-17	6.18014e-16	[4, 5]	Group09	4.02685	6	[Adam15, Col8a1, Efemp2, Fbln2, Nid1, Pdgfb]
GO:0001656	metanephros development	GO_BiologicalProcess-EBI-UniProt-GOA-ACAP-ARAP_25.05.2022_00h00	1.75311e-05	0.000508402	1.37926e-11	1.24133e-10	[5, 6, 7, 8]	Group07	9.09091	4	[Cd34, Fat4, Fbn1, Pdgfb]
GO:0072006	nephron development	GO_BiologicalProcess-EBI-UniProt-GOA-ACAP-ARAP_25.05.2022_00h00	1.70617e-05	0.000511851	1.37926e-11	1.24133e-10	[3, 5, 6, 7, 8]	Group07	5.49451	5	[Cd34, Fat4, Nid1, Pdgfb, Tgfb1]
GO:0005179	hormone activity	GO_BiologicalProcess-EBI-UniProt-GOA-ACAP-ARAP_25.05.2022_00h00	2.84264e-05	0.00079594	2.84264e-05	0.000113706	[4, 5, 6]	Group02	17.6471	3	[Apln, Fbn1, Inhbb]
GO:0007411	axon guidance	GO_BiologicalProcess-EBI-UniProt-GOA-ACAP-ARAP_25.05.2022_00h00	2.97001e-05	0.000801904	1.53712e-09	1.22969e-08	[5, 6, 7, 8, 9, 10, 11, 12, 13]	Group08	4.90196	5	[Lama3, Sema3f, Sema4c, Sema6d, Tgfb2]
GO:0010721	negative regulation of cell development	GO_BiologicalProcess-EBI-UniProt-GOA-ACAP-ARAP_25.05.2022_00h00	3.11347e-05	0.000809502	6.08294e-07	3.64977e-06	[4, 5, 6]	Group06	4.85437	5	[Fbn1, Sema3f, Sema4c, Sema6d, Tgfb1]
GO:0051147	regulation of muscle cell differentiation	GO_BiologicalProcess-EBI-UniProt-GOA-ACAP-ARAP_25.05.2022_00h00	3.41651e-05	0.000854128	4.37162e-09	3.06013e-08	[4, 5]	Group05	4.7619	5	[Efemp2, Lamb1, Nid1, Pdgfb, Tgfb1]
GO:0061614	miRNA transcription	GO_BiologicalProcess-EBI-UniProt-GOA-ACAP-ARAP_25.05.2022_00h00	3.69535e-05	0.000886885	6.08294e-07	3.64977e-06	[7, 8, 9, 10]	Group06	7.54717	4	[Apln, Pdgfb, Tgfb1, Tgfb2]
GO:0045823	positive regulation of heart contraction	GO_BiologicalProcess-EBI-UniProt-GOA-ACAP-ARAP_25.05.2022_00h00	5.50501e-05	0.00126615	6.18014e-17	6.18014e-16	[4, 5, 6, 7]	Group09	14.2857	3	[Apln, Hsp90aa1, Tgfb2]
GO:0050920	regulation of chemotaxis	GO_BiologicalProcess-EBI-UniProt-GOA-ACAP-ARAP_25.05.2022_00h00	5.9856e-05	0.00131683	6.08294e-07	3.64977e-06	[3, 4, 5]	Group06	4.23729	5	[Pdgfb, Sema3f, Sema4c, Sema6d, Tgfb1]
GO:0051150	regulation of smooth muscle cell differentiation	GO_BiologicalProcess-EBI-UniProt-GOA-ACAP-ARAP_25.05.2022_00h00	6.35844e-05	0.00133527	4.37162e-09	3.06013e-08	[5, 6]	Group05	13.6364	3	[Efemp2, Pdgfb, Tgfb1]
GO:0032967	positive regulation of collagen biosynthetic process	GO_BiologicalProcess-EBI-UniProt-GOA-ACAP-ARAP_25.05.2022_00h00	6.35844e-05	0.00133527	1.37926e-11	1.24133e-10	[4, 5, 6]	Group07	13.6364	3	[Pdgfb, Tgfb1, Vim]
GO:0048660	regulation of smooth muscle cell proliferation	GO_BiologicalProcess-EBI-UniProt-GOA-ACAP-ARAP_25.05.2022_00h00	6.74817e-05	0.00134963	6.18014e-17	6.18014e-16	[4, 5]	Group09	4.13223	5	[Apln, Efemp2, Hbegf, Pdgfb, Tgfb1]
GO:0010862	positive regulation of pathway-restricted SMAD protein phosphorylation	GO_BiologicalProcess-EBI-UniProt-GOA-ACAP-ARAP_25.05.2022_00h00	7.2941e-05	0.00138588	6.18014e-17	6.18014e-16	[5, 6, 7, 8, 9, 10]	Group09	13.0435	3	[Inhbb, Tgfb1, Tgfb2]
GO:0048659	smooth muscle cell proliferation	GO_BiologicalProcess-EBI-UniProt-GOA-ACAP-ARAP_25.05.2022_00h00	7.87929e-05	0.00141827	6.18014e-17	6.18014e-16	[4]	Group09	4	5	[Apln, Efemp2, Hbegf, Pdgfb, Tgfb1]
GO:0061041	regulation of wound healing	GO_BiologicalProcess-EBI-UniProt-GOA-ACAP-ARAP_25.05.2022_00h00	9.88974e-05	0.00168126	1.37926e-11	1.24133e-10	[5, 6]	Group07	5.88235	4	[Anxa1, Cd34, Hbegf, Pdgfb]
GO:0001755	neural crest cell migration	GO_BiologicalProcess-EBI-UniProt-GOA-ACAP-ARAP_25.05.2022_00h00	0.000119282	0.00190851	1.53712e-09	1.22969e-08	[6, 7, 8]	Group08	11.1111	3	[Sema3f, Sema4c, Sema6d]
GO:0016525	negative regulation of angiogenesis	GO_BiologicalProcess-EBI-UniProt-GOA-ACAP-ARAP_25.05.2022_00h00	0.00217601	0.00217601	0.00217601	0.00217601	[4, 5, 6, 7, 8, 9, 10, 11]	Group00	4.16667	3	[Col4a2, Tgfb2, Thbs2]
GO:0035850	epithelial cell differentiation involved in kidney development	GO_BiologicalProcess-EBI-UniProt-GOA-ACAP-ARAP_25.05.2022_00h00	0.000164341	0.00246512	1.37926e-11	1.24133e-10	[5, 6, 7, 8, 9]	Group07	10	3	[Cd34, Fat4, Pdgfb]
GO:0060415	muscle tissue morphogenesis	GO_BiologicalProcess-EBI-UniProt-GOA-ACAP-ARAP_25.05.2022_00h00	0.000847166	0.0025415	4.37162e-09	3.06013e-08	[4, 5, 6]	Group05	5.76923	3	[Efemp2, Tgfb1, Tgfb2]
GO:0005125	cytokine activity	GO_BiologicalProcess-EBI-UniProt-GOA-ACAP-ARAP_25.05.2022_00h00	0.000199779	0.00279691	6.18014e-17	6.18014e-16	[4, 5, 6]	Group09	9.375	3	[Inhbb, Tgfb1, Tgfb2]
GO:0022612	gland morphogenesis	GO_BiologicalProcess-EBI-UniProt-GOA-ACAP-ARAP_25.05.2022_00h00	0.000246261	0.00295514	6.18014e-17	6.18014e-16	[4, 5]	Group09	4.65116	4	[Pdgfb, Tgfb1, Tgfb2, Tnc]
GO:0048675	axon extension	GO_BiologicalProcess-EBI-UniProt-GOA-ACAP-ARAP_25.05.2022_00h00	0.000235409	0.00306032	1.53712e-09	1.22969e-08	[5, 6, 7, 8, 9, 10, 11, 12, 13]	Group08	4.70588	4	[Hsp90aa1, Sema3f, Sema4c, Sema6d]
GO:0045582	positive regulation of T cell differentiation	GO_BiologicalProcess-EBI-UniProt-GOA-ACAP-ARAP_25.05.2022_00h00	0.00155046	0.00310092	0.00155046	0.00310092	[6, 7, 8, 9, 10, 11, 12, 13]	Group01	4.6875	3	[Anxa1, Hsp90aa1, Tgfb1]
GO:0050770	regulation of axonogenesis	GO_BiologicalProcess-EBI-UniProt-GOA-ACAP-ARAP_25.05.2022_00h00	0.000319089	0.00319089	1.53712e-09	1.22969e-08	[4, 5, 7, 8, 9, 10, 11, 12, 13]	Group08	4.34783	4	[Sema3f, Sema4c, Sema6d, Vim]
GO:0008584	male gonad development	GO_BiologicalProcess-EBI-UniProt-GOA-ACAP-ARAP_25.05.2022_00h00	0.000319089	0.00319089	6.18014e-17	6.18014e-16	[5, 6, 7, 8]	Group09	4.34783	4	[Adam15, Icam1, Inhbb, Tgfb2]
GO:0006809	nitric oxide biosynthetic process	GO_BiologicalProcess-EBI-UniProt-GOA-ACAP-ARAP_25.05.2022_00h00	0.000800267	0.00320107	0.000800267	0.0024008	[5]	Group04	5.88235	3	[Cd34, Hsp90aa1, Icam1]
GO:0045428	regulation of nitric oxide biosynthetic process	GO_BiologicalProcess-EBI-UniProt-GOA-ACAP-ARAP_25.05.2022_00h00	0.00048372	0.00338604	0.000800267	0.0024008	[5, 6]	Group04	6.97674	3	[Cd34, Hsp90aa1, Icam1]
GO:0061333	renal tubule morphogenesis	GO_BiologicalProcess-EBI-UniProt-GOA-ACAP-ARAP_25.05.2022_00h00	0.00048372	0.00338604	1.37926e-11	1.24133e-10	[5, 6, 7, 8]	Group07	6.97674	3	[Col4a1, Fat4, Tgfb1]
GO:0008543	fibroblast growth factor receptor signaling pathway	GO_BiologicalProcess-EBI-UniProt-GOA-ACAP-ARAP_25.05.2022_00h00	0.00030911	0.00340021	1.37926e-11	1.24133e-10	[5, 6, 7, 8]	Group07	8.10811	3	[Apln, Fat4, Pdgfb]
GO:0019229	regulation of vasoconstriction	GO_BiologicalProcess-EBI-UniProt-GOA-ACAP-ARAP_25.05.2022_00h00	0.000451086	0.00360869	6.18014e-17	6.18014e-16	[5, 6, 7, 8]	Group09	7.14286	3	[Apln, Icam1, Pdgfb]
GO:1990874	vascular associated smooth muscle cell proliferation	GO_BiologicalProcess-EBI-UniProt-GOA-ACAP-ARAP_25.05.2022_00h00	0.000755057	0.00377529	6.18014e-17	6.18014e-16	[5]	Group09	6	3	[Apln, Efemp2, Pdgfb]
GO:0010977	negative regulation of neuron projection development	GO_BiologicalProcess-EBI-UniProt-GOA-ACAP-ARAP_25.05.2022_00h00	0.000438722	0.00394849	1.53712e-09	1.22969e-08	[5, 6, 7, 8, 9, 10, 11, 12]	Group08	4	4	[Sema3f, Sema4c, Sema6d, Vim]
GO:0032835	glomerulus development	GO_BiologicalProcess-EBI-UniProt-GOA-ACAP-ARAP_25.05.2022_00h00	0.000669603	0.00401762	1.37926e-11	1.24133e-10	[3, 4, 6, 7, 8, 9]	Group07	6.25	3	[Cd34, Nid1, Pdgfb]
GO:1904705	regulation of vascular associated smooth muscle cell proliferation	GO_BiologicalProcess-EBI-UniProt-GOA-ACAP-ARAP_25.05.2022_00h00	0.000669603	0.00401762	6.18014e-17	6.18014e-16	[5, 6]	Group09	6.25	3	[Apln, Efemp2, Pdgfb]

## Sheet: GO Ligands 7d
ID	Term	Ontology Source	Term PValue	Term PValue Corrected with Bonferroni step down	Group PValue	Group PValue Corrected with Bonferroni step down	GOLevels	GOGroups	% Associated Genes	Nr. Genes	Associated Genes Found
GO:0048018	receptor ligand activity	GO_BiologicalProcess-EBI-UniProt-GOA-ACAP-ARAP_25.05.2022_00h00	3.1168e-23	7.63616e-21	1.41708e-15	7.65223e-14	[3, 4, 5]	Group33	20.6522	19	[Apln, Bmp6, Fbn1, Gas6, Igf1, Igf2, Il16, Inhbb, Nppa, Ntf3, Nts, Pdgfa, Pdgfd, Pgf, Sema3a, Sema3f, Sema6a, Sema6d, Tgfb2]
GO:0016477	cell migration	GO_BiologicalProcess-EBI-UniProt-GOA-ACAP-ARAP_25.05.2022_00h00	1.54403e-22	3.76743e-20	1.01011e-24	6.4647e-23	[3]	Group61	4.38202	39	[Adam10, Anxa1, Apoe, Cd34, Col18a1, Col1a1, Col3a1, Col5a1, Dll4, Ecm1, Efnb1, Fn1, Gas6, Icam1, Igf1, Igf2, Il16, Lama3, Lama4, Lamb1, Lamc1, Ntf3, Ntng2, Pdgfa, Pdgfd, Pgf, Plat, Rtn4, Sema3a, Sema3f, Sema6a, Sema6d, Serpine1, Slit3, Tgfb2, Thbs1, Tnc, Vcam1, Vim]
GO:0040012	regulation of locomotion	GO_BiologicalProcess-EBI-UniProt-GOA-ACAP-ARAP_25.05.2022_00h00	9.21221e-22	2.23857e-19	1.01011e-24	6.4647e-23	[2, 3]	Group61	5.26316	34	[Adam10, Agrn, Anxa1, Apoe, Col18a1, Col1a1, Col3a1, Dll4, Ecm1, Fn1, Gas6, Icam1, Igf1, Igf2, Il16, Lama3, Lama4, Lamb1, Ntf3, Ntng2, Pdgfa, Pdgfd, Pgf, Rtn4, Sema3a, Sema3f, Sema6a, Sema6d, Serpine1, Slit3, Tgfb2, Thbs1, Tnc, Vim]
GO:0001944	vasculature development	GO_BiologicalProcess-EBI-UniProt-GOA-ACAP-ARAP_25.05.2022_00h00	4.54918e-20	1.1009e-17	3.03064e-25	1.96992e-23	[4, 5, 6]	Group65	5.75816	30	[Adam10, Adam12, Angptl4, Anxa1, Apln, Apoe, Cd34, Col18a1, Col1a1, Col1a2, Col3a1, Col4a1, Col4a2, Col4a3, Col5a1, Dll4, Ecm1, Fn1, Igf1, Igf2, Lama4, Pdgfa, Pdgfd, Pgf, Rtn4, Sema6a, Serpine1, Tgfb2, Thbs1, Thbs2]
GO:0030334	regulation of cell migration	GO_BiologicalProcess-EBI-UniProt-GOA-ACAP-ARAP_25.05.2022_00h00	1.88087e-19	4.53289e-17	2.53446e-21	1.57136e-19	[4, 5]	Group25	5.18395	31	[Adam10, Anxa1, Apoe, Col18a1, Col1a1, Col3a1, Dll4, Ecm1, Fn1, Gas6, Icam1, Igf1, Igf2, Lama3, Lama4, Lamb1, Ntf3, Ntng2, Pdgfa, Pdgfd, Pgf, Rtn4, Sema3a, Sema3f, Sema6a, Sema6d, Serpine1, Tgfb2, Thbs1, Tnc, Vim]
GO:0001568	blood vessel development	GO_BiologicalProcess-EBI-UniProt-GOA-ACAP-ARAP_25.05.2022_00h00	2.29615e-18	5.51076e-16	3.03064e-25	1.96992e-23	[3, 5, 6, 7]	Group65	5.62249	28	[Adam12, Angptl4, Anxa1, Apln, Apoe, Cd34, Col18a1, Col1a1, Col1a2, Col3a1, Col4a1, Col4a2, Col4a3, Col5a1, Dll4, Ecm1, Fn1, Igf2, Lama4, Pdgfa, Pdgfd, Pgf, Rtn4, Sema6a, Serpine1, Tgfb2, Thbs1, Thbs2]
GO:0072359	circulatory system development	GO_BiologicalProcess-EBI-UniProt-GOA-ACAP-ARAP_25.05.2022_00h00	4.58482e-18	1.09577e-15	3.03064e-25	1.96992e-23	[4, 5]	Group65	4.21456	33	[Adam10, Adam12, Angptl4, Anxa1, Apln, Apoe, Cd34, Col18a1, Col1a1, Col1a2, Col3a1, Col4a1, Col4a2, Col4a3, Col5a1, Dll4, Ecm1, Fbn1, Fn1, Igf1, Igf2, Lama4, Pdgfa, Pdgfd, Pgf, Rtn4, Sema6a, Serpine1, Slit3, Tgfb2, Thbs1, Thbs2, Vcam1]
GO:0007167	enzyme-linked receptor protein signaling pathway	GO_BiologicalProcess-EBI-UniProt-GOA-ACAP-ARAP_25.05.2022_00h00	7.42086e-18	1.76616e-15	5.99802e-20	3.47885e-18	[4, 5, 6]	Group03	5.07881	29	[Apln, Bmp6, Col1a1, Col1a2, Col3a1, Col4a1, Col4a2, Col4a3, Efnb1, Fbn1, Gas6, Igf1, Igf2, Igfbp4, Inhbb, Ltbp3, Nppa, Ntf3, Pdgfa, Pdgfd, Pgf, Plat, Rgmb, Rtn4, Sema6a, Sorbs1, Tgfb2, Thbs1, Vim]
GO:0006935	chemotaxis	GO_BiologicalProcess-EBI-UniProt-GOA-ACAP-ARAP_25.05.2022_00h00	9.8255e-18	2.32864e-15	1.01011e-24	6.4647e-23	[3, 4]	Group61	8.14815	22	[Adam10, Agrn, Anxa1, Efnb1, Fn1, Gas6, Il16, Lama3, Lamc1, Ntf3, Pdgfa, Pdgfd, Pgf, Sema3a, Sema3f, Sema6a, Sema6d, Serpine1, Slit3, Tgfb2, Thbs1, Vcam1]
GO:0051241	negative regulation of multicellular organismal process	GO_BiologicalProcess-EBI-UniProt-GOA-ACAP-ARAP_25.05.2022_00h00	4.64242e-17	1.09561e-14	3.17444e-24	1.9999e-22	[2, 3, 4]	Group64	4.74632	29	[Anxa1, Apln, Apoe, Cd34, Col4a2, Col4a3, Dll4, Ecm1, Fbn1, Fn1, Gas6, Igf1, Inhbb, Lama4, Ltbp3, Nppa, Pdgfa, Plat, Rtn4, Sema3a, Sema3f, Sema6a, Sema6d, Serpine1, Slit3, Tfpi, Tgfb2, Thbs1, Thbs2]
GO:0032101	regulation of response to external stimulus	GO_BiologicalProcess-EBI-UniProt-GOA-ACAP-ARAP_25.05.2022_00h00	1.14047e-16	2.6801e-14	1.53258e-20	9.34873e-19	[3, 4]	Group35	5.13308	27	[Adam10, Agrn, Anxa1, Apoe, Bmp6, Cd34, Fn1, Gas6, Igf1, Igf2, Il16, Lpl, Nppa, Ntf3, Pdgfa, Pdgfd, Pgf, Plat, Sema3a, Sema3f, Sema6a, Sema6d, Serpine1, Slit3, Tfpi, Thbs1, Tnc]
GO:0009887	animal organ morphogenesis	GO_BiologicalProcess-EBI-UniProt-GOA-ACAP-ARAP_25.05.2022_00h00	2.34868e-16	5.49592e-14	2.34868e-16	1.29178e-14	[3, 4]	Group00	4.7138	28	[Agrn, Bmp6, Cd34, Col1a1, Col1a2, Col3a1, Col5a1, Col5a2, Dll4, Fbn1, Igf1, Igf2, Lama3, Lamb1, Lamc1, Ltbp3, Mfap2, Mfap5, Ntng2, Pdgfa, Pgf, Rtn4, Sema3a, Serpine1, Slit3, Tgfb2, Thbs1, Tnc]
GO:0040017	positive regulation of locomotion	GO_BiologicalProcess-EBI-UniProt-GOA-ACAP-ARAP_25.05.2022_00h00	6.19366e-16	1.44312e-13	2.53446e-21	1.57136e-19	[2, 3, 4]	Group25	6.21622	23	[Adam10, Anxa1, Col18a1, Col1a1, Fn1, Gas6, Icam1, Igf1, Igf2, Il16, Lamb1, Ntf3, Pdgfa, Pdgfd, Pgf, Rtn4, Sema3a, Sema3f, Sema6a, Sema6d, Serpine1, Tgfb2, Thbs1]
GO:0030198	extracellular matrix organization	GO_BiologicalProcess-EBI-UniProt-GOA-ACAP-ARAP_25.05.2022_00h00	1.42712e-15	3.31092e-13	1.51298e-13	7.56491e-12	[5]	Group22	10.4294	17	[Col18a1, Col1a1, Col1a2, Col3a1, Col4a1, Col4a2, Col4a3, Col5a1, Col5a2, Fn1, Gas6, Lamb1, Lamc1, Ltbp3, Nid1, Ntng2, Tgfb2]
GO:0030335	positive regulation of cell migration	GO_BiologicalProcess-EBI-UniProt-GOA-ACAP-ARAP_25.05.2022_00h00	3.48287e-15	8.04542e-13	2.53446e-21	1.57136e-19	[4, 5, 6]	Group25	6.17978	22	[Adam10, Anxa1, Col18a1, Col1a1, Fn1, Gas6, Icam1, Igf1, Igf2, Lamb1, Ntf3, Pdgfa, Pdgfd, Pgf, Rtn4, Sema3a, Sema3f, Sema6a, Sema6d, Serpine1, Tgfb2, Thbs1]
GO:0050920	regulation of chemotaxis	GO_BiologicalProcess-EBI-UniProt-GOA-ACAP-ARAP_25.05.2022_00h00	4.04477e-15	9.30298e-13	1.01011e-24	6.4647e-23	[3, 4, 5]	Group61	12.7119	15	[Adam10, Agrn, Fn1, Gas6, Il16, Ntf3, Pdgfd, Pgf, Sema3a, Sema3f, Sema6a, Sema6d, Serpine1, Slit3, Thbs1]
GO:0048514	blood vessel morphogenesis	GO_BiologicalProcess-EBI-UniProt-GOA-ACAP-ARAP_25.05.2022_00h00	1.87156e-14	4.28586e-12	3.17444e-24	1.9999e-22	[4, 5, 6, 7, 8]	Group64	5.31178	23	[Adam12, Angptl4, Anxa1, Apln, Apoe, Cd34, Col18a1, Col3a1, Col4a1, Col4a2, Col4a3, Dll4, Ecm1, Fn1, Igf2, Pdgfa, Pgf, Rtn4, Sema6a, Serpine1, Tgfb2, Thbs1, Thbs2]
GO:0008284	positive regulation of cell population proliferation	GO_BiologicalProcess-EBI-UniProt-GOA-ACAP-ARAP_25.05.2022_00h00	3.61805e-14	8.24914e-12	5.85666e-20	3.514e-18	[3, 4, 5]	Group09	4.54545	25	[Adam10, Anxa1, Apln, Bmp6, Col18a1, Dll4, Ecm1, Efnb1, Fn1, Gas6, Igf1, Igf2, Ltbp3, Nlgn2, Ntf3, Pdgfa, Pdgfd, Pgf, Rtn4, Serpine1, Tgfb2, Thbs1, Tnc, Vcam1, Vim]
GO:0001525	angiogenesis	GO_BiologicalProcess-EBI-UniProt-GOA-ACAP-ARAP_25.05.2022_00h00	5.94019e-14	1.34842e-11	2.21713e-14	1.15291e-12	[3, 4, 5, 6, 7, 8, 9]	Group26	5.80111	21	[Adam12, Angptl4, Anxa1, Apln, Cd34, Col18a1, Col4a1, Col4a2, Col4a3, Dll4, Ecm1, Fn1, Igf2, Pdgfa, Pgf, Rtn4, Sema6a, Serpine1, Tgfb2, Thbs1, Thbs2]
GO:0022603	regulation of anatomical structure morphogenesis	GO_BiologicalProcess-EBI-UniProt-GOA-ACAP-ARAP_25.05.2022_00h00	2.08817e-13	4.71926e-11	1.01011e-24	6.4647e-23	[3, 4]	Group61	4.20875	25	[Adam10, Adam12, Anxa1, Apoe, Cd34, Col4a2, Col4a3, Ecm1, Fn1, Icam1, Igf2, Ntng2, Pdgfa, Pgf, Rtn4, Sema3a, Sema3f, Sema6a, Sema6d, Serpine1, Slit3, Tgfb2, Thbs1, Thbs2, Vim]
GO:0035239	tube morphogenesis	GO_BiologicalProcess-EBI-UniProt-GOA-ACAP-ARAP_25.05.2022_00h00	3.16181e-13	7.11408e-11	3.17444e-24	1.9999e-22	[3, 4, 5]	Group64	4.13223	25	[Adam12, Angptl4, Anxa1, Apln, Apoe, Cd34, Col18a1, Col3a1, Col4a1, Col4a2, Col4a3, Dll4, Ecm1, Fn1, Igf1, Igf2, Pdgfa, Pgf, Rtn4, Sema6a, Serpine1, Tgfb2, Thbs1, Thbs2, Tnc]
GO:0009611	response to wounding	GO_BiologicalProcess-EBI-UniProt-GOA-ACAP-ARAP_25.05.2022_00h00	3.95662e-13	8.86283e-11	3.03064e-25	1.96992e-23	[3]	Group65	6.16883	19	[Anxa1, Apoe, Cd34, Col1a1, Col3a1, Col5a1, F8, Fn1, Gas6, Igf1, Inhbb, Lamc1, Pdgfa, Plat, Serpine1, Tfpi, Tgfb2, Thbs1, Tnc]
GO:0071363	cellular response to growth factor stimulus	GO_BiologicalProcess-EBI-UniProt-GOA-ACAP-ARAP_25.05.2022_00h00	2.91082e-12	6.49112e-10	5.99802e-20	3.47885e-18	[5]	Group03	4.75113	21	[Anxa1, Apln, Bmp6, Col1a1, Col1a2, Col3a1, Col4a2, Dll4, Fbn1, Gas6, Ltbp3, Ntf3, Pdgfa, Pdgfd, Pgf, Rgmb, Sema6a, Serpine1, Tgfb2, Thbs1, Vcam1]
GO:0061564	axon development	GO_BiologicalProcess-EBI-UniProt-GOA-ACAP-ARAP_25.05.2022_00h00	4.76686e-12	1.05824e-09	3.73576e-12	1.68109e-10	[6, 7, 9, 10, 11]	Group59	6.39098	17	[Agrn, Apoe, Efnb1, Fn1, Lama3, Lamc1, Ntf3, Ntng2, Rtn4, Sema3a, Sema3f, Sema6a, Sema6d, Slit3, Tgfb2, Tnc, Vim]
GO:0007169	transmembrane receptor protein tyrosine kinase signaling pathway	GO_BiologicalProcess-EBI-UniProt-GOA-ACAP-ARAP_25.05.2022_00h00	6.6538e-12	1.47049e-09	5.99802e-20	3.47885e-18	[5, 6, 7]	Group03	5.26316	19	[Apln, Col1a1, Col4a1, Col4a2, Col4a3, Efnb1, Igf1, Igf2, Igfbp4, Nppa, Ntf3, Pdgfa, Pdgfd, Pgf, Plat, Rtn4, Sema6a, Sorbs1, Thbs1]
GO:0042060	wound healing	GO_BiologicalProcess-EBI-UniProt-GOA-ACAP-ARAP_25.05.2022_00h00	7.00328e-12	1.54072e-09	1.58203e-18	8.85939e-17	[4]	Group62	6.89655	16	[Anxa1, Apoe, Cd34, Col1a1, Col3a1, Col5a1, F8, Fn1, Gas6, Igf1, Pdgfa, Plat, Serpine1, Tfpi, Tgfb2, Thbs1]
GO:0008083	growth factor activity	GO_BiologicalProcess-EBI-UniProt-GOA-ACAP-ARAP_25.05.2022_00h00	1.0562e-11	2.31308e-09	1.53258e-20	9.34873e-19	[4, 5, 6]	Group35	21.9512	9	[Bmp6, Igf1, Igf2, Inhbb, Ntf3, Pdgfa, Pdgfd, Pgf, Tgfb2]
GO:0001935	endothelial cell proliferation	GO_BiologicalProcess-EBI-UniProt-GOA-ACAP-ARAP_25.05.2022_00h00	1.47315e-11	3.21146e-09	5.97816e-20	3.52712e-18	[4]	Group42	11.1111	12	[Apln, Apoe, Bmp6, Cd34, Col18a1, Col4a3, Dll4, Ecm1, Igf1, Igf2, Pgf, Thbs1]
GO:0005179	hormone activity	GO_BiologicalProcess-EBI-UniProt-GOA-ACAP-ARAP_25.05.2022_00h00	1.5456e-11	3.35396e-09	1.41708e-15	7.65223e-14	[4, 5, 6]	Group33	41.1765	7	[Apln, Fbn1, Igf1, Igf2, Inhbb, Nppa, Nts]
GO:0030155	regulation of cell adhesion	GO_BiologicalProcess-EBI-UniProt-GOA-ACAP-ARAP_25.05.2022_00h00	3.49771e-11	7.55506e-09	3.36191e-11	1.34476e-09	[3, 4]	Group12	4.45434	20	[Adam10, Anxa1, Bmp6, Col1a1, Efnb1, Fn1, Icam1, Igf1, Igf2, Lama3, Lama4, Lamb1, Lamc1, Nid1, Sema6a, Serpine1, Tgfb2, Thbs1, Tnc, Vcam1]
GO:0000904	cell morphogenesis involved in differentiation	GO_BiologicalProcess-EBI-UniProt-GOA-ACAP-ARAP_25.05.2022_00h00	3.64129e-11	7.82878e-09	3.73576e-12	1.68109e-10	[4, 5]	Group59	4.44444	20	[Adam10, Agrn, Apoe, Col18a1, Efnb1, Fn1, Lama3, Lamb1, Lamc1, Mfap2, Ntf3, Ntng2, Rtn4, Sema3a, Sema3f, Sema6a, Sema6d, Slit3, Tgfb2, Vim]
GO:0001936	regulation of endothelial cell proliferation	GO_BiologicalProcess-EBI-UniProt-GOA-ACAP-ARAP_25.05.2022_00h00	7.95666e-11	1.70272e-08	3.03064e-25	1.96992e-23	[5, 6]	Group65	11.4583	11	[Apln, Apoe, Bmp6, Col18a1, Col4a3, Dll4, Ecm1, Igf1, Igf2, Pgf, Thbs1]
GO:0007411	axon guidance	GO_BiologicalProcess-EBI-UniProt-GOA-ACAP-ARAP_25.05.2022_00h00	1.55303e-10	3.30795e-08	1.01011e-24	6.4647e-23	[5, 6, 7, 8, 9, 10, 11, 12, 13]	Group61	10.7843	11	[Agrn, Efnb1, Lama3, Lamc1, Ntf3, Sema3a, Sema3f, Sema6a, Sema6d, Slit3, Tgfb2]
GO:0032102	negative regulation of response to external stimulus	GO_BiologicalProcess-EBI-UniProt-GOA-ACAP-ARAP_25.05.2022_00h00	2.35831e-10	4.99961e-08	1.01011e-24	6.4647e-23	[3, 4, 5]	Group61	6.73077	14	[Apoe, Cd34, Igf1, Igf2, Pdgfa, Plat, Sema3a, Sema3f, Sema6a, Sema6d, Serpine1, Slit3, Tfpi, Thbs1]
GO:0048667	cell morphogenesis involved in neuron differentiation	GO_BiologicalProcess-EBI-UniProt-GOA-ACAP-ARAP_25.05.2022_00h00	2.66636e-10	5.62601e-08	3.73576e-12	1.68109e-10	[5, 6, 8, 9, 10]	Group59	4.95627	17	[Adam10, Agrn, Apoe, Efnb1, Fn1, Lama3, Lamc1, Ntf3, Ntng2, Rtn4, Sema3a, Sema3f, Sema6a, Sema6d, Slit3, Tgfb2, Vim]
GO:0061448	connective tissue development	GO_BiologicalProcess-EBI-UniProt-GOA-ACAP-ARAP_25.05.2022_00h00	3.2825e-10	6.89325e-08	1.58203e-18	8.85939e-17	[4]	Group62	7.42857	13	[Bgn, Bmp6, Cd34, Col1a1, Col3a1, Col5a1, Ecm1, Igf1, Ltbp3, Pdgfa, Pdgfd, Tgfb2, Thbs1]
GO:0050900	leukocyte migration	GO_BiologicalProcess-EBI-UniProt-GOA-ACAP-ARAP_25.05.2022_00h00	3.78229e-10	7.90499e-08	5.97816e-20	3.52712e-18	[2, 4]	Group42	7.34463	13	[Adam10, Anxa1, Cd34, Ecm1, Gas6, Icam1, Il16, Pdgfd, Pgf, Serpine1, Tgfb2, Thbs1, Vcam1]
GO:0001667	ameboidal-type cell migration	GO_BiologicalProcess-EBI-UniProt-GOA-ACAP-ARAP_25.05.2022_00h00	4.68209e-10	9.73874e-08	1.82899e-09	5.12118e-08	[4]	Group56	5.21173	16	[Anxa1, Apoe, Col18a1, Dll4, Efnb1, Fn1, Igf1, Igf2, Rtn4, Sema3a, Sema3f, Sema6a, Sema6d, Serpine1, Tgfb2, Thbs1]
GO:0030195	negative regulation of blood coagulation	GO_BiologicalProcess-EBI-UniProt-GOA-ACAP-ARAP_25.05.2022_00h00	4.96167e-10	1.02707e-07	4.10584e-11	1.60128e-09	[3, 4, 5, 6, 7, 8]	Group53	26.9231	7	[Apoe, Cd34, Pdgfa, Plat, Serpine1, Tfpi, Thbs1]
GO:0031589	cell-substrate adhesion	GO_BiologicalProcess-EBI-UniProt-GOA-ACAP-ARAP_25.05.2022_00h00	6.66695e-10	1.37339e-07	1.40965e-10	5.07475e-09	[3]	Group06	6.22222	14	[Cd34, Col1a1, Col3a1, Fn1, Gas6, Lamb1, Lamc1, Nid1, Nid2, Ntng2, Serpine1, Sorbs1, Thbs1, Vcam1]
GO:1901342	regulation of vasculature development	GO_BiologicalProcess-EBI-UniProt-GOA-ACAP-ARAP_25.05.2022_00h00	7.99666e-10	1.63931e-07	2.21713e-14	1.15291e-12	[4, 5, 6, 7]	Group26	6.91489	13	[Adam10, Adam12, Cd34, Col4a2, Col4a3, Ecm1, Igf2, Pgf, Sema6a, Serpine1, Tgfb2, Thbs1, Thbs2]
GO:0048812	neuron projection morphogenesis	GO_BiologicalProcess-EBI-UniProt-GOA-ACAP-ARAP_25.05.2022_00h00	9.7366e-10	1.98627e-07	3.73576e-12	1.68109e-10	[6, 7, 8, 9, 10, 11]	Group59	4.55764	17	[Adam10, Agrn, Apoe, Efnb1, Fn1, Lama3, Lamc1, Ntf3, Ntng2, Rtn4, Sema3a, Sema3f, Sema6a, Sema6d, Slit3, Tgfb2, Vim]
GO:0001655	urogenital system development	GO_BiologicalProcess-EBI-UniProt-GOA-ACAP-ARAP_25.05.2022_00h00	1.0548e-09	2.14124e-07	1.5305e-10	5.35675e-09	[4, 5]	Group45	6.00858	14	[Anxa1, Bmp6, Cd34, Col4a1, Col4a3, Fbn1, Igf1, Lamc1, Nid1, Pdgfa, Pdgfd, Pgf, Tgfb2, Tnc]
GO:0050673	epithelial cell proliferation	GO_BiologicalProcess-EBI-UniProt-GOA-ACAP-ARAP_25.05.2022_00h00	1.48015e-09	2.98991e-07	3.03064e-25	1.96992e-23	[3]	Group65	5.28169	15	[Apln, Apoe, Bmp6, Cd34, Col18a1, Col4a3, Dll4, Ecm1, Igf1, Igf2, Igfbp4, Pgf, Rtn4, Tgfb2, Thbs1]
GO:0007596	blood coagulation	GO_BiologicalProcess-EBI-UniProt-GOA-ACAP-ARAP_25.05.2022_00h00	1.5983e-09	3.21259e-07	2.02774e-09	5.47489e-08	[3, 5]	Group41	10.4167	10	[Apoe, Cd34, F8, Fn1, Gas6, Pdgfa, Plat, Serpine1, Tfpi, Thbs1]
GO:0085029	extracellular matrix assembly	GO_BiologicalProcess-EBI-UniProt-GOA-ACAP-ARAP_25.05.2022_00h00	1.9267e-09	3.8534e-07	9.85193e-09	2.0689e-07	[5, 6]	Group13	22.5806	7	[Col1a2, Col3a1, Gas6, Lamb1, Lamc1, Ltbp3, Ntng2]
GO:0051960	regulation of nervous system development	GO_BiologicalProcess-EBI-UniProt-GOA-ACAP-ARAP_25.05.2022_00h00	2.27472e-09	4.52669e-07	2.06796e-13	1.0133e-11	[4, 5, 6]	Group51	5.11945	15	[Agrn, Apoe, Dll4, Fn1, Igf1, Nlgn2, Ntf3, Rtn4, Sema3a, Sema3f, Sema6a, Sema6d, Slit3, Thbs2, Vim]
GO:0050921	positive regulation of chemotaxis	GO_BiologicalProcess-EBI-UniProt-GOA-ACAP-ARAP_25.05.2022_00h00	2.43142e-09	4.81421e-07	1.01011e-24	6.4647e-23	[3, 4, 5, 6]	Group61	12.3288	9	[Adam10, Fn1, Gas6, Il16, Ntf3, Pdgfd, Pgf, Serpine1, Thbs1]
GO:0006954	inflammatory response	GO_BiologicalProcess-EBI-UniProt-GOA-ACAP-ARAP_25.05.2022_00h00	3.1631e-09	6.23131e-07	8.93481e-11	3.39523e-09	[4]	Group29	4.57143	16	[Anxa1, Apoe, Bmp6, Ecm1, F8, Fn1, Icam1, Igf1, Igfbp4, Il16, Lpl, Nppa, Serpine1, Thbs1, Tnc, Vcam1]
GO:0050919	negative chemotaxis	GO_BiologicalProcess-EBI-UniProt-GOA-ACAP-ARAP_25.05.2022_00h00	4.48225e-09	8.78521e-07	2.22452e-25	1.46818e-23	[4, 5]	Group63	30	6	[Pdgfa, Sema3a, Sema3f, Sema6a, Sema6d, Slit3]
GO:0030517	negative regulation of axon extension	GO_BiologicalProcess-EBI-UniProt-GOA-ACAP-ARAP_25.05.2022_00h00	4.48225e-09	8.78521e-07	3.17444e-24	1.9999e-22	[4, 5, 6, 7, 8, 9, 10, 11, 12, 13, 14, 15]	Group64	30	6	[Rtn4, Sema3a, Sema3f, Sema6a, Sema6d, Slit3]
GO:0034330	cell junction organization	GO_BiologicalProcess-EBI-UniProt-GOA-ACAP-ARAP_25.05.2022_00h00	6.81291e-09	1.32852e-06	3.73576e-12	1.68109e-10	[4]	Group59	4.00943	17	[Adam10, Agrn, Apoe, Bmp6, Col4a1, Efnb1, Fn1, Lama3, Lamc1, Nlgn2, Ntng2, Sema3f, Slit3, Sorbs1, Tgfb2, Thbs2, Tnc]
GO:0007423	sensory organ development	GO_BiologicalProcess-EBI-UniProt-GOA-ACAP-ARAP_25.05.2022_00h00	7.57661e-09	1.46986e-06	2.83558e-08	5.38761e-07	[4]	Group14	4.6875	15	[Adam10, Bmp6, Col4a1, Col5a1, Col5a2, Dll4, Fbn1, Igf1, Inhbb, Lamc1, Mfap2, Mfap5, Pdgfa, Tgfb2, Vim]
GO:0032103	positive regulation of response to external stimulus	GO_BiologicalProcess-EBI-UniProt-GOA-ACAP-ARAP_25.05.2022_00h00	8.9043e-09	1.71853e-06	1.68153e-10	5.7172e-09	[3, 4, 5]	Group05	5.67686	13	[Adam10, Bmp6, Fn1, Gas6, Il16, Lpl, Nppa, Ntf3, Pdgfd, Pgf, Plat, Serpine1, Thbs1]
GO:0048675	axon extension	GO_BiologicalProcess-EBI-UniProt-GOA-ACAP-ARAP_25.05.2022_00h00	9.61869e-09	1.84679e-06	1.08717e-12	5.10968e-11	[5, 6, 7, 8, 9, 10, 11, 12, 13]	Group40	10.5882	9	[Apoe, Fn1, Lamc1, Rtn4, Sema3a, Sema3f, Sema6a, Sema6d, Slit3]
GO:0050678	regulation of epithelial cell proliferation	GO_BiologicalProcess-EBI-UniProt-GOA-ACAP-ARAP_25.05.2022_00h00	1.4884e-08	2.84284e-06	2.53446e-21	1.57136e-19	[4, 5]	Group25	5.43933	13	[Apln, Apoe, Bmp6, Col18a1, Col4a3, Dll4, Ecm1, Igf1, Igf2, Pgf, Rtn4, Tgfb2, Thbs1]
GO:0050770	regulation of axonogenesis	GO_BiologicalProcess-EBI-UniProt-GOA-ACAP-ARAP_25.05.2022_00h00	1.94879e-08	3.7027e-06	3.17444e-24	1.9999e-22	[4, 5, 7, 8, 9, 10, 11, 12, 13]	Group64	9.78261	9	[Apoe, Fn1, Rtn4, Sema3a, Sema3f, Sema6a, Sema6d, Slit3, Vim]
GO:0030516	regulation of axon extension	GO_BiologicalProcess-EBI-UniProt-GOA-ACAP-ARAP_25.05.2022_00h00	2.01948e-08	3.81681e-06	1.45144e-09	4.35431e-08	[4, 5, 6, 7, 8, 9, 10, 11, 12, 13, 14]	Group44	12.3077	8	[Apoe, Fn1, Rtn4, Sema3a, Sema3f, Sema6a, Sema6d, Slit3]
GO:0001558	regulation of cell growth	GO_BiologicalProcess-EBI-UniProt-GOA-ACAP-ARAP_25.05.2022_00h00	2.20507e-08	4.14553e-06	3.17444e-24	1.9999e-22	[3, 4, 5]	Group64	4.74576	14	[Adam10, Apoe, Fn1, Igf1, Igfbp4, Nppa, Rtn4, Sema3a, Sema3f, Sema6a, Sema6d, Slit3, Tgfb2, Tnc]
GO:0035987	endodermal cell differentiation	GO_BiologicalProcess-EBI-UniProt-GOA-ACAP-ARAP_25.05.2022_00h00	2.57179e-08	4.80924e-06	3.56476e-05	7.12952e-05	[4, 5, 6, 7, 8, 9]	Group02	23.0769	6	[Col4a2, Col5a1, Col5a2, Fn1, Lama3, Lamb1]
GO:0071711	basement membrane organization	GO_BiologicalProcess-EBI-UniProt-GOA-ACAP-ARAP_25.05.2022_00h00	2.57179e-08	4.80924e-06	1.40965e-10	5.07475e-09	[6]	Group06	23.0769	6	[Col3a1, Col4a1, Lamb1, Lamc1, Nid1, Ntng2]
GO:0050922	negative regulation of chemotaxis	GO_BiologicalProcess-EBI-UniProt-GOA-ACAP-ARAP_25.05.2022_00h00	2.57179e-08	4.80924e-06	3.17444e-24	1.9999e-22	[3, 4, 5, 6]	Group64	23.0769	6	[Sema3a, Sema3f, Sema6a, Sema6d, Slit3, Thbs1]
GO:0061041	regulation of wound healing	GO_BiologicalProcess-EBI-UniProt-GOA-ACAP-ARAP_25.05.2022_00h00	2.90645e-08	5.406e-06	3.17444e-24	1.9999e-22	[5, 6]	Group64	11.7647	8	[Anxa1, Apoe, Cd34, Pdgfa, Plat, Serpine1, Tfpi, Thbs1]
GO:0001755	neural crest cell migration	GO_BiologicalProcess-EBI-UniProt-GOA-ACAP-ARAP_25.05.2022_00h00	3.28755e-08	6.08198e-06	1.45144e-09	4.35431e-08	[6, 7, 8]	Group44	22.2222	6	[Efnb1, Fn1, Sema3a, Sema3f, Sema6a, Sema6d]
GO:0050808	synapse organization	GO_BiologicalProcess-EBI-UniProt-GOA-ACAP-ARAP_25.05.2022_00h00	4.86059e-08	8.94348e-06	4.04061e-09	1.01015e-07	[5]	Group19	4.92424	13	[Adam10, Agrn, Apoe, Col4a1, Efnb1, Lamc1, Nlgn2, Ntng2, Sema3f, Slit3, Sorbs1, Thbs2, Tnc]
GO:0060326	cell chemotaxis	GO_BiologicalProcess-EBI-UniProt-GOA-ACAP-ARAP_25.05.2022_00h00	6.30388e-08	1.15361e-05	1.01011e-24	6.4647e-23	[4, 5]	Group61	7.14286	10	[Adam10, Anxa1, Gas6, Il16, Pdgfd, Pgf, Serpine1, Tgfb2, Thbs1, Vcam1]
GO:0048638	regulation of developmental growth	GO_BiologicalProcess-EBI-UniProt-GOA-ACAP-ARAP_25.05.2022_00h00	9.00375e-08	1.63868e-05	1.82899e-09	5.12118e-08	[3, 4]	Group56	5.21739	12	[Agrn, Apoe, Fn1, Igf1, Igf2, Rtn4, Sema3a, Sema3f, Sema6a, Sema6d, Serpine1, Slit3]
GO:0038063	collagen-activated tyrosine kinase receptor signaling pathway	GO_BiologicalProcess-EBI-UniProt-GOA-ACAP-ARAP_25.05.2022_00h00	9.14022e-08	1.65438e-05	9.14022e-08	1.64524e-06	[5, 6, 7, 8]	Group01	57.1429	4	[Col1a1, Col4a1, Col4a2, Col4a3]
GO:0010632	regulation of epithelial cell migration	GO_BiologicalProcess-EBI-UniProt-GOA-ACAP-ARAP_25.05.2022_00h00	9.19262e-08	1.65467e-05	5.79372e-09	1.39049e-07	[3, 4, 5, 6]	Group43	5.91398	11	[Anxa1, Apoe, Col18a1, Dll4, Igf1, Igf2, Rtn4, Sema3a, Serpine1, Tgfb2, Thbs1]
GO:0001654	eye development	GO_BiologicalProcess-EBI-UniProt-GOA-ACAP-ARAP_25.05.2022_00h00	9.44293e-08	1.69028e-05	2.83558e-08	5.38761e-07	[5, 6, 7]	Group14	5.19481	12	[Bmp6, Col4a1, Col5a1, Col5a2, Dll4, Fbn1, Inhbb, Lamc1, Mfap2, Mfap5, Tgfb2, Vim]
GO:0071560	cellular response to transforming growth factor beta stimulus	GO_BiologicalProcess-EBI-UniProt-GOA-ACAP-ARAP_25.05.2022_00h00	1.08267e-07	1.92715e-05	5.85666e-20	3.514e-18	[4, 6]	Group09	5.82011	11	[Col1a1, Col1a2, Col3a1, Col4a2, Fbn1, Ltbp3, Pdgfa, Pdgfd, Serpine1, Tgfb2, Thbs1]
GO:0050878	regulation of body fluid levels	GO_BiologicalProcess-EBI-UniProt-GOA-ACAP-ARAP_25.05.2022_00h00	1.27139e-07	2.25036e-05	6.79243e-10	2.17358e-08	[3]	Group48	5.72917	11	[Apln, Apoe, Cd34, F8, Fn1, Gas6, Pdgfa, Plat, Serpine1, Tfpi, Thbs1]
GO:0002685	regulation of leukocyte migration	GO_BiologicalProcess-EBI-UniProt-GOA-ACAP-ARAP_25.05.2022_00h00	1.27973e-07	2.25233e-05	5.97816e-20	3.52712e-18	[3, 4, 5, 6]	Group42	7.89474	9	[Adam10, Anxa1, Ecm1, Gas6, Icam1, Pdgfd, Pgf, Serpine1, Thbs1]
GO:0048846	axon extension involved in axon guidance	GO_BiologicalProcess-EBI-UniProt-GOA-ACAP-ARAP_25.05.2022_00h00	1.4626e-07	2.54493e-05	3.17444e-24	1.9999e-22	[6, 7, 8, 9, 10, 11, 12, 13, 14]	Group64	27.7778	5	[Sema3a, Sema3f, Sema6a, Sema6d, Slit3]
GO:0048608	reproductive structure development	GO_BiologicalProcess-EBI-UniProt-GOA-ACAP-ARAP_25.05.2022_00h00	1.46122e-07	2.55714e-05	3.36191e-11	1.34476e-09	[3, 4, 5, 6]	Group12	4.48276	13	[Anxa1, Bmp6, Icam1, Igf1, Igf2, Inhbb, Pdgfa, Sema3a, Serpine1, Slit3, Tgfb2, Tnc, Vcam1]
GO:0060560	developmental growth involved in morphogenesis	GO_BiologicalProcess-EBI-UniProt-GOA-ACAP-ARAP_25.05.2022_00h00	1.65228e-07	2.85845e-05	1.08717e-12	5.10968e-11	[3, 4]	Group40	6.45161	10	[Apoe, Fn1, Lamc1, Rtn4, Sema3a, Sema3f, Sema6a, Sema6d, Slit3, Tnc]
GO:0030199	collagen fibril organization	GO_BiologicalProcess-EBI-UniProt-GOA-ACAP-ARAP_25.05.2022_00h00	1.7214e-07	2.94359e-05	1.51298e-13	7.56491e-12	[5, 6]	Group22	17.1429	6	[Col1a1, Col1a2, Col3a1, Col5a1, Col5a2, Tgfb2]
GO:0071674	mononuclear cell migration	GO_BiologicalProcess-EBI-UniProt-GOA-ACAP-ARAP_25.05.2022_00h00	1.71417e-07	2.94838e-05	3.03064e-25	1.96992e-23	[3, 5]	Group65	9.41177	8	[Adam10, Anxa1, Ecm1, Gas6, Icam1, Pdgfd, Serpine1, Thbs1]
GO:0048588	developmental cell growth	GO_BiologicalProcess-EBI-UniProt-GOA-ACAP-ARAP_25.05.2022_00h00	1.75527e-07	2.98395e-05	1.46911e-14	7.78627e-13	[3, 4, 5]	Group58	6.41026	10	[Apoe, Fn1, Igf1, Lamc1, Rtn4, Sema3a, Sema3f, Sema6a, Sema6d, Slit3]
GO:0060348	bone development	GO_BiologicalProcess-EBI-UniProt-GOA-ACAP-ARAP_25.05.2022_00h00	1.97831e-07	3.34335e-05	1.58203e-18	8.85939e-17	[4, 5, 6]	Group62	6.32911	10	[Bgn, Bmp6, Col1a1, Col3a1, Ecm1, Fbn1, Igf1, Ltbp3, Pdgfa, Thbs1]
GO:0001501	skeletal system development	GO_BiologicalProcess-EBI-UniProt-GOA-ACAP-ARAP_25.05.2022_00h00	2.33756e-07	3.9271e-05	1.47859e-13	7.54082e-12	[4, 5]	Group47	4.30464	13	[Bgn, Bmp6, Col1a1, Col1a2, Col3a1, Col5a2, Ecm1, Fbn1, Igf1, Ltbp3, Pdgfa, Tgfb2, Thbs1]
GO:0044057	regulation of system process	GO_BiologicalProcess-EBI-UniProt-GOA-ACAP-ARAP_25.05.2022_00h00	2.61993e-07	4.34908e-05	8.32413e-06	4.99448e-05	[3, 4]	Group34	4.2623	13	[Agrn, Apln, Apoe, Bmp6, Gas6, Icam1, Igf1, Inhbb, Nlgn2, Nppa, Rtn4, Sema3a, Tgfb2]
GO:0101023	vascular endothelial cell proliferation	GO_BiologicalProcess-EBI-UniProt-GOA-ACAP-ARAP_25.05.2022_00h00	2.61665e-07	4.3698e-05	1.41708e-15	7.65223e-14	[5]	Group33	25	5	[Apln, Col18a1, Col4a3, Igf1, Igf2]
GO:1905562	regulation of vascular endothelial cell proliferation	GO_BiologicalProcess-EBI-UniProt-GOA-ACAP-ARAP_25.05.2022_00h00	2.61665e-07	4.3698e-05	1.41708e-15	7.65223e-14	[6, 7]	Group33	25	5	[Apln, Col18a1, Col4a3, Igf1, Igf2]
GO:0050767	regulation of neurogenesis	GO_BiologicalProcess-EBI-UniProt-GOA-ACAP-ARAP_25.05.2022_00h00	2.89064e-07	4.76956e-05	1.45144e-09	4.35431e-08	[5, 6, 7]	Group44	4.6875	12	[Apoe, Dll4, Fn1, Igf1, Ntf3, Rtn4, Sema3a, Sema3f, Sema6a, Sema6d, Slit3, Vim]
GO:0072001	renal system development	GO_BiologicalProcess-EBI-UniProt-GOA-ACAP-ARAP_25.05.2022_00h00	3.0029e-07	4.92475e-05	1.5305e-10	5.35675e-09	[4, 5, 6]	Group45	5.26316	11	[Bmp6, Cd34, Col4a1, Col4a3, Fbn1, Lamc1, Nid1, Pdgfa, Pdgfd, Pgf, Tgfb2]
GO:0045499	chemorepellent activity	GO_BiologicalProcess-EBI-UniProt-GOA-ACAP-ARAP_25.05.2022_00h00	3.25415e-07	5.30426e-05	9.85193e-09	2.0689e-07	[4, 5, 6]	Group13	44.4444	4	[Sema3a, Sema3f, Sema6a, Sema6d]
GO:0031099	regeneration	GO_BiologicalProcess-EBI-UniProt-GOA-ACAP-ARAP_25.05.2022_00h00	4.22884e-07	6.85072e-05	8.93481e-11	3.39523e-09	[3]	Group29	6.87023	9	[Anxa1, Apoe, Gas6, Igf1, Lamc1, Pgf, Rtn4, Serpine1, Tnc]
GO:0030595	leukocyte chemotaxis	GO_BiologicalProcess-EBI-UniProt-GOA-ACAP-ARAP_25.05.2022_00h00	4.43061e-07	7.13328e-05	1.01011e-24	6.4647e-23	[3, 5, 6]	Group61	8.33333	8	[Adam10, Anxa1, Gas6, Il16, Pgf, Serpine1, Tgfb2, Thbs1]
GO:1904019	epithelial cell apoptotic process	GO_BiologicalProcess-EBI-UniProt-GOA-ACAP-ARAP_25.05.2022_00h00	5.19731e-07	8.26372e-05	3.03064e-25	1.96992e-23	[5]	Group65	8.16327	8	[Angptl4, Col18a1, Col4a3, Gas6, Icam1, Igf1, Serpine1, Thbs1]
GO:0051897	positive regulation of protein kinase B signaling	GO_BiologicalProcess-EBI-UniProt-GOA-ACAP-ARAP_25.05.2022_00h00	5.17044e-07	8.2727e-05	2.22452e-25	1.46818e-23	[5, 6, 7, 8]	Group63	10.4478	7	[Gas6, Igf1, Igf2, Nts, Pdgfa, Rtn4, Thbs1]
GO:0010977	negative regulation of neuron projection development	GO_BiologicalProcess-EBI-UniProt-GOA-ACAP-ARAP_25.05.2022_00h00	6.07484e-07	9.59824e-05	3.17444e-24	1.9999e-22	[5, 6, 7, 8, 9, 10, 11, 12]	Group64	8	8	[Apoe, Rtn4, Sema3a, Sema3f, Sema6a, Sema6d, Slit3, Vim]
GO:0050730	regulation of peptidyl-tyrosine phosphorylation	GO_BiologicalProcess-EBI-UniProt-GOA-ACAP-ARAP_25.05.2022_00h00	6.58199e-07	0.000103337	3.03064e-25	1.96992e-23	[7, 8, 9]	Group65	6.52174	9	[Agrn, Bmp6, Gas6, Icam1, Igf1, Igf2, Ntf3, Pdgfa, Pdgfd]
GO:0048483	autonomic nervous system development	GO_BiologicalProcess-EBI-UniProt-GOA-ACAP-ARAP_25.05.2022_00h00	7.01201e-07	0.000107985	1.90772e-06	1.71695e-05	[4, 5, 6]	Group15	20.8333	5	[Fn1, Ntf3, Sema3a, Sema3f, Vcam1]
GO:0060485	mesenchyme development	GO_BiologicalProcess-EBI-UniProt-GOA-ACAP-ARAP_25.05.2022_00h00	6.99869e-07	0.00010848	1.01011e-24	6.4647e-23	[4]	Group61	5.52486	10	[Col1a1, Efnb1, Fn1, Rtn4, Sema3a, Sema3f, Sema6a, Sema6d, Tgfb2, Thbs1]
GO:0008347	glial cell migration	GO_BiologicalProcess-EBI-UniProt-GOA-ACAP-ARAP_25.05.2022_00h00	7.10754e-07	0.000108745	1.21524e-10	4.4964e-09	[4, 6, 7, 8]	Group27	13.6364	6	[Col3a1, Fn1, Lamb1, Rtn4, Tgfb2, Vim]
GO:0043410	positive regulation of MAPK cascade	GO_BiologicalProcess-EBI-UniProt-GOA-ACAP-ARAP_25.05.2022_00h00	6.99848e-07	0.000109176	4.10584e-11	1.60128e-09	[5, 6, 7, 8]	Group53	4.31655	12	[Apoe, Gas6, Icam1, Igf1, Igf2, Igfbp4, Ntf3, Pdgfa, Pdgfd, Tgfb2, Thbs1, Timp2]
GO:0007160	cell-matrix adhesion	GO_BiologicalProcess-EBI-UniProt-GOA-ACAP-ARAP_25.05.2022_00h00	7.4343e-07	0.000113001	1.40965e-10	5.07475e-09	[4]	Group06	6.42857	9	[Cd34, Col3a1, Fn1, Nid1, Nid2, Serpine1, Sorbs1, Thbs1, Vcam1]
GO:0045785	positive regulation of cell adhesion	GO_BiologicalProcess-EBI-UniProt-GOA-ACAP-ARAP_25.05.2022_00h00	7.55331e-07	0.000114055	3.36191e-11	1.34476e-09	[3, 4, 5]	Group12	4.28571	12	[Anxa1, Efnb1, Fn1, Icam1, Igf1, Igf2, Lamb1, Lamc1, Nid1, Tgfb2, Thbs1, Vcam1]
GO:0010721	negative regulation of cell development	GO_BiologicalProcess-EBI-UniProt-GOA-ACAP-ARAP_25.05.2022_00h00	7.62753e-07	0.000114413	3.17444e-24	1.9999e-22	[4, 5, 6]	Group64	7.76699	8	[Fbn1, Igf1, Rtn4, Sema3a, Sema3f, Sema6a, Sema6d, Slit3]
GO:0016525	negative regulation of angiogenesis	GO_BiologicalProcess-EBI-UniProt-GOA-ACAP-ARAP_25.05.2022_00h00	8.50779e-07	0.000126766	2.21713e-14	1.15291e-12	[4, 5, 6, 7, 8, 9, 10, 11]	Group26	9.72222	7	[Col4a2, Col4a3, Sema6a, Serpine1, Tgfb2, Thbs1, Thbs2]
GO:1904035	regulation of epithelial cell apoptotic process	GO_BiologicalProcess-EBI-UniProt-GOA-ACAP-ARAP_25.05.2022_00h00	8.50779e-07	0.000126766	3.03064e-25	1.96992e-23	[6, 7]	Group65	9.72222	7	[Angptl4, Col18a1, Gas6, Icam1, Igf1, Serpine1, Thbs1]
GO:0051346	negative regulation of hydrolase activity	GO_BiologicalProcess-EBI-UniProt-GOA-ACAP-ARAP_25.05.2022_00h00	8.99062e-07	0.000133061	9.53161e-09	2.09695e-07	[5]	Group32	5.37634	10	[Angptl4, Anxa1, Ecm1, Gas6, Igf1, Serpine1, Tfpi, Tgfb2, Thbs1, Timp2]
GO:0002687	positive regulation of leukocyte migration	GO_BiologicalProcess-EBI-UniProt-GOA-ACAP-ARAP_25.05.2022_00h00	9.35568e-07	0.000137529	3.17444e-24	1.9999e-22	[3, 4, 5, 6, 7]	Group64	9.58904	7	[Adam10, Gas6, Icam1, Pdgfd, Pgf, Serpine1, Thbs1]
GO:0010631	epithelial cell migration	GO_BiologicalProcess-EBI-UniProt-GOA-ACAP-ARAP_25.05.2022_00h00	9.67469e-07	0.00014125	5.79372e-09	1.39049e-07	[4, 5]	Group43	4.68085	11	[Anxa1, Apoe, Col18a1, Dll4, Igf1, Igf2, Rtn4, Sema3a, Serpine1, Tgfb2, Thbs1]
GO:0043588	skin development	GO_BiologicalProcess-EBI-UniProt-GOA-ACAP-ARAP_25.05.2022_00h00	9.99531e-07	0.000144932	1.51298e-13	7.56491e-12	[4]	Group22	6.2069	9	[Anxa1, Col1a1, Col1a2, Col3a1, Col5a1, Col5a2, Lamc1, Pdgfa, Tgfb2]
GO:0051918	negative regulation of fibrinolysis	GO_BiologicalProcess-EBI-UniProt-GOA-ACAP-ARAP_25.05.2022_00h00	1.50387e-06	0.000216557	3.03064e-25	1.96992e-23	[2, 3, 4, 5, 6, 7, 8, 9, 10, 11]	Group65	75	3	[Plat, Serpine1, Thbs1]
GO:0048146	positive regulation of fibroblast proliferation	GO_BiologicalProcess-EBI-UniProt-GOA-ACAP-ARAP_25.05.2022_00h00	1.74158e-06	0.000249046	1.21524e-10	4.4964e-09	[4, 5, 6]	Group27	11.7647	6	[Fn1, Gas6, Igf1, Pdgfa, Pdgfd, Serpine1]
GO:0051216	cartilage development	GO_BiologicalProcess-EBI-UniProt-GOA-ACAP-ARAP_25.05.2022_00h00	2.01663e-06	0.000286361	8.21798e-09	1.89014e-07	[4, 5, 6]	Group37	6.83761	8	[Bgn, Bmp6, Col1a1, Col3a1, Ecm1, Ltbp3, Tgfb2, Thbs1]
GO:0030308	negative regulation of cell growth	GO_BiologicalProcess-EBI-UniProt-GOA-ACAP-ARAP_25.05.2022_00h00	2.15075e-06	0.000303255	3.17444e-24	1.9999e-22	[3, 4, 5, 6]	Group64	6.77966	8	[Nppa, Rtn4, Sema3a, Sema3f, Sema6a, Sema6d, Slit3, Tgfb2]
GO:0043535	regulation of blood vessel endothelial cell migration	GO_BiologicalProcess-EBI-UniProt-GOA-ACAP-ARAP_25.05.2022_00h00	2.43993e-06	0.00034159	3.17444e-24	1.9999e-22	[5, 6, 7, 8]	Group64	8.33333	7	[Anxa1, Apoe, Col18a1, Dll4, Igf1, Igf2, Thbs1]
GO:0014812	muscle cell migration	GO_BiologicalProcess-EBI-UniProt-GOA-ACAP-ARAP_25.05.2022_00h00	2.43993e-06	0.00034159	3.03064e-25	1.96992e-23	[4]	Group65	8.33333	7	[Anxa1, Igf1, Pdgfa, Pdgfd, Plat, Sema6d, Serpine1]
GO:0042063	gliogenesis	GO_BiologicalProcess-EBI-UniProt-GOA-ACAP-ARAP_25.05.2022_00h00	2.59528e-06	0.000360744	2.05898e-09	5.35334e-08	[5, 6, 7]	Group28	4.78469	10	[Anxa1, Col3a1, Fn1, Igf1, Lamb1, Lamc1, Ntf3, Rtn4, Tgfb2, Vim]
GO:0031214	biomineral tissue development	GO_BiologicalProcess-EBI-UniProt-GOA-ACAP-ARAP_25.05.2022_00h00	2.64351e-06	0.000364805	8.21798e-09	1.89014e-07	[2, 4]	Group37	8.23529	7	[Bmp6, Col1a1, Col1a2, Ecm1, Gas6, Igf1, Ltbp3]
GO:0035272	exocrine system development	GO_BiologicalProcess-EBI-UniProt-GOA-ACAP-ARAP_25.05.2022_00h00	2.69362e-06	0.000369026	6.07536e-05	6.07536e-05	[4, 5]	Group17	16.129	5	[Igf1, Igf2, Pdgfa, Sema3a, Tgfb2]
GO:0071230	cellular response to amino acid stimulus	GO_BiologicalProcess-EBI-UniProt-GOA-ACAP-ARAP_25.05.2022_00h00	2.73949e-06	0.000372571	1.47859e-13	7.54082e-12	[5, 6]	Group47	10.9091	6	[Col1a1, Col1a2, Col3a1, Col4a1, Col5a2, Pdgfd]
GO:0010634	positive regulation of epithelial cell migration	GO_BiologicalProcess-EBI-UniProt-GOA-ACAP-ARAP_25.05.2022_00h00	2.94115e-06	0.000397056	7.74874e-12	3.33196e-10	[4, 5, 6, 7]	Group54	6.50407	8	[Anxa1, Col18a1, Igf1, Igf2, Rtn4, Serpine1, Tgfb2, Thbs1]
GO:0007162	negative regulation of cell adhesion	GO_BiologicalProcess-EBI-UniProt-GOA-ACAP-ARAP_25.05.2022_00h00	3.0876e-06	0.000413738	3.36191e-11	1.34476e-09	[3, 4, 5]	Group12	5.42169	9	[Adam10, Anxa1, Bmp6, Col1a1, Lamb1, Sema6a, Serpine1, Thbs1, Tnc]
GO:0040013	negative regulation of locomotion	GO_BiologicalProcess-EBI-UniProt-GOA-ACAP-ARAP_25.05.2022_00h00	3.48944e-06	0.000464096	3.17444e-24	1.9999e-22	[2, 3, 4]	Group64	4.62963	10	[Apoe, Col3a1, Dll4, Sema3a, Sema3f, Sema6a, Sema6d, Serpine1, Slit3, Thbs1]
GO:1901166	neural crest cell migration involved in autonomic nervous system development	GO_BiologicalProcess-EBI-UniProt-GOA-ACAP-ARAP_25.05.2022_00h00	3.73987e-06	0.000489923	1.45144e-09	4.35431e-08	[5, 6, 7, 8, 9]	Group44	60	3	[Fn1, Sema3a, Sema3f]
GO:0010757	negative regulation of plasminogen activation	GO_BiologicalProcess-EBI-UniProt-GOA-ACAP-ARAP_25.05.2022_00h00	3.73987e-06	0.000489923	3.03064e-25	1.96992e-23	[7, 8, 9, 10]	Group65	60	3	[Plat, Serpine1, Thbs1]
GO:0050679	positive regulation of epithelial cell proliferation	GO_BiologicalProcess-EBI-UniProt-GOA-ACAP-ARAP_25.05.2022_00h00	3.7398e-06	0.000493653	1.33611e-11	5.47804e-10	[4, 5, 6]	Group60	6.29921	8	[Apln, Bmp6, Col18a1, Ecm1, Igf1, Igf2, Pgf, Rtn4]
GO:0072006	nephron development	GO_BiologicalProcess-EBI-UniProt-GOA-ACAP-ARAP_25.05.2022_00h00	4.18662e-06	0.00054426	1.5305e-10	5.35675e-09	[3, 5, 6, 7, 8]	Group45	7.69231	7	[Cd34, Col4a3, Lamc1, Nid1, Pdgfa, Pdgfd, Pgf]
GO:0001763	morphogenesis of a branching structure	GO_BiologicalProcess-EBI-UniProt-GOA-ACAP-ARAP_25.05.2022_00h00	4.45335e-06	0.000574483	9.99531e-07	1.09948e-05	[2, 3, 4]	Group04	6.15385	8	[Col4a1, Dll4, Igf1, Pdgfa, Pgf, Rtn4, Sema3a, Tnc]
GO:0050731	positive regulation of peptidyl-tyrosine phosphorylation	GO_BiologicalProcess-EBI-UniProt-GOA-ACAP-ARAP_25.05.2022_00h00	4.50518e-06	0.000576663	8.32413e-06	4.99448e-05	[7, 8, 9, 10]	Group34	7.6087	7	[Agrn, Bmp6, Gas6, Icam1, Igf1, Igf2, Ntf3]
GO:0014068	positive regulation of phosphatidylinositol 3-kinase signaling	GO_BiologicalProcess-EBI-UniProt-GOA-ACAP-ARAP_25.05.2022_00h00	5.03067e-06	0.000638895	2.02774e-09	5.47489e-08	[5, 6, 7, 8, 9, 10]	Group41	14.2857	5	[Fn1, Igf1, Pdgfa, Pdgfd, Tgfb2]
GO:0045834	positive regulation of lipid metabolic process	GO_BiologicalProcess-EBI-UniProt-GOA-ACAP-ARAP_25.05.2022_00h00	5.58454e-06	0.000703651	3.03064e-25	1.96992e-23	[3, 4, 5, 6]	Group65	7.36842	7	[Angptl4, Anxa1, Apoe, Bmp6, Igf1, Igf2, Sorbs1]
GO:0007178	transmembrane receptor protein serine/threonine kinase signaling pathway	GO_BiologicalProcess-EBI-UniProt-GOA-ACAP-ARAP_25.05.2022_00h00	6.34743e-06	0.000793429	1.58203e-18	8.85939e-17	[5, 6, 7]	Group62	4.329	10	[Bmp6, Col1a2, Col3a1, Fbn1, Inhbb, Ltbp3, Rgmb, Tgfb2, Thbs1, Vim]
GO:0050807	regulation of synapse organization	GO_BiologicalProcess-EBI-UniProt-GOA-ACAP-ARAP_25.05.2022_00h00	6.57946e-06	0.000815853	1.37072e-07	2.33023e-06	[4, 5, 6]	Group16	5.83942	8	[Adam10, Agrn, Apoe, Nlgn2, Ntng2, Sema3f, Slit3, Thbs2]
GO:0071675	regulation of mononuclear cell migration	GO_BiologicalProcess-EBI-UniProt-GOA-ACAP-ARAP_25.05.2022_00h00	6.72683e-06	0.0008274	5.97816e-20	3.52712e-18	[4, 5, 6, 7]	Group42	9.375	6	[Adam10, Ecm1, Gas6, Pdgfd, Serpine1, Thbs1]
GO:0034329	cell junction assembly	GO_BiologicalProcess-EBI-UniProt-GOA-ACAP-ARAP_25.05.2022_00h00	7.11528e-06	0.000868064	2.72064e-07	4.08096e-06	[5]	Group10	4.2735	10	[Agrn, Efnb1, Fn1, Lama3, Lamc1, Nlgn2, Ntng2, Slit3, Sorbs1, Thbs2]
GO:0090031	positive regulation of steroid hormone biosynthetic process	GO_BiologicalProcess-EBI-UniProt-GOA-ACAP-ARAP_25.05.2022_00h00	7.44035e-06	0.000900283	1.44521e-09	4.48015e-08	[5, 6, 7, 8, 9]	Group57	50	3	[Bmp6, Igf1, Igf2]
GO:0045940	positive regulation of steroid metabolic process	GO_BiologicalProcess-EBI-UniProt-GOA-ACAP-ARAP_25.05.2022_00h00	7.51813e-06	0.000902175	1.6499e-08	3.2998e-07	[4, 5, 6, 7]	Group52	22.2222	4	[Apoe, Bmp6, Igf1, Igf2]
GO:0045766	positive regulation of angiogenesis	GO_BiologicalProcess-EBI-UniProt-GOA-ACAP-ARAP_25.05.2022_00h00	7.85866e-06	0.00093518	5.97816e-20	3.52712e-18	[4, 5, 6, 7, 8, 9, 10, 11]	Group42	7	7	[Adam12, Cd34, Ecm1, Igf2, Pgf, Serpine1, Thbs1]
GO:0051962	positive regulation of nervous system development	GO_BiologicalProcess-EBI-UniProt-GOA-ACAP-ARAP_25.05.2022_00h00	8.54885e-06	0.00100876	3.64401e-07	5.10161e-06	[3, 4, 5, 6, 7]	Group23	4.78723	9	[Agrn, Apoe, Fn1, Igf1, Nlgn2, Ntf3, Rtn4, Thbs2, Vim]
GO:0043534	blood vessel endothelial cell migration	GO_BiologicalProcess-EBI-UniProt-GOA-ACAP-ARAP_25.05.2022_00h00	9.5593e-06	0.00111844	3.17444e-24	1.9999e-22	[6, 7]	Group64	6.79612	7	[Anxa1, Apoe, Col18a1, Dll4, Igf1, Igf2, Thbs1]
GO:0007528	neuromuscular junction development	GO_BiologicalProcess-EBI-UniProt-GOA-ACAP-ARAP_25.05.2022_00h00	9.91105e-06	0.00114968	2.72064e-07	4.08096e-06	[6]	Group10	12.5	5	[Agrn, Col4a1, Lamc1, Sorbs1, Tnc]
GO:0002690	positive regulation of leukocyte chemotaxis	GO_BiologicalProcess-EBI-UniProt-GOA-ACAP-ARAP_25.05.2022_00h00	1.12236e-05	0.00129071	9.53161e-09	2.09695e-07	[4, 5, 6, 7, 8]	Group32	12.1951	5	[Adam10, Gas6, Pgf, Serpine1, Thbs1]
GO:0051963	regulation of synapse assembly	GO_BiologicalProcess-EBI-UniProt-GOA-ACAP-ARAP_25.05.2022_00h00	1.26681e-05	0.00144416	3.73576e-12	1.68109e-10	[5, 6, 7]	Group59	11.9048	5	[Agrn, Nlgn2, Ntng2, Slit3, Thbs2]
GO:0042102	positive regulation of T cell proliferation	GO_BiologicalProcess-EBI-UniProt-GOA-ACAP-ARAP_25.05.2022_00h00	1.42537e-05	0.00161067	5.49017e-13	2.63528e-11	[6, 7, 8, 9]	Group50	11.6279	5	[Anxa1, Efnb1, Igf1, Igf2, Vcam1]
GO:0001941	postsynaptic membrane organization	GO_BiologicalProcess-EBI-UniProt-GOA-ACAP-ARAP_25.05.2022_00h00	1.44621e-05	0.00161976	4.04061e-09	1.01015e-07	[5, 7]	Group19	19.0476	4	[Agrn, Apoe, Nlgn2, Sorbs1]
GO:1904036	negative regulation of epithelial cell apoptotic process	GO_BiologicalProcess-EBI-UniProt-GOA-ACAP-ARAP_25.05.2022_00h00	1.599e-05	0.00177489	9.53161e-09	2.09695e-07	[6, 7, 8]	Group32	11.3636	5	[Angptl4, Gas6, Icam1, Igf1, Serpine1]
GO:0046890	regulation of lipid biosynthetic process	GO_BiologicalProcess-EBI-UniProt-GOA-ACAP-ARAP_25.05.2022_00h00	1.86247e-05	0.00204872	2.22452e-25	1.46818e-23	[4, 5, 6]	Group63	6.14035	7	[Anxa1, Apoe, Bmp6, Igf1, Igf2, Pdgfa, Sorbs1]
GO:0001818	negative regulation of cytokine production	GO_BiologicalProcess-EBI-UniProt-GOA-ACAP-ARAP_25.05.2022_00h00	1.9622e-05	0.0021388	2.75621e-06	2.20497e-05	[3, 4, 5, 6, 7]	Group31	5.03145	8	[Anxa1, Cd34, Fn1, Gas6, Igf1, Inhbb, Tgfb2, Thbs1]
GO:0048863	stem cell differentiation	GO_BiologicalProcess-EBI-UniProt-GOA-ACAP-ARAP_25.05.2022_00h00	1.9622e-05	0.0021388	1.45144e-09	4.35431e-08	[4]	Group44	5.03145	8	[Efnb1, Fn1, Ltbp3, Sema3a, Sema3f, Sema6a, Sema6d, Tgfb2]
GO:0051781	positive regulation of cell division	GO_BiologicalProcess-EBI-UniProt-GOA-ACAP-ARAP_25.05.2022_00h00	1.99545e-05	0.00215508	1.73082e-09	5.01936e-08	[3, 4, 5]	Group08	10.8696	5	[Igf2, Pdgfa, Pdgfd, Pgf, Tgfb2]
GO:0018108	peptidyl-tyrosine phosphorylation	GO_BiologicalProcess-EBI-UniProt-GOA-ACAP-ARAP_25.05.2022_00h00	2.07899e-05	0.00218294	3.03064e-25	1.96992e-23	[6, 7, 8]	Group65	4.28571	9	[Agrn, Bmp6, Gas6, Icam1, Igf1, Igf2, Ntf3, Pdgfa, Pdgfd]
GO:0034369	plasma lipoprotein particle remodeling	GO_BiologicalProcess-EBI-UniProt-GOA-ACAP-ARAP_25.05.2022_00h00	2.06142e-05	0.00218511	1.29226e-06	1.29226e-05	[3, 4, 7]	Group30	37.5	3	[Apoe, Lpl, Pltp]
GO:0032836	glomerular basement membrane development	GO_BiologicalProcess-EBI-UniProt-GOA-ACAP-ARAP_25.05.2022_00h00	2.06142e-05	0.00218511	1.5305e-10	5.35675e-09	[3, 4, 5, 6, 7, 8, 9, 10]	Group45	37.5	3	[Col4a3, Lamc1, Nid1]
GO:0070372	regulation of ERK1 and ERK2 cascade	GO_BiologicalProcess-EBI-UniProt-GOA-ACAP-ARAP_25.05.2022_00h00	2.05349e-05	0.00219724	2.02774e-09	5.47489e-08	[6, 7, 8]	Group41	5	8	[Apoe, Fn1, Gas6, Icam1, Igf1, Pdgfa, Pdgfd, Sema6a]
GO:0007416	synapse assembly	GO_BiologicalProcess-EBI-UniProt-GOA-ACAP-ARAP_25.05.2022_00h00	2.45873e-05	0.00255708	3.73576e-12	1.68109e-10	[5, 6]	Group59	7.5	6	[Agrn, Efnb1, Nlgn2, Ntng2, Slit3, Thbs2]
GO:0043536	positive regulation of blood vessel endothelial cell migration	GO_BiologicalProcess-EBI-UniProt-GOA-ACAP-ARAP_25.05.2022_00h00	2.729e-05	0.00281087	5.49017e-13	2.63528e-11	[6, 7, 8, 9]	Group50	10.2041	5	[Anxa1, Col18a1, Igf1, Igf2, Thbs1]
GO:0035924	cellular response to vascular endothelial growth factor stimulus	GO_BiologicalProcess-EBI-UniProt-GOA-ACAP-ARAP_25.05.2022_00h00	3.32384e-05	0.00339032	3.03064e-25	1.96992e-23	[6]	Group65	9.80392	5	[Anxa1, Dll4, Pgf, Sema6a, Vcam1]
GO:0007548	sex differentiation	GO_BiologicalProcess-EBI-UniProt-GOA-ACAP-ARAP_25.05.2022_00h00	3.45869e-05	0.00349328	9.22686e-06	4.61343e-05	[3, 4]	Group11	4.65116	8	[Bmp6, Icam1, Inhbb, Pdgfa, Sema3a, Serpine1, Slit3, Tgfb2]
GO:0007369	gastrulation	GO_BiologicalProcess-EBI-UniProt-GOA-ACAP-ARAP_25.05.2022_00h00	3.56476e-05	0.00356476	3.56476e-05	7.12952e-05	[4, 5, 6]	Group02	5.55556	7	[Apln, Col4a2, Col5a1, Col5a2, Fn1, Lama3, Lamb1]
GO:0062013	positive regulation of small molecule metabolic process	GO_BiologicalProcess-EBI-UniProt-GOA-ACAP-ARAP_25.05.2022_00h00	3.96859e-05	0.00392891	5.49017e-13	2.63528e-11	[3, 4, 5]	Group50	6.89655	6	[Anxa1, Apoe, Bmp6, Igf1, Igf2, Sorbs1]
GO:0050727	regulation of inflammatory response	GO_BiologicalProcess-EBI-UniProt-GOA-ACAP-ARAP_25.05.2022_00h00	4.07694e-05	0.0039954	1.68153e-10	5.7172e-09	[4, 5, 6]	Group05	4.54545	8	[Anxa1, Apoe, Igf1, Il16, Lpl, Nppa, Serpine1, Tnc]
GO:0045725	positive regulation of glycogen biosynthetic process	GO_BiologicalProcess-EBI-UniProt-GOA-ACAP-ARAP_25.05.2022_00h00	4.37098e-05	0.00419614	1.44521e-09	4.48015e-08	[5, 6, 7, 8, 9, 10]	Group57	30	3	[Igf1, Igf2, Sorbs1]
GO:0042730	fibrinolysis	GO_BiologicalProcess-EBI-UniProt-GOA-ACAP-ARAP_25.05.2022_00h00	4.37098e-05	0.00419614	3.03064e-25	1.96992e-23	[4, 5, 6, 7, 8, 9]	Group65	30	3	[Plat, Serpine1, Thbs1]
GO:0050930	induction of positive chemotaxis	GO_BiologicalProcess-EBI-UniProt-GOA-ACAP-ARAP_25.05.2022_00h00	4.37098e-05	0.00419614	3.03064e-25	1.96992e-23	[5, 6, 7, 8]	Group65	30	3	[Il16, Ntf3, Pgf]
GO:0099173	postsynapse organization	GO_BiologicalProcess-EBI-UniProt-GOA-ACAP-ARAP_25.05.2022_00h00	4.35784e-05	0.00422711	1.37072e-07	2.33023e-06	[4, 6]	Group16	5.38462	7	[Adam10, Agrn, Apoe, Nlgn2, Ntng2, Sema3f, Sorbs1]
GO:1903532	positive regulation of secretion by cell	GO_BiologicalProcess-EBI-UniProt-GOA-ACAP-ARAP_25.05.2022_00h00	5.38115e-05	0.00511209	3.64401e-07	5.10161e-06	[3, 4, 5, 6, 7]	Group23	4.37158	8	[Apln, Bmp6, Igf1, Inhbb, Nlgn2, Nppa, Rtn4, Tgfb2]
GO:0002040	sprouting angiogenesis	GO_BiologicalProcess-EBI-UniProt-GOA-ACAP-ARAP_25.05.2022_00h00	5.44493e-05	0.00511824	1.73082e-09	5.01936e-08	[4, 5, 6, 7, 8, 9, 10]	Group08	6.52174	6	[Anxa1, Dll4, Pgf, Rtn4, Sema6a, Thbs1]
GO:0002696	positive regulation of leukocyte activation	GO_BiologicalProcess-EBI-UniProt-GOA-ACAP-ARAP_25.05.2022_00h00	6.76035e-05	0.00628713	7.74874e-12	3.33196e-10	[3, 4, 5, 6]	Group54	4.2328	8	[Anxa1, Efnb1, Gas6, Igf1, Igf2, Nppa, Thbs1, Vcam1]
GO:0070374	positive regulation of ERK1 and ERK2 cascade	GO_BiologicalProcess-EBI-UniProt-GOA-ACAP-ARAP_25.05.2022_00h00	7.7649e-05	0.00714371	2.02774e-09	5.47489e-08	[6, 7, 8, 9]	Group41	6.12245	6	[Apoe, Gas6, Icam1, Igf1, Pdgfa, Pdgfd]
GO:0070831	basement membrane assembly	GO_BiologicalProcess-EBI-UniProt-GOA-ACAP-ARAP_25.05.2022_00h00	7.9294e-05	0.00721575	1.09333e-12	5.02931e-11	[6, 7]	Group24	25	3	[Lamb1, Lamc1, Ntng2]
GO:0072109	glomerular mesangium development	GO_BiologicalProcess-EBI-UniProt-GOA-ACAP-ARAP_25.05.2022_00h00	7.9294e-05	0.00721575	1.5305e-10	5.35675e-09	[5, 6, 7, 8, 9, 10, 11]	Group45	25	3	[Cd34, Pdgfa, Pdgfd]
GO:0005125	cytokine activity	GO_BiologicalProcess-EBI-UniProt-GOA-ACAP-ARAP_25.05.2022_00h00	8.17607e-05	0.0072767	1.33611e-11	5.47804e-10	[4, 5, 6]	Group60	12.5	4	[Bmp6, Il16, Inhbb, Tgfb2]
GO:0045861	negative regulation of proteolysis	GO_BiologicalProcess-EBI-UniProt-GOA-ACAP-ARAP_25.05.2022_00h00	8.12379e-05	0.00731141	9.53161e-09	2.09695e-07	[5, 6, 7]	Group32	4.12371	8	[Ecm1, Gas6, Igf1, Plat, Serpine1, Tfpi, Thbs1, Timp2]
GO:0045927	positive regulation of growth	GO_BiologicalProcess-EBI-UniProt-GOA-ACAP-ARAP_25.05.2022_00h00	9.37259e-05	0.00806042	1.82899e-09	5.12118e-08	[2, 3, 4]	Group56	4.0404	8	[Adam10, Agrn, Apoe, Fn1, Igf1, Igf2, Serpine1, Tgfb2]
GO:0030282	bone mineralization	GO_BiologicalProcess-EBI-UniProt-GOA-ACAP-ARAP_25.05.2022_00h00	9.29074e-05	0.00808294	8.21798e-09	1.89014e-07	[3, 5]	Group37	7.93651	5	[Bmp6, Col1a2, Ecm1, Igf1, Ltbp3]
GO:0008406	gonad development	GO_BiologicalProcess-EBI-UniProt-GOA-ACAP-ARAP_25.05.2022_00h00	9.51612e-05	0.0080887	9.22686e-06	4.61343e-05	[4, 5, 6, 7]	Group11	4.7619	7	[Icam1, Inhbb, Pdgfa, Sema3a, Serpine1, Slit3, Tgfb2]
GO:0090303	positive regulation of wound healing	GO_BiologicalProcess-EBI-UniProt-GOA-ACAP-ARAP_25.05.2022_00h00	9.2525e-05	0.0081422	2.32553e-05	9.30213e-05	[4, 5, 6, 7]	Group07	12.1212	4	[Anxa1, Plat, Serpine1, Thbs1]
GO:1902430	negative regulation of amyloid-beta formation	GO_BiologicalProcess-EBI-UniProt-GOA-ACAP-ARAP_25.05.2022_00h00	0.00010254	0.00861339	3.64401e-07	5.10161e-06	[5, 6, 7, 8, 9]	Group23	23.0769	3	[Apoe, Igf1, Rtn4]
GO:2001046	positive regulation of integrin-mediated signaling pathway	GO_BiologicalProcess-EBI-UniProt-GOA-ACAP-ARAP_25.05.2022_00h00	0.00010254	0.00861339	1.60755e-19	9.16305e-18	[4, 5, 6, 7, 8]	Group55	23.0769	3	[Lamb1, Lamc1, Nid1]
GO:0071677	positive regulation of mononuclear cell migration	GO_BiologicalProcess-EBI-UniProt-GOA-ACAP-ARAP_25.05.2022_00h00	0.000104283	0.00865552	9.53161e-09	2.09695e-07	[4, 5, 6, 7, 8]	Group32	11.7647	4	[Adam10, Gas6, Pdgfd, Serpine1]
GO:0046661	male sex differentiation	GO_BiologicalProcess-EBI-UniProt-GOA-ACAP-ARAP_25.05.2022_00h00	0.000108135	0.00886709	8.32413e-06	4.99448e-05	[3, 4, 5]	Group34	5.76923	6	[Bmp6, Icam1, Inhbb, Pdgfa, Sema3a, Tgfb2]
GO:2001222	regulation of neuron migration	GO_BiologicalProcess-EBI-UniProt-GOA-ACAP-ARAP_25.05.2022_00h00	0.00011709	0.00948431	9.85193e-09	2.0689e-07	[5, 6, 7, 8, 9]	Group13	11.4286	4	[Col3a1, Ntng2, Sema3a, Sema6a]
GO:0031639	plasminogen activation	GO_BiologicalProcess-EBI-UniProt-GOA-ACAP-ARAP_25.05.2022_00h00	0.00012982	0.0103856	3.03064e-25	1.96992e-23	[7, 8]	Group65	21.4286	3	[Plat, Serpine1, Thbs1]
GO:0014910	regulation of smooth muscle cell migration	GO_BiologicalProcess-EBI-UniProt-GOA-ACAP-ARAP_25.05.2022_00h00	0.000133934	0.0104468	3.03064e-25	1.96992e-23	[5, 6]	Group65	7.35294	5	[Igf1, Pdgfa, Pdgfd, Sema6d, Serpine1]
GO:0097529	myeloid leukocyte migration	GO_BiologicalProcess-EBI-UniProt-GOA-ACAP-ARAP_25.05.2022_00h00	0.000133267	0.0105281	2.21713e-14	1.15291e-12	[3, 5]	Group26	5.55556	6	[Anxa1, Pdgfd, Pgf, Serpine1, Tgfb2, Thbs1]
GO:0034205	amyloid-beta formation	GO_BiologicalProcess-EBI-UniProt-GOA-ACAP-ARAP_25.05.2022_00h00	0.00014607	0.0112474	1.37072e-07	2.33023e-06	[6, 7]	Group16	10.8108	4	[Adam10, Apoe, Igf1, Rtn4]
GO:0002526	acute inflammatory response	GO_BiologicalProcess-EBI-UniProt-GOA-ACAP-ARAP_25.05.2022_00h00	0.000162355	0.0121766	1.90772e-06	1.71695e-05	[5]	Group15	10.5263	4	[F8, Fn1, Icam1, Vcam1]
GO:0022029	telencephalon cell migration	GO_BiologicalProcess-EBI-UniProt-GOA-ACAP-ARAP_25.05.2022_00h00	0.000162355	0.0121766	6.68833e-10	2.20715e-08	[4, 5, 7, 8, 9, 10]	Group36	10.5263	4	[Col3a1, Lamb1, Rtn4, Slit3]
GO:1903053	regulation of extracellular matrix organization	GO_BiologicalProcess-EBI-UniProt-GOA-ACAP-ARAP_25.05.2022_00h00	0.000162355	0.0121766	7.74874e-12	3.33196e-10	[4, 5, 6]	Group54	10.5263	4	[Lamb1, Lamc1, Nid1, Tgfb2]
GO:0019934	cGMP-mediated signaling	GO_BiologicalProcess-EBI-UniProt-GOA-ACAP-ARAP_25.05.2022_00h00	0.000161423	0.0122681	1.57467e-07	2.51947e-06	[6, 7, 8]	Group38	20	3	[Apoe, Nppa, Thbs1]
GO:0014065	phosphatidylinositol 3-kinase signaling	GO_BiologicalProcess-EBI-UniProt-GOA-ACAP-ARAP_25.05.2022_00h00	0.000200051	0.0146037	2.02774e-09	5.47489e-08	[6, 7, 8]	Group41	6.75676	5	[Fn1, Igf1, Pdgfa, Pdgfd, Tgfb2]
GO:0008045	motor neuron axon guidance	GO_BiologicalProcess-EBI-UniProt-GOA-ACAP-ARAP_25.05.2022_00h00	0.000197631	0.0146247	1.45144e-09	4.35431e-08	[6, 7, 8, 9, 10, 11, 12, 13, 14]	Group44	18.75	3	[Sema3a, Sema3f, Slit3]
GO:0008585	female gonad development	GO_BiologicalProcess-EBI-UniProt-GOA-ACAP-ARAP_25.05.2022_00h00	0.0157107	0.0157107	9.22686e-06	4.61343e-05	[5, 6, 7, 8]	Group11	4.16667	3	[Inhbb, Serpine1, Slit3]
GO:0032147	activation of protein kinase activity	GO_BiologicalProcess-EBI-UniProt-GOA-ACAP-ARAP_25.05.2022_00h00	0.000226858	0.0163338	1.41708e-15	7.65223e-14	[8, 9, 10, 11]	Group33	5.04202	6	[Fbn1, Gas6, Igf1, Igf2, Ntf3, Tgfb2]
GO:0031102	neuron projection regeneration	GO_BiologicalProcess-EBI-UniProt-GOA-ACAP-ARAP_25.05.2022_00h00	0.000240808	0.0168566	4.04061e-09	1.01015e-07	[4, 6, 7, 9, 10, 11]	Group19	9.52381	4	[Apoe, Lamc1, Rtn4, Tnc]
GO:0050810	regulation of steroid biosynthetic process	GO_BiologicalProcess-EBI-UniProt-GOA-ACAP-ARAP_25.05.2022_00h00	0.000240808	0.0168566	1.6499e-08	3.2998e-07	[5, 6, 7]	Group52	9.52381	4	[Apoe, Bmp6, Igf1, Igf2]
GO:0021801	cerebral cortex radial glia-guided migration	GO_BiologicalProcess-EBI-UniProt-GOA-ACAP-ARAP_25.05.2022_00h00	0.00023872	0.0169491	2.05898e-09	5.35334e-08	[6, 7, 8, 9, 10, 11, 12, 13, 14]	Group28	17.6471	3	[Col3a1, Lamb1, Rtn4]
GO:0070328	triglyceride homeostasis	GO_BiologicalProcess-EBI-UniProt-GOA-ACAP-ARAP_25.05.2022_00h00	0.00023872	0.0169491	1.29226e-06	1.29226e-05	[7]	Group30	17.6471	3	[Angptl4, Apoe, Lpl]
GO:0001656	metanephros development	GO_BiologicalProcess-EBI-UniProt-GOA-ACAP-ARAP_25.05.2022_00h00	0.00028885	0.0199307	1.5305e-10	5.35675e-09	[5, 6, 7, 8]	Group45	9.09091	4	[Cd34, Fbn1, Lamc1, Pdgfa]
GO:0048639	positive regulation of developmental growth	GO_BiologicalProcess-EBI-UniProt-GOA-ACAP-ARAP_25.05.2022_00h00	0.000296255	0.0201454	1.21524e-10	4.4964e-09	[3, 4, 5]	Group27	4.8	6	[Agrn, Apoe, Fn1, Igf1, Igf2, Serpine1]
GO:1903039	positive regulation of leukocyte cell-cell adhesion	GO_BiologicalProcess-EBI-UniProt-GOA-ACAP-ARAP_25.05.2022_00h00	0.000296255	0.0201454	5.49017e-13	2.63528e-11	[5, 6, 7]	Group50	4.8	6	[Anxa1, Efnb1, Icam1, Igf1, Igf2, Vcam1]
GO:0055123	digestive system development	GO_BiologicalProcess-EBI-UniProt-GOA-ACAP-ARAP_25.05.2022_00h00	0.000305818	0.0204898	1.13309e-11	4.75897e-10	[4, 5]	Group46	6.17284	5	[Col3a1, Igf1, Igf2, Pdgfa, Tgfb2]
GO:0048705	skeletal system morphogenesis	GO_BiologicalProcess-EBI-UniProt-GOA-ACAP-ARAP_25.05.2022_00h00	0.000336695	0.0218852	1.13309e-11	4.75897e-10	[4, 5, 6]	Group46	4.6875	6	[Bmp6, Col1a1, Col3a1, Ltbp3, Tgfb2, Thbs1]
GO:0060395	SMAD protein signal transduction	GO_BiologicalProcess-EBI-UniProt-GOA-ACAP-ARAP_25.05.2022_00h00	0.000343412	0.0219784	2.83558e-08	5.38761e-07	[3, 4, 5, 6, 7, 8]	Group14	8.69565	4	[Bmp6, Inhbb, Tgfb2, Vim]
GO:0099054	presynapse assembly	GO_BiologicalProcess-EBI-UniProt-GOA-ACAP-ARAP_25.05.2022_00h00	0.000336615	0.0222166	3.73576e-12	1.68109e-10	[5, 6, 7]	Group59	15.7895	3	[Efnb1, Nlgn2, Ntng2]
GO:0044060	regulation of endocrine process	GO_BiologicalProcess-EBI-UniProt-GOA-ACAP-ARAP_25.05.2022_00h00	0.000336615	0.0222166	1.33611e-11	5.47804e-10	[4, 5]	Group60	15.7895	3	[Apln, Bmp6, Inhbb]
GO:0014015	positive regulation of gliogenesis	GO_BiologicalProcess-EBI-UniProt-GOA-ACAP-ARAP_25.05.2022_00h00	0.000373292	0.0235174	3.64401e-07	5.10161e-06	[5, 6, 7, 8, 9]	Group23	8.51064	4	[Igf1, Ntf3, Rtn4, Vim]
GO:0072676	lymphocyte migration	GO_BiologicalProcess-EBI-UniProt-GOA-ACAP-ARAP_25.05.2022_00h00	0.000404987	0.0247042	8.21798e-09	1.89014e-07	[4, 6]	Group37	8.33333	4	[Adam10, Ecm1, Gas6, Icam1]
GO:0022612	gland morphogenesis	GO_BiologicalProcess-EBI-UniProt-GOA-ACAP-ARAP_25.05.2022_00h00	0.000404081	0.0250531	6.07536e-05	6.07536e-05	[4, 5]	Group17	5.81395	5	[Igf1, Pdgfa, Sema3a, Tgfb2, Tnc]
GO:0043405	regulation of MAP kinase activity	GO_BiologicalProcess-EBI-UniProt-GOA-ACAP-ARAP_25.05.2022_00h00	0.000430509	0.0258305	1.57467e-07	2.51947e-06	[6, 7, 8, 9, 10, 11]	Group38	4.47761	6	[Apoe, Nppa, Ntf3, Pdgfa, Pdgfd, Thbs1]
GO:0009749	response to glucose	GO_BiologicalProcess-EBI-UniProt-GOA-ACAP-ARAP_25.05.2022_00h00	0.000430509	0.0258305	3.03064e-25	1.96992e-23	[7]	Group65	4.47761	6	[Col4a3, Gas6, Icam1, Igf1, Thbs1, Vcam1]
GO:0048048	embryonic eye morphogenesis	GO_BiologicalProcess-EBI-UniProt-GOA-ACAP-ARAP_25.05.2022_00h00	0.000457186	0.026974	2.83558e-08	5.38761e-07	[5, 6, 7, 8, 9]	Group14	14.2857	3	[Fbn1, Mfap2, Mfap5]
GO:0045823	positive regulation of heart contraction	GO_BiologicalProcess-EBI-UniProt-GOA-ACAP-ARAP_25.05.2022_00h00	0.000457186	0.026974	2.79813e-05	8.39438e-05	[4, 5, 6, 7]	Group20	14.2857	3	[Apln, Nppa, Tgfb2]
GO:0048592	eye morphogenesis	GO_BiologicalProcess-EBI-UniProt-GOA-ACAP-ARAP_25.05.2022_00h00	0.000473495	0.0269892	2.83558e-08	5.38761e-07	[5, 6, 7, 8]	Group14	5.61798	5	[Col5a1, Col5a2, Fbn1, Mfap2, Mfap5]
GO:0061134	peptidase regulator activity	GO_BiologicalProcess-EBI-UniProt-GOA-ACAP-ARAP_25.05.2022_00h00	0.000473495	0.0269892	1.21524e-10	4.4964e-09	[5, 6, 7, 8]	Group27	5.61798	5	[Fn1, Gas6, Serpine1, Tfpi, Timp2]
GO:1903522	regulation of blood circulation	GO_BiologicalProcess-EBI-UniProt-GOA-ACAP-ARAP_25.05.2022_00h00	0.000465943	0.0270247	8.32413e-06	4.99448e-05	[4, 5]	Group34	4.41176	6	[Agrn, Apln, Icam1, Nppa, Sema3a, Tgfb2]
GO:0048844	artery morphogenesis	GO_BiologicalProcess-EBI-UniProt-GOA-ACAP-ARAP_25.05.2022_00h00	0.000511592	0.0286492	1.13309e-11	4.75897e-10	[5, 6, 7, 8, 9]	Group46	7.84314	4	[Apoe, Col3a1, Dll4, Tgfb2]
GO:0007435	salivary gland morphogenesis	GO_BiologicalProcess-EBI-UniProt-GOA-ACAP-ARAP_25.05.2022_00h00	0.000526598	0.0289629	9.07597e-07	1.08912e-05	[5, 6, 7]	Group49	13.6364	3	[Pdgfa, Sema3a, Tgfb2]
GO:0008584	male gonad development	GO_BiologicalProcess-EBI-UniProt-GOA-ACAP-ARAP_25.05.2022_00h00	0.000551542	0.0297833	6.07536e-05	6.07536e-05	[5, 6, 7, 8]	Group17	5.43478	5	[Icam1, Inhbb, Pdgfa, Sema3a, Tgfb2]
GO:0030295	protein kinase activator activity	GO_BiologicalProcess-EBI-UniProt-GOA-ACAP-ARAP_25.05.2022_00h00	0.0151343	0.0302685	1.44521e-09	4.48015e-08	[7, 8, 9, 10, 11, 12]	Group57	4.22535	3	[Gas6, Igf1, Igf2]
GO:0051965	positive regulation of synapse assembly	GO_BiologicalProcess-EBI-UniProt-GOA-ACAP-ARAP_25.05.2022_00h00	0.000602414	0.0313255	2.06796e-13	1.0133e-11	[4, 5, 6, 7, 8]	Group51	13.0435	3	[Agrn, Nlgn2, Thbs2]
GO:0070167	regulation of biomineral tissue development	GO_BiologicalProcess-EBI-UniProt-GOA-ACAP-ARAP_25.05.2022_00h00	0.000592895	0.0314234	8.21798e-09	1.89014e-07	[3, 4, 5]	Group37	7.54717	4	[Bmp6, Ecm1, Gas6, Ltbp3]
GO:0044344	cellular response to fibroblast growth factor stimulus	GO_BiologicalProcess-EBI-UniProt-GOA-ACAP-ARAP_25.05.2022_00h00	0.000592895	0.0314234	5.51318e-06	3.85923e-05	[4, 6]	Group39	7.54717	4	[Apln, Col1a1, Dll4, Thbs1]
GO:0032640	tumor necrosis factor production	GO_BiologicalProcess-EBI-UniProt-GOA-ACAP-ARAP_25.05.2022_00h00	0.000638893	0.0319446	3.03064e-25	1.96992e-23	[4, 7]	Group65	5.26316	5	[Cd34, Gas6, Igf1, Lpl, Thbs1]
GO:0032680	regulation of tumor necrosis factor production	GO_BiologicalProcess-EBI-UniProt-GOA-ACAP-ARAP_25.05.2022_00h00	0.000638893	0.0319446	3.03064e-25	1.96992e-23	[5, 6, 7, 8]	Group65	5.26316	5	[Cd34, Gas6, Igf1, Lpl, Thbs1]
GO:0046883	regulation of hormone secretion	GO_BiologicalProcess-EBI-UniProt-GOA-ACAP-ARAP_25.05.2022_00h00	0.000631042	0.0321831	1.41708e-15	7.65223e-14	[3, 4, 5, 6, 7, 8]	Group33	4.16667	6	[Anxa1, Apln, Bmp6, Inhbb, Nlgn2, Nppa]
GO:0010633	negative regulation of epithelial cell migration	GO_BiologicalProcess-EBI-UniProt-GOA-ACAP-ARAP_25.05.2022_00h00	0.000682979	0.0334659	1.57467e-07	2.51947e-06	[3, 4, 5, 6, 7]	Group38	7.27273	4	[Apoe, Dll4, Sema3a, Thbs1]
GO:0004866	endopeptidase inhibitor activity	GO_BiologicalProcess-EBI-UniProt-GOA-ACAP-ARAP_25.05.2022_00h00	0.000731474	0.0351108	9.53161e-09	2.09695e-07	[7, 8, 9, 10]	Group32	7.14286	4	[Gas6, Serpine1, Tfpi, Timp2]
GO:0048754	branching morphogenesis of an epithelial tube	GO_BiologicalProcess-EBI-UniProt-GOA-ACAP-ARAP_25.05.2022_00h00	0.000844279	0.0396811	9.99531e-07	1.09948e-05	[4, 5, 6, 7]	Group04	4.9505	5	[Col4a1, Dll4, Igf1, Pgf, Tnc]
GO:0008217	regulation of blood pressure	GO_BiologicalProcess-EBI-UniProt-GOA-ACAP-ARAP_25.05.2022_00h00	0.000882795	0.0397258	2.79813e-05	8.39438e-05	[3, 5]	Group20	4.90196	5	[Apln, Cd34, Col1a2, Gas6, Nppa]
GO:1904646	cellular response to amyloid-beta	GO_BiologicalProcess-EBI-UniProt-GOA-ACAP-ARAP_25.05.2022_00h00	0.000870576	0.0400465	1.90772e-06	1.71695e-05	[6, 7]	Group15	11.5385	3	[Icam1, Igf1, Vcam1]
GO:0060688	regulation of morphogenesis of a branching structure	GO_BiologicalProcess-EBI-UniProt-GOA-ACAP-ARAP_25.05.2022_00h00	0.00097427	0.0418936	1.73082e-09	5.01936e-08	[3, 4, 5]	Group08	11.1111	3	[Pdgfa, Pgf, Rtn4]
GO:1905952	regulation of lipid localization	GO_BiologicalProcess-EBI-UniProt-GOA-ACAP-ARAP_25.05.2022_00h00	0.00100623	0.0422615	1.29226e-06	1.29226e-05	[3, 4]	Group30	4.7619	5	[Apoe, Bmp6, Lpl, Pltp, Thbs1]
GO:0051147	regulation of muscle cell differentiation	GO_BiologicalProcess-EBI-UniProt-GOA-ACAP-ARAP_25.05.2022_00h00	0.00100623	0.0422615	7.74874e-12	3.33196e-10	[4, 5]	Group54	4.7619	5	[Igf1, Igf2, Lamb1, Lamc1, Nid1]
GO:0031960	response to corticosteroid	GO_BiologicalProcess-EBI-UniProt-GOA-ACAP-ARAP_25.05.2022_00h00	0.000963741	0.0424046	2.32553e-05	9.30213e-05	[5, 6]	Group07	4.80769	5	[Anxa1, Bmp6, Col1a1, Plat, Slit3]
GO:0050680	negative regulation of epithelial cell proliferation	GO_BiologicalProcess-EBI-UniProt-GOA-ACAP-ARAP_25.05.2022_00h00	0.000963741	0.0424046	2.21713e-14	1.15291e-12	[4, 5, 6]	Group26	4.80769	5	[Apoe, Col4a3, Dll4, Tgfb2, Thbs1]
GO:0099175	regulation of postsynapse organization	GO_BiologicalProcess-EBI-UniProt-GOA-ACAP-ARAP_25.05.2022_00h00	0.0145701	0.0437102	1.37072e-07	2.33023e-06	[5, 6, 7]	Group16	4.28571	3	[Adam10, Apoe, Sema3f]
GO:0048565	digestive tract development	GO_BiologicalProcess-EBI-UniProt-GOA-ACAP-ARAP_25.05.2022_00h00	0.0145701	0.0437102	6.68833e-10	2.20715e-08	[4, 5, 6]	Group36	4.28571	3	[Col3a1, Pdgfa, Tgfb2]
GO:0060986	endocrine hormone secretion	GO_BiologicalProcess-EBI-UniProt-GOA-ACAP-ARAP_25.05.2022_00h00	0.00108547	0.0445043	1.33611e-11	5.47804e-10	[4, 5, 6, 8]	Group60	10.7143	3	[Apln, Bmp6, Inhbb]
GO:0030850	prostate gland development	GO_BiologicalProcess-EBI-UniProt-GOA-ACAP-ARAP_25.05.2022_00h00	0.00120438	0.0469709	9.99531e-07	1.09948e-05	[4, 5, 6, 7]	Group04	10.3448	3	[Anxa1, Igf1, Tnc]
GO:2001236	regulation of extrinsic apoptotic signaling pathway	GO_BiologicalProcess-EBI-UniProt-GOA-ACAP-ARAP_25.05.2022_00h00	0.00119023	0.0476092	2.21713e-14	1.15291e-12	[5, 6, 7, 8]	Group26	4.58716	5	[Icam1, Igf1, Serpine1, Tgfb2, Thbs1]

## Sheet: GO Ligands 28d
ID	Term	Ontology Source	Term PValue	Term PValue Corrected with Bonferroni step down	Group PValue	Group PValue Corrected with Bonferroni step down	GOLevels	GOGroups	% Associated Genes	Nr. Genes	Associated Genes Found
GO:0048018	receptor ligand activity	GO_BiologicalProcess-EBI-UniProt-GOA-ACAP-ARAP_25.05.2022_00h00	3.03566e-40	1.45712e-37	1.69743e-18	2.25759e-16	[3, 4, 5]	Group072	33.6957	31	[Adm, App, Bmp4, Bmp6, Cx3cl1, Edn1, Fbn1, Fgf1, Gpi1, Igf1, Il16, Inhbb, Jag1, Jag2, Kitl, Nppa, Ntn1, Nts, Pdgfa, Pdgfb, Pdgfd, Pgf, Sema3a, Sema3f, Sema3g, Sema4c, Sema6d, Sema7a, Tgfb1, Tnfsf10, Vegfa]
GO:0030334	regulation of cell migration	GO_BiologicalProcess-EBI-UniProt-GOA-ACAP-ARAP_25.05.2022_00h00	2.70195e-34	1.29424e-31	2.16854e-30	3.53473e-28	[4, 5]	Group008	8.3612	50	[Ace, Adam10, Adam15, Angpt2, Anxa1, App, Bmp4, Calr, Col18a1, Col1a1, Col3a1, Cx3cl1, Dcn, Ecm1, Edn1, F7, Fgf1, Fn1, Gnai2, Gpi1, Igf1, Jag1, Kitl, Lama2, Lama3, Lama4, Lama5, Lamb1, Lcn2, Ntn1, Ntng2, Pdgfa, Pdgfb, Pdgfd, Pgf, Plau, Podxl, Rtn4, Sema3a, Sema3f, Sema3g, Sema4c, Sema6d, Sema7a, Serpine1, Tgfb1, Thbs1, Tnc, Vegfa, Vim]
GO:0040012	regulation of locomotion	GO_BiologicalProcess-EBI-UniProt-GOA-ACAP-ARAP_25.05.2022_00h00	7.53531e-34	3.60188e-31	2.16854e-30	3.53473e-28	[2, 3]	Group008	7.89474	51	[Ace, Adam10, Adam15, Angpt2, Anxa1, App, Bmp4, Calr, Col18a1, Col1a1, Col3a1, Cx3cl1, Dcn, Ecm1, Edn1, F7, Fgf1, Fn1, Gnai2, Gpi1, Igf1, Il16, Jag1, Kitl, Lama2, Lama3, Lama4, Lama5, Lamb1, Lcn2, Ntn1, Ntng2, Pdgfa, Pdgfb, Pdgfd, Pgf, Plau, Podxl, Rtn4, Sema3a, Sema3f, Sema3g, Sema4c, Sema6d, Sema7a, Serpine1, Tgfb1, Thbs1, Tnc, Vegfa, Vim]
GO:0016477	cell migration	GO_BiologicalProcess-EBI-UniProt-GOA-ACAP-ARAP_25.05.2022_00h00	1.75469e-32	8.36989e-30	5.64776e-26	8.69756e-24	[3]	Group163	6.29213	56	[Ace, Adam10, Adam15, Angpt2, Anxa1, App, Bmp4, Calr, Cd34, Col18a1, Col1a1, Col3a1, Col5a1, Cx3cl1, Dcn, Ecm1, Edn1, F7, Fgf1, Fn1, Gnai2, Gpi1, Hsp90aa1, Igf1, Il16, Jag1, Kitl, Lama2, Lama3, Lama4, Lama5, Lamb1, Lamc1, Lcn2, Ntn1, Ntng2, Pdgfa, Pdgfb, Pdgfd, Pgf, Plat, Plau, Podxl, Rtn4, Sema3a, Sema3f, Sema3g, Sema4c, Sema6d, Sema7a, Serpine1, Tgfb1, Thbs1, Tnc, Vegfa, Vim]
GO:0009653	anatomical structure morphogenesis	GO_BiologicalProcess-EBI-UniProt-GOA-ACAP-ARAP_25.05.2022_00h00	4.60301e-28	2.19104e-25	1.04804e-27	1.66638e-25	[2, 3]	Group099	4.04412	66	[Ace, Adam10, Adam12, Adam15, Adm, Angpt2, Anxa1, App, Bmp4, Bmp6, Calr, Cd34, Col18a1, Col1a1, Col1a2, Col3a1, Col4a1, Col4a2, Col5a1, Col5a2, Col8a1, Cx3cl1, Dcn, Dll1, Ecm1, Edn1, Fbn1, Fgf1, Fn1, Gpi1, Hsp90aa1, Igf1, Jag1, Jag2, Lama2, Lama3, Lama5, Lamb1, Lamc1, Lcn2, Lin7c, Ltbp3, Mfap2, Mfap5, Ntn1, Ntng2, P4hb, Pdgfa, Pdgfb, Pgf, Plau, Podxl, Rtn4, Sema3a, Sema3f, Sema3g, Sema4c, Sema6d,…
GO:0009888	tissue development	GO_BiologicalProcess-EBI-UniProt-GOA-ACAP-ARAP_25.05.2022_00h00	1.76029e-27	8.36136e-25	4.90871e-20	6.87219e-18	[3]	Group164	4.92228	57	[Adam15, Adm, Angpt2, Anxa1, Bgn, Bmp4, Bmp6, Calr, Cd34, Col18a1, Col1a1, Col1a2, Col3a1, Col4a1, Col4a2, Col5a1, Col5a2, Col8a1, Dll1, Ecm1, Edn1, Fgf1, Fn1, Gpi1, Igf1, Jag1, Jag2, Kitl, Lama2, Lama3, Lama5, Lamb1, Lamc1, Lcn2, Lin7c, Ltbp3, Ntn1, Ntng2, Pdgfa, Pdgfb, Pdgfd, Pgf, Podxl, Rtn4, Sema3a, Sema3f, Sema3g, Sema4c, Sema6d, Sema7a, Serpine1, Tgfb1, Tgm2, Thbs1, Tnc, Vegfa, Vim]
GO:0040017	positive regulation of locomotion	GO_BiologicalProcess-EBI-UniProt-GOA-ACAP-ARAP_25.05.2022_00h00	2.29124e-27	1.08605e-24	4.99988e-32	8.1998e-30	[2, 3, 4]	Group054	10	37	[Adam10, Anxa1, App, Bmp4, Calr, Col18a1, Col1a1, Cx3cl1, Edn1, F7, Fgf1, Fn1, Gnai2, Gpi1, Igf1, Il16, Kitl, Lamb1, Lcn2, Ntn1, Pdgfa, Pdgfb, Pdgfd, Pgf, Plau, Podxl, Rtn4, Sema3a, Sema3f, Sema3g, Sema4c, Sema6d, Sema7a, Serpine1, Tgfb1, Thbs1, Vegfa]
GO:0007166	cell surface receptor signaling pathway	GO_BiologicalProcess-EBI-UniProt-GOA-ACAP-ARAP_25.05.2022_00h00	5.3982e-26	2.55335e-23	2.16854e-30	3.53473e-28	[3, 4, 5]	Group008	4.18095	61	[Adam10, Adam15, Angpt2, Anxa1, App, Bmp4, Bmp6, Col1a1, Col1a2, Col3a1, Col4a1, Col4a2, Cx3cl1, Dcn, Dll1, Ecm1, Edn1, F7, Fbn1, Fgf1, Fn1, Gnai2, Gpi1, Igf1, Igfbp4, Inhbb, Jag1, Jag2, Kitl, Lama2, Lama3, Lama5, Lamb1, Lamc1, Lcn2, Ltbp3, Nid1, Nlgn2, Nppa, Pdgfa, Pdgfb, Pdgfd, Pgf, Plat, Plau, Rgmb, Rtn4, Sema3a, Sema3f, Sema3g, Sema4c, Sema6d, Sema7a, Serpine1, Sorbs1, Tgfb1, Thbs1, Timp3, Tn…
GO:0006935	chemotaxis	GO_BiologicalProcess-EBI-UniProt-GOA-ACAP-ARAP_25.05.2022_00h00	1.38844e-24	6.55345e-22	4.99988e-32	8.1998e-30	[3, 4]	Group054	11.4815	31	[Adam10, Angpt2, Anxa1, App, Bmp4, Calr, Cx3cl1, Edn1, F7, Fgf1, Fn1, Il16, Lama2, Lama3, Lama5, Lamc1, Ntn1, Pdgfa, Pdgfb, Pdgfd, Pgf, Sema3a, Sema3f, Sema3g, Sema4c, Sema6d, Sema7a, Serpine1, Tgfb1, Thbs1, Vegfa]
GO:0032101	regulation of response to external stimulus	GO_BiologicalProcess-EBI-UniProt-GOA-ACAP-ARAP_25.05.2022_00h00	4.85566e-24	2.28702e-21	3.93324e-27	6.21451e-25	[3, 4]	Group035	7.41445	39	[Ace, Adam10, Angpt2, Anxa1, App, Bmp6, C1qtnf1, Calr, Cd34, Cx3cl1, Edn1, F7, Fgf1, Fn1, Hsp90aa1, Igf1, Il16, Lpl, Nppa, Pdgfa, Pdgfb, Pdgfd, Pgf, Plat, Plau, Pros1, Sema3a, Sema3f, Sema3g, Sema4c, Sema6d, Sema7a, Serpine1, Serping1, Tfpi, Tgfb1, Thbs1, Tnc, Vegfa]
GO:0051241	negative regulation of multicellular organismal process	GO_BiologicalProcess-EBI-UniProt-GOA-ACAP-ARAP_25.05.2022_00h00	1.04992e-23	4.93464e-21	3.93324e-27	6.21451e-25	[2, 3, 4]	Group035	6.71031	41	[Ace, Adm, Angpt2, Anxa1, App, Bmp4, C1qtnf1, Calr, Cd34, Col4a2, Cx3cl1, Dcn, Dll1, Ecm1, Fbn1, Fn1, Gnai2, Igf1, Inhbb, Lama4, Ltbp3, Nppa, Ntn1, Pdgfa, Pdgfb, Plat, Plau, Pros1, Rtn4, Sema3a, Sema3f, Sema3g, Sema4c, Sema6d, Sema7a, Serpine1, Serping1, Tfpi, Tgfb1, Thbs1, Vegfa]
GO:0050920	regulation of chemotaxis	GO_BiologicalProcess-EBI-UniProt-GOA-ACAP-ARAP_25.05.2022_00h00	1.17119e-23	5.49287e-21	4.99988e-32	8.1998e-30	[3, 4, 5]	Group054	19.4915	23	[Adam10, Angpt2, App, Calr, Cx3cl1, Edn1, F7, Fgf1, Fn1, Il16, Pdgfb, Pdgfd, Pgf, Sema3a, Sema3f, Sema3g, Sema4c, Sema6d, Sema7a, Serpine1, Tgfb1, Thbs1, Vegfa]
GO:0030155	regulation of cell adhesion	GO_BiologicalProcess-EBI-UniProt-GOA-ACAP-ARAP_25.05.2022_00h00	3.15577e-23	1.4769e-20	4.17361e-29	6.71951e-27	[3, 4]	Group014	8.01782	36	[Adam10, Adam15, Angpt2, Anxa1, Bmp4, Bmp6, C1qtnf1, Calr, Col1a1, Col8a1, Cx3cl1, Dll1, Fbln2, Fn1, Hsp90aa1, Igf1, Jag1, Jag2, Kitl, Lama2, Lama3, Lama4, Lama5, Lamb1, Lamc1, Nid1, P4hb, Pdgfb, Plau, Podxl, Serpine1, Tgfb1, Tgm2, Thbs1, Tnc, Vegfa]
GO:0009887	animal organ morphogenesis	GO_BiologicalProcess-EBI-UniProt-GOA-ACAP-ARAP_25.05.2022_00h00	3.94989e-23	1.8446e-20	4.79978e-24	7.19966e-22	[3, 4]	Group022	6.73401	40	[Adam15, Adm, Bmp4, Bmp6, Cd34, Col1a1, Col1a2, Col3a1, Col5a1, Col5a2, Col8a1, Dll1, Edn1, Fbn1, Fgf1, Igf1, Jag1, Jag2, Lama2, Lama3, Lama5, Lamb1, Lamc1, Ltbp3, Mfap2, Mfap5, Ntn1, Ntng2, Pdgfa, Pdgfb, Pgf, Plau, Rtn4, Sema3a, Serpine1, Tgfb1, Tgm2, Thbs1, Tnc, Vegfa]
GO:0048584	positive regulation of response to stimulus	GO_BiologicalProcess-EBI-UniProt-GOA-ACAP-ARAP_25.05.2022_00h00	1.16507e-22	5.4292e-20	4.90871e-20	6.87219e-18	[2, 3, 4]	Group164	4.26877	54	[Ace, Adam10, Anxa1, App, Bmp4, Bmp6, C1qtnf1, Calr, Col1a1, Col3a1, Cx3cl1, Dcn, Dll1, Edn1, F10, F7, Fgf1, Fn1, Gnai2, Hsp90aa1, Igf1, Igfbp4, Il16, Inhbb, Jag1, Jag2, Kitl, Lama2, Lamb1, Lamc1, Lpl, Nid1, Nlgn2, Nppa, Nts, Pdgfa, Pdgfb, Pdgfd, Pgf, Plat, Plau, Rtn4, Sema4c, Sema7a, Serpine1, Serping1, Sorbs1, Tgfb1, Tgm2, Thbs1, Timp3, Tnfsf10, Vegfa, Vwf]
GO:0001944	vasculature development	GO_BiologicalProcess-EBI-UniProt-GOA-ACAP-ARAP_25.05.2022_00h00	4.61576e-22	2.14633e-19	3.55046e-22	5.18368e-20	[4, 5, 6]	Group078	7.10173	37	[Ace, Adam10, Adam12, Adam15, Adm, Angpt2, Anxa1, Bmp4, Cd34, Col18a1, Col1a1, Col1a2, Col3a1, Col4a1, Col4a2, Col5a1, Col8a1, Cx3cl1, Dcn, Dll1, Ecm1, Edn1, Fgf1, Fn1, Igf1, Jag1, Lama4, Pdgfa, Pdgfb, Pdgfd, Pgf, Plau, Rtn4, Serpine1, Tgfb1, Thbs1, Vegfa]
GO:0035239	tube morphogenesis	GO_BiologicalProcess-EBI-UniProt-GOA-ACAP-ARAP_25.05.2022_00h00	8.2879e-21	3.84559e-18	1.04804e-27	1.66638e-25	[3, 4, 5]	Group099	6.28099	38	[Ace, Adam12, Adam15, Adm, Angpt2, Anxa1, Bmp4, Cd34, Col18a1, Col3a1, Col4a1, Col4a2, Col8a1, Cx3cl1, Dcn, Dll1, Ecm1, Edn1, Fgf1, Fn1, Igf1, Jag1, Lama5, Lcn2, Ntn1, Pdgfa, Pdgfb, Pgf, Plau, Podxl, Rtn4, Sema4c, Serpine1, Tgfb1, Tgm2, Thbs1, Tnc, Vegfa]
GO:0001568	blood vessel development	GO_BiologicalProcess-EBI-UniProt-GOA-ACAP-ARAP_25.05.2022_00h00	1.19537e-20	5.53456e-18	3.55046e-22	5.18368e-20	[3, 5, 6, 7]	Group078	7.02811	35	[Ace, Adam12, Adam15, Adm, Angpt2, Anxa1, Bmp4, Cd34, Col18a1, Col1a1, Col1a2, Col3a1, Col4a1, Col4a2, Col5a1, Col8a1, Cx3cl1, Dcn, Dll1, Ecm1, Edn1, Fgf1, Fn1, Jag1, Lama4, Pdgfa, Pdgfb, Pdgfd, Pgf, Plau, Rtn4, Serpine1, Tgfb1, Thbs1, Vegfa]
GO:0051094	positive regulation of developmental process	GO_BiologicalProcess-EBI-UniProt-GOA-ACAP-ARAP_25.05.2022_00h00	1.83673e-20	8.48569e-18	2.1475e-26	3.3501e-24	[2, 3, 4]	Group029	5.16207	43	[Ace, Adam12, Adm, Angpt2, Anxa1, App, Bmp4, Bmp6, Calr, Cd34, Col1a1, Cx3cl1, Dcn, Dll1, Ecm1, Edn1, Fgf1, Fn1, Hsp90aa1, Igf1, Jag1, Kitl, Lama2, Lamb1, Lamc1, Lcn2, Lpl, Ltbp3, Nid1, Nlgn2, Ntn1, P4hb, Pdgfb, Pgf, Rtn4, Sema3a, Sema7a, Serpine1, Tgfb1, Tgm2, Thbs1, Vegfa, Vim]
GO:0051240	positive regulation of multicellular organismal process	GO_BiologicalProcess-EBI-UniProt-GOA-ACAP-ARAP_25.05.2022_00h00	2.83436e-20	1.30664e-17	2.1475e-26	3.3501e-24	[2, 3, 4]	Group029	4.94938	44	[Ace, Adam12, Adm, Angpt2, Anxa1, App, Bmp4, Bmp6, C1qtnf1, Cd34, Col1a1, Cx3cl1, Dll1, Ecm1, Edn1, F7, Fgf1, Fn1, Gnai2, Hsp90aa1, Igf1, Il16, Inhbb, Jag1, Kitl, Lcn2, Lpl, Mfap2, Nlgn2, Nppa, Ntn1, Pdgfb, Pgf, Plat, Plau, Rtn4, Sema3a, Sema7a, Serpine1, Tgfb1, Tgm2, Thbs1, Vegfa, Vim]
GO:2000026	regulation of multicellular organismal development	GO_BiologicalProcess-EBI-UniProt-GOA-ACAP-ARAP_25.05.2022_00h00	6.92258e-20	3.18438e-17	2.1475e-26	3.3501e-24	[3, 4]	Group029	4.9884	43	[Ace, Adam10, Adam12, Adm, Angpt2, Anxa1, Bmp4, Bmp6, Cd34, Col4a2, Cx3cl1, Dcn, Dll1, Ecm1, Edn1, Fbn1, Fgf1, Fn1, Hsp90aa1, Igf1, Jag1, Kitl, Lama2, Lama3, Lama4, Lama5, Ltbp3, Nlgn2, Ntn1, Pgf, Rtn4, Sema3a, Sema3f, Sema3g, Sema4c, Sema6d, Sema7a, Serpine1, Tgfb1, Tgm2, Thbs1, Vegfa, Vim]
GO:0009967	positive regulation of signal transduction	GO_BiologicalProcess-EBI-UniProt-GOA-ACAP-ARAP_25.05.2022_00h00	1.47609e-19	6.77524e-17	4.90871e-20	6.87219e-18	[3, 4, 5, 6]	Group164	4.74649	44	[App, Bmp4, Bmp6, C1qtnf1, Calr, Col1a1, Col3a1, Cx3cl1, Dcn, Dll1, Edn1, F10, F7, Fgf1, Fn1, Gnai2, Hsp90aa1, Igf1, Igfbp4, Inhbb, Jag1, Jag2, Kitl, Lama2, Lamb1, Lamc1, Nid1, Nlgn2, Nppa, Nts, Pdgfa, Pdgfb, Pdgfd, Rtn4, Sema4c, Sema7a, Sorbs1, Tgfb1, Tgm2, Thbs1, Timp3, Tnfsf10, Vegfa, Vwf]
GO:0031589	cell-substrate adhesion	GO_BiologicalProcess-EBI-UniProt-GOA-ACAP-ARAP_25.05.2022_00h00	1.97465e-19	9.04392e-17	1.97465e-19	2.72502e-17	[3]	Group013	11.1111	25	[Adam15, Angpt2, Calr, Cd34, Col1a1, Col3a1, Col5a3, Col8a1, Fbln2, Fn1, Jag1, Lama5, Lamb1, Lamc1, Nid1, Nid2, Ntng2, P4hb, Pdgfb, Plau, Serpine1, Sorbs1, Thbs1, Vegfa, Vwf]
GO:0035295	tube development	GO_BiologicalProcess-EBI-UniProt-GOA-ACAP-ARAP_25.05.2022_00h00	2.04456e-19	9.34364e-17	1.04804e-27	1.66638e-25	[3, 4]	Group099	5.34045	40	[Ace, Adam12, Adam15, Adm, Angpt2, Anxa1, Bmp4, Cd34, Col18a1, Col3a1, Col4a1, Col4a2, Col8a1, Cx3cl1, Dcn, Dll1, Ecm1, Edn1, Fgf1, Fn1, Igf1, Inhbb, Jag1, Lama5, Lcn2, Ltbp3, Ntn1, Pdgfa, Pdgfb, Pgf, Plau, Podxl, Rtn4, Sema4c, Serpine1, Tgfb1, Tgm2, Thbs1, Tnc, Vegfa]
GO:0009611	response to wounding	GO_BiologicalProcess-EBI-UniProt-GOA-ACAP-ARAP_25.05.2022_00h00	2.23067e-19	1.01719e-16	7.59075e-36	1.25247e-33	[3]	Group161	9.09091	28	[Adm, Anxa1, C1qtnf1, Cd34, Col1a1, Col3a1, Col5a1, Cx3cl1, F10, F7, Fgf1, Fn1, Igf1, Inhbb, Lamc1, Pdgfa, Pdgfb, Plat, Plau, Pros1, Serpine1, Serping1, Tfpi, Tgfb1, Thbs1, Tnc, Vegfa, Vwf]
GO:0008083	growth factor activity	GO_BiologicalProcess-EBI-UniProt-GOA-ACAP-ARAP_25.05.2022_00h00	1.7198e-18	7.8251e-16	1.69743e-18	2.25759e-16	[4, 5, 6]	Group072	34.1463	14	[Bmp4, Bmp6, Fgf1, Gpi1, Igf1, Inhbb, Jag2, Kitl, Pdgfa, Pdgfb, Pdgfd, Pgf, Tgfb1, Vegfa]
GO:0042060	wound healing	GO_BiologicalProcess-EBI-UniProt-GOA-ACAP-ARAP_25.05.2022_00h00	6.25926e-18	2.8417e-15	1.84654e-18	2.41896e-16	[4]	Group017	10.3448	24	[Anxa1, C1qtnf1, Cd34, Col1a1, Col3a1, Col5a1, Cx3cl1, F10, F7, Fgf1, Fn1, Igf1, Pdgfa, Pdgfb, Plat, Plau, Pros1, Serpine1, Serping1, Tfpi, Tgfb1, Thbs1, Vegfa, Vwf]
GO:0072359	circulatory system development	GO_BiologicalProcess-EBI-UniProt-GOA-ACAP-ARAP_25.05.2022_00h00	7.9358e-18	3.59492e-15	3.55046e-22	5.18368e-20	[4, 5]	Group078	4.98084	39	[Ace, Adam10, Adam12, Adam15, Adm, Angpt2, Anxa1, Bmp4, Calr, Cd34, Col18a1, Col1a1, Col1a2, Col3a1, Col4a1, Col4a2, Col5a1, Col8a1, Cx3cl1, Dcn, Dll1, Ecm1, Edn1, Fbn1, Fgf1, Fn1, Igf1, Jag1, Lama4, Pdgfa, Pdgfb, Pdgfd, Pgf, Plau, Rtn4, Serpine1, Tgfb1, Thbs1, Vegfa]
GO:0048514	blood vessel morphogenesis	GO_BiologicalProcess-EBI-UniProt-GOA-ACAP-ARAP_25.05.2022_00h00	1.99687e-17	9.02587e-15	3.55046e-22	5.18368e-20	[4, 5, 6, 7, 8]	Group078	6.92841	30	[Ace, Adam12, Adam15, Adm, Angpt2, Anxa1, Bmp4, Cd34, Col18a1, Col3a1, Col4a1, Col4a2, Col8a1, Cx3cl1, Dcn, Dll1, Ecm1, Edn1, Fgf1, Fn1, Jag1, Pdgfa, Pdgfb, Pgf, Plau, Rtn4, Serpine1, Tgfb1, Thbs1, Vegfa]
GO:0048646	anatomical structure formation involved in morphogenesis	GO_BiologicalProcess-EBI-UniProt-GOA-ACAP-ARAP_25.05.2022_00h00	2.60387e-17	1.17435e-14	4.90871e-20	6.87219e-18	[2, 3, 4]	Group164	4.97382	38	[Ace, Adam12, Adam15, Adm, Angpt2, Anxa1, Bmp4, Cd34, Col18a1, Col1a1, Col3a1, Col4a1, Col4a2, Col5a1, Col5a2, Col8a1, Cx3cl1, Dcn, Dll1, Ecm1, Edn1, Fgf1, Fn1, Gpi1, Lama3, Lamb1, Mfap2, Pdgfa, Pgf, Plau, Podxl, Rtn4, Sema4c, Serpine1, Tgfb1, Tgm2, Thbs1, Vegfa]
GO:0022603	regulation of anatomical structure morphogenesis	GO_BiologicalProcess-EBI-UniProt-GOA-ACAP-ARAP_25.05.2022_00h00	3.09583e-17	1.39312e-14	2.1475e-26	3.3501e-24	[3, 4]	Group029	5.72391	34	[Adam10, Adam12, Adm, Angpt2, Anxa1, Bmp4, Calr, Cd34, Col4a2, Dcn, Dll1, Ecm1, Edn1, Fgf1, Fn1, Jag1, Lcn2, Ntn1, Ntng2, P4hb, Pdgfa, Pgf, Rtn4, Sema3a, Sema3f, Sema3g, Sema4c, Sema6d, Sema7a, Serpine1, Tgfb1, Thbs1, Vegfa, Vim]
GO:0001667	ameboidal-type cell migration	GO_BiologicalProcess-EBI-UniProt-GOA-ACAP-ARAP_25.05.2022_00h00	3.17289e-17	1.42463e-14	1.04804e-27	1.66638e-25	[4]	Group099	8.46906	26	[Angpt2, Anxa1, Bmp4, Calr, Col18a1, Dcn, Edn1, Fgf1, Fn1, Gpi1, Igf1, Kitl, Lama5, Lcn2, Pdgfb, Rtn4, Sema3a, Sema3f, Sema3g, Sema4c, Sema6d, Sema7a, Serpine1, Tgfb1, Thbs1, Vegfa]
GO:0007167	enzyme-linked receptor protein signaling pathway	GO_BiologicalProcess-EBI-UniProt-GOA-ACAP-ARAP_25.05.2022_00h00	7.83976e-17	3.51221e-14	2.16854e-30	3.53473e-28	[4, 5, 6]	Group008	5.77933	33	[Angpt2, App, Bmp4, Bmp6, Col1a1, Col1a2, Col3a1, Col4a1, Col4a2, Dcn, Dll1, F7, Fbn1, Fgf1, Gnai2, Gpi1, Igf1, Igfbp4, Inhbb, Ltbp3, Nppa, Pdgfa, Pdgfb, Pdgfd, Pgf, Plat, Rgmb, Rtn4, Sorbs1, Tgfb1, Thbs1, Vegfa, Vim]
GO:0001655	urogenital system development	GO_BiologicalProcess-EBI-UniProt-GOA-ACAP-ARAP_25.05.2022_00h00	9.67507e-17	4.32476e-14	1.67104e-19	2.32275e-17	[4, 5]	Group160	9.87124	23	[Ace, Angpt2, Anxa1, Bmp4, Bmp6, Cd34, Col4a1, Dll1, Fbn1, Fgf1, Igf1, Jag1, Lama5, Lamc1, Nid1, Pdgfa, Pdgfb, Pdgfd, Pgf, Podxl, Tgfb1, Tnc, Vegfa]
GO:0005125	cytokine activity	GO_BiologicalProcess-EBI-UniProt-GOA-ACAP-ARAP_25.05.2022_00h00	1.42393e-16	6.35071e-14	1.69743e-18	2.25759e-16	[4, 5, 6]	Group072	37.5	12	[Bmp4, Bmp6, Cx3cl1, Edn1, Gpi1, Il16, Inhbb, Kitl, Ntn1, Tgfb1, Tnfsf10, Vegfa]
GO:0030198	extracellular matrix organization	GO_BiologicalProcess-EBI-UniProt-GOA-ACAP-ARAP_25.05.2022_00h00	1.73748e-16	7.73176e-14	5.58508e-16	6.5904e-14	[5]	Group018	12.2699	20	[App, Col18a1, Col1a1, Col1a2, Col3a1, Col4a1, Col4a2, Col5a1, Col5a2, Col5a3, Col8a1, Fbln2, Fn1, Lama2, Lamb1, Lamc1, Ltbp3, Nid1, Ntng2, Tgfb1]
GO:0008284	positive regulation of cell population proliferation	GO_BiologicalProcess-EBI-UniProt-GOA-ACAP-ARAP_25.05.2022_00h00	2.17701e-16	9.66591e-14	2.1475e-26	3.3501e-24	[3, 4, 5]	Group029	5.81818	32	[Adam10, Adm, Angpt2, Anxa1, Bmp4, Bmp6, Calr, Col18a1, Cx3cl1, Dll1, Ecm1, Edn1, Fgf1, Fn1, Gnai2, Igf1, Kitl, Ltbp3, Nlgn2, Ntn1, Pdgfa, Pdgfb, Pdgfd, Pgf, Plau, Rtn4, Serpine1, Tgfb1, Thbs1, Tnc, Vegfa, Vim]
GO:0045595	regulation of cell differentiation	GO_BiologicalProcess-EBI-UniProt-GOA-ACAP-ARAP_25.05.2022_00h00	4.06637e-16	1.8014e-13	2.1475e-26	3.3501e-24	[3, 4]	Group029	4.18795	41	[Ace, Adm, Anxa1, App, Bmp4, Bmp6, Calr, Cd34, Col1a1, Col5a1, Col5a2, Cx3cl1, Dll1, Edn1, Fbn1, Fn1, Hsp90aa1, Igf1, Jag1, Kitl, Lama2, Lamb1, Lamc1, Lpl, Ltbp3, Nid1, Ntn1, P4hb, Pdgfb, Rtn4, Sema3a, Sema3f, Sema3g, Sema4c, Sema6d, Sema7a, Serpine1, Tgfb1, Tgm2, Vegfa, Vim]
GO:0050921	positive regulation of chemotaxis	GO_BiologicalProcess-EBI-UniProt-GOA-ACAP-ARAP_25.05.2022_00h00	4.88878e-16	2.16084e-13	4.99988e-32	8.1998e-30	[3, 4, 5, 6]	Group054	20.5479	15	[Adam10, App, Calr, Cx3cl1, Edn1, F7, Fn1, Il16, Pdgfb, Pdgfd, Pgf, Serpine1, Tgfb1, Thbs1, Vegfa]
GO:0002009	morphogenesis of an epithelium	GO_BiologicalProcess-EBI-UniProt-GOA-ACAP-ARAP_25.05.2022_00h00	5.58508e-16	2.46302e-13	5.95456e-21	8.51502e-19	[4, 5]	Group128	7.53623	26	[Adm, Bmp4, Col4a1, Col5a1, Dll1, Edn1, Fgf1, Igf1, Jag1, Jag2, Lama3, Lama5, Lamc1, Lcn2, Lin7c, Ntn1, Pdgfa, Pdgfb, Pgf, Podxl, Sema3a, Sema4c, Tgfb1, Tgm2, Tnc, Vegfa]
GO:0048729	tissue morphogenesis	GO_BiologicalProcess-EBI-UniProt-GOA-ACAP-ARAP_25.05.2022_00h00	5.93005e-16	2.60922e-13	4.79978e-24	7.19966e-22	[3, 4]	Group022	6.74699	28	[Adm, Bmp4, Col3a1, Col4a1, Col5a1, Dll1, Edn1, Fgf1, Gpi1, Igf1, Jag1, Jag2, Lama3, Lama5, Lamc1, Lcn2, Lin7c, Ntn1, Pdgfa, Pdgfb, Pgf, Podxl, Sema3a, Sema4c, Tgfb1, Tgm2, Tnc, Vegfa]
GO:0072006	nephron development	GO_BiologicalProcess-EBI-UniProt-GOA-ACAP-ARAP_25.05.2022_00h00	6.71621e-16	2.94842e-13	1.42115e-15	1.63432e-13	[3, 5, 6, 7, 8]	Group117	17.5824	16	[Angpt2, Bmp4, Cd34, Dll1, Fgf1, Jag1, Lama5, Lamc1, Nid1, Pdgfa, Pdgfb, Pdgfd, Pgf, Podxl, Tgfb1, Vegfa]
GO:0032103	positive regulation of response to external stimulus	GO_BiologicalProcess-EBI-UniProt-GOA-ACAP-ARAP_25.05.2022_00h00	8.81342e-16	3.86028e-13	4.99988e-32	8.1998e-30	[3, 4, 5]	Group054	9.60699	22	[Ace, Adam10, App, Bmp6, Calr, Cx3cl1, Edn1, F7, Fn1, Hsp90aa1, Il16, Lpl, Nppa, Pdgfb, Pdgfd, Pgf, Plat, Plau, Serpine1, Tgfb1, Thbs1, Vegfa]
GO:0007596	blood coagulation	GO_BiologicalProcess-EBI-UniProt-GOA-ACAP-ARAP_25.05.2022_00h00	1.6386e-15	7.1607e-13	2.34628e-16	2.839e-14	[3, 5]	Group036	16.6667	16	[C1qtnf1, Cd34, Cx3cl1, F10, F7, Fn1, Pdgfa, Pdgfb, Plat, Plau, Pros1, Serpine1, Serping1, Tfpi, Thbs1, Vwf]
GO:0001525	angiogenesis	GO_BiologicalProcess-EBI-UniProt-GOA-ACAP-ARAP_25.05.2022_00h00	1.79484e-15	7.82552e-13	3.55046e-22	5.18368e-20	[3, 4, 5, 6, 7, 8, 9]	Group078	7.18232	26	[Ace, Adam12, Adam15, Adm, Angpt2, Anxa1, Bmp4, Cd34, Col18a1, Col4a1, Col4a2, Col8a1, Cx3cl1, Dcn, Dll1, Ecm1, Edn1, Fgf1, Fn1, Pdgfa, Pgf, Plau, Rtn4, Serpine1, Thbs1, Vegfa]
GO:0045597	positive regulation of cell differentiation	GO_BiologicalProcess-EBI-UniProt-GOA-ACAP-ARAP_25.05.2022_00h00	3.93694e-15	1.71257e-12	2.1475e-26	3.3501e-24	[3, 4, 5]	Group029	5.47703	31	[Ace, Adm, Anxa1, App, Bmp4, Bmp6, Calr, Cd34, Col1a1, Cx3cl1, Edn1, Fn1, Hsp90aa1, Igf1, Jag1, Kitl, Lama2, Lamb1, Lamc1, Lpl, Ltbp3, Nid1, Ntn1, P4hb, Rtn4, Sema7a, Serpine1, Tgfb1, Tgm2, Vegfa, Vim]
GO:0050878	regulation of body fluid levels	GO_BiologicalProcess-EBI-UniProt-GOA-ACAP-ARAP_25.05.2022_00h00	4.40385e-15	1.91127e-12	2.34628e-16	2.839e-14	[3]	Group036	10.4167	20	[Adm, C1qtnf1, Cd34, Cx3cl1, Edn1, F10, F7, Fn1, Gnai2, Pdgfa, Pdgfb, Plat, Plau, Pros1, Serpine1, Serping1, Tfpi, Thbs1, Vegfa, Vwf]
GO:0050900	leukocyte migration	GO_BiologicalProcess-EBI-UniProt-GOA-ACAP-ARAP_25.05.2022_00h00	1.31985e-14	5.71496e-12	3.52366e-16	4.22839e-14	[2, 4]	Group124	10.7345	19	[Adam10, Anxa1, App, Calr, Cd34, Cx3cl1, Ecm1, Edn1, F7, Il16, Kitl, Pdgfb, Pdgfd, Pgf, Podxl, Serpine1, Tgfb1, Thbs1, Vegfa]
GO:1902533	positive regulation of intracellular signal transduction	GO_BiologicalProcess-EBI-UniProt-GOA-ACAP-ARAP_25.05.2022_00h00	1.42406e-14	6.15193e-12	1.84654e-18	2.41896e-16	[4, 5, 6, 7]	Group017	5.22766	31	[App, Bmp4, C1qtnf1, Calr, Col3a1, Cx3cl1, Dcn, Edn1, F10, F7, Fgf1, Fn1, Gnai2, Hsp90aa1, Igf1, Igfbp4, Kitl, Nppa, Nts, Pdgfa, Pdgfb, Pdgfd, Rtn4, Sema4c, Sema7a, Tgfb1, Tgm2, Thbs1, Tnfsf10, Vegfa, Vwf]
GO:0014032	neural crest cell development	GO_BiologicalProcess-EBI-UniProt-GOA-ACAP-ARAP_25.05.2022_00h00	1.62511e-14	7.00424e-12	9.12611e-12	7.20963e-10	[5, 6, 7]	Group103	26.6667	12	[Bmp4, Edn1, Fn1, Jag1, Kitl, Lama5, Sema3a, Sema3f, Sema3g, Sema4c, Sema6d, Sema7a]
GO:0060560	developmental growth involved in morphogenesis	GO_BiologicalProcess-EBI-UniProt-GOA-ACAP-ARAP_25.05.2022_00h00	1.75236e-14	7.53514e-12	5.64776e-26	8.69756e-24	[3, 4]	Group163	11.6129	18	[App, Bmp4, Edn1, Fgf1, Fn1, Hsp90aa1, Lamc1, Ntn1, Rtn4, Sema3a, Sema3f, Sema3g, Sema4c, Sema6d, Sema7a, Tgfb1, Tnc, Vegfa]
GO:0032102	negative regulation of response to external stimulus	GO_BiologicalProcess-EBI-UniProt-GOA-ACAP-ARAP_25.05.2022_00h00	2.08281e-14	8.93525e-12	3.93324e-27	6.21451e-25	[3, 4, 5]	Group035	9.61539	20	[Angpt2, C1qtnf1, Cd34, Cx3cl1, Igf1, Pdgfa, Pdgfb, Plat, Plau, Pros1, Sema3a, Sema3f, Sema3g, Sema4c, Sema6d, Sema7a, Serpine1, Serping1, Tfpi, Thbs1]
GO:0072001	renal system development	GO_BiologicalProcess-EBI-UniProt-GOA-ACAP-ARAP_25.05.2022_00h00	2.28477e-14	9.77884e-12	7.81498e-26	1.19569e-23	[4, 5, 6]	Group146	9.56938	20	[Ace, Angpt2, Bmp4, Bmp6, Cd34, Col4a1, Dll1, Fbn1, Fgf1, Jag1, Lama5, Lamc1, Nid1, Pdgfa, Pdgfb, Pdgfd, Pgf, Podxl, Tgfb1, Vegfa]
GO:0060429	epithelium development	GO_BiologicalProcess-EBI-UniProt-GOA-ACAP-ARAP_25.05.2022_00h00	3.62827e-14	1.54927e-11	5.95456e-21	8.51502e-19	[4]	Group128	4.6875	33	[Adm, Anxa1, Bmp4, Bmp6, Cd34, Col18a1, Col4a1, Col5a1, Dll1, Edn1, Fgf1, Igf1, Jag1, Jag2, Lama3, Lama5, Lamc1, Lcn2, Lin7c, Ntn1, Pdgfa, Pdgfb, Pgf, Podxl, Rtn4, Sema3a, Sema4c, Serpine1, Tgfb1, Tgm2, Tnc, Vegfa, Vim]
GO:0009790	embryo development	GO_BiologicalProcess-EBI-UniProt-GOA-ACAP-ARAP_25.05.2022_00h00	9.71046e-14	4.13665e-11	4.79978e-24	7.19966e-22	[3, 4]	Group022	4.23729	35	[Ace, Adam10, Adm, Bmp4, Col1a1, Col3a1, Col4a2, Col5a1, Col5a2, Col8a1, Dll1, Edn1, Fbn1, Fn1, Gpi1, Igf1, Jag1, Jag2, Kitl, Lama2, Lama3, Lama4, Lama5, Lamb1, Mfap2, Mfap5, Ntn1, Pdgfa, Pdgfb, Rtn4, Sema3a, Sema3f, Sema4c, Tgfb1, Vegfa]
GO:0007423	sensory organ development	GO_BiologicalProcess-EBI-UniProt-GOA-ACAP-ARAP_25.05.2022_00h00	9.87687e-14	4.19767e-11	4.79978e-24	7.19966e-22	[4]	Group022	7.1875	23	[Adam10, Bmp4, Bmp6, Col4a1, Col5a1, Col5a2, Col8a1, Dll1, Edn1, Fbn1, Igf1, Inhbb, Jag1, Jag2, Lamc1, Mfap2, Mfap5, Ntn1, Pdgfa, Pdgfb, Tgfb1, Vegfa, Vim]
GO:0071495	cellular response to endogenous stimulus	GO_BiologicalProcess-EBI-UniProt-GOA-ACAP-ARAP_25.05.2022_00h00	1.08207e-13	4.58796e-11	4.14244e-26	6.42078e-24	[3]	Group027	4.22195	35	[Ace, Angpt2, Anxa1, App, Bmp4, Bmp6, Calr, Col1a1, Col1a2, Col3a1, Col4a1, Col4a2, Col5a2, Edn1, Fbn1, Fgf1, Gnai2, Gpi1, Igf1, Inhbb, Lpl, Ltbp3, Pdgfa, Pdgfb, Pdgfd, Pgf, Plat, Rgmb, Serpine1, Sorbs1, Tfpi, Tgfb1, Tgm2, Thbs1, Vim]
GO:0061041	regulation of wound healing	GO_BiologicalProcess-EBI-UniProt-GOA-ACAP-ARAP_25.05.2022_00h00	1.34258e-13	5.6791e-11	1.16218e-12	1.05759e-10	[5, 6]	Group132	19.1176	13	[Anxa1, C1qtnf1, Cd34, F7, Pdgfa, Pdgfb, Plat, Plau, Pros1, Serpine1, Serping1, Tfpi, Thbs1]
GO:0007169	transmembrane receptor protein tyrosine kinase signaling pathway	GO_BiologicalProcess-EBI-UniProt-GOA-ACAP-ARAP_25.05.2022_00h00	1.46386e-13	6.17749e-11	4.14244e-26	6.42078e-24	[5, 6, 7]	Group027	6.6482	24	[Angpt2, App, Bmp4, Col1a1, Col4a1, Col4a2, Dcn, Dll1, F7, Fgf1, Gnai2, Igf1, Igfbp4, Nppa, Pdgfa, Pdgfb, Pdgfd, Pgf, Plat, Rtn4, Sorbs1, Tgfb1, Thbs1, Vegfa]
GO:0001763	morphogenesis of a branching structure	GO_BiologicalProcess-EBI-UniProt-GOA-ACAP-ARAP_25.05.2022_00h00	2.26994e-13	9.55646e-11	1.03053e-11	8.03814e-10	[2, 3, 4]	Group064	12.3077	16	[Adm, Bmp4, Col4a1, Edn1, Fgf1, Igf1, Lama5, Pdgfa, Pdgfb, Pgf, Rtn4, Sema3a, Tgfb1, Tgm2, Tnc, Vegfa]
GO:0060485	mesenchyme development	GO_BiologicalProcess-EBI-UniProt-GOA-ACAP-ARAP_25.05.2022_00h00	2.69128e-13	1.13034e-10	1.55241e-26	2.43729e-24	[4]	Group104	9.94475	18	[Adam15, Bmp4, Col1a1, Edn1, Fn1, Jag1, Kitl, Lama5, Rtn4, Sema3a, Sema3f, Sema3g, Sema4c, Sema6d, Sema7a, Tgfb1, Thbs1, Vegfa]
GO:0002687	positive regulation of leukocyte migration	GO_BiologicalProcess-EBI-UniProt-GOA-ACAP-ARAP_25.05.2022_00h00	3.54024e-13	1.48336e-10	5.64776e-26	8.69756e-24	[3, 4, 5, 6, 7]	Group163	17.8082	13	[Adam10, App, Calr, Cx3cl1, Edn1, F7, Kitl, Pdgfd, Pgf, Serpine1, Tgfb1, Thbs1, Vegfa]
GO:0002685	regulation of leukocyte migration	GO_BiologicalProcess-EBI-UniProt-GOA-ACAP-ARAP_25.05.2022_00h00	4.98161e-13	2.08231e-10	5.64776e-26	8.69756e-24	[3, 4, 5, 6]	Group163	13.1579	15	[Adam10, Anxa1, App, Calr, Cx3cl1, Ecm1, Edn1, F7, Kitl, Pdgfd, Pgf, Serpine1, Tgfb1, Thbs1, Vegfa]
GO:0071363	cellular response to growth factor stimulus	GO_BiologicalProcess-EBI-UniProt-GOA-ACAP-ARAP_25.05.2022_00h00	1.59013e-12	6.63086e-10	4.14244e-26	6.42078e-24	[5]	Group027	5.65611	25	[Angpt2, Anxa1, App, Bmp4, Bmp6, Col1a1, Col1a2, Col3a1, Col4a2, Dcn, Dll1, Edn1, Fbn1, Fgf1, Gpi1, Ltbp3, Pdgfa, Pdgfb, Pdgfd, Pgf, Rgmb, Serpine1, Tgfb1, Thbs1, Vegfa]
GO:0007411	axon guidance	GO_BiologicalProcess-EBI-UniProt-GOA-ACAP-ARAP_25.05.2022_00h00	1.74202e-12	7.24681e-10	5.64776e-26	8.69756e-24	[5, 6, 7, 8, 9, 10, 11, 12, 13]	Group163	13.7255	14	[App, Edn1, Lama2, Lama3, Lama5, Lamc1, Ntn1, Sema3a, Sema3f, Sema3g, Sema4c, Sema6d, Sema7a, Vegfa]
GO:0061564	axon development	GO_BiologicalProcess-EBI-UniProt-GOA-ACAP-ARAP_25.05.2022_00h00	2.2068e-12	9.15823e-10	5.64776e-26	8.69756e-24	[6, 7, 9, 10, 11]	Group163	7.5188	20	[App, Edn1, Fn1, Hsp90aa1, Lama2, Lama3, Lama5, Lamc1, Ntn1, Ntng2, Rtn4, Sema3a, Sema3f, Sema3g, Sema4c, Sema6d, Sema7a, Tnc, Vegfa, Vim]
GO:0072009	nephron epithelium development	GO_BiologicalProcess-EBI-UniProt-GOA-ACAP-ARAP_25.05.2022_00h00	2.32933e-12	9.64344e-10	1.42115e-15	1.63432e-13	[4, 6, 7, 8, 9]	Group117	18.1818	12	[Bmp4, Cd34, Dll1, Fgf1, Jag1, Lama5, Lamc1, Pdgfb, Pgf, Podxl, Tgfb1, Vegfa]
GO:0000904	cell morphogenesis involved in differentiation	GO_BiologicalProcess-EBI-UniProt-GOA-ACAP-ARAP_25.05.2022_00h00	2.36919e-12	9.78475e-10	5.64776e-26	8.69756e-24	[4, 5]	Group163	5.55556	25	[Adam10, App, Calr, Col18a1, Edn1, Fn1, Hsp90aa1, Lama2, Lama3, Lama5, Lamb1, Lamc1, Mfap2, Ntn1, Ntng2, P4hb, Rtn4, Sema3a, Sema3f, Sema3g, Sema4c, Sema6d, Sema7a, Vegfa, Vim]
GO:0051093	negative regulation of developmental process	GO_BiologicalProcess-EBI-UniProt-GOA-ACAP-ARAP_25.05.2022_00h00	2.74199e-12	1.12696e-09	3.93324e-27	6.21451e-25	[2, 3, 4]	Group035	4.81928	28	[Angpt2, Anxa1, App, Bmp4, Calr, Col4a2, Col5a1, Col5a2, Dcn, Dll1, Ecm1, Fbn1, Igf1, Jag1, Ltbp3, Ntn1, Pdgfb, Rtn4, Sema3a, Sema3f, Sema3g, Sema4c, Sema6d, Sema7a, Serpine1, Tgfb1, Thbs1, Vegfa]
GO:0048675	axon extension	GO_BiologicalProcess-EBI-UniProt-GOA-ACAP-ARAP_25.05.2022_00h00	2.74044e-12	1.12906e-09	3.39839e-14	3.67027e-12	[5, 6, 7, 8, 9, 10, 11, 12, 13]	Group057	15.2941	13	[Edn1, Fn1, Hsp90aa1, Lamc1, Ntn1, Rtn4, Sema3a, Sema3f, Sema3g, Sema4c, Sema6d, Sema7a, Vegfa]
GO:0051897	positive regulation of protein kinase B signaling	GO_BiologicalProcess-EBI-UniProt-GOA-ACAP-ARAP_25.05.2022_00h00	2.81366e-12	1.1536e-09	1.84654e-18	2.41896e-16	[5, 6, 7, 8]	Group017	17.9104	12	[C1qtnf1, Cx3cl1, F10, F7, Hsp90aa1, Igf1, Nts, Pdgfa, Rtn4, Tgfb1, Thbs1, Vegfa]
GO:0048588	developmental cell growth	GO_BiologicalProcess-EBI-UniProt-GOA-ACAP-ARAP_25.05.2022_00h00	3.99489e-12	1.63391e-09	1.23607e-29	2.00244e-27	[3, 4, 5]	Group114	10.2564	16	[Angpt2, App, Edn1, Fn1, Hsp90aa1, Igf1, Lamc1, Ntn1, Rtn4, Sema3a, Sema3f, Sema3g, Sema4c, Sema6d, Sema7a, Vegfa]
GO:0010632	regulation of epithelial cell migration	GO_BiologicalProcess-EBI-UniProt-GOA-ACAP-ARAP_25.05.2022_00h00	5.25463e-12	2.14389e-09	1.31624e-23	1.9612e-21	[3, 4, 5, 6]	Group040	9.13978	17	[Angpt2, Anxa1, Bmp4, Calr, Col18a1, Dcn, Fgf1, Gpi1, Igf1, Lcn2, Pdgfb, Rtn4, Sema3a, Serpine1, Tgfb1, Thbs1, Vegfa]
GO:0045785	positive regulation of cell adhesion	GO_BiologicalProcess-EBI-UniProt-GOA-ACAP-ARAP_25.05.2022_00h00	5.70782e-12	2.32308e-09	4.17361e-29	6.71951e-27	[3, 4, 5]	Group014	7.14286	20	[Anxa1, Calr, Col8a1, Cx3cl1, Fbln2, Fn1, Hsp90aa1, Igf1, Kitl, Lama2, Lamb1, Lamc1, Nid1, P4hb, Pdgfb, Podxl, Tgfb1, Tgm2, Thbs1, Vegfa]
GO:0002690	positive regulation of leukocyte chemotaxis	GO_BiologicalProcess-EBI-UniProt-GOA-ACAP-ARAP_25.05.2022_00h00	7.5105e-12	3.04926e-09	2.30863e-08	8.31107e-07	[4, 5, 6, 7, 8]	Group069	24.3902	10	[Adam10, App, Calr, Cx3cl1, Edn1, F7, Pgf, Serpine1, Thbs1, Vegfa]
GO:0007162	negative regulation of cell adhesion	GO_BiologicalProcess-EBI-UniProt-GOA-ACAP-ARAP_25.05.2022_00h00	1.0441e-11	4.22862e-09	4.17361e-29	6.71951e-27	[3, 4, 5]	Group014	9.63855	16	[Adam10, Adam15, Angpt2, Anxa1, Bmp4, Bmp6, C1qtnf1, Col1a1, Jag1, Lamb1, Podxl, Serpine1, Tgfb1, Thbs1, Tnc, Vegfa]
GO:0060326	cell chemotaxis	GO_BiologicalProcess-EBI-UniProt-GOA-ACAP-ARAP_25.05.2022_00h00	1.0523e-11	4.25129e-09	4.99988e-32	8.1998e-30	[4, 5]	Group054	10.7143	15	[Adam10, Anxa1, App, Calr, Cx3cl1, Edn1, F7, Fgf1, Il16, Pdgfb, Pdgfd, Pgf, Serpine1, Thbs1, Vegfa]
GO:0050919	negative chemotaxis	GO_BiologicalProcess-EBI-UniProt-GOA-ACAP-ARAP_25.05.2022_00h00	1.10867e-11	4.46794e-09	1.55241e-26	2.43729e-24	[4, 5]	Group104	40	8	[Ntn1, Pdgfa, Sema3a, Sema3f, Sema3g, Sema4c, Sema6d, Sema7a]
GO:0030595	leukocyte chemotaxis	GO_BiologicalProcess-EBI-UniProt-GOA-ACAP-ARAP_25.05.2022_00h00	1.3647e-11	5.48611e-09	3.09282e-12	2.59797e-10	[3, 5, 6]	Group119	13.5417	13	[Adam10, Anxa1, App, Calr, Cx3cl1, Edn1, F7, Il16, Pdgfb, Pgf, Serpine1, Thbs1, Vegfa]
GO:0050918	positive chemotaxis	GO_BiologicalProcess-EBI-UniProt-GOA-ACAP-ARAP_25.05.2022_00h00	1.54954e-11	6.21364e-09	1.25891e-10	8.18288e-09	[4, 5]	Group010	29.0323	9	[Angpt2, App, Bmp4, Cx3cl1, F7, Il16, Pdgfb, Pgf, Vegfa]
GO:0010631	epithelial cell migration	GO_BiologicalProcess-EBI-UniProt-GOA-ACAP-ARAP_25.05.2022_00h00	2.33616e-11	9.34463e-09	1.31624e-23	1.9612e-21	[4, 5]	Group040	7.65957	18	[Angpt2, Anxa1, Bmp4, Calr, Col18a1, Dcn, Fgf1, Gpi1, Igf1, Kitl, Lcn2, Pdgfb, Rtn4, Sema3a, Serpine1, Tgfb1, Thbs1, Vegfa]
GO:0061448	connective tissue development	GO_BiologicalProcess-EBI-UniProt-GOA-ACAP-ARAP_25.05.2022_00h00	2.34631e-11	9.36177e-09	7.36052e-19	1.00103e-16	[4]	Group136	9.14286	16	[Bgn, Bmp4, Bmp6, Cd34, Col1a1, Col3a1, Col5a1, Ecm1, Edn1, Igf1, Ltbp3, Pdgfa, Pdgfb, Pdgfd, Tgfb1, Thbs1]
GO:0010634	positive regulation of epithelial cell migration	GO_BiologicalProcess-EBI-UniProt-GOA-ACAP-ARAP_25.05.2022_00h00	2.37074e-11	9.43556e-09	5.86004e-16	6.85625e-14	[4, 5, 6, 7]	Group084	11.3821	14	[Anxa1, Bmp4, Calr, Col18a1, Fgf1, Gpi1, Igf1, Lcn2, Pdgfb, Rtn4, Serpine1, Tgfb1, Thbs1, Vegfa]
GO:0010810	regulation of cell-substrate adhesion	GO_BiologicalProcess-EBI-UniProt-GOA-ACAP-ARAP_25.05.2022_00h00	2.60913e-11	1.03583e-08	1.97465e-19	2.72502e-17	[4, 5]	Group013	10.0671	15	[Adam15, Angpt2, Calr, Col1a1, Col8a1, Fbln2, Fn1, Jag1, Nid1, P4hb, Pdgfb, Plau, Serpine1, Thbs1, Vegfa]
GO:0060284	regulation of cell development	GO_BiologicalProcess-EBI-UniProt-GOA-ACAP-ARAP_25.05.2022_00h00	2.66459e-11	1.05518e-08	3.93324e-27	6.21451e-25	[4, 5]	Group035	6.15836	21	[Ace, Bmp4, Calr, Cx3cl1, Dll1, Fbn1, Fn1, Igf1, Ntn1, P4hb, Rtn4, Sema3a, Sema3f, Sema3g, Sema4c, Sema6d, Sema7a, Tgfb1, Tgm2, Vegfa, Vim]
GO:0010721	negative regulation of cell development	GO_BiologicalProcess-EBI-UniProt-GOA-ACAP-ARAP_25.05.2022_00h00	3.41177e-11	1.34765e-08	2.70345e-23	3.97407e-21	[4, 5, 6]	Group107	12.6214	13	[Bmp4, Fbn1, Igf1, Ntn1, Rtn4, Sema3a, Sema3f, Sema3g, Sema4c, Sema6d, Sema7a, Tgfb1, Vegfa]
GO:0032835	glomerulus development	GO_BiologicalProcess-EBI-UniProt-GOA-ACAP-ARAP_25.05.2022_00h00	4.12861e-11	1.62667e-08	1.96306e-13	2.02195e-11	[3, 4, 6, 7, 8, 9]	Group125	20.8333	10	[Angpt2, Bmp4, Cd34, Jag1, Lamc1, Nid1, Pdgfa, Pdgfb, Pdgfd, Podxl]
GO:0031099	regeneration	GO_BiologicalProcess-EBI-UniProt-GOA-ACAP-ARAP_25.05.2022_00h00	5.62332e-11	2.20997e-08	9.93493e-13	9.14013e-11	[3]	Group004	10.687	14	[Ace, Adam15, Adm, Angpt2, Anxa1, F7, Igf1, Lamc1, Pgf, Plau, Rtn4, Serpine1, Tgfb1, Tnc]
GO:0040013	negative regulation of locomotion	GO_BiologicalProcess-EBI-UniProt-GOA-ACAP-ARAP_25.05.2022_00h00	5.80411e-11	2.27521e-08	1.31624e-23	1.9612e-21	[2, 3, 4]	Group040	7.87037	17	[Adam15, Angpt2, Calr, Col3a1, Cx3cl1, Dcn, Jag1, Pdgfb, Sema3a, Sema3f, Sema3g, Sema4c, Sema6d, Sema7a, Serpine1, Tgfb1, Thbs1]
GO:0022612	gland morphogenesis	GO_BiologicalProcess-EBI-UniProt-GOA-ACAP-ARAP_25.05.2022_00h00	6.10873e-11	2.38851e-08	1.03053e-11	8.03814e-10	[4, 5]	Group064	13.9535	12	[Bmp4, Fgf1, Igf1, Lama5, Ntn1, Pdgfa, Pdgfb, Plau, Sema3a, Tgfb1, Tgm2, Tnc]
GO:0050673	epithelial cell proliferation	GO_BiologicalProcess-EBI-UniProt-GOA-ACAP-ARAP_25.05.2022_00h00	6.48761e-11	2.53017e-08	4.90871e-20	6.87219e-18	[3]	Group164	6.69014	19	[Angpt2, Bmp4, Bmp6, Cd34, Col18a1, Col8a1, Ecm1, Fgf1, Igf1, Igfbp4, Jag1, Lama5, Pdgfb, Pgf, Plau, Rtn4, Tgfb1, Thbs1, Vegfa]
GO:0007492	endoderm development	GO_BiologicalProcess-EBI-UniProt-GOA-ACAP-ARAP_25.05.2022_00h00	7.86239e-11	3.05847e-08	7.81498e-26	1.19569e-23	[4]	Group146	19.6078	10	[Angpt2, Bmp4, Col4a2, Col5a1, Col5a2, Col8a1, Fn1, Lama3, Lamb1, Tgfb1]
GO:0045499	chemorepellent activity	GO_BiologicalProcess-EBI-UniProt-GOA-ACAP-ARAP_25.05.2022_00h00	8.54862e-11	3.31687e-08	1.55241e-26	2.43729e-24	[4, 5, 6]	Group104	66.6667	6	[Sema3a, Sema3f, Sema3g, Sema4c, Sema6d, Sema7a]
GO:0010595	positive regulation of endothelial cell migration	GO_BiologicalProcess-EBI-UniProt-GOA-ACAP-ARAP_25.05.2022_00h00	1.05785e-10	4.09386e-08	1.47741e-10	9.45542e-09	[5, 6, 7, 8]	Group148	13.3333	12	[Anxa1, Bmp4, Calr, Col18a1, Fgf1, Gpi1, Igf1, Lcn2, Pdgfb, Tgfb1, Thbs1, Vegfa]
GO:0048841	regulation of axon extension involved in axon guidance	GO_BiologicalProcess-EBI-UniProt-GOA-ACAP-ARAP_25.05.2022_00h00	1.07488e-10	4.14904e-08	1.55241e-26	2.43729e-24	[5, 6, 7, 8, 9, 10, 11, 12, 13, 14, 15]	Group104	43.75	7	[Sema3a, Sema3f, Sema3g, Sema4c, Sema6d, Sema7a, Vegfa]
GO:0051960	regulation of nervous system development	GO_BiologicalProcess-EBI-UniProt-GOA-ACAP-ARAP_25.05.2022_00h00	1.11176e-10	4.28028e-08	1.23393e-18	1.65347e-16	[4, 5, 6]	Group066	6.48464	19	[Ace, Bmp4, Cx3cl1, Dll1, Fn1, Igf1, Nlgn2, Ntn1, Rtn4, Sema3a, Sema3f, Sema3g, Sema4c, Sema6d, Sema7a, Tgfb1, Tgm2, Vegfa, Vim]
GO:0010594	regulation of endothelial cell migration	GO_BiologicalProcess-EBI-UniProt-GOA-ACAP-ARAP_25.05.2022_00h00	1.2585e-10	4.83263e-08	7.36052e-19	1.00103e-16	[4, 5, 6, 7]	Group136	10.0719	14	[Angpt2, Anxa1, Bmp4, Calr, Col18a1, Dcn, Fgf1, Gpi1, Igf1, Lcn2, Pdgfb, Tgfb1, Thbs1, Vegfa]
GO:0050922	negative regulation of chemotaxis	GO_BiologicalProcess-EBI-UniProt-GOA-ACAP-ARAP_25.05.2022_00h00	1.3067e-10	5.00467e-08	1.55241e-26	2.43729e-24	[3, 4, 5, 6]	Group104	30.7692	8	[Angpt2, Sema3a, Sema3f, Sema3g, Sema4c, Sema6d, Sema7a, Thbs1]
GO:0045596	negative regulation of cell differentiation	GO_BiologicalProcess-EBI-UniProt-GOA-ACAP-ARAP_25.05.2022_00h00	1.3469e-10	5.14518e-08	3.93324e-27	6.21451e-25	[3, 4, 5]	Group035	5.33981	22	[Anxa1, App, Bmp4, Calr, Col5a1, Col5a2, Dll1, Fbn1, Igf1, Jag1, Ltbp3, Ntn1, Pdgfb, Rtn4, Sema3a, Sema3f, Sema3g, Sema4c, Sema6d, Sema7a, Tgfb1, Vegfa]
GO:0042476	odontogenesis	GO_BiologicalProcess-EBI-UniProt-GOA-ACAP-ARAP_25.05.2022_00h00	1.46162e-10	5.56878e-08	1.58976e-16	1.9872e-14	[4, 5]	Group065	15.2778	11	[Adm, Bmp4, Cd34, Col1a1, Dll1, Edn1, Jag2, Lama5, Lamb1, Serpine1, Tgfb1]
GO:0000902	cell morphogenesis	GO_BiologicalProcess-EBI-UniProt-GOA-ACAP-ARAP_25.05.2022_00h00	1.58237e-10	6.013e-08	1.23393e-18	1.65347e-16	[3, 4]	Group066	4.21875	27	[Adam10, Anxa1, App, Calr, Col18a1, Edn1, Fn1, Hsp90aa1, Lama2, Lama3, Lama5, Lamb1, Lamc1, Mfap2, Ntn1, Ntng2, P4hb, Rtn4, Sema3a, Sema3f, Sema3g, Sema4c, Sema6d, Sema7a, Tgfb1, Vegfa, Vim]
GO:0001654	eye development	GO_BiologicalProcess-EBI-UniProt-GOA-ACAP-ARAP_25.05.2022_00h00	1.67602e-10	6.35212e-08	1.15306e-17	1.48745e-15	[5, 6, 7]	Group130	7.35931	17	[Bmp4, Bmp6, Col4a1, Col5a1, Col5a2, Col8a1, Dll1, Fbn1, Inhbb, Jag1, Lamc1, Mfap2, Mfap5, Pdgfb, Tgfb1, Vegfa, Vim]
GO:0070371	ERK1 and ERK2 cascade	GO_BiologicalProcess-EBI-UniProt-GOA-ACAP-ARAP_25.05.2022_00h00	1.73596e-10	6.56192e-08	5.64776e-26	8.69756e-24	[5, 6, 7]	Group163	8.82353	15	[App, Bmp4, Cx3cl1, Edn1, Fgf1, Fn1, Gnai2, Igf1, Pdgfa, Pdgfb, Pdgfd, Sema7a, Tgfb1, Timp3, Vegfa]
GO:0005179	hormone activity	GO_BiologicalProcess-EBI-UniProt-GOA-ACAP-ARAP_25.05.2022_00h00	1.81193e-10	6.83099e-08	1.33569e-07	4.00706e-06	[4, 5, 6]	Group087	41.1765	7	[Adm, Edn1, Fbn1, Igf1, Inhbb, Nppa, Nts]
GO:0042730	fibrinolysis	GO_BiologicalProcess-EBI-UniProt-GOA-ACAP-ARAP_25.05.2022_00h00	2.11936e-10	7.96881e-08	6.89452e-11	4.82617e-09	[4, 5, 6, 7, 8, 9]	Group058	60	6	[Plat, Plau, Pros1, Serpine1, Serping1, Thbs1]
GO:0048667	cell morphogenesis involved in neuron differentiation	GO_BiologicalProcess-EBI-UniProt-GOA-ACAP-ARAP_25.05.2022_00h00	2.25969e-10	8.47383e-08	5.64776e-26	8.69756e-24	[5, 6, 8, 9, 10]	Group163	5.8309	20	[Adam10, App, Edn1, Fn1, Hsp90aa1, Lama2, Lama3, Lama5, Lamc1, Ntn1, Ntng2, Rtn4, Sema3a, Sema3f, Sema3g, Sema4c, Sema6d, Sema7a, Vegfa, Vim]
GO:0070374	positive regulation of ERK1 and ERK2 cascade	GO_BiologicalProcess-EBI-UniProt-GOA-ACAP-ARAP_25.05.2022_00h00	2.93192e-10	1.09654e-07	2.70345e-23	3.97407e-21	[6, 7, 8, 9]	Group107	12.2449	12	[App, Bmp4, Cx3cl1, Fgf1, Gnai2, Igf1, Pdgfa, Pdgfb, Pdgfd, Sema7a, Tgfb1, Vegfa]
GO:0048846	axon extension involved in axon guidance	GO_BiologicalProcess-EBI-UniProt-GOA-ACAP-ARAP_25.05.2022_00h00	2.94005e-10	1.09664e-07	1.55241e-26	2.43729e-24	[6, 7, 8, 9, 10, 11, 12, 13, 14]	Group104	38.8889	7	[Sema3a, Sema3f, Sema3g, Sema4c, Sema6d, Sema7a, Vegfa]
GO:0009725	response to hormone	GO_BiologicalProcess-EBI-UniProt-GOA-ACAP-ARAP_25.05.2022_00h00	3.04257e-10	1.13184e-07	2.02137e-16	2.46607e-14	[3, 4]	Group151	4.4405	25	[Ace, Adm, Angpt2, Anxa1, Bmp4, Bmp6, Calr, Col1a1, Col3a1, Edn1, F7, Fbn1, Gnai2, Gpi1, Hsp90aa1, Igf1, Inhbb, Lpl, Pgf, Plat, Sorbs1, Tfpi, Tgfb1, Timp3, Tnfsf10]
GO:0043410	positive regulation of MAPK cascade	GO_BiologicalProcess-EBI-UniProt-GOA-ACAP-ARAP_25.05.2022_00h00	3.75438e-10	1.39287e-07	2.70345e-23	3.97407e-21	[5, 6, 7, 8]	Group107	6.47482	18	[App, Bmp4, C1qtnf1, Cx3cl1, Edn1, Fgf1, Gnai2, Igf1, Igfbp4, Kitl, Pdgfa, Pdgfb, Pdgfd, Sema4c, Sema7a, Tgfb1, Thbs1, Vegfa]
GO:0051050	positive regulation of transport	GO_BiologicalProcess-EBI-UniProt-GOA-ACAP-ARAP_25.05.2022_00h00	3.80508e-10	1.40788e-07	2.1475e-26	3.3501e-24	[2, 3, 4, 5]	Group029	4.39367	25	[Angpt2, Anxa1, App, Bmp4, Bmp6, C1qtnf1, Calr, Cx3cl1, Dll1, Edn1, Gnai2, Hsp90aa1, Igf1, Inhbb, Lcn2, Nlgn2, Nppa, Pdgfb, Pltp, Pros1, Rtn4, Serpine1, Sorbs1, Tgfb1, Vegfa]
GO:0007229	integrin-mediated signaling pathway	GO_BiologicalProcess-EBI-UniProt-GOA-ACAP-ARAP_25.05.2022_00h00	4.29736e-10	1.58572e-07	1.57176e-10	9.90209e-09	[4, 5, 6]	Group003	16.6667	10	[Adam15, Col3a1, Fn1, Lama2, Lama3, Lama5, Lamb1, Lamc1, Nid1, Sema7a]
GO:0042056	chemoattractant activity	GO_BiologicalProcess-EBI-UniProt-GOA-ACAP-ARAP_25.05.2022_00h00	4.62379e-10	1.70155e-07	7.49765e-12	5.99812e-10	[4, 5, 6]	Group046	54.5455	6	[App, Bmp4, Cx3cl1, Pdgfb, Pgf, Vegfa]
GO:0010243	response to organonitrogen compound	GO_BiologicalProcess-EBI-UniProt-GOA-ACAP-ARAP_25.05.2022_00h00	5.06049e-10	1.8572e-07	2.19209e-20	3.09085e-18	[4]	Group159	4.00593	27	[Adm, Angpt2, Anxa1, App, Calr, Col1a1, Col1a2, Col3a1, Col4a1, Col5a2, Edn1, F7, Fbn1, Gnai2, Gpi1, Hsp90aa1, Igf1, Inhbb, Jag1, Lpl, Pdgfd, Plat, Sorbs1, Tgfb1, Tgm2, Tnfsf10, Vim]
GO:0031175	neuron projection development	GO_BiologicalProcess-EBI-UniProt-GOA-ACAP-ARAP_25.05.2022_00h00	6.72957e-10	2.46302e-07	1.23393e-18	1.65347e-16	[5, 6, 8, 9, 10]	Group066	4.10742	26	[Adam10, Adm, App, Bmp4, Cx3cl1, Edn1, Fn1, Hsp90aa1, Lama2, Lama3, Lama5, Lamb1, Lamc1, Nlgn2, Ntn1, Ntng2, Rtn4, Sema3a, Sema3f, Sema3g, Sema4c, Sema6d, Sema7a, Tnc, Vegfa, Vim]
GO:0043408	regulation of MAPK cascade	GO_BiologicalProcess-EBI-UniProt-GOA-ACAP-ARAP_25.05.2022_00h00	7.79788e-10	2.84623e-07	2.70345e-23	3.97407e-21	[5, 6, 7]	Group107	5.13447	21	[App, Bmp4, C1qtnf1, Cx3cl1, Edn1, Fgf1, Fn1, Gnai2, Igf1, Igfbp4, Kitl, Nppa, Pdgfa, Pdgfb, Pdgfd, Sema4c, Sema7a, Tgfb1, Thbs1, Timp3, Vegfa]
GO:0070372	regulation of ERK1 and ERK2 cascade	GO_BiologicalProcess-EBI-UniProt-GOA-ACAP-ARAP_25.05.2022_00h00	8.2879e-10	3.0168e-07	1.77421e-18	2.34196e-16	[6, 7, 8]	Group121	8.75	14	[App, Bmp4, Cx3cl1, Fgf1, Fn1, Gnai2, Igf1, Pdgfa, Pdgfb, Pdgfd, Sema7a, Tgfb1, Timp3, Vegfa]
GO:0048732	gland development	GO_BiologicalProcess-EBI-UniProt-GOA-ACAP-ARAP_25.05.2022_00h00	8.32781e-10	3.02299e-07	1.03053e-11	8.03814e-10	[4]	Group064	6.16438	18	[Anxa1, Bmp4, Edn1, Fgf1, Igf1, Inhbb, Lama5, Ntn1, Pdgfa, Pdgfb, Plau, Rtn4, Sema3a, Tgfb1, Tgm2, Tnc, Vegfa, Vwf]
GO:0071674	mononuclear cell migration	GO_BiologicalProcess-EBI-UniProt-GOA-ACAP-ARAP_25.05.2022_00h00	9.23975e-10	3.34479e-07	1.31624e-23	1.9612e-21	[3, 5]	Group040	12.9412	11	[Adam10, Anxa1, App, Calr, Cx3cl1, Ecm1, Pdgfb, Pdgfd, Serpine1, Tgfb1, Thbs1]
GO:0030516	regulation of axon extension	GO_BiologicalProcess-EBI-UniProt-GOA-ACAP-ARAP_25.05.2022_00h00	9.77876e-10	3.53013e-07	3.39839e-14	3.67027e-12	[4, 5, 6, 7, 8, 9, 10, 11, 12, 13, 14]	Group057	15.3846	10	[Fn1, Ntn1, Rtn4, Sema3a, Sema3f, Sema3g, Sema4c, Sema6d, Sema7a, Vegfa]
GO:0001558	regulation of cell growth	GO_BiologicalProcess-EBI-UniProt-GOA-ACAP-ARAP_25.05.2022_00h00	9.8201e-10	3.53524e-07	4.12503e-13	4.00128e-11	[3, 4, 5]	Group120	6.1017	18	[Adam10, Adam15, Edn1, Fn1, Igf1, Igfbp4, Nppa, Ntn1, Rtn4, Sema3a, Sema3f, Sema3g, Sema4c, Sema6d, Sema7a, Tgfb1, Tnc, Vegfa]
GO:0048812	neuron projection morphogenesis	GO_BiologicalProcess-EBI-UniProt-GOA-ACAP-ARAP_25.05.2022_00h00	9.91954e-10	3.56111e-07	5.64776e-26	8.69756e-24	[6, 7, 8, 9, 10, 11]	Group163	5.36193	20	[Adam10, App, Edn1, Fn1, Hsp90aa1, Lama2, Lama3, Lama5, Lamc1, Ntn1, Ntng2, Rtn4, Sema3a, Sema3f, Sema3g, Sema4c, Sema6d, Sema7a, Vegfa, Vim]
GO:0040008	regulation of growth	GO_BiologicalProcess-EBI-UniProt-GOA-ACAP-ARAP_25.05.2022_00h00	1.19316e-09	4.2715e-07	1.23607e-29	2.00244e-27	[2, 3]	Group114	4.7619	22	[Adam10, Adam15, App, Bmp4, Dll1, Edn1, Fn1, Igf1, Igfbp4, Nppa, Ntn1, Rtn4, Sema3a, Sema3f, Sema3g, Sema4c, Sema6d, Sema7a, Serpine1, Tgfb1, Tnc, Vegfa]
GO:0048638	regulation of developmental growth	GO_BiologicalProcess-EBI-UniProt-GOA-ACAP-ARAP_25.05.2022_00h00	1.39943e-09	4.99597e-07	1.23393e-18	1.65347e-16	[3, 4]	Group066	6.95652	16	[App, Bmp4, Dll1, Edn1, Fn1, Igf1, Ntn1, Rtn4, Sema3a, Sema3f, Sema3g, Sema4c, Sema6d, Sema7a, Serpine1, Vegfa]
GO:0001501	skeletal system development	GO_BiologicalProcess-EBI-UniProt-GOA-ACAP-ARAP_25.05.2022_00h00	1.43164e-09	5.09663e-07	7.36052e-19	1.00103e-16	[4, 5]	Group136	5.96026	18	[Bgn, Bmp4, Bmp6, Col1a1, Col1a2, Col3a1, Col5a2, Ecm1, Edn1, Fbn1, Igf1, Jag2, Ltbp3, Pdgfa, Tgfb1, Tgm2, Thbs1, Vegfa]
GO:0048592	eye morphogenesis	GO_BiologicalProcess-EBI-UniProt-GOA-ACAP-ARAP_25.05.2022_00h00	1.52875e-09	5.42707e-07	1.8932e-13	1.96893e-11	[5, 6, 7, 8]	Group068	12.3596	11	[Bmp4, Col5a1, Col5a2, Col8a1, Dll1, Fbn1, Jag1, Mfap2, Mfap5, Pdgfb, Vegfa]
GO:0000165	MAPK cascade	GO_BiologicalProcess-EBI-UniProt-GOA-ACAP-ARAP_25.05.2022_00h00	1.58221e-09	5.60104e-07	2.70345e-23	3.97407e-21	[4, 5, 6]	Group107	4.69083	22	[App, Bmp4, C1qtnf1, Cx3cl1, Edn1, Fgf1, Fn1, Gnai2, Gpi1, Igf1, Igfbp4, Kitl, Nppa, Pdgfa, Pdgfb, Pdgfd, Sema4c, Sema7a, Tgfb1, Thbs1, Timp3, Vegfa]
GO:1901652	response to peptide	GO_BiologicalProcess-EBI-UniProt-GOA-ACAP-ARAP_25.05.2022_00h00	1.61045e-09	5.68489e-07	2.19209e-20	3.09085e-18	[4, 5]	Group159	5.53936	19	[Adm, Angpt2, Anxa1, App, Col1a1, Col3a1, Edn1, F7, Fbn1, Gnai2, Igf1, Inhbb, Jag1, Lpl, Plat, Sorbs1, Tgfb1, Tnfsf10, Vim]
GO:0007160	cell-matrix adhesion	GO_BiologicalProcess-EBI-UniProt-GOA-ACAP-ARAP_25.05.2022_00h00	1.67399e-09	5.89244e-07	1.97465e-19	2.72502e-17	[4]	Group013	9.28571	13	[Adam15, Cd34, Col3a1, Col5a3, Fn1, Jag1, Nid1, Nid2, Plau, Serpine1, Sorbs1, Thbs1, Vegfa]
GO:0048598	embryonic morphogenesis	GO_BiologicalProcess-EBI-UniProt-GOA-ACAP-ARAP_25.05.2022_00h00	1.80217e-09	6.32563e-07	4.79978e-24	7.19966e-22	[3, 4, 5]	Group022	5.18135	20	[Adm, Bmp4, Col4a2, Col5a1, Col5a2, Col8a1, Dll1, Edn1, Fbn1, Fn1, Gpi1, Jag2, Lama3, Lama5, Lamb1, Mfap2, Mfap5, Ntn1, Sema4c, Tgfb1]
GO:0090596	sensory organ morphogenesis	GO_BiologicalProcess-EBI-UniProt-GOA-ACAP-ARAP_25.05.2022_00h00	1.8285e-09	6.39974e-07	4.79978e-24	7.19966e-22	[4, 5]	Group022	9.21986	13	[Bmp4, Col5a1, Col5a2, Col8a1, Dll1, Edn1, Fbn1, Jag1, Mfap2, Mfap5, Ntn1, Pdgfb, Vegfa]
GO:0050770	regulation of axonogenesis	GO_BiologicalProcess-EBI-UniProt-GOA-ACAP-ARAP_25.05.2022_00h00	2.19352e-09	7.65537e-07	3.39839e-14	3.67027e-12	[4, 5, 7, 8, 9, 10, 11, 12, 13]	Group057	11.9565	11	[Fn1, Ntn1, Rtn4, Sema3a, Sema3f, Sema3g, Sema4c, Sema6d, Sema7a, Vegfa, Vim]
GO:0050678	regulation of epithelial cell proliferation	GO_BiologicalProcess-EBI-UniProt-GOA-ACAP-ARAP_25.05.2022_00h00	2.44925e-09	8.52341e-07	5.95456e-21	8.51502e-19	[4, 5]	Group128	6.69456	16	[Angpt2, Bmp4, Bmp6, Col18a1, Ecm1, Fgf1, Igf1, Jag1, Lama5, Pdgfb, Pgf, Plau, Rtn4, Tgfb1, Thbs1, Vegfa]
GO:0004707	MAP kinase activity	GO_BiologicalProcess-EBI-UniProt-GOA-ACAP-ARAP_25.05.2022_00h00	2.58465e-09	8.96872e-07	1.69743e-18	2.25759e-16	[5, 6, 7]	Group072	8.96552	13	[App, Bmp4, Edn1, Fgf1, Gpi1, Kitl, Nppa, Pdgfa, Pdgfb, Pdgfd, Tgfb1, Thbs1, Vegfa]
GO:0060562	epithelial tube morphogenesis	GO_BiologicalProcess-EBI-UniProt-GOA-ACAP-ARAP_25.05.2022_00h00	3.1163e-09	1.07824e-06	7.15365e-11	4.93602e-09	[4, 5, 6]	Group102	6.58436	16	[Adm, Bmp4, Col4a1, Dll1, Edn1, Fgf1, Igf1, Lama5, Lcn2, Ntn1, Pgf, Podxl, Sema4c, Tgfb1, Tnc, Vegfa]
GO:0042063	gliogenesis	GO_BiologicalProcess-EBI-UniProt-GOA-ACAP-ARAP_25.05.2022_00h00	3.13384e-09	1.08118e-06	2.52226e-11	1.86647e-09	[5, 6, 7]	Group031	7.17703	15	[Anxa1, App, Bmp4, Col3a1, Cx3cl1, Dll1, Fn1, Igf1, Lamb1, Lamc1, Ntn1, Pdgfb, Rtn4, Tgfb1, Vim]
GO:0043542	endothelial cell migration	GO_BiologicalProcess-EBI-UniProt-GOA-ACAP-ARAP_25.05.2022_00h00	3.36744e-09	1.1584e-06	7.36052e-19	1.00103e-16	[5, 6]	Group136	7.86517	14	[Angpt2, Anxa1, Bmp4, Calr, Col18a1, Dcn, Fgf1, Gpi1, Igf1, Lcn2, Pdgfb, Tgfb1, Thbs1, Vegfa]
GO:0061326	renal tubule development	GO_BiologicalProcess-EBI-UniProt-GOA-ACAP-ARAP_25.05.2022_00h00	3.98488e-09	1.36681e-06	1.42115e-15	1.63432e-13	[4, 5, 6, 7]	Group117	16.3636	9	[Bmp4, Col4a1, Dll1, Fgf1, Jag1, Lama5, Pgf, Tgfb1, Vegfa]
GO:0001934	positive regulation of protein phosphorylation	GO_BiologicalProcess-EBI-UniProt-GOA-ACAP-ARAP_25.05.2022_00h00	4.03185e-09	1.37889e-06	2.70345e-23	3.97407e-21	[6, 7, 8, 9]	Group107	4.6875	21	[Ace, Angpt2, App, Bmp4, Bmp6, Cx3cl1, Edn1, Fbn1, Fgf1, Hsp90aa1, Igf1, Inhbb, Kitl, Pdgfa, Pdgfb, Pdgfd, Pgf, Sema7a, Tgfb1, Thbs1, Vegfa]
GO:0033993	response to lipid	GO_BiologicalProcess-EBI-UniProt-GOA-ACAP-ARAP_25.05.2022_00h00	4.50862e-09	1.53744e-06	1.62572e-08	6.17775e-07	[4]	Group015	4.23573	23	[Ace, Adam15, Adm, Anxa1, App, Bmp4, Bmp6, Calr, Col1a1, Cx3cl1, Edn1, F7, Gpi1, Igf1, Inhbb, Lpl, Pdgfa, Plat, Serpine1, Tfpi, Tgfb1, Thbs1, Vim]
GO:0045766	positive regulation of angiogenesis	GO_BiologicalProcess-EBI-UniProt-GOA-ACAP-ARAP_25.05.2022_00h00	5.39988e-09	1.83596e-06	3.55046e-22	5.18368e-20	[4, 5, 6, 7, 8, 9, 10, 11]	Group078	11	11	[Adam12, Adm, Angpt2, Cd34, Dll1, Ecm1, Fgf1, Pgf, Serpine1, Thbs1, Vegfa]
GO:0048608	reproductive structure development	GO_BiologicalProcess-EBI-UniProt-GOA-ACAP-ARAP_25.05.2022_00h00	5.56858e-09	1.88775e-06	5.34897e-15	5.99084e-13	[3, 4, 5, 6]	Group093	5.86207	17	[Ace, Adam15, Adm, Anxa1, Bmp4, Bmp6, Igf1, Inhbb, Kitl, Pdgfa, Pdgfb, Sema3a, Serpine1, Tnc, Tnfsf10, Vegfa, Vwf]
GO:0071711	basement membrane organization	GO_BiologicalProcess-EBI-UniProt-GOA-ACAP-ARAP_25.05.2022_00h00	5.68025e-09	1.91993e-06	5.58508e-16	6.5904e-14	[6]	Group018	26.9231	7	[Col3a1, Col4a1, Lama2, Lamb1, Lamc1, Nid1, Ntng2]
GO:0071526	semaphorin-plexin signaling pathway	GO_BiologicalProcess-EBI-UniProt-GOA-ACAP-ARAP_25.05.2022_00h00	5.68025e-09	1.91993e-06	1.55241e-26	2.43729e-24	[4, 5, 6]	Group104	26.9231	7	[Edn1, Sema3a, Sema3f, Sema3g, Sema4c, Sema6d, Sema7a]
GO:0035987	endodermal cell differentiation	GO_BiologicalProcess-EBI-UniProt-GOA-ACAP-ARAP_25.05.2022_00h00	5.68025e-09	1.91993e-06	7.81498e-26	1.19569e-23	[4, 5, 6, 7, 8, 9]	Group146	26.9231	7	[Col4a2, Col5a1, Col5a2, Col8a1, Fn1, Lama3, Lamb1]
GO:0050679	positive regulation of epithelial cell proliferation	GO_BiologicalProcess-EBI-UniProt-GOA-ACAP-ARAP_25.05.2022_00h00	6.07016e-09	2.04564e-06	3.52366e-16	4.22839e-14	[4, 5, 6]	Group124	9.44882	12	[Angpt2, Bmp4, Bmp6, Col18a1, Ecm1, Fgf1, Igf1, Pdgfb, Pgf, Rtn4, Tgfb1, Vegfa]
GO:1901342	regulation of vasculature development	GO_BiologicalProcess-EBI-UniProt-GOA-ACAP-ARAP_25.05.2022_00h00	6.84705e-09	2.30061e-06	6.89316e-15	7.65141e-13	[4, 5, 6, 7]	Group051	7.44681	14	[Adam10, Adam12, Adm, Angpt2, Cd34, Col4a2, Dcn, Dll1, Ecm1, Fgf1, Pgf, Serpine1, Thbs1, Vegfa]
GO:0060348	bone development	GO_BiologicalProcess-EBI-UniProt-GOA-ACAP-ARAP_25.05.2022_00h00	7.40993e-09	2.48233e-06	5.26409e-13	5.00089e-11	[4, 5, 6]	Group090	8.22785	13	[Bgn, Bmp4, Bmp6, Col1a1, Col3a1, Ecm1, Fbn1, Igf1, Ltbp3, Pdgfa, Tgfb1, Tgm2, Thbs1]
GO:0008361	regulation of cell size	GO_BiologicalProcess-EBI-UniProt-GOA-ACAP-ARAP_25.05.2022_00h00	7.93182e-09	2.64923e-06	3.39839e-14	3.67027e-12	[5]	Group057	9.23077	12	[Edn1, Fn1, Hsp90aa1, Ntn1, Rtn4, Sema3a, Sema3f, Sema3g, Sema4c, Sema6d, Sema7a, Vegfa]
GO:0048863	stem cell differentiation	GO_BiologicalProcess-EBI-UniProt-GOA-ACAP-ARAP_25.05.2022_00h00	8.00182e-09	2.6646e-06	5.64776e-26	8.69756e-24	[4]	Group163	8.1761	13	[Bmp4, Edn1, Fn1, Jag1, Kitl, Lama5, Ltbp3, Sema3a, Sema3f, Sema3g, Sema4c, Sema6d, Sema7a]
GO:0050768	negative regulation of neurogenesis	GO_BiologicalProcess-EBI-UniProt-GOA-ACAP-ARAP_25.05.2022_00h00	1.14005e-08	3.78497e-06	1.55241e-26	2.43729e-24	[4, 5, 6, 7, 8]	Group104	12.0482	10	[Bmp4, Ntn1, Rtn4, Sema3a, Sema3f, Sema3g, Sema4c, Sema6d, Sema7a, Tgfb1]
GO:0097529	myeloid leukocyte migration	GO_BiologicalProcess-EBI-UniProt-GOA-ACAP-ARAP_25.05.2022_00h00	1.22888e-08	4.06759e-06	2.69811e-10	1.64585e-08	[3, 5]	Group055	10.1852	11	[Anxa1, App, Cx3cl1, Edn1, Kitl, Pdgfb, Pdgfd, Pgf, Serpine1, Thbs1, Vegfa]
GO:0001935	endothelial cell proliferation	GO_BiologicalProcess-EBI-UniProt-GOA-ACAP-ARAP_25.05.2022_00h00	1.22888e-08	4.06759e-06	3.55046e-22	5.18368e-20	[4]	Group078	10.1852	11	[Angpt2, Bmp4, Bmp6, Cd34, Col18a1, Ecm1, Igf1, Pdgfb, Pgf, Thbs1, Vegfa]
GO:0014812	muscle cell migration	GO_BiologicalProcess-EBI-UniProt-GOA-ACAP-ARAP_25.05.2022_00h00	1.28315e-08	4.23439e-06	2.21434e-14	2.41363e-12	[4]	Group074	11.9048	10	[Ace, Anxa1, Igf1, Pdgfa, Pdgfb, Pdgfd, Plat, Plau, Sema6d, Serpine1]
GO:0071675	regulation of mononuclear cell migration	GO_BiologicalProcess-EBI-UniProt-GOA-ACAP-ARAP_25.05.2022_00h00	1.59882e-08	5.2601e-06	7.69931e-09	3.3877e-07	[4, 5, 6, 7]	Group049	14.0625	9	[Adam10, App, Calr, Cx3cl1, Ecm1, Pdgfd, Serpine1, Tgfb1, Thbs1]
GO:0007507	heart development	GO_BiologicalProcess-EBI-UniProt-GOA-ACAP-ARAP_25.05.2022_00h00	1.75923e-08	5.77029e-06	1.78435e-17	2.28397e-15	[4, 5, 6]	Group118	4.53515	20	[Ace, Adam15, Adm, Angpt2, Bmp4, Calr, Col3a1, Col5a1, Dll1, Edn1, Fbn1, Fgf1, Fn1, Igf1, Jag1, Pdgfb, Rtn4, Tgfb1, Thbs1, Vegfa]
GO:0008015	blood circulation	GO_BiologicalProcess-EBI-UniProt-GOA-ACAP-ARAP_25.05.2022_00h00	1.9302e-08	6.31175e-06	5.86004e-16	6.85625e-14	[4]	Group084	5.7971	16	[Ace, Adm, App, Bmp6, Cd34, Col1a2, Cx3cl1, Dll1, Edn1, Gnai2, Hsp90aa1, Nppa, Pdgfb, Sema3a, Tgfb1, Vegfa]
GO:0085029	extracellular matrix assembly	GO_BiologicalProcess-EBI-UniProt-GOA-ACAP-ARAP_25.05.2022_00h00	2.17689e-08	7.09665e-06	5.58508e-16	6.5904e-14	[5, 6]	Group018	22.5806	7	[Col1a2, Col3a1, Lamb1, Lamc1, Ltbp3, Ntng2, Tgfb1]
GO:0035272	exocrine system development	GO_BiologicalProcess-EBI-UniProt-GOA-ACAP-ARAP_25.05.2022_00h00	2.17689e-08	7.09665e-06	1.03053e-11	8.03814e-10	[4, 5]	Group064	22.5806	7	[Igf1, Lama5, Pdgfa, Pdgfb, Sema3a, Tgfb1, Tgm2]
GO:0071396	cellular response to lipid	GO_BiologicalProcess-EBI-UniProt-GOA-ACAP-ARAP_25.05.2022_00h00	2.18391e-08	7.09771e-06	2.14637e-25	3.24102e-23	[5]	Group033	5.01393	18	[Ace, Adam15, Anxa1, App, Bmp4, Bmp6, Calr, Col1a1, Cx3cl1, Edn1, Igf1, Inhbb, Lpl, Plat, Serpine1, Tfpi, Tgfb1, Vim]
GO:1901699	cellular response to nitrogen compound	GO_BiologicalProcess-EBI-UniProt-GOA-ACAP-ARAP_25.05.2022_00h00	2.29216e-08	7.42658e-06	4.14244e-26	6.42078e-24	[4]	Group027	4.46429	20	[Angpt2, App, Col1a1, Col1a2, Col3a1, Col4a1, Col5a2, Edn1, Fbn1, Gnai2, Igf1, Inhbb, Lpl, Pdgfd, Plat, Sorbs1, Tgfb1, Tgm2, Thbs1, Vim]
GO:0072010	glomerular epithelium development	GO_BiologicalProcess-EBI-UniProt-GOA-ACAP-ARAP_25.05.2022_00h00	2.53985e-08	8.2037e-06	1.96306e-13	2.02195e-11	[4, 5, 7, 8, 9, 10]	Group125	31.5789	6	[Bmp4, Cd34, Jag1, Lamc1, Pdgfb, Podxl]
GO:0048640	negative regulation of developmental growth	GO_BiologicalProcess-EBI-UniProt-GOA-ACAP-ARAP_25.05.2022_00h00	2.76517e-08	8.90386e-06	1.23607e-29	2.00244e-27	[3, 4, 5]	Group114	13.2353	9	[Bmp4, Ntn1, Rtn4, Sema3a, Sema3f, Sema3g, Sema4c, Sema6d, Sema7a]
GO:0051149	positive regulation of muscle cell differentiation	GO_BiologicalProcess-EBI-UniProt-GOA-ACAP-ARAP_25.05.2022_00h00	3.66314e-08	1.17587e-05	3.73027e-21	5.37159e-19	[4, 5, 6]	Group041	16	8	[Bmp4, Edn1, Igf1, Lama2, Lamb1, Lamc1, Nid1, Tgfb1]
GO:0002684	positive regulation of immune system process	GO_BiologicalProcess-EBI-UniProt-GOA-ACAP-ARAP_25.05.2022_00h00	3.69666e-08	1.18293e-05	4.99988e-32	8.1998e-30	[2, 3, 4]	Group054	4.33839	20	[Adam10, Anxa1, App, Calr, Cx3cl1, Edn1, F7, Gpi1, Hsp90aa1, Igf1, Kitl, Nppa, Pdgfd, Pgf, Sema7a, Serpine1, Serping1, Tgfb1, Thbs1, Vegfa]
GO:0090066	regulation of anatomical structure size	GO_BiologicalProcess-EBI-UniProt-GOA-ACAP-ARAP_25.05.2022_00h00	3.81019e-08	1.21545e-05	1.23393e-18	1.65347e-16	[3]	Group066	5.15152	17	[Ace, Adm, Cx3cl1, Edn1, Fn1, Hsp90aa1, Nppa, Ntn1, Pdgfb, Rtn4, Sema3a, Sema3f, Sema3g, Sema4c, Sema6d, Sema7a, Vegfa]
GO:0048660	regulation of smooth muscle cell proliferation	GO_BiologicalProcess-EBI-UniProt-GOA-ACAP-ARAP_25.05.2022_00h00	4.0722e-08	1.29496e-05	5.86004e-16	6.85625e-14	[4, 5]	Group084	9.09091	11	[Angpt2, Bmp4, Cx3cl1, Edn1, Gnai2, Igf1, Pdgfb, Pdgfd, Tgfb1, Thbs1, Vegfa]
GO:0070482	response to oxygen levels	GO_BiologicalProcess-EBI-UniProt-GOA-ACAP-ARAP_25.05.2022_00h00	4.39378e-08	1.39283e-05	8.21613e-13	7.72316e-11	[3]	Group042	5.90551	15	[Ace, Adam15, Adm, Angpt2, Cd34, Col1a1, Edn1, F7, P4hb, Pdgfa, Pgf, Plat, Plau, Tgfb1, Vegfa]
GO:0045860	positive regulation of protein kinase activity	GO_BiologicalProcess-EBI-UniProt-GOA-ACAP-ARAP_25.05.2022_00h00	4.39378e-08	1.39283e-05	1.71056e-12	1.5053e-10	[7, 8, 9, 10]	Group106	5.90551	15	[Ace, Angpt2, App, Edn1, Fbn1, Fgf1, Hsp90aa1, Igf1, Kitl, Pdgfa, Pdgfb, Pdgfd, Tgfb1, Thbs1, Vegfa]
GO:0043434	response to peptide hormone	GO_BiologicalProcess-EBI-UniProt-GOA-ACAP-ARAP_25.05.2022_00h00	4.69111e-08	1.48239e-05	2.19209e-20	3.09085e-18	[4, 5, 6]	Group159	5.44218	16	[Adm, Angpt2, Anxa1, Col1a1, Col3a1, Edn1, F7, Fbn1, Gnai2, Igf1, Inhbb, Lpl, Plat, Sorbs1, Tgfb1, Tnfsf10]
GO:0001936	regulation of endothelial cell proliferation	GO_BiologicalProcess-EBI-UniProt-GOA-ACAP-ARAP_25.05.2022_00h00	4.73338e-08	1.49101e-05	3.55046e-22	5.18368e-20	[5, 6]	Group078	10.4167	10	[Angpt2, Bmp4, Bmp6, Col18a1, Ecm1, Igf1, Pdgfb, Pgf, Thbs1, Vegfa]
GO:0010720	positive regulation of cell development	GO_BiologicalProcess-EBI-UniProt-GOA-ACAP-ARAP_25.05.2022_00h00	4.79993e-08	1.50718e-05	2.52226e-11	1.86647e-09	[4, 5, 6]	Group031	6.39269	14	[Ace, Bmp4, Calr, Cx3cl1, Fn1, Igf1, Ntn1, P4hb, Rtn4, Sema7a, Tgfb1, Tgm2, Vegfa, Vim]
GO:0072012	glomerulus vasculature development	GO_BiologicalProcess-EBI-UniProt-GOA-ACAP-ARAP_25.05.2022_00h00	4.99554e-08	1.56361e-05	5.83478e-12	4.84286e-10	[4, 5, 6, 7, 8, 9, 10]	Group043	28.5714	6	[Angpt2, Bmp4, Cd34, Pdgfa, Pdgfb, Pdgfd]
GO:0001704	formation of primary germ layer	GO_BiologicalProcess-EBI-UniProt-GOA-ACAP-ARAP_25.05.2022_00h00	5.22062e-08	1.62883e-05	7.81498e-26	1.19569e-23	[3, 4, 5, 6, 7]	Group146	12.3288	9	[Bmp4, Col4a2, Col5a1, Col5a2, Col8a1, Fn1, Gpi1, Lama3, Lamb1]
GO:0010757	negative regulation of plasminogen activation	GO_BiologicalProcess-EBI-UniProt-GOA-ACAP-ARAP_25.05.2022_00h00	5.31559e-08	1.65315e-05	6.89316e-15	7.65141e-13	[7, 8, 9, 10]	Group051	80	4	[Plat, Plau, Serpine1, Thbs1]
GO:0014068	positive regulation of phosphatidylinositol 3-kinase signaling	GO_BiologicalProcess-EBI-UniProt-GOA-ACAP-ARAP_25.05.2022_00h00	5.38215e-08	1.66847e-05	2.34628e-16	2.839e-14	[5, 6, 7, 8, 9, 10]	Group036	20	7	[Dcn, Fn1, Igf1, Pdgfa, Pdgfb, Pdgfd, Vegfa]
GO:0001666	response to hypoxia	GO_BiologicalProcess-EBI-UniProt-GOA-ACAP-ARAP_25.05.2022_00h00	5.69529e-08	1.75984e-05	8.21613e-13	7.72316e-11	[3, 5]	Group042	6.30631	14	[Ace, Adam15, Adm, Angpt2, Cd34, Edn1, F7, P4hb, Pdgfa, Pgf, Plat, Plau, Tgfb1, Vegfa]
GO:0045926	negative regulation of growth	GO_BiologicalProcess-EBI-UniProt-GOA-ACAP-ARAP_25.05.2022_00h00	5.7752e-08	1.77876e-05	1.55241e-26	2.43729e-24	[2, 3, 4]	Group104	7.74194	12	[Adam15, Bmp4, Nppa, Ntn1, Rtn4, Sema3a, Sema3f, Sema3g, Sema4c, Sema6d, Sema7a, Tgfb1]
GO:0071560	cellular response to transforming growth factor beta stimulus	GO_BiologicalProcess-EBI-UniProt-GOA-ACAP-ARAP_25.05.2022_00h00	6.37373e-08	1.95673e-05	7.36052e-19	1.00103e-16	[4, 6]	Group136	6.87831	13	[Col1a1, Col1a2, Col3a1, Col4a2, Edn1, Fbn1, Gpi1, Ltbp3, Pdgfa, Pdgfd, Serpine1, Tgfb1, Thbs1]
GO:0007435	salivary gland morphogenesis	GO_BiologicalProcess-EBI-UniProt-GOA-ACAP-ARAP_25.05.2022_00h00	6.81175e-08	2.0844e-05	5.83478e-12	4.84286e-10	[5, 6, 7]	Group043	27.2727	6	[Lama5, Pdgfa, Pdgfb, Sema3a, Tgfb1, Tgm2]
GO:0048754	branching morphogenesis of an epithelial tube	GO_BiologicalProcess-EBI-UniProt-GOA-ACAP-ARAP_25.05.2022_00h00	7.72631e-08	2.35652e-05	1.09041e-10	7.30573e-09	[4, 5, 6, 7]	Group030	9.90099	10	[Bmp4, Col4a1, Edn1, Fgf1, Igf1, Lama5, Pgf, Tgfb1, Tnc, Vegfa]
GO:0044057	regulation of system process	GO_BiologicalProcess-EBI-UniProt-GOA-ACAP-ARAP_25.05.2022_00h00	7.81943e-08	2.37711e-05	5.63858e-11	4.05978e-09	[3, 4]	Group083	5.2459	16	[Ace, Adm, App, Bmp6, C1qtnf1, Cx3cl1, Edn1, Gnai2, Hsp90aa1, Igf1, Inhbb, Nlgn2, Nppa, Pdgfb, Rtn4, Sema3a]
GO:0030336	negative regulation of cell migration	GO_BiologicalProcess-EBI-UniProt-GOA-ACAP-ARAP_25.05.2022_00h00	8.67494e-08	2.62851e-05	1.54902e-28	2.47843e-26	[4, 5, 6]	Group038	6.70103	13	[Adam15, Angpt2, Calr, Col3a1, Cx3cl1, Dcn, Jag1, Pdgfb, Sema3a, Sema6d, Serpine1, Tgfb1, Thbs1]
GO:0006954	inflammatory response	GO_BiologicalProcess-EBI-UniProt-GOA-ACAP-ARAP_25.05.2022_00h00	8.98693e-08	2.71405e-05	7.53655e-14	7.91338e-12	[4]	Group131	4.85714	17	[Ace, Anxa1, App, Bmp6, Cx3cl1, Ecm1, Fn1, Igf1, Igfbp4, Il16, Lpl, Nppa, Sema7a, Serpine1, Tgfb1, Thbs1, Tnc]
GO:0051147	regulation of muscle cell differentiation	GO_BiologicalProcess-EBI-UniProt-GOA-ACAP-ARAP_25.05.2022_00h00	1.12131e-07	3.37515e-05	3.73027e-21	5.37159e-19	[4, 5]	Group041	9.52381	10	[Bmp4, Dll1, Edn1, Igf1, Lama2, Lamb1, Lamc1, Nid1, Pdgfb, Tgfb1]
GO:0033002	muscle cell proliferation	GO_BiologicalProcess-EBI-UniProt-GOA-ACAP-ARAP_25.05.2022_00h00	1.31799e-07	3.95397e-05	3.01596e-12	2.59372e-10	[3]	Group096	7.18563	12	[Angpt2, Bmp4, Cx3cl1, Edn1, Fgf1, Gnai2, Igf1, Pdgfb, Pdgfd, Tgfb1, Thbs1, Vegfa]
GO:0003158	endothelium development	GO_BiologicalProcess-EBI-UniProt-GOA-ACAP-ARAP_25.05.2022_00h00	1.60169e-07	4.78905e-05	2.04676e-11	1.53507e-09	[5]	Group045	9.17431	10	[Bmp4, Bmp6, Cd34, Col18a1, Dll1, Fgf1, Jag1, Lcn2, Pdgfb, Vegfa]
GO:0030324	lung development	GO_BiologicalProcess-EBI-UniProt-GOA-ACAP-ARAP_25.05.2022_00h00	1.97855e-07	5.89609e-05	5.95456e-21	8.51502e-19	[4, 5, 6]	Group128	7.80142	11	[Ace, Bmp4, Col3a1, Fgf1, Igf1, Lama5, Ltbp3, Pdgfa, Tgfb1, Tnc, Vegfa]
GO:0031344	regulation of cell projection organization	GO_BiologicalProcess-EBI-UniProt-GOA-ACAP-ARAP_25.05.2022_00h00	2.19026e-07	6.50506e-05	5.64776e-26	8.69756e-24	[4, 5]	Group163	4.08602	19	[Adam10, App, Bmp4, Cx3cl1, Fn1, Hsp90aa1, Lcn2, Ntn1, Ntng2, Podxl, Rtn4, Sema3a, Sema3f, Sema3g, Sema4c, Sema6d, Sema7a, Vegfa, Vim]
GO:0042692	muscle cell differentiation	GO_BiologicalProcess-EBI-UniProt-GOA-ACAP-ARAP_25.05.2022_00h00	2.28605e-07	6.7667e-05	5.52399e-22	8.00978e-20	[4]	Group034	5.20833	15	[Adm, Angpt2, Bmp4, Calr, Dll1, Edn1, Igf1, Lama2, Lamb1, Lamc1, Nid1, Pdgfb, Sema4c, Tgfb1, Vegfa]
GO:0048286	lung alveolus development	GO_BiologicalProcess-EBI-UniProt-GOA-ACAP-ARAP_25.05.2022_00h00	2.41086e-07	7.11205e-05	5.34897e-15	5.99084e-13	[3, 5, 6, 7]	Group093	16.2791	7	[Ace, Bmp4, Igf1, Ltbp3, Pdgfa, Tgfb1, Vegfa]
GO:0061333	renal tubule morphogenesis	GO_BiologicalProcess-EBI-UniProt-GOA-ACAP-ARAP_25.05.2022_00h00	2.41086e-07	7.11205e-05	1.05998e-18	1.43097e-16	[5, 6, 7, 8]	Group138	16.2791	7	[Bmp4, Col4a1, Fgf1, Lama5, Pgf, Tgfb1, Vegfa]
GO:0010466	negative regulation of peptidase activity	GO_BiologicalProcess-EBI-UniProt-GOA-ACAP-ARAP_25.05.2022_00h00	2.45032e-07	7.20393e-05	1.47741e-10	9.45542e-09	[6, 7, 8]	Group148	8.77193	10	[App, Ecm1, Gpi1, Igf1, Serpine1, Serping1, Tfpi, Thbs1, Timp3, Vegfa]
GO:0001658	branching involved in ureteric bud morphogenesis	GO_BiologicalProcess-EBI-UniProt-GOA-ACAP-ARAP_25.05.2022_00h00	2.59192e-07	7.59433e-05	6.18161e-10	3.27625e-08	[5, 6, 7, 8, 9, 10, 11, 12, 13, 14]	Group044	22.2222	6	[Bmp4, Fgf1, Lama5, Pgf, Tgfb1, Vegfa]
GO:0060688	regulation of morphogenesis of a branching structure	GO_BiologicalProcess-EBI-UniProt-GOA-ACAP-ARAP_25.05.2022_00h00	2.59192e-07	7.59433e-05	7.49765e-12	5.99812e-10	[3, 4, 5]	Group046	22.2222	6	[Bmp4, Pdgfa, Pgf, Rtn4, Tgfb1, Vegfa]
GO:0003014	renal system process	GO_BiologicalProcess-EBI-UniProt-GOA-ACAP-ARAP_25.05.2022_00h00	2.68185e-07	7.83101e-05	1.67104e-19	2.32275e-17	[3]	Group160	12.5	8	[Ace, Adm, Angpt2, Bmp4, Cd34, Edn1, Gnai2, Pdgfb]
GO:0008347	glial cell migration	GO_BiologicalProcess-EBI-UniProt-GOA-ACAP-ARAP_25.05.2022_00h00	2.8429e-07	8.27284e-05	2.52226e-11	1.86647e-09	[4, 6, 7, 8]	Group031	15.9091	7	[Col3a1, Cx3cl1, Fn1, Lamb1, Ntn1, Rtn4, Vim]
GO:0043583	ear development	GO_BiologicalProcess-EBI-UniProt-GOA-ACAP-ARAP_25.05.2022_00h00	2.88729e-07	8.37313e-05	2.5754e-07	6.95358e-06	[5]	Group021	8.62069	10	[Adam10, Bmp4, Dll1, Edn1, Igf1, Jag1, Jag2, Ntn1, Pdgfa, Tgfb1]
GO:0044703	multi-organism reproductive process	GO_BiologicalProcess-EBI-UniProt-GOA-ACAP-ARAP_25.05.2022_00h00	2.88729e-07	8.37313e-05	8.21613e-13	7.72316e-11	[2, 3]	Group042	8.62069	10	[Ace, Adm, Angpt2, Calr, Edn1, Lamb1, Nppa, Pgf, Tgfb1, Vegfa]
GO:0110110	positive regulation of animal organ morphogenesis	GO_BiologicalProcess-EBI-UniProt-GOA-ACAP-ARAP_25.05.2022_00h00	2.94057e-07	8.49824e-05	2.04676e-11	1.53507e-09	[3, 4, 5, 6]	Group045	33.3333	5	[Bmp4, Cd34, Edn1, Fgf1, Tgfb1]
GO:0030855	epithelial cell differentiation	GO_BiologicalProcess-EBI-UniProt-GOA-ACAP-ARAP_25.05.2022_00h00	3.03424e-07	8.73861e-05	7.31263e-16	8.48266e-14	[4, 5]	Group081	4.46194	17	[Anxa1, Bmp4, Bmp6, Cd34, Col18a1, Col4a1, Dll1, Igf1, Jag1, Jag2, Lamc1, Pdgfb, Podxl, Serpine1, Tgfb1, Vegfa, Vim]
GO:0051216	cartilage development	GO_BiologicalProcess-EBI-UniProt-GOA-ACAP-ARAP_25.05.2022_00h00	3.13037e-07	8.98416e-05	4.90871e-20	6.87219e-18	[4, 5, 6]	Group164	8.54701	10	[Bgn, Bmp4, Bmp6, Col1a1, Col3a1, Ecm1, Edn1, Ltbp3, Tgfb1, Thbs1]
GO:0048545	response to steroid hormone	GO_BiologicalProcess-EBI-UniProt-GOA-ACAP-ARAP_25.05.2022_00h00	3.20281e-07	9.16004e-05	1.62572e-08	6.17775e-07	[4, 5]	Group015	5.99078	13	[Ace, Adm, Anxa1, Bmp4, Bmp6, Calr, Col1a1, Edn1, Gpi1, Igf1, Plat, Tfpi, Tgfb1]
GO:0042475	odontogenesis of dentin-containing tooth	GO_BiologicalProcess-EBI-UniProt-GOA-ACAP-ARAP_25.05.2022_00h00	3.90446e-07	0.000111277	1.58976e-16	1.9872e-14	[5, 6]	Group065	15.2174	7	[Adm, Bmp4, Dll1, Jag2, Lama5, Serpine1, Tgfb1]
GO:0051346	negative regulation of hydrolase activity	GO_BiologicalProcess-EBI-UniProt-GOA-ACAP-ARAP_25.05.2022_00h00	4.26324e-07	0.000121076	1.47741e-10	9.45542e-09	[5]	Group148	6.45161	12	[Anxa1, App, Ecm1, Gnai2, Gpi1, Igf1, Serpine1, Serping1, Tfpi, Thbs1, Timp3, Vegfa]
GO:0014910	regulation of smooth muscle cell migration	GO_BiologicalProcess-EBI-UniProt-GOA-ACAP-ARAP_25.05.2022_00h00	4.32951e-07	0.000122525	2.21434e-14	2.41363e-12	[5, 6]	Group074	11.7647	8	[Ace, Igf1, Pdgfa, Pdgfb, Pdgfd, Plau, Sema6d, Serpine1]
GO:0010811	positive regulation of cell-substrate adhesion	GO_BiologicalProcess-EBI-UniProt-GOA-ACAP-ARAP_25.05.2022_00h00	4.36331e-07	0.000123045	1.69952e-23	2.5153e-21	[4, 5, 6]	Group019	9.67742	9	[Calr, Col8a1, Fbln2, Fn1, Nid1, P4hb, Pdgfb, Thbs1, Vegfa]
GO:0001101	response to acid chemical	GO_BiologicalProcess-EBI-UniProt-GOA-ACAP-ARAP_25.05.2022_00h00	4.36331e-07	0.000123045	5.15476e-13	4.94857e-11	[3]	Group028	9.67742	9	[Col1a1, Col1a2, Col3a1, Col4a1, Col5a2, Edn1, F7, Pdgfd, Vegfa]
GO:0051962	positive regulation of nervous system development	GO_BiologicalProcess-EBI-UniProt-GOA-ACAP-ARAP_25.05.2022_00h00	4.78421e-07	0.000134436	2.52226e-11	1.86647e-09	[3, 4, 5, 6, 7]	Group031	6.38298	12	[Ace, Cx3cl1, Fn1, Igf1, Nlgn2, Ntn1, Rtn4, Sema7a, Tgfb1, Tgm2, Vegfa, Vim]
GO:0032965	regulation of collagen biosynthetic process	GO_BiologicalProcess-EBI-UniProt-GOA-ACAP-ARAP_25.05.2022_00h00	5.07066e-07	0.000141978	1.64015e-10	1.01689e-08	[4, 5]	Group012	20	6	[Bmp4, Fn1, Pdgfb, Serpine1, Tgfb1, Vim]
GO:0035850	epithelial cell differentiation involved in kidney development	GO_BiologicalProcess-EBI-UniProt-GOA-ACAP-ARAP_25.05.2022_00h00	5.07066e-07	0.000141978	1.96306e-13	2.02195e-11	[5, 6, 7, 8, 9]	Group125	20	6	[Bmp4, Cd34, Jag1, Lamc1, Pdgfb, Podxl]
GO:0035051	cardiocyte differentiation	GO_BiologicalProcess-EBI-UniProt-GOA-ACAP-ARAP_25.05.2022_00h00	5.39553e-07	0.000150535	1.07087e-06	2.35591e-05	[4, 5, 6, 7]	Group048	8.06452	10	[Angpt2, Bmp4, Calr, Dll1, Edn1, Igf1, Jag1, Pdgfb, Tgfb1, Vegfa]
GO:0071902	positive regulation of protein serine/threonine kinase activity	GO_BiologicalProcess-EBI-UniProt-GOA-ACAP-ARAP_25.05.2022_00h00	5.50801e-07	0.000153123	1.15306e-17	1.48745e-15	[8, 9, 10, 11]	Group130	7.05128	11	[App, Edn1, Fgf1, Igf1, Kitl, Pdgfa, Pdgfb, Pdgfd, Tgfb1, Thbs1, Vegfa]
GO:0031954	positive regulation of protein autophosphorylation	GO_BiologicalProcess-EBI-UniProt-GOA-ACAP-ARAP_25.05.2022_00h00	5.96077e-07	0.000165113	5.83478e-12	4.84286e-10	[7, 8, 9, 10]	Group043	29.4118	5	[Ace, Pdgfa, Pdgfb, Pdgfd, Vegfa]
GO:2000379	positive regulation of reactive oxygen species metabolic process	GO_BiologicalProcess-EBI-UniProt-GOA-ACAP-ARAP_25.05.2022_00h00	6.10969e-07	0.000168627	1.62033e-05	0.00019444	[4, 5, 6]	Group137	14.2857	7	[App, Gnai2, Lcn2, Pdgfb, Plau, Tgfb1, Thbs1]
GO:1905330	regulation of morphogenesis of an epithelium	GO_BiologicalProcess-EBI-UniProt-GOA-ACAP-ARAP_25.05.2022_00h00	6.23537e-07	0.000171473	6.18161e-10	3.27625e-08	[4, 5, 6]	Group044	19.3548	6	[Bmp4, Fgf1, Lcn2, Pdgfa, Tgfb1, Vegfa]
GO:0002064	epithelial cell development	GO_BiologicalProcess-EBI-UniProt-GOA-ACAP-ARAP_25.05.2022_00h00	6.2588e-07	0.000171491	1.96306e-13	2.02195e-11	[4, 5, 6]	Group125	6.96203	11	[Bmp4, Bmp6, Col18a1, Dll1, Jag1, Lamc1, Pdgfb, Podxl, Tgfb1, Vegfa, Vim]
GO:0043269	regulation of ion transport	GO_BiologicalProcess-EBI-UniProt-GOA-ACAP-ARAP_25.05.2022_00h00	6.38783e-07	0.000174388	5.63858e-11	4.05978e-09	[4, 5]	Group083	4.80769	15	[Ace, App, Bmp4, Cx3cl1, Edn1, Gnai2, Igf1, Il16, Lcn2, Nlgn2, Nppa, Pdgfb, Rtn4, Serpine1, Tgfb1]
GO:0045861	negative regulation of proteolysis	GO_BiologicalProcess-EBI-UniProt-GOA-ACAP-ARAP_25.05.2022_00h00	6.70369e-07	0.00018234	1.47741e-10	9.45542e-09	[5, 6, 7]	Group148	6.18557	12	[App, Ecm1, Gpi1, Igf1, Plat, Plau, Serpine1, Serping1, Tfpi, Thbs1, Timp3, Vegfa]
GO:2000241	regulation of reproductive process	GO_BiologicalProcess-EBI-UniProt-GOA-ACAP-ARAP_25.05.2022_00h00	6.84165e-07	0.000185409	1.07087e-06	2.35591e-05	[2, 3]	Group048	9.18367	9	[Bmp4, Calr, Igf1, Inhbb, Jag1, Plat, Plau, Sema3a, Vegfa]
GO:0072124	regulation of glomerular mesangial cell proliferation	GO_BiologicalProcess-EBI-UniProt-GOA-ACAP-ARAP_25.05.2022_00h00	7.26615e-07	0.000196186	5.83478e-12	4.84286e-10	[5, 6, 7, 8, 9, 10, 11, 12, 13]	Group043	50	4	[Bmp4, Pdgfa, Pdgfb, Pdgfd]
GO:0048146	positive regulation of fibroblast proliferation	GO_BiologicalProcess-EBI-UniProt-GOA-ACAP-ARAP_25.05.2022_00h00	8.09686e-07	0.000217806	2.34628e-16	2.839e-14	[4, 5, 6]	Group036	13.7255	7	[Fn1, Igf1, Pdgfa, Pdgfb, Pdgfd, Serpine1, Tgfb1]
GO:0014065	phosphatidylinositol 3-kinase signaling	GO_BiologicalProcess-EBI-UniProt-GOA-ACAP-ARAP_25.05.2022_00h00	8.38953e-07	0.000224839	3.31565e-08	1.12732e-06	[6, 7, 8]	Group076	10.8108	8	[Dcn, Edn1, Fn1, Igf1, Pdgfa, Pdgfb, Pdgfd, Vegfa]
GO:0090303	positive regulation of wound healing	GO_BiologicalProcess-EBI-UniProt-GOA-ACAP-ARAP_25.05.2022_00h00	9.2245e-07	0.000246294	6.89452e-11	4.82617e-09	[4, 5, 6, 7]	Group058	18.1818	6	[Anxa1, F7, Plat, Plau, Serpine1, Thbs1]
GO:0010975	regulation of neuron projection development	GO_BiologicalProcess-EBI-UniProt-GOA-ACAP-ARAP_25.05.2022_00h00	1.07087e-06	0.00028378	1.77421e-18	2.34196e-16	[6, 7, 9, 10, 11]	Group121	4.61538	15	[Adam10, Bmp4, Cx3cl1, Fn1, Ntn1, Ntng2, Rtn4, Sema3a, Sema3f, Sema3g, Sema4c, Sema6d, Sema7a, Vegfa, Vim]
GO:0060279	positive regulation of ovulation	GO_BiologicalProcess-EBI-UniProt-GOA-ACAP-ARAP_25.05.2022_00h00	1.0693e-06	0.000284434	1.07087e-06	2.35591e-05	[3, 4, 5, 6, 7, 8]	Group048	100	3	[Inhbb, Plat, Plau]
GO:0050926	regulation of positive chemotaxis	GO_BiologicalProcess-EBI-UniProt-GOA-ACAP-ARAP_25.05.2022_00h00	1.10188e-06	0.000290897	1.25891e-10	8.18288e-09	[4, 5, 6]	Group010	26.3158	5	[Angpt2, F7, Il16, Pgf, Vegfa]
GO:0071677	positive regulation of mononuclear cell migration	GO_BiologicalProcess-EBI-UniProt-GOA-ACAP-ARAP_25.05.2022_00h00	1.11081e-06	0.000292144	7.69931e-09	3.3877e-07	[4, 5, 6, 7, 8]	Group049	17.6471	6	[Adam10, App, Calr, Pdgfd, Serpine1, Tgfb1]
GO:0031960	response to corticosteroid	GO_BiologicalProcess-EBI-UniProt-GOA-ACAP-ARAP_25.05.2022_00h00	1.13507e-06	0.000297389	8.21613e-13	7.72316e-11	[5, 6]	Group042	8.65385	9	[Ace, Adm, Anxa1, Bmp4, Bmp6, Col1a1, Edn1, Plat, Tgfb1]
GO:2000027	regulation of animal organ morphogenesis	GO_BiologicalProcess-EBI-UniProt-GOA-ACAP-ARAP_25.05.2022_00h00	1.20765e-06	0.000315197	8.21613e-13	7.72316e-11	[4, 5]	Group042	12.963	7	[Bmp4, Cd34, Edn1, Fgf1, Pdgfa, Tgfb1, Vegfa]
GO:1903522	regulation of blood circulation	GO_BiologicalProcess-EBI-UniProt-GOA-ACAP-ARAP_25.05.2022_00h00	1.26902e-06	0.000329945	2.3142e-07	6.47977e-06	[4, 5]	Group088	7.35294	10	[Ace, Adm, App, Cx3cl1, Edn1, Gnai2, Hsp90aa1, Nppa, Pdgfb, Sema3a]
GO:0031345	negative regulation of cell projection organization	GO_BiologicalProcess-EBI-UniProt-GOA-ACAP-ARAP_25.05.2022_00h00	1.26902e-06	0.000329945	7.28619e-12	5.90181e-10	[4, 5, 6]	Group115	7.35294	10	[App, Ntn1, Rtn4, Sema3a, Sema3f, Sema3g, Sema4c, Sema6d, Sema7a, Vim]
GO:0045859	regulation of protein kinase activity	GO_BiologicalProcess-EBI-UniProt-GOA-ACAP-ARAP_25.05.2022_00h00	1.31057e-06	0.000339438	2.70345e-23	3.97407e-21	[6, 7, 8, 9]	Group107	4.01891	17	[Ace, Angpt2, App, Bmp4, Edn1, Fbn1, Fgf1, Hsp90aa1, Igf1, Kitl, Nppa, Pdgfa, Pdgfb, Pdgfd, Tgfb1, Thbs1, Vegfa]
GO:0034330	cell junction organization	GO_BiologicalProcess-EBI-UniProt-GOA-ACAP-ARAP_25.05.2022_00h00	1.35393e-06	0.000349314	4.86906e-07	1.21727e-05	[4]	Group007	4.00943	17	[Ace, Adam10, App, Bmp6, Col4a1, Fn1, Lama3, Lamc1, Nlgn2, Ntn1, Ntng2, Pdgfb, Sema3f, Sorbs1, Tgfb1, Tnc, Vegfa]
GO:0002548	monocyte chemotaxis	GO_BiologicalProcess-EBI-UniProt-GOA-ACAP-ARAP_25.05.2022_00h00	1.45718e-06	0.000371582	1.12488e-08	4.61201e-07	[4, 6, 7]	Group071	25	5	[Anxa1, App, Cx3cl1, Pdgfb, Serpine1]
GO:0007548	sex differentiation	GO_BiologicalProcess-EBI-UniProt-GOA-ACAP-ARAP_25.05.2022_00h00	1.4561e-06	0.000372761	1.69743e-18	2.25759e-16	[3, 4]	Group072	6.39535	11	[Ace, Adam15, Bmp4, Bmp6, Inhbb, Kitl, Pdgfa, Sema3a, Serpine1, Tnfsf10, Vegfa]
GO:0050730	regulation of peptidyl-tyrosine phosphorylation	GO_BiologicalProcess-EBI-UniProt-GOA-ACAP-ARAP_25.05.2022_00h00	1.45097e-06	0.0003729	1.03053e-11	8.03814e-10	[7, 8, 9]	Group064	7.24638	10	[Ace, App, Bmp6, Igf1, Kitl, Pdgfa, Pdgfb, Pdgfd, Tgfb1, Vegfa]
GO:1901654	response to ketone	GO_BiologicalProcess-EBI-UniProt-GOA-ACAP-ARAP_25.05.2022_00h00	1.76655e-06	0.000448703	1.62572e-08	6.17775e-07	[4]	Group015	7.0922	10	[Ace, Adam15, Bmp4, Calr, Edn1, F7, Gpi1, Plat, Tgfb1, Thbs1]
GO:0050727	regulation of inflammatory response	GO_BiologicalProcess-EBI-UniProt-GOA-ACAP-ARAP_25.05.2022_00h00	1.82608e-06	0.000461999	7.53655e-14	7.91338e-12	[4, 5, 6]	Group131	6.25	11	[Ace, Anxa1, App, Cx3cl1, Igf1, Il16, Lpl, Nppa, Sema7a, Serpine1, Tnc]
GO:0071900	regulation of protein serine/threonine kinase activity	GO_BiologicalProcess-EBI-UniProt-GOA-ACAP-ARAP_25.05.2022_00h00	2.08798e-06	0.000526171	2.70345e-23	3.97407e-21	[7, 8, 9, 10]	Group107	5.07812	13	[App, Bmp4, Edn1, Fgf1, Igf1, Kitl, Nppa, Pdgfa, Pdgfb, Pdgfd, Tgfb1, Thbs1, Vegfa]
GO:0110011	regulation of basement membrane organization	GO_BiologicalProcess-EBI-UniProt-GOA-ACAP-ARAP_25.05.2022_00h00	2.14543e-06	0.000538502	3.73027e-21	5.37159e-19	[5, 6, 7]	Group041	40	4	[Lama2, Lamb1, Lamc1, Nid1]
GO:0042481	regulation of odontogenesis	GO_BiologicalProcess-EBI-UniProt-GOA-ACAP-ARAP_25.05.2022_00h00	2.14543e-06	0.000538502	2.99902e-06	5.39823e-05	[5, 6]	Group052	40	4	[Bmp4, Cd34, Edn1, Tgfb1]
GO:0032870	cellular response to hormone stimulus	GO_BiologicalProcess-EBI-UniProt-GOA-ACAP-ARAP_25.05.2022_00h00	2.21122e-06	0.000552806	2.02137e-16	2.46607e-14	[4, 5]	Group151	4.09207	16	[Ace, Angpt2, Anxa1, Bmp4, Calr, Edn1, Fbn1, Gnai2, Igf1, Inhbb, Lpl, Pgf, Plat, Sorbs1, Tfpi, Tgfb1]
GO:0043535	regulation of blood vessel endothelial cell migration	GO_BiologicalProcess-EBI-UniProt-GOA-ACAP-ARAP_25.05.2022_00h00	2.22948e-06	0.000555142	3.20979e-11	2.34315e-09	[5, 6, 7, 8]	Group080	9.52381	8	[Angpt2, Anxa1, Col18a1, Igf1, Pdgfb, Tgfb1, Thbs1, Vegfa]
GO:0043588	skin development	GO_BiologicalProcess-EBI-UniProt-GOA-ACAP-ARAP_25.05.2022_00h00	2.27943e-06	0.000565299	1.39044e-09	6.81316e-08	[4]	Group026	6.89655	10	[Anxa1, Col1a1, Col1a2, Col3a1, Col5a1, Col5a2, Dll1, Lama5, Lamc1, Pdgfa]
GO:0031214	biomineral tissue development	GO_BiologicalProcess-EBI-UniProt-GOA-ACAP-ARAP_25.05.2022_00h00	2.44035e-06	0.000602766	2.19209e-20	3.09085e-18	[2, 4]	Group159	9.41177	8	[Bmp4, Bmp6, Col1a1, Col1a2, Ecm1, Igf1, Ltbp3, Tgfb1]
GO:0008406	gonad development	GO_BiologicalProcess-EBI-UniProt-GOA-ACAP-ARAP_25.05.2022_00h00	2.58132e-06	0.000635006	5.34897e-15	5.99084e-13	[4, 5, 6, 7]	Group093	6.80272	10	[Ace, Adam15, Bmp4, Inhbb, Kitl, Pdgfa, Sema3a, Serpine1, Tnfsf10, Vegfa]
GO:0071229	cellular response to acid chemical	GO_BiologicalProcess-EBI-UniProt-GOA-ACAP-ARAP_25.05.2022_00h00	3.13497e-06	0.000768068	5.15476e-13	4.94857e-11	[4]	Group028	11.2903	7	[Col1a1, Col1a2, Col3a1, Col4a1, Col5a2, Pdgfd, Vegfa]
GO:0060602	branch elongation of an epithelium	GO_BiologicalProcess-EBI-UniProt-GOA-ACAP-ARAP_25.05.2022_00h00	3.34467e-06	0.000816099	2.04676e-11	1.53507e-09	[4, 5, 6, 7]	Group045	36.3636	4	[Bmp4, Fgf1, Tgfb1, Tnc]
GO:0072015	podocyte development	GO_BiologicalProcess-EBI-UniProt-GOA-ACAP-ARAP_25.05.2022_00h00	3.34467e-06	0.000816099	1.42115e-15	1.63432e-13	[6, 7, 8, 9, 10, 11, 12, 13]	Group117	36.3636	4	[Bmp4, Jag1, Lamc1, Podxl]
GO:0010812	negative regulation of cell-substrate adhesion	GO_BiologicalProcess-EBI-UniProt-GOA-ACAP-ARAP_25.05.2022_00h00	3.50319e-06	0.000851276	1.54902e-28	2.47843e-26	[4, 5, 6]	Group038	14.6341	6	[Adam15, Angpt2, Col1a1, Jag1, Serpine1, Thbs1]
GO:0007178	transmembrane receptor protein serine/threonine kinase signaling pathway	GO_BiologicalProcess-EBI-UniProt-GOA-ACAP-ARAP_25.05.2022_00h00	4.20724e-06	0.00101815	4.14244e-26	6.42078e-24	[5, 6, 7]	Group027	5.19481	12	[Bmp4, Bmp6, Col1a2, Col3a1, Fbn1, Gpi1, Inhbb, Ltbp3, Rgmb, Tgfb1, Thbs1, Vim]
GO:0002040	sprouting angiogenesis	GO_BiologicalProcess-EBI-UniProt-GOA-ACAP-ARAP_25.05.2022_00h00	4.44817e-06	0.00107201	2.69811e-10	1.64585e-08	[4, 5, 6, 7, 8, 9, 10]	Group055	8.69565	8	[Anxa1, Bmp4, Dll1, Fgf1, Pgf, Rtn4, Thbs1, Vegfa]
GO:0050731	positive regulation of peptidyl-tyrosine phosphorylation	GO_BiologicalProcess-EBI-UniProt-GOA-ACAP-ARAP_25.05.2022_00h00	4.44817e-06	0.00107201	3.27318e-06	5.56441e-05	[7, 8, 9, 10]	Group079	8.69565	8	[Ace, App, Bmp6, Igf1, Kitl, Pdgfb, Tgfb1, Vegfa]
GO:0097191	extrinsic apoptotic signaling pathway	GO_BiologicalProcess-EBI-UniProt-GOA-ACAP-ARAP_25.05.2022_00h00	4.67227e-06	0.00112135	5.26409e-13	5.00089e-11	[4, 5, 6]	Group090	6.36943	10	[Bmp4, Cx3cl1, Igf1, Kitl, Lcn2, Serpine1, Tgfb1, Thbs1, Timp3, Tnfsf10]
GO:0060317	cardiac epithelial to mesenchymal transition	GO_BiologicalProcess-EBI-UniProt-GOA-ACAP-ARAP_25.05.2022_00h00	4.79312e-06	0.00114556	6.49404e-08	2.07809e-06	[5, 6, 7, 8]	Group097	20	5	[Adam15, Bmp4, Jag1, Rtn4, Tgfb1]
GO:0003018	vascular process in circulatory system	GO_BiologicalProcess-EBI-UniProt-GOA-ACAP-ARAP_25.05.2022_00h00	4.94535e-06	0.00117699	1.69743e-18	2.25759e-16	[4]	Group072	7.25806	9	[Ace, Adm, Bmp6, Cx3cl1, Edn1, Nppa, Pdgfb, Tgfb1, Vegfa]
GO:0051047	positive regulation of secretion	GO_BiologicalProcess-EBI-UniProt-GOA-ACAP-ARAP_25.05.2022_00h00	5.20171e-06	0.0012328	5.63858e-11	4.05978e-09	[3, 4, 5, 6]	Group083	5.61225	11	[Angpt2, Bmp6, C1qtnf1, Edn1, Gnai2, Igf1, Inhbb, Nlgn2, Nppa, Rtn4, Tgfb1]
GO:0001656	metanephros development	GO_BiologicalProcess-EBI-UniProt-GOA-ACAP-ARAP_25.05.2022_00h00	5.36399e-06	0.0012659	5.83478e-12	4.84286e-10	[5, 6, 7, 8]	Group043	13.6364	6	[Bmp4, Cd34, Fbn1, Lamc1, Pdgfa, Pdgfb]
GO:0045834	positive regulation of lipid metabolic process	GO_BiologicalProcess-EBI-UniProt-GOA-ACAP-ARAP_25.05.2022_00h00	5.66291e-06	0.00133078	4.54152e-09	2.0891e-07	[3, 4, 5, 6]	Group050	8.42105	8	[Anxa1, App, Bmp6, Fgf1, Igf1, Pdgfb, Sorbs1, Tgfb1]
GO:0043010	camera-type eye development	GO_BiologicalProcess-EBI-UniProt-GOA-ACAP-ARAP_25.05.2022_00h00	6.31529e-06	0.00147778	2.5112e-08	8.78919e-07	[6, 7, 8]	Group053	5.5	11	[Bmp4, Col4a1, Col8a1, Dll1, Fbn1, Jag1, Lamc1, Pdgfb, Tgfb1, Vegfa, Vim]
GO:2001046	positive regulation of integrin-mediated signaling pathway	GO_BiologicalProcess-EBI-UniProt-GOA-ACAP-ARAP_25.05.2022_00h00	7.13244e-06	0.00166186	3.73027e-21	5.37159e-19	[4, 5, 6, 7, 8]	Group041	30.7692	4	[Lama2, Lamb1, Lamc1, Nid1]
GO:0072202	cell differentiation involved in metanephros development	GO_BiologicalProcess-EBI-UniProt-GOA-ACAP-ARAP_25.05.2022_00h00	7.13244e-06	0.00166186	2.5112e-08	8.78919e-07	[5, 6, 7, 8, 9]	Group053	30.7692	4	[Bmp4, Cd34, Lamc1, Pdgfb]
GO:0048568	embryonic organ development	GO_BiologicalProcess-EBI-UniProt-GOA-ACAP-ARAP_25.05.2022_00h00	7.6188e-06	0.00176756	4.79978e-24	7.19966e-22	[4, 5]	Group022	4.51389	13	[Adm, Bmp4, Dll1, Edn1, Fbn1, Kitl, Mfap2, Mfap5, Ntn1, Pdgfa, Pdgfb, Tgfb1, Vegfa]
GO:0034446	substrate adhesion-dependent cell spreading	GO_BiologicalProcess-EBI-UniProt-GOA-ACAP-ARAP_25.05.2022_00h00	7.85866e-06	0.00181535	1.57176e-10	9.90209e-09	[4, 5, 6]	Group003	9.85915	7	[Calr, Fn1, Lama5, Lamb1, Lamc1, Ntng2, P4hb]
GO:0022407	regulation of cell-cell adhesion	GO_BiologicalProcess-EBI-UniProt-GOA-ACAP-ARAP_25.05.2022_00h00	8.71064e-06	0.00200345	1.84654e-18	2.41896e-16	[4, 5]	Group017	4.83871	12	[Anxa1, Bmp4, Bmp6, C1qtnf1, Cx3cl1, Hsp90aa1, Igf1, Jag1, Kitl, Podxl, Tgfb1, Vegfa]
GO:0052547	regulation of peptidase activity	GO_BiologicalProcess-EBI-UniProt-GOA-ACAP-ARAP_25.05.2022_00h00	9.07413e-06	0.00207798	1.47741e-10	9.45542e-09	[5, 6, 7]	Group148	4.81928	12	[App, Ecm1, Fn1, Gpi1, Igf1, Serpine1, Serping1, Tfpi, Thbs1, Timp3, Tnfsf10, Vegfa]
GO:0009612	response to mechanical stimulus	GO_BiologicalProcess-EBI-UniProt-GOA-ACAP-ARAP_25.05.2022_00h00	9.33828e-06	0.00212913	1.07752e-07	3.34032e-06	[3]	Group073	6.71642	9	[Angpt2, Bmp6, Col1a1, Col3a1, Edn1, Gpi1, Igf1, Tgfb1, Thbs1]
GO:0070555	response to interleukin-1	GO_BiologicalProcess-EBI-UniProt-GOA-ACAP-ARAP_25.05.2022_00h00	9.46748e-06	0.00214912	0.000295888	0.00118355	[5]	Group023	9.58904	7	[Anxa1, App, Cx3cl1, Edn1, Fn1, Inhbb, Serpine1]
GO:0008217	regulation of blood pressure	GO_BiologicalProcess-EBI-UniProt-GOA-ACAP-ARAP_25.05.2022_00h00	9.6284e-06	0.00217602	4.90871e-20	6.87219e-18	[3, 5]	Group164	7.84314	8	[Ace, Adm, Cd34, Col1a2, Dll1, Edn1, Nppa, Pdgfb]
GO:2001026	regulation of endothelial cell chemotaxis	GO_BiologicalProcess-EBI-UniProt-GOA-ACAP-ARAP_25.05.2022_00h00	9.90635e-06	0.00222893	1.69952e-23	2.5153e-21	[4, 5, 6, 7, 8]	Group019	28.5714	4	[Fgf1, Pdgfb, Thbs1, Vegfa]
GO:0043534	blood vessel endothelial cell migration	GO_BiologicalProcess-EBI-UniProt-GOA-ACAP-ARAP_25.05.2022_00h00	1.03512e-05	0.00231866	3.20979e-11	2.34315e-09	[6, 7]	Group080	7.76699	8	[Angpt2, Anxa1, Col18a1, Igf1, Pdgfb, Tgfb1, Thbs1, Vegfa]
GO:0036484	trunk neural crest cell migration	GO_BiologicalProcess-EBI-UniProt-GOA-ACAP-ARAP_25.05.2022_00h00	1.05329e-05	0.00234884	2.32567e-13	2.32567e-11	[6, 7, 8, 9]	Group089	60	3	[Lama5, Sema3a, Sema3f]
GO:1901166	neural crest cell migration involved in autonomic nervous system development	GO_BiologicalProcess-EBI-UniProt-GOA-ACAP-ARAP_25.05.2022_00h00	1.05329e-05	0.00234884	9.12611e-12	7.20963e-10	[5, 6, 7, 8, 9]	Group103	60	3	[Fn1, Sema3a, Sema3f]
GO:0046661	male sex differentiation	GO_BiologicalProcess-EBI-UniProt-GOA-ACAP-ARAP_25.05.2022_00h00	1.11192e-05	0.00246845	5.34897e-15	5.99084e-13	[3, 4, 5]	Group093	7.69231	8	[Ace, Adam15, Bmp6, Inhbb, Kitl, Pdgfa, Sema3a, Tnfsf10]
GO:0048008	platelet-derived growth factor receptor signaling pathway	GO_BiologicalProcess-EBI-UniProt-GOA-ACAP-ARAP_25.05.2022_00h00	1.14862e-05	0.00253845	5.83478e-12	4.84286e-10	[6, 7, 8]	Group043	12	6	[F7, Pdgfa, Pdgfb, Pdgfd, Plat, Vegfa]
GO:0001837	epithelial to mesenchymal transition	GO_BiologicalProcess-EBI-UniProt-GOA-ACAP-ARAP_25.05.2022_00h00	1.28001e-05	0.00281601	1.56931e-20	2.22843e-18	[5, 6]	Group061	7.54717	8	[Adam15, Bmp4, Col1a1, Edn1, Jag1, Rtn4, Tgfb1, Vegfa]
GO:0035924	cellular response to vascular endothelial growth factor stimulus	GO_BiologicalProcess-EBI-UniProt-GOA-ACAP-ARAP_25.05.2022_00h00	1.29097e-05	0.00282723	7.49765e-12	5.99812e-10	[6]	Group046	11.7647	6	[Anxa1, Dcn, Dll1, Pdgfb, Pgf, Vegfa]
GO:0061311	cell surface receptor signaling pathway involved in heart development	GO_BiologicalProcess-EBI-UniProt-GOA-ACAP-ARAP_25.05.2022_00h00	1.34017e-05	0.00292158	4.74721e-06	7.59554e-05	[4, 5, 6, 7]	Group067	26.6667	4	[Bmp4, Dll1, Jag1, Tgfb1]
GO:0006816	calcium ion transport	GO_BiologicalProcess-EBI-UniProt-GOA-ACAP-ARAP_25.05.2022_00h00	1.37064e-05	0.00297429	5.86004e-16	6.85625e-14	[7]	Group084	5.06912	11	[Ace, Bmp4, Cx3cl1, Edn1, Gnai2, Igf1, Il16, Nppa, Pdgfb, Serpine1, Tgfb1]
GO:1901653	cellular response to peptide	GO_BiologicalProcess-EBI-UniProt-GOA-ACAP-ARAP_25.05.2022_00h00	1.45948e-05	0.00315249	5.63858e-11	4.05978e-09	[5, 6]	Group083	4.5977	12	[Angpt2, App, Edn1, Fbn1, Gnai2, Igf1, Inhbb, Lpl, Plat, Sorbs1, Tgfb1, Vim]
GO:0032355	response to estradiol	GO_BiologicalProcess-EBI-UniProt-GOA-ACAP-ARAP_25.05.2022_00h00	1.47184e-05	0.00316445	1.62572e-08	6.17775e-07	[4, 5]	Group015	8.97436	7	[Anxa1, Calr, Col1a1, F7, Gpi1, Pdgfa, Tgfb1]
GO:0010959	regulation of metal ion transport	GO_BiologicalProcess-EBI-UniProt-GOA-ACAP-ARAP_25.05.2022_00h00	1.49414e-05	0.00319747	5.86004e-16	6.85625e-14	[5, 6, 7]	Group084	5.02283	11	[Ace, Bmp4, Cx3cl1, Gnai2, Igf1, Il16, Lcn2, Nppa, Pdgfb, Serpine1, Tgfb1]
GO:0071383	cellular response to steroid hormone stimulus	GO_BiologicalProcess-EBI-UniProt-GOA-ACAP-ARAP_25.05.2022_00h00	1.58045e-05	0.00336635	8.83899e-10	4.59627e-08	[5, 6]	Group108	6.29371	9	[Ace, Anxa1, Bmp4, Calr, Edn1, Igf1, Plat, Tfpi, Tgfb1]
GO:0031100	animal organ regeneration	GO_BiologicalProcess-EBI-UniProt-GOA-ACAP-ARAP_25.05.2022_00h00	1.61849e-05	0.00343119	1.25891e-10	8.18288e-09	[4]	Group010	11.3208	6	[Ace, Adm, Angpt2, F7, Pgf, Tgfb1]
GO:0071384	cellular response to corticosteroid stimulus	GO_BiologicalProcess-EBI-UniProt-GOA-ACAP-ARAP_25.05.2022_00h00	1.61849e-05	0.00343119	5.37837e-07	1.23702e-05	[6, 7]	Group024	11.3208	6	[Ace, Anxa1, Bmp4, Edn1, Plat, Tgfb1]
GO:0010001	glial cell differentiation	GO_BiologicalProcess-EBI-UniProt-GOA-ACAP-ARAP_25.05.2022_00h00	1.67154e-05	0.00352695	2.5112e-08	8.78919e-07	[4, 6, 7, 8]	Group053	6.25	9	[App, Bmp4, Dll1, Igf1, Lamc1, Pdgfb, Rtn4, Tgfb1, Vim]
GO:0022408	negative regulation of cell-cell adhesion	GO_BiologicalProcess-EBI-UniProt-GOA-ACAP-ARAP_25.05.2022_00h00	1.681e-05	0.00353011	1.56931e-20	2.22843e-18	[4, 5, 6]	Group061	7.27273	8	[Anxa1, Bmp4, Bmp6, C1qtnf1, Jag1, Podxl, Tgfb1, Vegfa]
GO:0003007	heart morphogenesis	GO_BiologicalProcess-EBI-UniProt-GOA-ACAP-ARAP_25.05.2022_00h00	1.80831e-05	0.00377937	4.74834e-09	2.13675e-07	[4, 5, 6, 7]	Group122	5.46448	10	[Adam15, Bmp4, Col5a1, Dll1, Edn1, Jag1, Rtn4, Tgfb1, Thbs1, Vegfa]
GO:0030168	platelet activation	GO_BiologicalProcess-EBI-UniProt-GOA-ACAP-ARAP_25.05.2022_00h00	2.01001e-05	0.00418081	1.64015e-10	1.01689e-08	[3, 4, 6]	Group012	10.9091	6	[C1qtnf1, Cx3cl1, Fn1, Pdgfa, Pdgfb, Vwf]
GO:1905332	positive regulation of morphogenesis of an epithelium	GO_BiologicalProcess-EBI-UniProt-GOA-ACAP-ARAP_25.05.2022_00h00	2.29988e-05	0.00476075	2.04676e-11	1.53507e-09	[3, 4, 5, 6, 7]	Group045	23.5294	4	[Bmp4, Lcn2, Tgfb1, Vegfa]
GO:0002683	negative regulation of immune system process	GO_BiologicalProcess-EBI-UniProt-GOA-ACAP-ARAP_25.05.2022_00h00	2.45861e-05	0.00504016	3.20979e-11	2.34315e-09	[2, 3, 4]	Group080	4.7619	11	[Anxa1, Bmp4, Col3a1, Cx3cl1, Dll1, Fbn1, Igf1, Kitl, Serping1, Tgfb1, Thbs1]
GO:0051302	regulation of cell division	GO_BiologicalProcess-EBI-UniProt-GOA-ACAP-ARAP_25.05.2022_00h00	2.47748e-05	0.00505405	2.69811e-10	1.64585e-08	[3, 4]	Group055	6.89655	8	[Dll1, Fgf1, Pdgfa, Pdgfb, Pdgfd, Pgf, Tgfb1, Vegfa]
GO:0034762	regulation of transmembrane transport	GO_BiologicalProcess-EBI-UniProt-GOA-ACAP-ARAP_25.05.2022_00h00	2.45751e-05	0.00506247	5.86004e-16	6.85625e-14	[3, 4, 5]	Group084	4.36364	12	[Ace, App, Bmp4, Cx3cl1, Edn1, Igf1, Lcn2, Nlgn2, Nppa, Sorbs1, Tgfb1, Thbs1]
GO:0097746	blood vessel diameter maintenance	GO_BiologicalProcess-EBI-UniProt-GOA-ACAP-ARAP_25.05.2022_00h00	2.59255e-05	0.00526288	1.6401e-12	1.47609e-10	[5, 6]	Group082	8.23529	7	[Ace, Adm, Cx3cl1, Edn1, Nppa, Pdgfb, Vegfa]
GO:0030199	collagen fibril organization	GO_BiologicalProcess-EBI-UniProt-GOA-ACAP-ARAP_25.05.2022_00h00	2.69854e-05	0.00545106	5.15476e-13	4.94857e-11	[5, 6]	Group028	14.2857	5	[Col1a1, Col1a2, Col3a1, Col5a1, Col5a2]
GO:0032612	interleukin-1 production	GO_BiologicalProcess-EBI-UniProt-GOA-ACAP-ARAP_25.05.2022_00h00	2.73717e-05	0.0055017	4.15865e-05	0.000415865	[3, 6]	Group063	10.3448	6	[Anxa1, App, Cx3cl1, Igf1, Il16, Lpl]
GO:0032652	regulation of interleukin-1 production	GO_BiologicalProcess-EBI-UniProt-GOA-ACAP-ARAP_25.05.2022_00h00	2.73717e-05	0.0055017	4.15865e-05	0.000415865	[4, 5, 6, 7]	Group063	10.3448	6	[Anxa1, App, Cx3cl1, Igf1, Il16, Lpl]
GO:0034329	cell junction assembly	GO_BiologicalProcess-EBI-UniProt-GOA-ACAP-ARAP_25.05.2022_00h00	2.77076e-05	0.00554153	4.86906e-07	1.21727e-05	[5]	Group007	4.70085	11	[Ace, App, Fn1, Lama3, Lamc1, Nlgn2, Ntn1, Ntng2, Pdgfb, Sorbs1, Vegfa]
GO:0072210	metanephric nephron development	GO_BiologicalProcess-EBI-UniProt-GOA-ACAP-ARAP_25.05.2022_00h00	2.9336e-05	0.00583786	2.5112e-08	8.78919e-07	[4, 6, 7, 8, 9]	Group053	22.2222	4	[Bmp4, Cd34, Lamc1, Pdgfb]
GO:0060055	angiogenesis involved in wound healing	GO_BiologicalProcess-EBI-UniProt-GOA-ACAP-ARAP_25.05.2022_00h00	2.9336e-05	0.00583786	2.06823e-06	4.13646e-05	[4, 5, 6, 7, 8, 9, 10]	Group059	22.2222	4	[Cd34, Cx3cl1, Serpine1, Vegfa]
GO:0042554	superoxide anion generation	GO_BiologicalProcess-EBI-UniProt-GOA-ACAP-ARAP_25.05.2022_00h00	2.9336e-05	0.00583786	7.88199e-09	3.38925e-07	[5]	Group092	22.2222	4	[App, Edn1, Gnai2, Tgfb1]
GO:0002274	myeloid leukocyte activation	GO_BiologicalProcess-EBI-UniProt-GOA-ACAP-ARAP_25.05.2022_00h00	2.98161e-05	0.00590359	2.06823e-06	4.13646e-05	[3, 4]	Group059	6.72269	8	[Adam10, Anxa1, App, Cx3cl1, Fn1, Nppa, Tgfb1, Thbs1]
GO:0038063	collagen-activated tyrosine kinase receptor signaling pathway	GO_BiologicalProcess-EBI-UniProt-GOA-ACAP-ARAP_25.05.2022_00h00	3.63137e-05	0.0071538	3.63137e-05	0.000399451	[5, 6, 7, 8]	Group000	42.8571	3	[Col1a1, Col4a1, Col4a2]
GO:0014002	astrocyte development	GO_BiologicalProcess-EBI-UniProt-GOA-ACAP-ARAP_25.05.2022_00h00	3.68651e-05	0.0071887	6.13541e-08	2.02468e-06	[5, 6, 7, 8, 9, 10]	Group020	21.0526	4	[App, Dll1, Lamc1, Vim]
GO:1902894	negative regulation of miRNA transcription	GO_BiologicalProcess-EBI-UniProt-GOA-ACAP-ARAP_25.05.2022_00h00	3.68651e-05	0.0071887	9.45432e-05	0.000756346	[6, 7, 8, 9, 10, 11, 12]	Group086	21.0526	4	[App, Bmp4, Pdgfb, Tgfb1]
GO:0001818	negative regulation of cytokine production	GO_BiologicalProcess-EBI-UniProt-GOA-ACAP-ARAP_25.05.2022_00h00	3.67878e-05	0.00721041	2.06823e-06	4.13646e-05	[3, 4, 5, 6, 7]	Group059	5.66038	9	[Anxa1, Cd34, Cx3cl1, Dll1, Fn1, Igf1, Inhbb, Tgfb1, Thbs1]
GO:0071548	response to dexamethasone	GO_BiologicalProcess-EBI-UniProt-GOA-ACAP-ARAP_25.05.2022_00h00	4.07137e-05	0.00789845	5.37837e-07	1.23702e-05	[5, 7, 8]	Group024	13.1579	5	[Ace, Bmp4, Edn1, Plat, Tgfb1]
GO:0031638	zymogen activation	GO_BiologicalProcess-EBI-UniProt-GOA-ACAP-ARAP_25.05.2022_00h00	4.07137e-05	0.00789845	6.89452e-11	4.82617e-09	[6, 7]	Group058	13.1579	5	[F10, Plat, Plau, Serpine1, Thbs1]
GO:0008584	male gonad development	GO_BiologicalProcess-EBI-UniProt-GOA-ACAP-ARAP_25.05.2022_00h00	4.33841e-05	0.00837314	5.34897e-15	5.99084e-13	[5, 6, 7, 8]	Group093	7.6087	7	[Ace, Adam15, Inhbb, Kitl, Pdgfa, Sema3a, Tnfsf10]
GO:0098801	regulation of renal system process	GO_BiologicalProcess-EBI-UniProt-GOA-ACAP-ARAP_25.05.2022_00h00	4.57171e-05	0.00877768	3.09179e-12	2.62802e-10	[4, 5]	Group094	20	4	[Ace, Edn1, Gnai2, Pdgfb]
GO:0048705	skeletal system morphogenesis	GO_BiologicalProcess-EBI-UniProt-GOA-ACAP-ARAP_25.05.2022_00h00	5.03684e-05	0.00962037	1.56931e-20	2.22843e-18	[4, 5, 6]	Group061	6.25	8	[Bmp4, Bmp6, Col1a1, Col3a1, Ltbp3, Tgfb1, Thbs1, Vegfa]
GO:0001819	positive regulation of cytokine production	GO_BiologicalProcess-EBI-UniProt-GOA-ACAP-ARAP_25.05.2022_00h00	5.08257e-05	0.00965689	3.20979e-11	2.34315e-09	[3, 4, 5, 6, 7]	Group080	4.4	11	[Anxa1, App, Cd34, Cx3cl1, Hsp90aa1, Il16, Lpl, Sema7a, Serpine1, Tgfb1, Thbs1]
GO:0035270	endocrine system development	GO_BiologicalProcess-EBI-UniProt-GOA-ACAP-ARAP_25.05.2022_00h00	5.26983e-05	0.00990728	2.5754e-07	6.95358e-06	[4, 5]	Group021	9.23077	6	[Anxa1, Bmp4, Bmp6, Dll1, Edn1, Inhbb]
GO:0007528	neuromuscular junction development	GO_BiologicalProcess-EBI-UniProt-GOA-ACAP-ARAP_25.05.2022_00h00	5.25074e-05	0.00992389	9.93493e-13	9.14013e-11	[6]	Group004	12.5	5	[App, Col4a1, Lamc1, Sorbs1, Tnc]
GO:0060350	endochondral bone morphogenesis	GO_BiologicalProcess-EBI-UniProt-GOA-ACAP-ARAP_25.05.2022_00h00	5.25074e-05	0.00992389	0.000107649	0.000645896	[5, 6, 7, 8]	Group037	12.5	5	[Bmp4, Bmp6, Col1a1, Col3a1, Thbs1]
GO:0045823	positive regulation of heart contraction	GO_BiologicalProcess-EBI-UniProt-GOA-ACAP-ARAP_25.05.2022_00h00	5.60277e-05	0.0104772	6.62454e-05	0.000596209	[4, 5, 6, 7]	Group005	19.0476	4	[Adm, Edn1, Hsp90aa1, Nppa]
GO:0035767	endothelial cell chemotaxis	GO_BiologicalProcess-EBI-UniProt-GOA-ACAP-ARAP_25.05.2022_00h00	5.60277e-05	0.0104772	1.69952e-23	2.5153e-21	[5, 6, 7]	Group019	19.0476	4	[Fgf1, Pdgfb, Thbs1, Vegfa]
GO:0048738	cardiac muscle tissue development	GO_BiologicalProcess-EBI-UniProt-GOA-ACAP-ARAP_25.05.2022_00h00	5.66444e-05	0.0105359	1.6401e-12	1.47609e-10	[5, 6, 7]	Group082	5.35714	9	[Angpt2, Bmp4, Calr, Dll1, Edn1, Fgf1, Igf1, Tgfb1, Vegfa]
GO:0002062	chondrocyte differentiation	GO_BiologicalProcess-EBI-UniProt-GOA-ACAP-ARAP_25.05.2022_00h00	5.74881e-05	0.0106353	5.58508e-16	6.5904e-14	[4, 5, 6, 7]	Group018	9.09091	6	[Bmp4, Bmp6, Col3a1, Ecm1, Ltbp3, Tgfb1]
GO:0018108	peptidyl-tyrosine phosphorylation	GO_BiologicalProcess-EBI-UniProt-GOA-ACAP-ARAP_25.05.2022_00h00	5.8789e-05	0.0108172	1.03053e-11	8.03814e-10	[6, 7, 8]	Group064	4.7619	10	[Ace, App, Bmp6, Igf1, Kitl, Pdgfa, Pdgfb, Pdgfd, Tgfb1, Vegfa]
GO:0009880	embryonic pattern specification	GO_BiologicalProcess-EBI-UniProt-GOA-ACAP-ARAP_25.05.2022_00h00	5.93135e-05	0.0108544	1.39044e-09	6.81316e-08	[3, 4, 5]	Group026	12.1951	5	[Bmp4, Dll1, Lama5, Sema3a, Sema3f]
GO:0045669	positive regulation of osteoblast differentiation	GO_BiologicalProcess-EBI-UniProt-GOA-ACAP-ARAP_25.05.2022_00h00	6.67811e-05	0.0121542	0.000380812	0.00114244	[4, 5, 6]	Group032	11.9048	5	[Bmp4, Bmp6, Igf1, Jag1, Vegfa]
GO:0042246	tissue regeneration	GO_BiologicalProcess-EBI-UniProt-GOA-ACAP-ARAP_25.05.2022_00h00	6.67811e-05	0.0121542	8.21613e-13	7.72316e-11	[3, 4]	Group042	11.9048	5	[Adam15, Anxa1, Igf1, Plau, Serpine1]
GO:0019229	regulation of vasoconstriction	GO_BiologicalProcess-EBI-UniProt-GOA-ACAP-ARAP_25.05.2022_00h00	6.67811e-05	0.0121542	3.09179e-12	2.62802e-10	[5, 6, 7, 8]	Group094	11.9048	5	[Ace, Adm, Cx3cl1, Edn1, Pdgfb]
GO:0071634	regulation of transforming growth factor beta production	GO_BiologicalProcess-EBI-UniProt-GOA-ACAP-ARAP_25.05.2022_00h00	6.79372e-05	0.0122966	2.06823e-06	4.13646e-05	[4, 5, 6, 7]	Group059	18.1818	4	[Cd34, Cx3cl1, Fn1, Thbs1]
GO:0002065	columnar/cuboidal epithelial cell differentiation	GO_BiologicalProcess-EBI-UniProt-GOA-ACAP-ARAP_25.05.2022_00h00	7.39806e-05	0.0133165	1.56931e-20	2.22843e-18	[5, 6]	Group061	8.69565	6	[Bmp4, Bmp6, Dll1, Jag1, Serpine1, Tgfb1]
GO:0045995	regulation of embryonic development	GO_BiologicalProcess-EBI-UniProt-GOA-ACAP-ARAP_25.05.2022_00h00	7.39806e-05	0.0133165	2.1447e-13	2.18759e-11	[4, 5]	Group147	8.69565	6	[Dll1, Jag1, Lama2, Lama3, Lama4, Lama5]
GO:0050886	endocrine process	GO_BiologicalProcess-EBI-UniProt-GOA-ACAP-ARAP_25.05.2022_00h00	7.49534e-05	0.0134167	1.20612e-06	2.53285e-05	[3]	Group011	11.6279	5	[Ace, Bmp6, C1qtnf1, Edn1, Inhbb]
GO:0030500	regulation of bone mineralization	GO_BiologicalProcess-EBI-UniProt-GOA-ACAP-ARAP_25.05.2022_00h00	7.49534e-05	0.0134167	1.97918e-16	2.4344e-14	[4, 5, 6]	Group156	11.6279	5	[Bmp4, Bmp6, Ecm1, Ltbp3, Tgfb1]
GO:0010817	regulation of hormone levels	GO_BiologicalProcess-EBI-UniProt-GOA-ACAP-ARAP_25.05.2022_00h00	7.76502e-05	0.0138217	3.27318e-06	5.56441e-05	[3]	Group079	4.19847	11	[Ace, Adam10, Adm, Anxa1, Bmp6, C1qtnf1, Edn1, Igf1, Inhbb, Nlgn2, Nppa]
GO:0045665	negative regulation of neuron differentiation	GO_BiologicalProcess-EBI-UniProt-GOA-ACAP-ARAP_25.05.2022_00h00	8.38752e-05	0.0146782	2.5112e-08	8.78919e-07	[4, 5, 6, 7, 8, 9, 10]	Group053	11.3636	5	[App, Calr, Dll1, Jag1, Rtn4]
GO:0071375	cellular response to peptide hormone stimulus	GO_BiologicalProcess-EBI-UniProt-GOA-ACAP-ARAP_25.05.2022_00h00	8.35992e-05	0.0147135	5.37837e-07	1.23702e-05	[5, 6, 7]	Group024	4.56621	10	[Angpt2, Edn1, Fbn1, Gnai2, Igf1, Inhbb, Lpl, Plat, Sorbs1, Tgfb1]
GO:0050808	synapse organization	GO_BiologicalProcess-EBI-UniProt-GOA-ACAP-ARAP_25.05.2022_00h00	8.31339e-05	0.0147147	6.13541e-08	2.02468e-06	[5]	Group020	4.16667	11	[Adam10, App, Col4a1, Lamc1, Nlgn2, Ntn1, Ntng2, Pdgfb, Sema3f, Sorbs1, Tnc]
GO:0014013	regulation of gliogenesis	GO_BiologicalProcess-EBI-UniProt-GOA-ACAP-ARAP_25.05.2022_00h00	8.69285e-05	0.0151256	2.52226e-11	1.86647e-09	[6, 7, 8]	Group031	8.4507	6	[Bmp4, Igf1, Ntn1, Rtn4, Tgfb1, Vim]
GO:0021782	glial cell development	GO_BiologicalProcess-EBI-UniProt-GOA-ACAP-ARAP_25.05.2022_00h00	8.69285e-05	0.0151256	2.5112e-08	8.78919e-07	[4, 5, 7, 8, 9]	Group053	8.4507	6	[App, Dll1, Lamc1, Pdgfb, Tgfb1, Vim]
GO:0014911	positive regulation of smooth muscle cell migration	GO_BiologicalProcess-EBI-UniProt-GOA-ACAP-ARAP_25.05.2022_00h00	9.35923e-05	0.0161915	3.09179e-12	2.62802e-10	[5, 6, 7]	Group094	11.1111	5	[Igf1, Pdgfb, Pdgfd, Plau, Sema6d]
GO:0061844	antimicrobial humoral immune response mediated by antimicrobial peptide	GO_BiologicalProcess-EBI-UniProt-GOA-ACAP-ARAP_25.05.2022_00h00	9.7135e-05	0.0167072	2.3142e-07	6.47977e-06	[5, 6, 7]	Group088	16.6667	4	[Adm, Angpt2, App, Nts]
GO:0055006	cardiac cell development	GO_BiologicalProcess-EBI-UniProt-GOA-ACAP-ARAP_25.05.2022_00h00	0.000101621	0.0173771	1.09041e-10	7.30573e-09	[4, 5, 6, 7, 8]	Group030	8.21918	6	[Angpt2, Bmp4, Edn1, Igf1, Jag1, Vegfa]
GO:0060395	SMAD protein signal transduction	GO_BiologicalProcess-EBI-UniProt-GOA-ACAP-ARAP_25.05.2022_00h00	0.000104152	0.0177059	2.27695e-06	4.3262e-05	[3, 4, 5, 6, 7, 8]	Group025	10.8696	5	[Bmp4, Bmp6, Inhbb, Tgfb1, Vim]
GO:0031016	pancreas development	GO_BiologicalProcess-EBI-UniProt-GOA-ACAP-ARAP_25.05.2022_00h00	0.000104152	0.0177059	4.54152e-09	2.0891e-07	[4]	Group050	10.8696	5	[Anxa1, Bmp4, Bmp6, Dll1, Igf1]
GO:0071621	granulocyte chemotaxis	GO_BiologicalProcess-EBI-UniProt-GOA-ACAP-ARAP_25.05.2022_00h00	0.000115604	0.0195371	1.09041e-10	7.30573e-09	[4, 5, 6, 7]	Group030	10.6383	5	[Anxa1, Cx3cl1, Edn1, Thbs1, Vegfa]
GO:0097531	mast cell migration	GO_BiologicalProcess-EBI-UniProt-GOA-ACAP-ARAP_25.05.2022_00h00	0.000121724	0.0204496	1.25891e-10	8.18288e-09	[4, 6]	Group010	30	3	[Kitl, Pgf, Vegfa]
GO:0048532	anatomical structure arrangement	GO_BiologicalProcess-EBI-UniProt-GOA-ACAP-ARAP_25.05.2022_00h00	0.000121724	0.0204496	9.12611e-12	7.20963e-10	[2, 3, 4]	Group103	30	3	[Dll1, Sema3a, Sema3f]
GO:1990314	cellular response to insulin-like growth factor stimulus	GO_BiologicalProcess-EBI-UniProt-GOA-ACAP-ARAP_25.05.2022_00h00	0.000121724	0.0204496	1.71056e-12	1.5053e-10	[6, 7, 8]	Group106	30	3	[Fbn1, Igf1, Tgfb1]
GO:2000243	positive regulation of reproductive process	GO_BiologicalProcess-EBI-UniProt-GOA-ACAP-ARAP_25.05.2022_00h00	0.000127998	0.0212476	1.07087e-06	2.35591e-05	[2, 3, 4]	Group048	10.4167	5	[Inhbb, Plat, Plau, Sema3a, Vegfa]
GO:2001236	regulation of extrinsic apoptotic signaling pathway	GO_BiologicalProcess-EBI-UniProt-GOA-ACAP-ARAP_25.05.2022_00h00	0.000127917	0.0213621	1.01897e-10	6.92901e-09	[5, 6, 7, 8]	Group123	6.42202	7	[Bmp4, Cx3cl1, Igf1, Serpine1, Thbs1, Timp3, Tnfsf10]
GO:0031349	positive regulation of defense response	GO_BiologicalProcess-EBI-UniProt-GOA-ACAP-ARAP_25.05.2022_00h00	0.000133645	0.0220514	7.53655e-14	7.91338e-12	[3, 4, 5, 6]	Group131	5.44218	8	[Ace, App, Cx3cl1, Hsp90aa1, Il16, Lpl, Nppa, Serpine1]
GO:0072593	reactive oxygen species metabolic process	GO_BiologicalProcess-EBI-UniProt-GOA-ACAP-ARAP_25.05.2022_00h00	0.000133645	0.0220514	1.62033e-05	0.00019444	[3]	Group137	5.44218	8	[App, Edn1, Gnai2, Lcn2, Pdgfb, Plau, Tgfb1, Thbs1]
GO:0001953	negative regulation of cell-matrix adhesion	GO_BiologicalProcess-EBI-UniProt-GOA-ACAP-ARAP_25.05.2022_00h00	0.000134513	0.0220601	1.97465e-19	2.72502e-17	[5, 6, 7]	Group013	15.3846	4	[Adam15, Jag1, Serpine1, Thbs1]
GO:1904707	positive regulation of vascular associated smooth muscle cell proliferation	GO_BiologicalProcess-EBI-UniProt-GOA-ACAP-ARAP_25.05.2022_00h00	0.000134513	0.0220601	1.16218e-12	1.05759e-10	[5, 6, 7]	Group132	15.3846	4	[Edn1, Gnai2, Igf1, Pdgfb]
GO:0052548	regulation of endopeptidase activity	GO_BiologicalProcess-EBI-UniProt-GOA-ACAP-ARAP_25.05.2022_00h00	0.000139658	0.0227642	1.01897e-10	6.92901e-09	[6, 7, 8]	Group123	4.29185	10	[App, Gpi1, Igf1, Serpine1, Serping1, Tfpi, Thbs1, Timp3, Tnfsf10, Vegfa]
GO:0003073	regulation of systemic arterial blood pressure	GO_BiologicalProcess-EBI-UniProt-GOA-ACAP-ARAP_25.05.2022_00h00	0.000141385	0.0229043	1.6401e-12	1.47609e-10	[4, 6]	Group082	10.2041	5	[Ace, Adm, Edn1, Nppa, Pdgfb]
GO:0032885	regulation of polysaccharide biosynthetic process	GO_BiologicalProcess-EBI-UniProt-GOA-ACAP-ARAP_25.05.2022_00h00	0.00015666	0.0250656	1.03053e-11	8.03814e-10	[5, 6, 7]	Group064	14.8148	4	[Igf1, Pdgfb, Sorbs1, Tgfb1]
GO:0042310	vasoconstriction	GO_BiologicalProcess-EBI-UniProt-GOA-ACAP-ARAP_25.05.2022_00h00	0.000155818	0.0250867	3.09179e-12	2.62802e-10	[6, 7]	Group094	10	5	[Ace, Adm, Cx3cl1, Edn1, Pdgfb]
GO:0050866	negative regulation of cell activation	GO_BiologicalProcess-EBI-UniProt-GOA-ACAP-ARAP_25.05.2022_00h00	0.00016032	0.0254909	2.34628e-16	2.839e-14	[3, 4, 5]	Group036	6.19469	7	[Anxa1, Bmp4, C1qtnf1, Cx3cl1, Pdgfa, Pdgfb, Tgfb1]
GO:1902287	semaphorin-plexin signaling pathway involved in axon guidance	GO_BiologicalProcess-EBI-UniProt-GOA-ACAP-ARAP_25.05.2022_00h00	0.000166116	0.0262463	9.12611e-12	7.20963e-10	[6, 7, 8, 9, 10, 11, 12, 13, 14]	Group103	27.2727	3	[Edn1, Sema3a, Sema3f]
GO:0032930	positive regulation of superoxide anion generation	GO_BiologicalProcess-EBI-UniProt-GOA-ACAP-ARAP_25.05.2022_00h00	0.000166116	0.0262463	1.62033e-05	0.00019444	[5, 6, 7, 8]	Group137	27.2727	3	[App, Gnai2, Tgfb1]
GO:0035812	renal sodium excretion	GO_BiologicalProcess-EBI-UniProt-GOA-ACAP-ARAP_25.05.2022_00h00	0.000166116	0.0262463	4.90871e-20	6.87219e-18	[5, 9]	Group164	27.2727	3	[Ace, Edn1, Gnai2]
GO:0046890	regulation of lipid biosynthetic process	GO_BiologicalProcess-EBI-UniProt-GOA-ACAP-ARAP_25.05.2022_00h00	0.00016938	0.0264233	4.54152e-09	2.0891e-07	[4, 5, 6]	Group050	6.14035	7	[Anxa1, Bmp6, Fgf1, Igf1, Pdgfa, Pdgfb, Sorbs1]
GO:0016485	protein processing	GO_BiologicalProcess-EBI-UniProt-GOA-ACAP-ARAP_25.05.2022_00h00	0.000168507	0.0264555	7.59075e-36	1.25247e-33	[5, 6]	Group161	5.26316	8	[Ace, Adam10, F10, F7, Plat, Plau, Serpine1, Thbs1]
GO:0048844	artery morphogenesis	GO_BiologicalProcess-EBI-UniProt-GOA-ACAP-ARAP_25.05.2022_00h00	0.000171351	0.0265595	1.09041e-10	7.30573e-09	[5, 6, 7, 8, 9]	Group030	9.80392	5	[Bmp4, Col3a1, Edn1, Jag1, Vegfa]
GO:0060976	coronary vasculature development	GO_BiologicalProcess-EBI-UniProt-GOA-ACAP-ARAP_25.05.2022_00h00	0.000171351	0.0265595	0.000107649	0.000645896	[4, 5, 6, 7, 8]	Group037	9.80392	5	[Ace, Bmp4, Fgf1, Pdgfb, Vegfa]
GO:0043270	positive regulation of ion transport	GO_BiologicalProcess-EBI-UniProt-GOA-ACAP-ARAP_25.05.2022_00h00	0.000176306	0.0271512	5.22631e-07	1.25431e-05	[3, 4, 5, 6]	Group070	5.22876	8	[Bmp4, Cx3cl1, Edn1, Lcn2, Nppa, Pdgfb, Rtn4, Serpine1]
GO:0045927	positive regulation of growth	GO_BiologicalProcess-EBI-UniProt-GOA-ACAP-ARAP_25.05.2022_00h00	0.000199178	0.0302751	2.5754e-07	6.95358e-06	[2, 3, 4]	Group021	4.54545	9	[Adam10, Dll1, Edn1, Fn1, Igf1, Ntn1, Sema7a, Serpine1, Vegfa]
GO:0045664	regulation of neuron differentiation	GO_BiologicalProcess-EBI-UniProt-GOA-ACAP-ARAP_25.05.2022_00h00	0.000199079	0.030459	4.74721e-06	7.59554e-05	[4, 5, 7, 8, 9]	Group067	5.98291	7	[App, Bmp4, Bmp6, Calr, Dll1, Jag1, Rtn4]
GO:0035148	tube formation	GO_BiologicalProcess-EBI-UniProt-GOA-ACAP-ARAP_25.05.2022_00h00	0.000209864	0.0314797	7.15365e-11	4.93602e-09	[3, 4, 5, 6]	Group102	5.9322	7	[Adm, Bmp4, Podxl, Sema4c, Tgfb1, Tgm2, Vegfa]
GO:0030850	prostate gland development	GO_BiologicalProcess-EBI-UniProt-GOA-ACAP-ARAP_25.05.2022_00h00	0.000208682	0.031511	2.21434e-14	2.41363e-12	[4, 5, 6, 7]	Group074	13.7931	4	[Anxa1, Bmp4, Igf1, Tnc]
GO:0032147	activation of protein kinase activity	GO_BiologicalProcess-EBI-UniProt-GOA-ACAP-ARAP_25.05.2022_00h00	0.000221117	0.0327254	1.71056e-12	1.5053e-10	[8, 9, 10, 11]	Group106	5.88235	7	[Angpt2, Fbn1, Fgf1, Igf1, Pdgfb, Tgfb1, Vegfa]
GO:0070831	basement membrane assembly	GO_BiologicalProcess-EBI-UniProt-GOA-ACAP-ARAP_25.05.2022_00h00	0.000219829	0.0327545	1.57176e-10	9.90209e-09	[6, 7]	Group003	25	3	[Lamb1, Lamc1, Ntng2]
GO:0010544	negative regulation of platelet activation	GO_BiologicalProcess-EBI-UniProt-GOA-ACAP-ARAP_25.05.2022_00h00	0.000219829	0.0327545	2.34628e-16	2.839e-14	[4, 5, 6, 7, 8, 9]	Group036	25	3	[C1qtnf1, Pdgfa, Pdgfb]
GO:0003323	type B pancreatic cell development	GO_BiologicalProcess-EBI-UniProt-GOA-ACAP-ARAP_25.05.2022_00h00	0.000219829	0.0327545	9.12611e-12	7.20963e-10	[5, 7, 8, 9, 10]	Group103	25	3	[Bmp4, Bmp6, Dll1]
GO:0070168	negative regulation of biomineral tissue development	GO_BiologicalProcess-EBI-UniProt-GOA-ACAP-ARAP_25.05.2022_00h00	0.000219829	0.0327545	4.90871e-20	6.87219e-18	[3, 4, 5, 6]	Group164	25	3	[Ecm1, Ltbp3, Tgfb1]
GO:0006959	humoral immune response	GO_BiologicalProcess-EBI-UniProt-GOA-ACAP-ARAP_25.05.2022_00h00	0.000225114	0.0330918	2.3142e-07	6.47977e-06	[3]	Group088	9.25926	5	[Adm, Angpt2, App, Nts, Serping1]
GO:0008544	epidermis development	GO_BiologicalProcess-EBI-UniProt-GOA-ACAP-ARAP_25.05.2022_00h00	0.000229607	0.0335226	1.39044e-09	6.81316e-08	[4]	Group026	5.03145	8	[Anxa1, Bmp4, Dll1, Jag1, Jag2, Lama5, Lamc1, Pdgfa]
GO:0007186	G protein-coupled receptor signaling pathway	GO_BiologicalProcess-EBI-UniProt-GOA-ACAP-ARAP_25.05.2022_00h00	0.00023215	0.0336618	1.33569e-07	4.00706e-06	[3, 4, 5]	Group087	4.03226	10	[Adm, Angpt2, Anxa1, App, Cx3cl1, Edn1, Gnai2, Nppa, Nts, Tgm2]
GO:0043114	regulation of vascular permeability	GO_BiologicalProcess-EBI-UniProt-GOA-ACAP-ARAP_25.05.2022_00h00	0.000238888	0.0343999	0.000380812	0.00114244	[3, 5]	Group032	13.3333	4	[Adm, Bmp6, Tgfb1, Vegfa]
GO:0030225	macrophage differentiation	GO_BiologicalProcess-EBI-UniProt-GOA-ACAP-ARAP_25.05.2022_00h00	0.000238888	0.0343999	7.15365e-11	4.93602e-09	[6, 7, 8, 9, 10]	Group102	13.3333	4	[App, Bmp4, Tgfb1, Vegfa]
GO:0010633	negative regulation of epithelial cell migration	GO_BiologicalProcess-EBI-UniProt-GOA-ACAP-ARAP_25.05.2022_00h00	0.000245616	0.035123	1.31624e-23	1.9612e-21	[3, 4, 5, 6, 7]	Group040	9.09091	5	[Angpt2, Dcn, Sema3a, Tgfb1, Thbs1]
GO:0071347	cellular response to interleukin-1	GO_BiologicalProcess-EBI-UniProt-GOA-ACAP-ARAP_25.05.2022_00h00	0.000245616	0.035123	2.06823e-06	4.13646e-05	[6]	Group059	9.09091	5	[Cx3cl1, Edn1, Fn1, Inhbb, Serpine1]
GO:0099175	regulation of postsynapse organization	GO_BiologicalProcess-EBI-UniProt-GOA-ACAP-ARAP_25.05.2022_00h00	0.0355722	0.0355722	7.69931e-09	3.3877e-07	[5, 6, 7]	Group049	4.28571	3	[Adam10, App, Sema3f]
GO:0007498	mesoderm development	GO_BiologicalProcess-EBI-UniProt-GOA-ACAP-ARAP_25.05.2022_00h00	0.0355722	0.0355722	6.74997e-12	5.53498e-10	[4]	Group129	4.28571	3	[Bmp4, Gpi1, Vegfa]
GO:0001952	regulation of cell-matrix adhesion	GO_BiologicalProcess-EBI-UniProt-GOA-ACAP-ARAP_25.05.2022_00h00	0.00025195	0.0357768	1.97465e-19	2.72502e-17	[5, 6]	Group013	6.97674	6	[Adam15, Jag1, Plau, Serpine1, Thbs1, Vegfa]
GO:0004866	endopeptidase inhibitor activity	GO_BiologicalProcess-EBI-UniProt-GOA-ACAP-ARAP_25.05.2022_00h00	0.000267507	0.0377185	1.23092e-10	8.12404e-09	[7, 8, 9, 10]	Group101	8.92857	5	[App, Serpine1, Serping1, Tfpi, Timp3]
GO:0033574	response to testosterone	GO_BiologicalProcess-EBI-UniProt-GOA-ACAP-ARAP_25.05.2022_00h00	0.000272117	0.0380964	0.000295888	0.00118355	[5]	Group023	12.9032	4	[Calr, Edn1, Gpi1, Thbs1]
GO:1903670	regulation of sprouting angiogenesis	GO_BiologicalProcess-EBI-UniProt-GOA-ACAP-ARAP_25.05.2022_00h00	0.000272117	0.0380964	0.000107649	0.000645896	[5, 6, 7, 8, 9, 10, 11]	Group037	12.9032	4	[Dll1, Fgf1, Thbs1, Vegfa]
GO:0003197	endocardial cushion development	GO_BiologicalProcess-EBI-UniProt-GOA-ACAP-ARAP_25.05.2022_00h00	0.000272117	0.0380964	6.49404e-08	2.07809e-06	[5, 6, 7]	Group097	12.9032	4	[Bmp4, Jag1, Tgfb1, Thbs1]
GO:0035809	regulation of urine volume	GO_BiologicalProcess-EBI-UniProt-GOA-ACAP-ARAP_25.05.2022_00h00	0.000283637	0.0394256	2.3142e-07	6.47977e-06	[4]	Group088	23.0769	3	[Adm, Edn1, Gnai2]
GO:2000725	regulation of cardiac muscle cell differentiation	GO_BiologicalProcess-EBI-UniProt-GOA-ACAP-ARAP_25.05.2022_00h00	0.000283637	0.0394256	9.12611e-12	7.20963e-10	[5, 6, 7, 8, 9]	Group103	23.0769	3	[Bmp4, Dll1, Tgfb1]
GO:0006109	regulation of carbohydrate metabolic process	GO_BiologicalProcess-EBI-UniProt-GOA-ACAP-ARAP_25.05.2022_00h00	0.000299307	0.0413043	3.36541e-13	3.2981e-11	[4, 5]	Group139	5.6	7	[App, C1qtnf1, Igf1, Igfbp4, Pdgfb, Sorbs1, Tgfb1]
GO:0061134	peptidase regulator activity	GO_BiologicalProcess-EBI-UniProt-GOA-ACAP-ARAP_25.05.2022_00h00	0.000303754	0.0416143	1.23092e-10	8.12404e-09	[5, 6, 7, 8]	Group101	6.74157	6	[App, Fn1, Serpine1, Serping1, Tfpi, Timp3]
GO:2000242	negative regulation of reproductive process	GO_BiologicalProcess-EBI-UniProt-GOA-ACAP-ARAP_25.05.2022_00h00	0.00030854	0.0419615	1.07087e-06	2.35591e-05	[2, 3, 4]	Group048	12.5	4	[Bmp4, Calr, Igf1, Plat]
GO:0072089	stem cell proliferation	GO_BiologicalProcess-EBI-UniProt-GOA-ACAP-ARAP_25.05.2022_00h00	0.000322763	0.043573	6.49404e-08	2.07809e-06	[3]	Group097	6.66667	6	[Ace, Bmp4, Cd34, Kitl, Ltbp3, Tgfb1]
GO:0045446	endothelial cell differentiation	GO_BiologicalProcess-EBI-UniProt-GOA-ACAP-ARAP_25.05.2022_00h00	0.000342693	0.0455782	0.000380812	0.00114244	[5, 6]	Group032	6.59341	6	[Bmp4, Bmp6, Col18a1, Dll1, Jag1, Vegfa]
GO:0035282	segmentation	GO_BiologicalProcess-EBI-UniProt-GOA-ACAP-ARAP_25.05.2022_00h00	0.00034214	0.0458467	1.39044e-09	6.81316e-08	[4, 5, 6]	Group026	8.47458	5	[Bmp4, Dll1, Lama5, Sema3a, Sema3f]
GO:0046889	positive regulation of lipid biosynthetic process	GO_BiologicalProcess-EBI-UniProt-GOA-ACAP-ARAP_25.05.2022_00h00	0.00034214	0.0458467	4.54152e-09	2.0891e-07	[4, 5, 6, 7]	Group050	8.47458	5	[Anxa1, Bmp6, Fgf1, Igf1, Sorbs1]
GO:0030728	ovulation	GO_BiologicalProcess-EBI-UniProt-GOA-ACAP-ARAP_25.05.2022_00h00	0.000358291	0.0472945	1.07087e-06	2.35591e-05	[3, 4, 5, 6]	Group048	21.4286	3	[Inhbb, Plat, Plau]
GO:0045662	negative regulation of myoblast differentiation	GO_BiologicalProcess-EBI-UniProt-GOA-ACAP-ARAP_25.05.2022_00h00	0.000358291	0.0472945	9.12611e-12	7.20963e-10	[4, 5, 6]	Group103	21.4286	3	[Bmp4, Dll1, Tgfb1]
GO:0002043	blood vessel endothelial cell proliferation involved in sprouting angiogenesis	GO_BiologicalProcess-EBI-UniProt-GOA-ACAP-ARAP_25.05.2022_00h00	0.000358291	0.0472945	3.11197e-13	3.08085e-11	[5, 6, 7, 8, 9, 10, 11]	Group110	21.4286	3	[Bmp4, Thbs1, Vegfa]
GO:0060391	positive regulation of SMAD protein signal transduction	GO_BiologicalProcess-EBI-UniProt-GOA-ACAP-ARAP_25.05.2022_00h00	0.000358291	0.0472945	1.05998e-18	1.43097e-16	[4, 5, 6, 7, 8, 9, 10]	Group138	21.4286	3	[Bmp4, Bmp6, Tgfb1]
GO:0060740	prostate gland epithelium morphogenesis	GO_BiologicalProcess-EBI-UniProt-GOA-ACAP-ARAP_25.05.2022_00h00	0.000358291	0.0472945	1.13983e-17	1.48178e-15	[3, 4, 5, 6, 7, 8, 9]	Group152	21.4286	3	[Bmp4, Igf1, Tnc]
GO:0035265	organ growth	GO_BiologicalProcess-EBI-UniProt-GOA-ACAP-ARAP_25.05.2022_00h00	0.000362783	0.0475246	3.55046e-22	5.18368e-20	[2, 3]	Group078	5.42636	7	[Angpt2, Dll1, Ecm1, Edn1, Fgf1, Igf1, Thbs1]
GO:0072091	regulation of stem cell proliferation	GO_BiologicalProcess-EBI-UniProt-GOA-ACAP-ARAP_25.05.2022_00h00	0.000370216	0.0481281	6.49404e-08	2.07809e-06	[4, 5]	Group097	8.33333	5	[Ace, Bmp4, Kitl, Ltbp3, Tgfb1]
