# Supplementary material for: Downregulation of TCF19 and ATAD2 causes endothelial cell cycle arrest at the transition from cardiac hypertrophy to heart failure
Source: Basic Res Cardiol. 2025 Sep 17;120(6):1209–24. doi: 10.1007/s00395-025-01139-4 (PMC12680863; doi:10.1007/s00395-025-01139-4)
Supplement: Supplementary file 10 — Supplementary file10 (XLSX 9357 KB) [file 395_2025_1139_MOESM10_ESM.xlsx]

## Sheet: Tabelle1
GeneID	GeneName	moduleColor	MM.cyan	MM.skyblue3	MM.darkolivegreen4	MM.darkturquoise	MM.brown2	MM.lightcoral	MM.indianred4	MM.orangered4	MM.orange	MM.plum	MM.sienna3	MM.mediumorchid	MM.black	MM.midnightblue	MM.saddlebrown	MM.coral1	MM.lightcyan1	MM.blue2	MM.honeydew1	MM.maroon	MM.blue	MM.brown	MM.coral2	MM.antiquewhite4	MM.lightyellow	MM.plum2	MM.white	MM.royalblue	MM.darkgreen	MM.darkmagenta	MM.grey	p.MM.cyan	p.MM.skyblue3	p.MM.darkolivegreen4	p.MM.darkturquoise	p.MM.brown2	p.MM.lightcoral	p.MM.indianred4	p.MM.orangered4	p.MM.orange	p.MM.plum	p.MM.sienna3	p.MM.mediumorchid	p.MM.black	p.MM.midnightblue	p.MM.saddlebrown	p.MM.coral1
ENSMUSG00000001157	Gmcl1	antiquewhite4	0.141816	0.224328	-0.0924849	0.0895854	0.00456669	-0.308204	-0.465377	-0.478754	0.190033	-0.278241	-0.0502787	-0.156823	-0.224394	0.150849	-0.338728	-0.364184	-0.233359	-0.303826	0.0262463	-0.0756204	0.0953903	0.165913	0.11684	0.516341	0.449328	-0.0320286	0.0309345	0.10258	0.375418	0.402174	-0.0134336	0.3363	0.125317	0.531836	0.54483	0.975425	0.0330728	0.000859187	0.000577008	0.195766	0.0555051	0.734328	0.287118	0.125204	0.306103	0.0185224	0.0109376
ENSMUSG00000001767	Crnkl1	antiquewhite4	-0.125511	0.139531	-0.367438	0.0229965	0.0124413	-0.538144	-0.377142	-0.538323	-0.0763376	-0.502764	-0.0953331	-0.0686593	-0.151711	0.216557	-0.162426	-0.413529	-0.297059	-0.389059	-0.206478	-0.139164	0.172381	0.222719	0.313783	0.534088	0.319032	0.076438	0.172372	0.0895053	0.431055	0.338236	0.250654	0.395317	0.344222	0.0101949	0.876707	0.933115	7.9782e-05	0.00823189	7.92652e-05	0.606068	0.00027079	0.51922	0.642867	0.303315	0.139298	0.270028	0.00348347
ENSMUSG00000002222	Rmnd5a	antiquewhite4	-0.260911	0.0585545	-0.405142	-0.15945	-0.180736	-0.828132	-0.867107	-0.744839	-0.154754	-0.749045	-0.526135	-0.247567	-0.50719	0.0591936	-0.075439	-0.369627	-0.226394	-0.565614	-0.119825	-0.00883543	0.28371	0.409875	0.636824	0.844591	0.440968	0.0920536	0.401928	0.328355	0.787873	0.694924	0.140738	0.0732668	0.692604	0.00428315	0.279017	0.21895	3.81698e-13	1.6019e-15	1.27718e-09	0.293604	9.16199e-10	0.000122648	0.08979	0.000234093	0.689417	0.610327	0.00972019
ENSMUSG00000003161	Sri	antiquewhite4	0.0636533	0.0400571	-0.360668	-0.486286	-0.35274	-0.69341	-0.509161	-0.509147	0.00447675	-0.22969	-0.141881	0.00539888	-0.51105	-0.0397377	-0.0398763	-0.302994	0.080938	0.0313964	0.414283	0.232657	0.593146	0.538381	0.559292	0.725166	0.482214	-0.41974	-0.0266956	0.0726181	0.251419	0.5586	0.139689	0.667331	0.786916	0.0117921	0.000457822	0.0139307	4.68024e-08	0.000219252	0.000219356	0.975909	0.116306	0.336078	0.970948	0.000205839	0.788576	0.787856	0.0363172
ENSMUSG00000003198	Zfp959	antiquewhite4	-0.180506	-0.0127971	-0.348508	0.0966844	0.0956811	-0.421999	-0.387264	-0.51918	0.0777605	-0.409864	-0.0950993	0.0883609	-0.035831	0.447362	-0.204647	-0.452906	-0.421938	-0.419532	-0.257523	-0.323478	0.157906	0.0178135	0.42583	0.611919	0.32067	0.0844924	0.233738	-0.017489	0.428449	0.232988	0.375539	0.219548	0.931206	0.0152021	0.513288	0.517689	0.0028123	0.00654156	0.000156185	0.59935	0.0038151	0.52025	0.550363	0.808952	0.00143265	0.162932	0.00122768
ENSMUSG00000005362	Crbn	antiquewhite4	-0.369157	-0.0972569	-0.509976	-0.0584439	0.0755532	-0.611395	-0.3981	-0.539549	-0.123157	-0.569507	-0.17974	0.193883	-0.0577915	0.453329	-0.0155724	-0.442347	-0.373036	-0.407105	-0.322203	-0.24207	0.275599	0.105938	0.696056	0.677094	0.260832	0.140556	0.374167	-0.0113921	0.487312	0.241098	0.15242	0.00982034	0.510785	0.000213371	0.693156	0.609785	3.90978e-06	0.00507445	7.57865e-05	0.404311	2.39482e-05	0.221542	0.186695	0.696416	0.00121318	0.916335	0.00164378
ENSMUSG00000005804	Pldn	antiquewhite4	-0.159501	0.0807851	-0.41114	-0.0915143	-0.150443	-0.618905	-0.508805	-0.576567	-0.154077	-0.464215	-0.267597	-0.0293734	-0.198458	0.178534	-0.0723037	-0.337791	-0.296552	-0.415655	-0.06884	0.0509158	0.243618	0.243129	0.492859	0.611007	0.312883	0.0790333	0.216266	0.0584594	0.496415	0.429481	0.305162	0.278862	0.585179	0.00369661	0.536168	0.307421	2.74714e-06	0.000221868	1.79539e-05	0.295747	0.000888724	0.0659465	0.842902	0.176309	0.224711	0.625287	0.0188708
ENSMUSG00000006715	Gmnn	antiquewhite4	0.181323	-0.0210762	-0.283709	-0.261226	-0.38523	-0.435766	-0.465365	-0.394031	0.372035	-0.0354972	-0.188126	-0.0873076	-0.370389	-0.10431	-0.100413	-0.251881	-0.0189613	-0.0396106	0.421344	0.120403	0.372977	0.360674	0.195762	0.441417	0.514816	-0.315422	-0.0445284	0.0599297	0.174082	0.422572	0.126804	0.217434	0.886933	0.0506849	0.0729079	0.00685455	0.00196263	0.000859472	0.00558755	0.00921993	0.810699	0.200375	0.555145	0.00955938	0.480461	0.497097	0.0841585
ENSMUSG00000015536	Mocs2	antiquewhite4	0.122132	0.0801746	-0.509101	-0.301947	-0.130962	-0.646259	-0.3919	-0.547911	0.226095	-0.22529	0.0425433	0.113106	-0.325778	0.147604	-0.169004	-0.512646	-0.0520988	-0.0150698	0.245103	0.0351527	0.576081	0.484042	0.400994	0.722446	0.589668	-0.411199	-0.124457	-0.0402811	0.15932	0.448664	0.1779	0.408264	0.588027	0.00021969	0.0369997	0.374946	7.00116e-07	0.00587398	5.55556e-05	0.122291	0.123663	0.774029	0.444018	0.0238465	0.316745	0.25084	0.000195082
ENSMUSG00000015994	Fnta	antiquewhite4	-0.210239	-0.172651	-0.594405	-0.44685	0.0626139	-0.732157	-0.458625	-0.44371	-0.0342226	-0.475046	-0.246597	0.0136715	-0.474745	-0.0277759	0.130519	-0.326807	0.103206	-0.0504641	0.11234	0.180164	0.564197	0.608439	0.514112	0.6776	0.349082	-0.173788	0.271272	0.206203	0.305995	0.456984	0.054225	0.151496	0.240607	8.4091e-06	0.00145306	0.672454	3.34844e-09	0.00104406	0.00158383	0.817378	0.000645389	0.0910957	0.926518	0.000651248	0.851346	0.37658	0.0233809
ENSMUSG00000016018	Skiv2l2	antiquewhite4	0.100073	0.123604	-0.509778	-0.139566	0.0937584	-0.574364	-0.376811	-0.619437	0.21459	-0.253134	0.046869	0.147334	-0.17898	0.311332	-0.234411	-0.621492	-0.300919	-0.214192	0.0828371	-0.1458	0.445071	0.301546	0.430818	0.735122	0.557534	-0.272531	-0.0509729	-0.11805	0.265616	0.410264	0.163481	0.498561	0.402594	0.000214785	0.3441	0.526177	1.96563e-05	0.00829317	2.67837e-06	0.143014	0.0825758	0.75175	0.31764	0.223535	0.031243	0.108787	2.42742e-06
ENSMUSG00000016409	Nkap	antiquewhite4	-0.180781	-0.178704	-0.584246	-0.42504	-0.0950774	-0.742749	-0.37728	-0.491102	0.0287843	-0.386406	-0.1252	0.104313	-0.365914	0.099275	0.0997923	-0.356318	0.00311088	-0.0306477	0.168142	0.142405	0.590264	0.508136	0.584192	0.659015	0.355772	-0.195123	0.218573	0.105941	0.250294	0.373243	0.339164	0.218834	0.224262	1.30236e-05	0.00260076	0.520347	1.50277e-09	0.00820663	0.000393754	0.846014	0.00667204	0.396501	0.480449	0.0105373	0.502011	0.499775	0.0129277
ENSMUSG00000018199	Trove2	antiquewhite4	0.00994615	0.0681913	-0.535529	-0.502393	-0.34986	-0.824462	-0.599079	-0.598883	-0.0126458	-0.287183	-0.217229	0.0879065	-0.463355	0.0264449	-0.0108663	-0.402458	-0.0324144	-0.0621059	0.336761	0.274647	0.645373	0.544419	0.700729	0.825969	0.55699	-0.404821	-0.00569602	0.0104077	0.325181	0.606178	0.0680846	0.946507	0.645138	8.77376e-05	0.000274092	0.0147854	5.95012e-13	6.84142e-06	6.90146e-06	0.932018	0.0478022	0.138045	0.552424	0.000911208	0.858395	0.941566	0.00457099
ENSMUSG00000018425	Dhx40	antiquewhite4	-0.284331	-0.139089	-0.566195	-0.220806	0.106388	-0.70049	-0.475679	-0.534414	-0.0152721	-0.534812	-0.226876	0.108992	-0.264897	0.250953	0.0206369	-0.42518	-0.189664	-0.29108	-0.158517	-0.106903	0.408374	0.32201	0.634566	0.711273	0.353496	-0.0433201	0.313117	0.105477	0.434118	0.355286	0.240125	0.0501587	0.345769	2.73521e-05	0.131517	0.471712	2.98199e-08	0.000633219	9.13433e-05	0.917943	9.00408e-05	0.120971	0.460869	0.0688293	0.0853459	0.889274	0.00259138
ENSMUSG00000019883	Echdc1	antiquewhite4	0.262179	0.128886	-0.401854	-0.0573404	-0.107622	-0.342451	-0.289336	-0.446292	0.403881	-0.00467595	0.139842	0.0676024	-0.10193	0.202051	-0.293463	-0.542296	-0.261163	-0.0573954	0.21631	-0.0249672	0.328984	0.171238	0.167749	0.487178	0.585121	-0.304014	-0.190905	-0.242428	0.0958677	0.267543	-0.182816	0.0718316	0.38263	0.00463803	0.698673	0.466557	0.0171926	0.0460838	0.00147557	0.00441632	0.974837	0.343139	0.648002	0.490585	0.16845	0.0429301	6.84997e-05
ENSMUSG00000019948	Actr6	antiquewhite4	0.195148	0.321768	-0.170654	-0.000293135	-0.0159321	-0.390951	-0.383595	-0.569906	0.099685	-0.229883	0.0355725	-0.00476779	-0.166421	0.261072	-0.351293	-0.427368	-0.309054	-0.284531	0.0635685	-0.0617101	0.233718	0.180518	0.253681	0.608736	0.447655	-0.162606	-0.129195	-0.0468938	0.299404	0.419047	0.0893895	0.183781	0.0257348	0.246176	0.998422	0.91441	0.0060056	0.00711571	2.35654e-05	0.500238	0.115991	0.810305	0.974343	0.258262	0.0730832	0.0143547	0.00244849
ENSMUSG00000019961	Tmpo	antiquewhite4	0.241439	0.530544	0.024702	0.203892	0.0265248	-0.415218	-0.611514	-0.784672	0.0620603	-0.422411	-0.032379	-0.295355	-0.29148	0.250223	-0.574349	-0.479315	-0.428385	-0.555454	-0.0359569	-0.182725	-0.000296736	0.129672	0.179778	0.704613	0.573302	-0.072536	-0.0783118	0.116418	0.608607	0.629777	0.161576	0.0982893	0.000104932	0.867642	0.164522	0.857972	0.00333935	3.88825e-06	4.12278e-11	0.675189	0.00278274	0.827061	0.0415447	0.0444225	0.0862892	1.96684e-05	0.000567251
ENSMUSG00000020130	Tbc1d15	antiquewhite4	-0.194826	0.0725012	-0.344012	-0.168176	0.132879	-0.573671	-0.386209	-0.445507	-0.23176	-0.535508	-0.161672	0.0596762	-0.257575	0.180147	3.09047e-05	-0.28842	-0.0976914	-0.235475	-0.172596	-0.0185632	0.335215	0.330019	0.551552	0.650645	0.235254	0.0370702	0.248607	0.119469	0.410418	0.370371	-0.0964464	0.184518	0.62434	0.0166596	0.253203	0.367937	2.0222e-05	0.00670235	0.00150777	0.112962	8.78043e-05	0.272286	0.687015	0.0771526	0.220481	0.999834	0.046808
ENSMUSG00000020326	Ccng1	antiquewhite4	0.366965	0.272751	-0.379491	-0.363611	-0.0669481	-0.672898	-0.469302	-0.731751	0.280377	-0.142065	0.151217	-0.0434347	-0.493436	0.0755424	-0.354718	-0.594964	-0.112575	-0.0232541	0.499558	0.192044	0.604461	0.560742	0.351463	0.851182	0.737503	-0.591823	-0.252404	-0.029674	0.212666	0.652855	0.217916	0.0103001	0.0607103	0.00780918	0.0110732	0.651189	1.61219e-07	0.000765733	3.45015e-09	0.0535799	0.335442	0.30491	0.769422	0.000365724	0.609836	0.0133681	8.20565e-06
ENSMUSG00000020409	Slu7	antiquewhite4	-0.243646	0.0435987	-0.349419	-0.161526	-0.178051	-0.756495	-0.695459	-0.647687	-0.195377	-0.68531	-0.38709	-0.291675	-0.489877	-0.0112695	-0.0475464	-0.271502	-0.127192	-0.44202	-0.088624	0.051166	0.247613	0.437158	0.479389	0.702491	0.344128	0.0964577	0.382628	0.369676	0.666002	0.608613	0.0996095	0.0951593	0.768576	0.0149201	0.272724	0.225986	5.0051e-10	4.11347e-08	6.49456e-07	0.183255	7.71898e-08	0.00656775	0.044274	0.000409233	0.939402	0.748279	0.0619473
ENSMUSG00000020492	Fam33a	antiquewhite4	0.199257	0.302635	-0.30795	0.117144	-0.0634194	-0.487066	-0.458402	-0.744108	0.29421	-0.28405	0.115985	-0.0418794	-0.1369	0.402414	-0.479776	-0.671251	-0.493073	-0.406013	0.0113149	-0.310554	0.229435	0.114285	0.282256	0.722693	0.667955	-0.204861	-0.118452	-0.110065	0.406202	0.45249	0.0948204	0.174538	0.0365504	0.0332253	0.427813	0.668482	0.000446853	0.00105075	1.35223e-09	0.0423785	0.0503958	0.43243	0.777465	0.353487	0.00457574	0.000559358	1.77306e-07
ENSMUSG00000020572	Nampt	antiquewhite4	0.112411	0.128693	-0.393327	-0.284585	0.00553441	-0.594913	-0.510136	-0.568557	0.122675	-0.213537	-0.138363	0.0929142	-0.334271	0.138623	-0.137133	-0.447906	-0.142066	-0.146054	0.249194	0.168865	0.493341	0.390955	0.483709	0.741617	0.537993	-0.31464	-0.0357679	-0.0489435	0.280635	0.523532	-0.0128549	0.446842	0.383351	0.00568075	0.049945	0.970219	8.22388e-06	0.000212232	2.48823e-05	0.406166	0.145034	0.348317	0.529925	0.020228	0.347404	0.352662	0.00141126
ENSMUSG00000020590	Snx13	antiquewhite4	-0.262253	-0.132272	-0.661079	-0.286745	-0.216144	-0.759624	-0.550806	-0.564944	-0.00512453	-0.459346	-0.292305	0.182527	-0.218599	0.270153	0.0417951	-0.521649	-0.249166	-0.278952	-0.0217049	-0.0676692	0.489228	0.315997	0.762137	0.767059	0.423941	-0.101313	0.259297	-0.0524882	0.435904	0.390296	0.129733	0.071748	0.370146	3.1492e-07	0.0481576	0.140072	3.858e-10	4.97972e-05	2.87495e-05	0.972424	0.00102276	0.0437965	0.214344	0.135516	0.0633068	0.777901	0.000143427
ENSMUSG00000021189	Atxn3	antiquewhite4	-0.120205	-0.00111857	-0.527846	-0.0763267	-0.138575	-0.502409	-0.404436	-0.482193	0.0952031	-0.241933	-0.148331	0.298637	0.0592343	0.451013	-0.0996419	-0.543243	-0.431307	-0.291548	-0.102902	-0.158695	0.311169	-0.00208922	0.634349	0.629563	0.393498	-0.0766573	0.074585	-0.29595	0.318237	0.219099	0.122352	0.415755	0.99398	0.000115474	0.606119	0.347572	0.00027395	0.00435718	0.000519512	0.519793	0.0975817	0.31434	0.0392278	0.689215	0.0012945	0.500424	6.61391e-05
ENSMUSG00000021482	1110018J18Rik	antiquewhite4	-0.0920332	0.269082	-0.239928	0.0513732	-0.108097	-0.602364	-0.75599	-0.645668	-0.144607	-0.587591	-0.454399	-0.32727	-0.369717	0.00860832	-0.198712	-0.324097	-0.286056	-0.593587	-0.140925	0.0334139	0.0773748	0.283091	0.330261	0.643488	0.407751	0.131792	0.196849	0.248014	0.715684	0.652693	0.159307	0.53385	0.0644021	0.100478	0.728763	0.464582	5.9066e-06	5.21814e-10	7.22164e-07	0.326779	1.12949e-05	0.00117716	0.023174	0.00970102	0.953694	0.175746	0.0246235
ENSMUSG00000021711	2410002O22Rik	antiquewhite4	0.0898744	0.0280021	-0.547941	-0.268399	0.0840237	-0.655559	-0.412619	-0.641236	0.278853	-0.288557	0.0674332	0.146907	-0.304202	0.286148	-0.200932	-0.638747	-0.195398	-0.105378	0.21461	-0.0632384	0.580925	0.414532	0.503344	0.821256	0.62664	-0.353868	-0.00125641	-0.0891635	0.253091	0.449047	0.00367079	0.543529	0.85015	5.54934e-05	0.0651083	0.570175	4.26234e-07	0.00356335	9.09013e-07	0.0549482	0.046699	0.648825	0.319059	0.0355425	0.0486468	0.17087	1.03278e-06
ENSMUSG00000021764	Ndufs4	antiquewhite4	0.368594	0.155398	-0.446648	-0.422587	-0.073816	-0.555223	-0.312013	-0.507318	0.361522	0.0423208	0.168522	0.135373	-0.365183	0.0502759	-0.202346	-0.506808	0.0146076	0.177181	0.560927	0.278758	0.673191	0.550986	0.271373	0.673457	0.643974	-0.640543	-0.332671	-0.151725	-0.0381966	0.470238	0.252511	0.00994172	0.291576	0.00146116	0.00277022	0.618052	4.20561e-05	0.0308562	0.000233104	0.0115794	0.77518	0.252213	0.358931	0.010705	0.734342	0.167816	0.000237076
ENSMUSG00000021811	Dnajc9	antiquewhite4	0.122149	0.120825	-0.361491	-0.330802	-0.135695	-0.642859	-0.505955	-0.547186	0.100685	-0.31767	-0.0955232	-0.153368	-0.543006	-0.105625	-0.12836	-0.312944	0.0587606	-0.0849909	0.307459	0.261369	0.498924	0.590958	0.344007	0.694995	0.535185	-0.337372	-0.03186	0.207006	0.303903	0.605679	0.15909	0.408197	0.413334	0.011587	0.021646	0.357779	8.35905e-07	0.000243853	5.70915e-05	0.495929	0.0277924	0.518384	0.298002	6.67243e-05	0.474917	0.384592	0.0303335
ENSMUSG00000021963	Sap18	antiquewhite4	0.115127	0.0861796	-0.374946	-0.390725	-0.377849	-0.578482	-0.458299	-0.434692	0.012916	-0.128837	-0.165834	-0.0457654	-0.413474	-0.108971	-0.0559118	-0.247635	0.0438628	-0.00772159	0.426243	0.27751	0.455624	0.493402	0.345231	0.563846	0.458934	-0.354123	-0.0950784	0.0496322	0.224966	0.547962	0.0977313	0.435866	0.560286	0.00864497	0.00603721	0.00810273	1.65849e-05	0.00105383	0.00201958	0.930569	0.382813	0.259968	0.757416	0.00348829	0.460957	0.705837	0.0896999
ENSMUSG00000022151	Ttc33	antiquewhite4	-0.0691126	0.113571	-0.461361	-0.205233	-0.13542	-0.743608	-0.604238	-0.684626	-0.00376234	-0.48495	-0.258609	-0.0729791	-0.357798	0.122182	-0.127962	-0.469281	-0.226647	-0.346381	0.0336224	0.0622195	0.376002	0.414491	0.52039	0.762921	0.48082	-0.0912277	0.176936	0.0961487	0.519535	0.559683	0.108429	0.640669	0.442135	0.000965232	0.161705	0.358763	1.40591e-09	5.42745e-06	8.04616e-08	0.979752	0.000477193	0.0759321	0.622052	0.0125311	0.408071	0.38608	0.000766213
ENSMUSG00000022248	Rad1	antiquewhite4	0.14154	0.444989	-0.0667309	0.0498004	0.140517	-0.46153	-0.461891	-0.678032	-0.126396	-0.476217	-0.0349101	-0.289598	-0.354405	0.0941004	-0.376762	-0.326161	-0.26242	-0.462886	-0.0842144	-0.119372	0.0883254	0.27681	0.222145	0.625829	0.407224	-0.0699418	-0.0261962	0.228516	0.521789	0.59671	0.442396	0.337251	0.00152933	0.652248	0.736764	0.340791	0.000960559	0.000950604	1.19394e-07	0.391966	0.000623042	0.813774	0.0458778	0.0134558	0.524662	0.00830227	0.0236722
ENSMUSG00000022292	Rrm2b	antiquewhite4	-0.0642754	0.202767	-0.292107	-0.261767	-0.158476	-0.682444	-0.574812	-0.591919	-0.290417	-0.477737	-0.276765	-0.146257	-0.427824	-0.0183257	-0.0638039	-0.250763	-0.0912711	-0.291717	0.0894846	0.247623	0.328692	0.416386	0.519145	0.690507	0.32536	-0.0827594	0.118349	0.175334	0.497257	0.613983	0.26476	0.664271	0.166914	0.0439462	0.072295	0.282003	9.17896e-08	1.92987e-05	9.37202e-06	0.0452397	0.000595082	0.0568677	0.32123	0.00241964	0.90161	0.666589	0.0855915
ENSMUSG00000022664	Slc35a5	antiquewhite4	0.178266	0.138634	-0.40005	-0.284435	0.111726	-0.651493	-0.493952	-0.694927	0.270435	-0.268275	-0.00834425	-0.0128275	-0.432749	0.132191	-0.223321	-0.529143	-0.146117	-0.133906	0.286339	0.108637	0.543339	0.474575	0.421523	0.790283	0.642386	-0.387105	-0.0375616	0.0280742	0.285078	0.559657	0.205547	0.225419	0.347363	0.00484342	0.0500708	0.449631	5.30625e-07	0.00035977	4.25405e-08	0.0630207	0.0652376	0.955113	0.931043	0.00212633	0.370442	0.127066	0.000110289
ENSMUSG00000022684	Bfar	antiquewhite4	-0.154539	0.0934007	-0.358375	-0.0702852	-0.111458	-0.552391	-0.575762	-0.492812	-0.121338	-0.475663	-0.353243	-0.167229	-0.280987	0.0307009	-0.0729523	-0.267652	-0.220722	-0.412512	-0.0384226	0.262911	0.185011	0.316094	0.32019	0.571776	0.312807	0.123695	0.249172	0.172538	0.527073	0.494295	0.0801012	0.294285	0.527763	0.0123795	0.634999	0.450728	4.68806e-05	1.85593e-05	0.00037304	0.411339	0.000633533	0.0137857	0.255923	0.05304	0.835897	0.62218	0.0658886
ENSMUSG00000022747	St3gal6	antiquewhite4	0.143847	0.32818	0.0810216	0.0317138	-0.0399928	-0.277769	-0.327821	-0.476363	-0.0358892	-0.240027	0.0664248	-0.135396	-0.230483	0.192097	-0.331471	-0.244051	-0.185627	-0.216855	0.0514933	-0.0846129	0.106823	0.115135	0.222941	0.495425	0.337445	-0.146293	-0.0776257	0.051035	0.320346	0.37678	-0.0224176	0.329352	0.0227718	0.584077	0.830561	0.787251	0.0559385	0.0229299	0.000620309	0.808647	0.100333	0.653742	0.35885	0.115016	0.190865	0.021366	0.0945938
ENSMUSG00000023156	Rpp14	antiquewhite4	0.300376	0.306973	-0.209226	-0.112219	0.0269517	-0.391416	-0.206949	-0.539698	0.2347	-0.0969964	0.291174	0.0240791	-0.21315	0.219772	-0.369038	-0.498263	-0.180448	-0.0597655	0.223214	0.00444055	0.351805	0.278275	0.235033	0.594167	0.561811	-0.423395	-0.269485	-0.0945642	0.141907	0.383087	0.0878462	0.0380443	0.033817	0.153522	0.447621	0.85571	0.00594075	0.158151	7.53744e-05	0.108338	0.511923	0.0446566	0.870951	0.145781	0.133379	0.00984597	0.000313387
ENSMUSG00000023892	Zfp51	antiquewhite4	0.04128	0.0919999	-0.401216	-0.135681	-0.0868394	-0.475226	-0.399642	-0.502269	0.101984	-0.199248	-0.0297358	0.205797	-0.111878	0.342932	-0.205998	-0.491052	-0.306985	-0.196014	0.064295	-0.0586752	0.366489	0.156069	0.509779	0.701622	0.445223	-0.205396	-0.0305553	-0.173791	0.251543	0.329515	0.157893	0.78057	0.533999	0.00470975	0.357829	0.557276	0.000641896	0.00489101	0.000275207	0.490356	0.174559	0.840988	0.160529	0.44901	0.0170268	0.160112	0.000394378
ENSMUSG00000023932	Cdc5l	antiquewhite4	0.178828	0.459931	-0.147753	0.139282	-0.0271235	-0.534887	-0.552354	-0.809913	0.078375	-0.473839	0.0579636	-0.250238	-0.291112	0.290378	-0.534929	-0.561702	-0.417025	-0.483055	-0.0531999	-0.190221	0.111221	0.214351	0.228624	0.75781	0.630668	-0.114085	-0.0412756	0.0845636	0.58274	0.60262	0.0769721	0.223934	0.00100574	0.31625	0.345094	0.8548	8.9797e-05	4.69467e-05	3.14188e-12	0.596458	0.000669155	0.695555	0.0862697	0.0447041	0.0452699	8.96597e-05	3.26815e-05
ENSMUSG00000024026	Glo1	antiquewhite4	0.252223	0.173479	-0.332599	-0.297559	-0.171404	-0.479096	-0.349133	-0.425645	0.140547	-0.0301958	-0.000805538	-0.0234009	-0.344991	-0.0590156	-0.176839	-0.379106	-0.0278212	0.00939054	0.414895	0.184318	0.447294	0.440029	0.192684	0.524514	0.512633	-0.436933	-0.23534	-0.0537568	0.108089	0.475116	0.158911	0.0837239	0.238326	0.0209012	0.0399768	0.244075	0.000571052	0.0150083	0.00256042	0.340686	0.838561	0.995664	0.874556	0.0163323	0.690304	0.229214	0.00787712
ENSMUSG00000024151	Msh2	antiquewhite4	-0.104031	0.124507	-0.401779	0.170129	-0.0901189	-0.510713	-0.560242	-0.674594	0.151533	-0.482669	-0.183037	-0.0986612	-0.0794862	0.361315	-0.282237	-0.591034	-0.552832	-0.589387	-0.192178	-0.18091	0.0847084	0.0568807	0.374011	0.629201	0.506732	0.14721	0.230031	-0.0230826	0.607492	0.396229	-0.0273091	0.481644	0.399138	0.00464633	0.247652	0.542428	0.000208175	3.46074e-05	1.46085e-07	0.303889	0.00051197	0.213044	0.504672	0.591246	0.0116307	0.0519472	9.73892e-06
ENSMUSG00000024228	Nudt12	antiquewhite4	-0.129869	0.296988	-0.238699	-0.0394732	0.0503338	-0.693147	-0.761085	-0.688858	-0.29314	-0.718139	-0.464433	-0.357264	-0.492888	-0.0447253	-0.148365	-0.289805	-0.192302	-0.580664	-0.17133	0.0907175	0.143163	0.416944	0.391019	0.712712	0.382746	0.122113	0.271292	0.35953	0.762203	0.73475	0.0800325	0.37898	0.0403778	0.102285	0.789952	0.734048	4.75832e-08	3.41168e-10	6.2121e-08	0.04317	9.14144e-09	0.000883114	0.0126731	0.000372144	0.762767	0.314229	0.0457158
ENSMUSG00000024645	1700034H14Rik	antiquewhite4	0.338904	0.277128	-0.260315	-0.100411	-0.00277459	-0.434077	-0.395684	-0.57893	0.323667	-0.161066	0.109647	-0.078855	-0.324024	0.124021	-0.37878	-0.480845	-0.147993	-0.136803	0.262492	-0.0163734	0.375707	0.374775	0.107283	0.643854	0.634154	-0.388031	-0.235275	0.00313534	0.190567	0.502727	0.237563	0.0184577	0.0565306	0.0739502	0.497105	0.985067	0.00205285	0.00537388	1.6279e-05	0.0248253	0.27411	0.458164	0.594204	0.0246574	0.400997	0.00793515	0.000541404
ENSMUSG00000024668	Sdhaf2	antiquewhite4	0.119493	0.271391	-0.180316	-0.0370554	0.148731	-0.438353	-0.409638	-0.540383	-0.0192011	-0.341742	-0.00916214	-0.105805	-0.285117	0.117075	-0.294739	-0.363292	-0.2068	-0.28552	0.0210439	0.0493838	0.193442	0.274348	0.212118	0.598992	0.378906	-0.108641	-0.0212825	0.0911781	0.350806	0.45406	0.131153	0.418544	0.0620588	0.220041	0.802552	0.31302	0.0018313	0.00383644	7.35026e-05	0.896935	0.0174393	0.950718	0.474159	0.0495	0.428085	0.0419914	0.0111492
ENSMUSG00000025381	Cnpy2	antiquewhite4	0.213567	0.0700917	-0.494635	-0.510452	-0.102887	-0.674152	-0.442456	-0.490954	0.179438	-0.145597	-0.0938685	-0.0136127	-0.539829	-0.16618	-0.0499753	-0.38157	0.120239	0.0771699	0.494665	0.401665	0.675617	0.709187	0.328786	0.68465	0.558649	-0.500715	-0.113789	0.0751343	0.128147	0.58577	0.158785	0.144976	0.635933	0.000352039	0.00021	0.486503	1.49902e-07	0.0016389	0.000395603	0.222334	0.323441	0.525689	0.926833	7.50134e-05	0.258961	0.735874	0.00745089
ENSMUSG00000025779	Ly96	antiquewhite4	0.26257	0.183776	-0.385592	-0.215557	-0.0432792	-0.547391	-0.439669	-0.60678	0.360032	-0.165522	0.0568831	-0.040291	-0.367819	0.106386	-0.302539	-0.516209	-0.116741	-0.0872932	0.341776	0.111505	0.475809	0.488245	0.212968	0.668288	0.654614	-0.393632	-0.14903	0.00643828	0.222005	0.524216	0.0149325	0.0713932	0.211168	0.00679793	0.141178	0.770225	5.66541e-05	0.0017675	4.83507e-06	0.0119526	0.260877	0.700963	0.785702	0.0101109	0.471721	0.0366127	0.000172901
ENSMUSG00000025958	Creb1	antiquewhite4	0.0973819	0.180093	-0.335883	-0.299755	-0.381843	-0.66329	-0.585429	-0.632296	0.0231098	-0.272721	-0.112592	-0.0140087	-0.396612	0.116235	-0.216075	-0.432635	-0.155828	-0.171098	0.279607	0.109909	0.443408	0.373602	0.557173	0.784522	0.551754	-0.343181	-0.0603736	-0.00171171	0.383396	0.581215	0.0133419	0.510239	0.220623	0.0195967	0.038463	0.00740484	2.78474e-07	1.23861e-05	1.43027e-06	0.876104	0.06074	0.446103	0.924711	0.00525703	0.431432	0.140203	0.00213273
ENSMUSG00000026158	Ogfrl1	antiquewhite4	-0.168788	0.0708606	-0.212914	-0.116468	-0.250332	-0.620827	-0.712733	-0.580951	-0.179363	-0.543048	-0.444369	-0.293752	-0.443065	-0.0604522	-0.0512694	-0.147534	-0.137858	-0.460312	-0.0292705	0.109043	0.171287	0.332698	0.417257	0.599002	0.298291	0.11292	0.313986	0.336038	0.607841	0.581341	0.354808	0.251454	0.632225	0.146238	0.430504	0.0861486	2.50613e-06	1.3254e-08	1.4962e-05	0.222529	6.662e-05	0.00155556	0.0427159	0.00161197	0.683157	0.72929	0.316976
ENSMUSG00000026374	Tsn	antiquewhite4	0.157714	0.0967363	-0.488893	-0.530872	-0.219085	-0.764811	-0.570098	-0.587765	0.0730196	-0.237954	-0.187133	-0.120686	-0.626311	-0.215558	-0.0656698	-0.358786	0.115702	-0.00332209	0.504444	0.445293	0.63464	0.722136	0.407531	0.727264	0.565993	-0.475582	-0.0893942	0.14025	0.266599	0.701379	0.15667	0.284354	0.513061	0.000422063	0.000103715	0.134629	2.48369e-10	2.33832e-05	1.1211e-05	0.621858	0.103392	0.202804	0.413877	1.92199e-06	0.141176	0.657433	0.0122725
ENSMUSG00000027274	Mkks	antiquewhite4	0.23145	0.452051	-0.0954159	0.153306	-0.0594781	-0.458293	-0.605543	-0.789425	0.17402	-0.393208	-0.00957271	-0.245485	-0.298743	0.266152	-0.559928	-0.512827	-0.415942	-0.50611	-0.0156134	-0.186155	0.0847814	0.194072	0.185606	0.745118	0.632303	-0.143977	-0.0993534	0.108128	0.552052	0.617728	0.245735	0.113457	0.00125749	0.518856	0.298198	0.688	0.00105402	5.11547e-06	2.60822e-11	0.236841	0.00569676	0.948512	0.0926115	0.039155	0.0674769	3.50364e-05	0.000193896
ENSMUSG00000027286	Lrrc57	antiquewhite4	0.372195	0.280182	-0.244105	-0.229605	0.0650452	-0.473398	-0.383591	-0.578005	0.289964	-0.130552	0.158747	-0.0542122	-0.423363	0.0732174	-0.339496	-0.465324	-0.0471387	-0.0181489	0.382853	0.0627784	0.484726	0.486353	0.203655	0.69934	0.628163	-0.466007	-0.243838	0.0247048	0.15023	0.539476	0.211605	0.0091874	0.0537538	0.0945191	0.116445	0.660493	0.000678042	0.00711628	1.69164e-05	0.045592	0.376457	0.281172	0.714393	0.00271562	0.620912	0.0182412	0.000860498
ENSMUSG00000027428	Rbbp9	antiquewhite4	0.214459	0.197838	-0.390592	-0.131414	-0.105061	-0.598124	-0.556477	-0.715183	0.305362	-0.215646	-0.0421996	-0.100451	-0.342427	0.144713	-0.362543	-0.591308	-0.314463	-0.26982	0.291847	0.13411	0.387204	0.381403	0.253446	0.737635	0.672088	-0.291243	-0.0859437	-0.0202696	0.363144	0.577482	0.256199	0.143265	0.17769	0.00605605	0.373286	0.47729	7.13797e-06	4.0069e-05	1.12115e-08	0.0348116	0.141011	0.775807	0.496935	0.0172007	0.326418	0.0113296	9.62369e-06
ENSMUSG00000027531	Impa1	antiquewhite4	0.222677	0.286457	-0.282216	-0.107111	-0.0480251	-0.543712	-0.451174	-0.665053	0.153312	-0.261458	0.0864486	-0.102356	-0.312585	0.162595	-0.351044	-0.570847	-0.245701	-0.208965	0.196493	-0.057224	0.345088	0.304107	0.292818	0.701093	0.602256	-0.313397	-0.131935	-0.0499183	0.314942	0.517641	0.12104	0.128196	0.0483929	0.0519661	0.468688	0.745829	6.49992e-05	0.00128871	2.52267e-07	0.298179	0.0726454	0.559058	0.488766	0.0305342	0.269522	0.0144287	2.26857e-05
ENSMUSG00000027900	Dram2	antiquewhite4	-0.223422	0.0536613	-0.549837	-0.179644	-0.025785	-0.802525	-0.689426	-0.712749	-0.113813	-0.630468	-0.362167	-0.0159752	-0.338859	0.223774	-0.0807293	-0.49959	-0.301373	-0.47064	-0.104414	-0.00626387	0.389095	0.367852	0.675168	0.855833	0.456313	0.00636023	0.288469	0.108187	0.633143	0.583126	0.176468	0.126891	0.717175	5.16599e-05	0.221794	0.861894	6.9333e-12	5.99802e-08	1.32396e-08	0.441158	1.56645e-06	0.011421	0.914179	0.0184741	0.126278	0.585439	0.000300237
ENSMUSG00000027997	Casp6	antiquewhite4	-0.0432468	0.219272	-0.14679	0.0123442	-0.0304157	-0.463415	-0.672844	-0.532449	-0.130848	-0.441491	-0.375892	-0.314669	-0.348534	-0.0361714	-0.208118	-0.253988	-0.232518	-0.471195	-0.0770077	0.0472006	0.0484178	0.217054	0.218857	0.536899	0.32129	0.0531531	0.124452	0.193061	0.574609	0.555682	0.248728	0.770393	0.134288	0.319448	0.933635	0.837401	0.000909615	1.61729e-07	9.80263e-05	0.375368	0.00168249	0.00846484	0.0293843	0.015194	0.807171	0.155762	0.081511
ENSMUSG00000028560	Usp1	antiquewhite4	0.25635	0.0333806	-0.560613	-0.45272	-0.158182	-0.669961	-0.349265	-0.582393	0.410727	-0.0241831	0.132053	0.167904	-0.358659	0.122431	-0.149323	-0.540071	-0.0471836	0.130376	0.543652	0.258956	0.723053	0.541816	0.419124	0.727182	0.682046	-0.568976	-0.18094	-0.13084	0.0433686	0.467798	0.198907	0.0786199	0.821797	3.41088e-05	0.0012341	0.282909	1.90938e-07	0.0149677	1.40832e-05	0.00373465	0.870398	0.370946	0.253983	0.0123053	0.407107	0.311077	7.43512e-05
ENSMUSG00000028675	Pnrc2	antiquewhite4	-0.0652433	-0.0806146	-0.635218	-0.518637	-0.0520167	-0.869956	-0.54701	-0.608059	0.116187	-0.396912	-0.181144	0.0841249	-0.527599	0.0407882	0.0237946	-0.478648	0.023892	-0.0345236	0.267185	0.231445	0.724145	0.674652	0.638137	0.854105	0.560029	-0.361374	0.149377	0.119916	0.313463	0.564081	0.0169954	0.659522	0.585974	1.23529e-06	0.000159125	0.725498	1.00473e-15	5.74698e-05	4.56013e-06	0.431623	0.00521985	0.217896	0.569709	0.000116482	0.783121	0.872463	0.000578883
ENSMUSG00000028832	Stmn1	antiquewhite4	0.302216	-0.00837729	-0.352061	-0.277656	-0.206683	-0.413965	-0.351636	-0.44297	0.578046	0.109716	0.0276401	-0.0113498	-0.306441	0.00557783	-0.206173	-0.422166	-0.0859034	0.0687758	0.545239	0.230657	0.436991	0.347712	0.125796	0.461137	0.6162	-0.443259	-0.153652	-0.0759975	0.0693382	0.386675	-0.0630304	0.0368238	0.954935	0.0141282	0.0560421	0.158698	0.0034458	0.0142532	0.00161612	1.68878e-05	0.457881	0.852065	0.938971	0.0341426	0.969986	0.159751	0.00280027
ENSMUSG00000029213	Commd8	antiquewhite4	-0.0629016	-0.0571261	-0.595464	-0.362962	0.14931	-0.711856	-0.542589	-0.527053	0.119451	-0.340195	-0.246941	0.0802385	-0.385906	0.0547451	0.0116677	-0.463935	-0.0754837	-0.143812	0.181454	0.242548	0.557296	0.504964	0.507117	0.721677	0.473842	-0.22838	0.144458	0.0379598	0.318428	0.490618	0.119664	0.671035	0.699746	8.02731e-06	0.0112285	0.311121	1.40652e-08	6.77623e-05	0.00011875	0.418707	0.0179884	0.0906317	0.587729	0.00674914	0.711707	0.937265	0.000896006
ENSMUSG00000029670	Ing3	antiquewhite4	-0.114235	0.135042	-0.290033	0.120351	0.26006	-0.543084	-0.519445	-0.686811	0.0647332	-0.607467	-0.120712	-0.145302	-0.233546	0.311641	-0.286782	-0.516155	-0.395689	-0.550025	-0.304957	-0.353864	0.105825	0.155133	0.376855	0.681298	0.42423	0.105377	0.271228	0.178421	0.596257	0.426367	0.172548	0.439452	0.360118	0.0455378	0.415186	0.0742438	6.65306e-05	0.000154767	7.04387e-08	0.662023	4.6856e-06	0.413776	0.324435	0.110135	0.031067	0.0481279	0.000173218
ENSMUSG00000029836	Cbx3	antiquewhite4	0.449455	0.184215	-0.399753	-0.244918	-0.0703913	-0.449071	-0.267062	-0.557586	0.5686	0.112869	0.301945	0.0742936	-0.266707	0.151366	-0.374587	-0.601396	-0.171715	0.0785106	0.520715	0.138785	0.545583	0.396967	0.147764	0.632343	0.743985	-0.592638	-0.35116	-0.18444	-0.00567734	0.414585	0.155023	0.00135195	0.210061	0.00487804	0.0933918	0.634487	0.00136646	0.0665101	3.83826e-05	2.48393e-05	0.44498	0.0370013	0.615775	0.0668858	0.30443	0.00871415	6.16902e-06
ENSMUSG00000030347	D6Wsu163e	antiquewhite4	0.260673	0.454144	-0.181311	0.192042	-0.0303019	-0.44485	-0.458852	-0.752069	0.193675	-0.35064	0.106116	-0.154567	-0.170514	0.331937	-0.536857	-0.602021	-0.477671	-0.455874	-0.0225161	-0.226104	0.117022	0.145595	0.185986	0.689484	0.637391	-0.116417	-0.0949933	-0.0291464	0.468826	0.496156	0.076064	0.0735393	0.00118564	0.217463	0.190995	0.838001	0.00153517	0.00103732	7.18683e-10	0.187177	0.0145497	0.472852	0.294194	0.246569	0.021173	8.36102e-05	5.99817e-06
ENSMUSG00000030613	Ccdc90b	antiquewhite4	0.182486	0.0128179	-0.450279	-0.139275	-0.252531	-0.364002	-0.234775	-0.411731	0.402959	0.0398259	0.091193	0.291893	0.00906497	0.323064	-0.193136	-0.515031	-0.313036	-0.0648217	0.205726	-0.0167491	0.389803	0.117104	0.315069	0.514901	0.519922	-0.329448	-0.145412	-0.294792	0.0182103	0.174246	0.246313	0.214446	0.931095	0.00132129	0.345117	0.0833346	0.0109806	0.108223	0.00364288	0.00451594	0.788118	0.537607	0.0441083	0.95124	0.0251112	0.18843	0.000179971
ENSMUSG00000030614	Tmem126b	antiquewhite4	0.130812	0.216125	-0.360272	0.072133	-0.0103446	-0.565015	-0.603792	-0.78583	0.312371	-0.390648	-0.0561617	-0.117533	-0.2399	0.331665	-0.436901	-0.656552	-0.475633	-0.465441	0.0559928	-0.12942	0.227363	0.199349	0.294475	0.770467	0.67159	-0.0985121	0.0571185	-0.0226192	0.525422	0.52692	0.0160384	0.375499	0.140109	0.0118918	0.626106	0.944367	2.86685e-05	5.53824e-06	3.69136e-11	0.030654	0.00604808	0.704582	0.426268	0.100519	0.0212857	0.001904	4.0383e-07
ENSMUSG00000030629	Zfand6	antiquewhite4	0.228367	-0.0581396	-0.623214	-0.331224	-0.2335	-0.491915	-0.226992	-0.421988	0.55914	0.173602	0.158148	0.431843	-0.0275827	0.330097	-0.127799	-0.64268	-0.203488	0.177231	0.471737	0.119156	0.647122	0.24453	0.436195	0.585693	0.644807	-0.532457	-0.246467	-0.456139	-0.10364	0.185024	-0.0270308	0.118482	0.694676	2.23418e-06	0.021469	0.110207	0.000383784	0.120776	0.00281306	3.61311e-05	0.237989	0.283014	0.0021778	0.852369	0.0219437	0.386691	8.43689e-07
ENSMUSG00000030729	Pgm2l1	antiquewhite4	-0.0350862	0.100228	-0.291453	-0.0714744	-0.355488	-0.538031	-0.587109	-0.610259	0.0617106	-0.321971	-0.186952	-0.0721582	-0.236476	0.228186	-0.2386	-0.466	-0.335089	-0.356148	0.0829003	-0.158327	0.216242	0.136041	0.45813	0.654936	0.470152	-0.12352	0.0690284	-0.0346012	0.476469	0.469544	-0.0137618	0.812851	0.497896	0.0444428	0.62927	0.0131547	8.01122e-05	1.15303e-05	4.12102e-06	0.676919	0.0256362	0.203249	0.625986	0.105617	0.118781	0.102431	0.000843689
ENSMUSG00000031095	Cul4b	antiquewhite4	0.128149	0.181844	-0.460864	-0.0124348	-0.105183	-0.586464	-0.43768	-0.721085	0.339462	-0.280107	0.077668	0.170201	-0.0906863	0.492486	-0.364969	-0.702844	-0.461266	-0.312409	0.0330177	-0.260834	0.378876	0.170682	0.457773	0.804206	0.691137	-0.227777	-0.0440412	-0.173938	0.333926	0.38823	0.137927	0.38538	0.216091	0.000979153	0.93315	0.476777	1.18524e-05	0.00186468	7.439e-09	0.0182538	0.0538205	0.599785	0.247449	0.539879	0.00037691	0.0107544	2.55952e-08
ENSMUSG00000031242	2610002M06Rik	antiquewhite4	0.238206	0.10825	-0.305378	-0.424495	-0.306386	-0.469851	-0.208398	-0.379606	0.145776	0.0782802	0.0945177	0.182398	-0.259417	0.0570319	-0.0891423	-0.309478	0.0281195	0.170957	0.466521	0.160214	0.534496	0.346687	0.416735	0.5242	0.450114	-0.546356	-0.274887	-0.158275	-0.0209107	0.347261	0.147855	0.103017	0.463947	0.0348015	0.0026376	0.0341765	0.00075341	0.155193	0.00778906	0.32284	0.596904	0.522817	0.214673	0.0749877	0.700218	0.546829	0.0323172
ENSMUSG00000031429	Psmd10	antiquewhite4	0.454353	0.263082	-0.294378	-0.259068	-0.326251	-0.521193	-0.415056	-0.600754	0.420305	0.000528476	0.125139	-0.165132	-0.447876	-0.0753149	-0.359746	-0.48622	-0.0542329	0.00413384	0.577562	0.258471	0.471905	0.537922	0.0334003	0.593567	0.714334	-0.543252	-0.332246	0.0150494	0.123708	0.597612	0.0653127	0.0011787	0.0708226	0.0422552	0.0753948	0.0236315	0.000145708	0.00335298	6.34875e-06	0.00293654	0.997156	0.39673	0.262019	0.00141243	0.610916	0.0120252	0.000458763
ENSMUSG00000031590	Frg1	antiquewhite4	0.0839789	0.127839	-0.444227	-0.314078	-0.289889	-0.765202	-0.663902	-0.67994	0.181536	-0.36363	-0.210109	-0.1027	-0.506755	0.0181585	-0.17532	-0.474241	-0.0884486	-0.186595	0.290281	0.150262	0.503292	0.558448	0.406872	0.778833	0.670752	-0.33057	0.0175386	0.135301	0.405389	0.649281	0.0971697	0.570381	0.38654	0.00156161	0.0297069	0.0456504	2.40138e-10	2.69101e-07	1.06618e-07	0.216885	0.0110686	0.151754	0.4873	0.000237492	0.902503	0.233303	0.00066116
ENSMUSG00000031667	Aktip	antiquewhite4	0.145109	0.356136	-0.115787	0.101952	0.0138275	-0.480134	-0.619697	-0.733212	0.0988058	-0.46338	-0.0762473	-0.369876	-0.385776	0.106036	-0.460835	-0.470251	-0.319278	-0.480959	-0.0134439	-0.0644139	0.0695593	0.268612	0.146962	0.687616	0.552206	-0.0596644	0.0566885	0.208299	0.588785	0.627113	0.0582265	0.325082	0.0129771	0.43322	0.490493	0.925682	0.000553279	2.64528e-06	3.09679e-09	0.504044	0.000910534	0.606495	0.00966733	0.00676924	0.473188	0.000979971	0.00074455
ENSMUSG00000032475	Nck1	antiquewhite4	0.278042	0.212178	-0.319676	-0.460484	-0.0931374	-0.604133	-0.368338	-0.549713	0.112803	-0.0847878	0.127096	0.0902778	-0.444285	0.0675278	-0.217724	-0.410541	0.0342638	0.116002	0.475401	0.205008	0.630783	0.522878	0.445596	0.767993	0.565449	-0.608356	-0.271326	-0.0448537	0.102804	0.545558	0.110755	0.0556877	0.147672	0.0267687	0.0009899	0.528932	5.45327e-06	0.00999744	5.19039e-05	0.445248	0.566661	0.389328	0.541713	0.00155914	0.648365	0.137128	0.0037519
ENSMUSG00000032547	Ryk	antiquewhite4	0.0433822	0.0862211	-0.238207	-0.35076	-0.461077	-0.638592	-0.638426	-0.505171	0.00381746	-0.305476	-0.314131	-0.330354	-0.602726	-0.273508	-0.031427	-0.176727	0.0920138	-0.128694	0.368264	0.284462	0.376555	0.560835	0.300267	0.5484	0.459786	-0.225153	0.0979859	0.300869	0.407548	0.652506	0.0755714	0.769694	0.560097	0.103015	0.0145137	0.000973175	1.04102e-06	1.04985e-06	0.000250232	0.979456	0.0347406	0.0296774	0.021835	5.81099e-06	0.05997	0.832072	0.229515
ENSMUSG00000032905	Atg12	antiquewhite4	-0.17159	-0.0841287	-0.570876	-0.367329	0.054168	-0.799948	-0.623629	-0.607135	0.0668368	-0.533194	-0.309431	-0.0141053	-0.492031	0.0659307	0.00933824	-0.402778	-0.0498129	-0.230509	0.0622423	0.14715	0.537467	0.556622	0.607898	0.811299	0.480824	-0.168949	0.268955	0.216543	0.460345	0.557144	0.104315	0.243556	0.569691	2.26588e-05	0.0102191	0.714617	9.06699e-12	2.18978e-06	4.7573e-06	0.651731	9.54408e-05	0.0323449	0.924193	0.000382371	0.656157	0.949772	0.00453575
ENSMUSG00000033596	Rfwd3	antiquewhite4	0.0759734	0.171851	-0.19907	0.094301	0.0146642	-0.426119	-0.52702	-0.629596	0.266981	-0.415346	-0.072337	-0.247116	-0.300192	0.175113	-0.360405	-0.488688	-0.300773	-0.395831	-0.041777	-0.245172	0.109888	0.201692	0.185532	0.602335	0.536593	-0.0473454	0.118794	0.143857	0.499303	0.46669	-0.142	0.607792	0.242829	0.174952	0.523774	0.921199	0.00252922	0.000118885	1.63549e-06	0.0665951	0.00332865	0.625128	0.0903954	0.0381679	0.233864	0.0118581	0.000424781
ENSMUSG00000034484	Snx2	antiquewhite4	0.220652	0.17009	-0.607052	-0.300759	-0.232032	-0.69438	-0.388263	-0.680002	0.296816	-0.115936	0.118999	0.261936	-0.18979	0.332956	-0.260466	-0.707548	-0.279823	-0.0570626	0.325607	0.106554	0.63269	0.399762	0.510619	0.81961	0.708534	-0.489897	-0.213845	-0.28344	0.1481	0.434705	0.134349	0.131794	0.247761	4.77538e-06	0.037787	0.112527	4.40341e-08	0.0063924	1.06225e-07	0.0404995	0.432625	0.42048	0.0721044	0.196348	0.020756	0.0737764	1.87781e-08
ENSMUSG00000034801	Sos2	antiquewhite4	-0.0933936	0.144157	-0.25305	-0.221237	-0.262479	-0.55587	-0.401651	-0.443801	-0.218782	-0.333691	-0.222355	0.062553	-0.215584	0.10777	0.0199232	-0.214553	-0.12628	-0.223654	0.0116827	0.0576555	0.297941	0.231083	0.585831	0.52328	0.234629	-0.102997	0.0632074	0.0236523	0.344575	0.378168	0.209269	0.527795	0.328302	0.0826813	0.130745	0.071495	4.10196e-05	0.00466071	0.00157988	0.135182	0.0204595	0.128762	0.672755	0.141128	0.465942	0.893081	0.143085
ENSMUSG00000035171	1110059E24Rik	antiquewhite4	0.153912	0.00188831	-0.590596	-0.439379	-0.225406	-0.64978	-0.377449	-0.483171	0.314965	-0.0745845	-0.0463619	0.132044	-0.337593	0.0131567	-0.0665793	-0.506388	-0.041806	0.0775138	0.431834	0.292227	0.63338	0.515463	0.395735	0.630232	0.583775	-0.484911	-0.14435	-0.12226	0.105564	0.446515	-0.142237	0.296269	0.989837	9.9252e-06	0.00178137	0.123465	5.8136e-07	0.00817569	0.000504121	0.0292242	0.614389	0.754352	0.37098	0.0189448	0.929278	0.652988	0.000240391
ENSMUSG00000035849	Krt222	antiquewhite4	0.0433616	0.254874	-0.330926	0.0357174	-0.121972	-0.58894	-0.55845	-0.695258	0.0971254	-0.465893	-0.167711	-0.138339	-0.246513	0.204808	-0.304964	-0.493973	-0.368896	-0.488966	-0.0736785	-0.134083	0.182473	0.258048	0.297175	0.658865	0.540675	-0.0507171	0.0625585	0.113389	0.518335	0.518519	0.334051	0.7698	0.0804162	0.0215936	0.809546	0.408882	1.06599e-05	3.71158e-05	4.16602e-08	0.511359	0.000846324	0.254537	0.348402	0.0912102	0.162594	0.0350607	0.000359534
ENSMUSG00000036822	Topors	antiquewhite4	-0.101627	-0.000530655	-0.51788	-0.295406	-0.077042	-0.77495	-0.578063	-0.642108	0.063176	-0.47497	-0.201448	-0.055054	-0.435251	0.0792014	-0.0568152	-0.433483	-0.108176	-0.222036	0.0778271	0.0957036	0.474201	0.50195	0.525197	0.749088	0.498542	-0.164038	0.214716	0.169262	0.43336	0.52634	0.159157	0.491884	0.997144	0.000163307	0.0415075	0.602738	1.01574e-10	1.68758e-05	8.69024e-07	0.669682	0.000646864	0.169751	0.710151	0.00198975	0.59258	0.701303	0.00208543
ENSMUSG00000036934	4921524J17Rik	antiquewhite4	0.141385	0.0564446	-0.38456	-0.394891	-0.2203	-0.689048	-0.498299	-0.602996	0.213661	-0.252138	-0.0307449	-0.0344783	-0.514076	0.0125128	-0.147905	-0.386678	0.0154359	-0.0284463	0.371203	0.146388	0.587366	0.578708	0.403771	0.752374	0.574484	-0.423912	-0.033317	0.142744	0.223496	0.548389	0.24213	0.337785	0.703162	0.00696061	0.00547551	0.132426	6.13971e-08	0.000313024	5.74076e-06	0.144794	0.0838327	0.835665	0.816037	0.000185888	0.932731	0.315747	0.00663044
ENSMUSG00000036944	Tmem71	antiquewhite4	-0.0333058	0.216216	-0.190523	-0.0230642	-0.00891704	-0.554159	-0.703018	-0.565735	-0.0585318	-0.520325	-0.390626	-0.291924	-0.432027	-0.0381148	-0.181068	-0.284021	-0.166426	-0.47465	-0.0721331	0.00239816	0.14263	0.329748	0.279136	0.614158	0.407901	0.0204446	0.149423	0.293325	0.599149	0.627821	0.0214241	0.82219	0.139937	0.194594	0.876347	0.952035	4.38121e-05	2.53069e-08	2.78586e-05	0.692718	0.000150147	0.00605127	0.0440847	0.00216726	0.797025	0.218091	0.0504201
ENSMUSG00000037058	Paip2	antiquewhite4	-0.0142346	0.10181	-0.517404	-0.185482	-0.0832517	-0.735816	-0.65021	-0.741379	0.141573	-0.432615	-0.17781	0.0364675	-0.323717	0.280213	-0.226555	-0.643036	-0.318898	-0.340263	0.0785599	-0.0850905	0.455344	0.358634	0.584751	0.890082	0.62936	-0.212217	0.0991799	-0.031189	0.489815	0.562953	0.0397578	0.9235	0.491101	0.000165992	0.206888	0.573735	2.54977e-09	5.68223e-07	1.67044e-09	0.337136	0.00213385	0.226627	0.805623	0.0248021	0.0537259	0.121513	8.28295e-07
ENSMUSG00000037826	Ppm1k	antiquewhite4	-0.102586	0.217218	-0.345202	0.0341555	-0.102469	-0.697331	-0.719353	-0.792108	-0.0265372	-0.666631	-0.289242	-0.190592	-0.332795	0.238546	-0.28968	-0.525181	-0.402857	-0.599168	-0.195834	-0.154016	0.186077	0.275489	0.471771	0.815751	0.511338	0.0868356	0.250648	0.175628	0.714833	0.601239	0.0871386	0.487786	0.138065	0.0162625	0.81773	0.488284	3.6521e-08	8.40004e-09	2.00365e-11	0.857906	2.30795e-07	0.0461576	0.194429	0.0208216	0.102511	0.0458133	0.00012682
ENSMUSG00000038323	1700066M21Rik	antiquewhite4	0.393412	0.34284	-0.184196	-0.144892	-0.203194	-0.527266	-0.500885	-0.714249	0.316664	-0.129327	0.100904	-0.173247	-0.413373	0.0756276	-0.457002	-0.539623	-0.208309	-0.158021	0.405126	0.0695253	0.362712	0.393323	0.149793	0.709392	0.715281	-0.42152	-0.21765	0.0201555	0.278045	0.610172	0.194216	0.00566952	0.0170584	0.210111	0.325814	0.166005	0.000117862	0.000287896	1.19526e-08	0.0283176	0.380992	0.494984	0.238962	0.00349706	0.609432	0.00109349	7.55836e-05
ENSMUSG00000038646	Fam103a1	antiquewhite4	-0.023737	0.0491336	-0.443438	-0.265951	-0.0786348	-0.682535	-0.481642	-0.574316	0.0922045	-0.39394	-0.122841	-0.0468588	-0.398699	0.0730719	-0.117147	-0.414191	-0.108957	-0.190588	0.122827	0.0684262	0.429348	0.429542	0.429061	0.688781	0.491565	-0.25901	0.0673926	0.12753	0.362933	0.497832	0.191037	0.872769	0.740165	0.00159563	0.067692	0.595238	9.12872e-08	0.000528354	1.96954e-05	0.533086	0.00559958	0.405527	0.751802	0.00500241	0.621608	0.427803	0.00342635
ENSMUSG00000039449	Prpf18	antiquewhite4	0.117683	0.350401	-0.103661	0.187361	0.210825	-0.281799	-0.260196	-0.523653	0.00759769	-0.376022	0.185557	-0.0686363	-0.0908008	0.353057	-0.445244	-0.462983	-0.347715	-0.354493	-0.212996	-0.329252	0.0455648	0.0715257	0.143938	0.562308	0.37964	-0.0472822	-0.0647964	0.00400767	0.351218	0.316753	0.230576	0.425674	0.0146216	0.48321	0.202244	0.150333	0.0523288	0.074087	0.000133778	0.959125	0.00844042	0.206702	0.642978	0.539365	0.013839	0.00151868	0.000921075
ENSMUSG00000039770	Ypel5	antiquewhite4	0.206073	0.145209	-0.529014	-0.418517	-0.265541	-0.710215	-0.502857	-0.60684	0.211987	-0.150329	-0.101522	0.0646191	-0.40391	0.0289243	-0.145984	-0.495627	-0.0812882	-0.0539247	0.437921	0.27005	0.624767	0.571248	0.419616	0.751281	0.635042	-0.472606	-0.171842	-0.0453338	0.211358	0.592847	0.193116	0.159958	0.324745	0.000110795	0.00307295	0.0681321	1.57115e-08	0.00026997	4.8218e-06	0.148044	0.307791	0.492333	0.662583	0.00441323	0.845274	0.322144	0.00034106
ENSMUSG00000040331	Nsmce4a	antiquewhite4	-0.0225596	0.185067	-0.36466	-0.250406	0.0828572	-0.759765	-0.694421	-0.714498	-0.0953045	-0.601164	-0.312739	-0.233006	-0.587327	-0.0453156	-0.146028	-0.386938	-0.0746054	-0.36757	0.0429351	0.107287	0.399263	0.588181	0.4522	0.839338	0.48305	-0.129762	0.179534	0.316199	0.577386	0.737199	0.215154	0.879031	0.207923	0.0108261	0.0860527	0.575558	3.81252e-10	4.39196e-08	1.1751e-08	0.519346	6.2335e-06	0.0304476	0.110984	1.14233e-05	0.759729	0.321994	0.00659086
ENSMUSG00000040599	Mis12	antiquewhite4	0.125752	0.15838	-0.464748	-0.255531	-0.0414314	-0.717189	-0.560977	-0.729624	0.20259	-0.379114	-0.0337015	-0.0507008	-0.444835	0.140922	-0.260029	-0.592901	-0.179021	-0.20283	0.192415	-0.0340189	0.509358	0.506715	0.433403	0.842401	0.660242	-0.337466	0.00275863	0.0659644	0.377935	0.591842	0.0541999	0.394404	0.282299	0.00087507	0.0796131	0.779785	9.76404e-09	3.36255e-05	4.03304e-09	0.167293	0.00787576	0.820112	0.732181	0.00153581	0.339387	0.0742791	8.98002e-06
ENSMUSG00000040774	Cept1	antiquewhite4	-0.136167	-0.089568	-0.510902	-0.357116	0.114783	-0.68762	-0.510085	-0.539267	0.040113	-0.401138	-0.214232	0.0649124	-0.412619	0.126354	-0.00137361	-0.445027	-0.0731657	-0.140792	0.147463	0.0623051	0.52711	0.451711	0.593225	0.762905	0.435862	-0.223346	0.209658	0.0691667	0.37551	0.494149	-0.156429	0.356095	0.544909	0.000206856	0.0127125	0.437247	6.70349e-08	0.000212595	7.65736e-05	0.786626	0.00471863	0.143699	0.661144	0.00356334	0.392128	0.992607	0.00152774
ENSMUSG00000040818	Fam116a	antiquewhite4	-0.185397	-0.0579234	-0.569894	0.00877231	-0.180441	-0.551449	-0.411258	-0.57941	0.174972	-0.310329	-0.103801	0.295662	0.108387	0.57507	-0.136403	-0.664555	-0.551139	-0.368578	-0.144952	-0.292787	0.280881	-0.0432786	0.641717	0.651124	0.451944	-0.000257189	0.184274	-0.303719	0.379023	0.175163	0.128628	0.207099	0.695756	2.35766e-05	0.952812	0.219717	4.85944e-05	0.0036859	1.59569e-05	0.234246	0.0318208	0.482618	0.0413231	0.463379	1.9095e-05	0.355254	2.59432e-07
ENSMUSG00000041390	Mdfic	antiquewhite4	-0.152383	0.233817	-0.272793	0.0299369	-0.0256584	-0.501524	-0.378339	-0.508216	-0.252126	-0.498915	-0.140424	0.0421348	-0.07924	0.306244	-0.132657	-0.335907	-0.328991	-0.425668	-0.306807	-0.161086	0.126591	0.0872756	0.525934	0.568374	0.244599	0.0940253	0.136646	0.0240725	0.471382	0.32245	0.159392	0.301152	0.109711	0.0606691	0.839927	0.862566	0.000281969	0.0080142	0.00022626	0.0838467	0.000306865	0.341112	0.776142	0.592399	0.0342641	0.368743	0.0195873
ENSMUSG00000042032	Mat2b	antiquewhite4	-0.0159303	0.163625	-0.401584	-0.240161	-0.00244448	-0.771216	-0.692723	-0.752072	-0.00416049	-0.56136	-0.258647	-0.179813	-0.532057	0.0619555	-0.197195	-0.453571	-0.157979	-0.375908	0.0655484	0.0151852	0.41454	0.531358	0.488794	0.855853	0.545358	-0.169855	0.156417	0.249997	0.57645	0.704658	0.147782	0.914419	0.266458	0.00466829	0.100137	0.986844	1.41936e-10	4.88638e-08	7.18497e-10	0.97761	3.31237e-05	0.0758866	0.221352	9.94143e-05	0.675708	0.179133	0.00120495
ENSMUSG00000042670	Immp1l	antiquewhite4	0.13992	0.175679	-0.296603	-0.0151648	0.00773764	-0.403887	-0.226488	-0.499013	0.218865	-0.131035	0.171273	0.202506	-0.0163797	0.403798	-0.286646	-0.534976	-0.344388	-0.165378	0.0577894	-0.210253	0.28931	0.087219	0.31581	0.533811	0.431777	-0.225871	-0.120507	-0.183567	0.150023	0.221887	0.0397932	0.342867	0.232333	0.0406504	0.918518	0.958373	0.00441563	0.121627	0.000305894	0.135029	0.374678	0.24444	0.167473	0.912014	0.00442519	0.0482383	8.95066e-05
ENSMUSG00000043542	Fam164a	antiquewhite4	0.314788	0.25617	-0.0986796	0.026764	0.0182998	-0.201561	-0.182451	-0.472332	0.300813	0.00195525	0.295049	0.0595193	-0.0876392	0.333722	-0.433236	-0.470752	-0.262032	-0.0675441	0.205566	-0.147704	0.2181	0.0763877	0.142099	0.501713	0.512601	-0.323308	-0.244637	-0.191043	0.0941239	0.261902	-0.159458	0.0293198	0.0788376	0.504592	0.856705	0.901748	0.169507	0.214537	0.000699956	0.0377509	0.989477	0.0417658	0.687796	0.553637	0.0204473	0.0020991	0.000733596
ENSMUSG00000044807	Zfp354c	antiquewhite4	0.130324	0.196731	-0.394962	0.102552	-0.296183	-0.429822	-0.357989	-0.653537	0.332907	-0.133443	0.124264	0.178639	0.0908273	0.552024	-0.422027	-0.701318	-0.608775	-0.352364	0.0471401	-0.269492	0.228529	-0.035827	0.403705	0.660368	0.616212	-0.179263	-0.111782	-0.326781	0.33141	0.278673	0.12326	0.377299	0.180179	0.00546638	0.48793	0.0409493	0.00229657	0.0124808	4.75495e-07	0.0207761	0.365888	0.400068	0.224432	0.539246	4.75405e-05	0.00281028	2.82648e-08
ENSMUSG00000045854	Lyrm2	antiquewhite4	0.435593	0.305627	-0.137713	-0.172905	-9.32056e-05	-0.365231	-0.293645	-0.533466	0.298952	-0.00648257	0.224247	-0.195873	-0.3873	-0.0229147	-0.410183	-0.403507	-0.086718	-0.0045222	0.460656	0.16923	0.330891	0.390573	-0.0171288	0.534013	0.580981	-0.473632	-0.301216	0.0180519	0.11751	0.507344	0.251909	0.00197171	0.0346466	0.350608	0.239905	0.999498	0.0106937	0.0427947	9.45148e-05	0.039011	0.96512	0.125458	0.182125	0.00653602	0.877142	0.00378525	0.0044565
ENSMUSG00000046269	Usp27x	antiquewhite4	-0.0845938	-0.0693081	-0.015171	-0.097513	0.250843	-0.182521	-0.14719	-0.17616	0.0258476	-0.232012	-0.00456078	-0.0305155	-0.224345	0.0754301	-0.0382883	-0.0774501	0.0430916	-0.0297815	-0.0715085	-0.162995	0.163649	0.156002	0.223264	0.326554	0.119961	-0.0375833	0.197583	0.182512	0.159502	0.138912	0.000536702	0.567552	0.639723	0.918485	0.509667	0.0854879	0.214359	0.318119	0.231035	0.861562	0.11256	0.975457	0.836875	0.125289	0.610369	0.79612	0.600812
ENSMUSG00000046519	Golph3l	antiquewhite4	-0.170163	0.107617	-0.34435	-0.192628	-0.141179	-0.795729	-0.771581	-0.722044	-0.158398	-0.69609	-0.414399	-0.333977	-0.587387	-0.0534238	-0.106515	-0.311173	-0.123032	-0.473466	-0.0253707	0.0527989	0.300604	0.530191	0.46954	0.782486	0.441298	0.0123254	0.323945	0.414992	0.698366	0.731177	0.274333	0.247556	0.466577	0.0165461	0.189617	0.338498	1.39511e-11	1.37404e-10	6.9527e-09	0.282243	3.95221e-08	0.0034086	0.020345	1.13939e-05	0.718375	0.471183	0.0313342
ENSMUSG00000046567	4930430F08Rik	antiquewhite4	-0.0502039	0.0742799	-0.295088	-0.176474	-0.0701033	-0.610994	-0.540377	-0.592935	0.0693094	-0.450827	-0.165363	-0.12522	-0.420275	0.107547	-0.133446	-0.362217	-0.100369	-0.249883	0.077947	-0.00119995	0.333562	0.412151	0.402918	0.66038	0.45455	-0.11103	0.170632	0.217174	0.446452	0.522503	-0.0621516	0.734709	0.61584	0.0417374	0.230193	0.635878	3.98314e-06	7.35202e-05	8.96703e-06	0.639716	0.00130126	0.261342	0.396425	0.00293884	0.46687	0.365876	0.0114088
ENSMUSG00000050192	Eif5a2	antiquewhite4	-0.112994	-0.0743707	-0.564991	-0.489235	-0.216662	-0.7534	-0.478368	-0.448688	-0.0506539	-0.317842	-0.214471	0.149618	-0.390813	0.0405006	0.107924	-0.332373	0.0380255	-0.00855815	0.231288	0.27328	0.641806	0.492587	0.703382	0.735407	0.416694	-0.318105	0.0794275	-0.0140834	0.263496	0.464816	0.00166987	0.444473	0.615407	2.86954e-05	0.000417561	0.139103	6.45089e-10	0.000583807	0.00138103	0.732419	0.0277031	0.143241	0.310112	0.00602492	0.784613	0.465303	0.0209937
ENSMUSG00000051098	Mblac2	antiquewhite4	0.203033	0.382729	-0.22231	0.136263	-0.14388	-0.416314	-0.526131	-0.665396	0.151598	-0.266798	-0.0586122	-0.128495	-0.141162	0.25183	-0.429319	-0.506182	-0.440779	-0.43917	0.0353974	-0.012477	0.112808	0.122078	0.179316	0.621225	0.592266	-0.100172	-0.123169	-0.0783795	0.441811	0.49744	0.0836999	0.166346	0.00725736	0.128842	0.355754	0.329243	0.00324867	0.000122662	2.47445e-07	0.303678	0.0667888	0.692317	0.384089	0.338556	0.0842241	0.00232704	0.000242029
ENSMUSG00000053870	Fpgt	antiquewhite4	-0.0762594	0.183251	-0.30499	-0.103422	-0.00126062	-0.545987	-0.503234	-0.514308	-0.206719	-0.462659	-0.228286	-0.110205	-0.313493	0.0704655	-0.123798	-0.308943	-0.152372	-0.343089	-0.041792	0.0839066	0.242538	0.305687	0.383174	0.608952	0.309202	-0.043798	0.0671212	0.111071	0.456426	0.522859	0.00277836	0.606438	0.212499	0.0350447	0.484228	0.993215	5.97149e-05	0.000266663	0.000184434	0.158622	0.000929733	0.118616	0.455865	0.0300287	0.634129	0.401851	0.0326331
ENSMUSG00000054302	Eapp	antiquewhite4	-0.0631726	0.23798	-0.20711	-0.0434802	-0.233078	-0.605199	-0.647145	-0.672319	-0.171782	-0.529114	-0.27501	-0.231744	-0.351989	0.101901	-0.217105	-0.329323	-0.27641	-0.483028	-0.0575337	-0.0201178	0.164099	0.249915	0.449712	0.699854	0.387721	0.012289	0.145079	0.16506	0.609802	0.575146	0.274729	0.669698	0.103353	0.157819	0.769188	0.110871	5.19611e-06	6.68273e-07	1.66711e-07	0.243021	0.000110403	0.0585233	0.112987	0.0141492	0.49071	0.138276	0.022275
ENSMUSG00000054717	Hmgb2	antiquewhite4	0.1311	-0.180325	-0.523526	-0.470363	-0.406705	-0.587049	-0.423991	-0.384675	0.484239	0.0290105	-0.120433	0.0628383	-0.390367	-0.0803019	0.0140498	-0.364281	0.0640432	0.160465	0.583176	0.368124	0.613236	0.516706	0.297893	0.500742	0.578094	-0.446855	-0.0320817	-0.0250169	0.0456432	0.385011	-0.119448	0.37444	0.220018	0.000134373	0.000742095	0.00412293	1.15598e-05	0.00267209	0.00694233	0.000487792	0.844818	0.414865	0.671347	0.00608777	0.587433	0.924491	0.0109148
ENSMUSG00000058291	Zfp68	antiquewhite4	-0.00375965	0.212411	-0.34314	-0.202387	-0.213707	-0.640425	-0.499731	-0.567433	-0.122728	-0.420867	-0.134527	-0.0574272	-0.351453	0.0965307	-0.16519	-0.347784	-0.119672	-0.245799	0.0496316	0.0611034	0.363325	0.382795	0.481864	0.729572	0.453848	-0.208436	-0.0215999	0.103276	0.414374	0.546632	0.344158	0.979767	0.147217	0.0169556	0.167727	0.144706	9.47752e-07	0.000298875	2.60309e-05	0.405964	0.00289483	0.361972	0.698238	0.0143072	0.513961	0.26185	0.0154291
ENSMUSG00000058748	Zfp958	antiquewhite4	0.165018	0.203162	-0.307326	0.00568177	-0.00461852	-0.40688	-0.244644	-0.552158	0.306419	-0.179448	0.199214	0.16375	-0.0338525	0.439382	-0.333981	-0.568348	-0.338713	-0.171626	0.0366564	-0.195782	0.295313	0.114015	0.310145	0.599345	0.525095	-0.220587	-0.103123	-0.172139	0.17758	0.239607	0.206369	0.262352	0.166071	0.0336022	0.969427	0.975146	0.00410535	0.0937705	4.72993e-05	0.0341565	0.222306	0.174633	0.266089	0.81932	0.00178125	0.0203436	2.50922e-05
ENSMUSG00000059588	Calcrl	antiquewhite4	0.227571	0.175209	-0.373175	-0.433362	-0.186526	-0.617999	-0.485447	-0.508876	0.0983787	-0.0994919	-0.0711596	0.0394593	-0.451195	-0.0355595	-0.131864	-0.406504	0.00499551	0.0218663	0.432655	0.258801	0.608206	0.531458	0.44281	0.740831	0.565459	-0.524626	-0.203039	-0.027717	0.16156	0.582759	0.15838	0.119806	0.233605	0.00899088	0.00209209	0.204298	2.86806e-06	0.000469898	0.000221347	0.505898	0.501073	0.630785	0.790024	0.00128795	0.810373	0.371639	0.00414326
ENSMUSG00000059839	Zfp874b	antiquewhite4	0.214437	0.549003	0.00602747	0.356862	0.0103996	-0.375346	-0.542768	-0.830326	0.117791	-0.460621	0.0904966	-0.295528	-0.164472	0.406701	-0.657609	-0.586643	-0.589183	-0.640507	-0.190203	-0.387927	-0.0886388	-0.00223782	0.148975	0.698015	0.610831	0.00155364	-0.0433897	0.0651992	0.629138	0.540932	0.139494	0.143307	5.33154e-05	0.967568	0.0127808	0.944072	0.00856846	6.73146e-05	2.91247e-13	0.425247	0.000986019	0.54073	0.0414195	0.263958	0.0041233	3.81198e-07	1.17622e-05
ENSMUSG00000060002	Chpt1	antiquewhite4	0.217868	0.164637	-0.526885	-0.233317	-0.268689	-0.571135	-0.405531	-0.57958	0.306369	-0.0232783	0.0417686	0.226501	-0.130832	0.27321	-0.252054	-0.605464	-0.282331	-0.07416	0.335015	0.169357	0.494568	0.272649	0.39877	0.683171	0.65273	-0.429076	-0.241304	-0.29568	0.12822	0.397296	0.148963	0.136861	0.263471	0.000119453	0.110496	0.0648081	2.24221e-05	0.00424279	1.5844e-05	0.0341871	0.875208	0.778039	0.121603	0.375426	0.0602611	0.0839392	5.13397e-06
ENSMUSG00000060397	Zfp128	antiquewhite4	0.0237597	0.140079	-0.122311	0.172801	-0.0396903	-0.277415	-0.279217	-0.525805	0.161065	-0.248835	0.108124	-0.105245	-0.0459638	0.332306	-0.355984	-0.401468	-0.415362	-0.349362	-0.0661188	-0.131081	0.00114511	-0.00653867	0.124977	0.419259	0.353778	0.0458428	0.0911477	-0.00608618	0.344488	0.232712	0.155649	0.872648	0.342314	0.40757	0.240194	0.788823	0.0562643	0.0546186	0.000124077	0.274114	0.0881057	0.464469	0.476515	0.756396	0.0210213	0.0130185	0.00468129
ENSMUSG00000060475	Wtap	antiquewhite4	-0.0221063	-0.134395	-0.633688	-0.174182	0.114911	-0.496701	-0.229148	-0.473282	0.369325	-0.117143	0.137211	0.443955	0.0370495	0.550683	-0.15328	-0.68609	-0.368177	-0.0659563	0.0907058	-0.194449	0.515845	0.107446	0.561106	0.688254	0.503277	-0.275076	0.00811301	-0.356967	0.0959874	0.128756	-0.013778	0.881445	0.362448	1.33409e-06	0.236398	0.436732	0.000329533	0.117194	0.000680389	0.00978444	0.427818	0.352382	0.00157325	0.802582	5.00302e-05	0.298283	7.36122e-08
ENSMUSG00000062014	Gmfb	antiquewhite4	0.13489	0.173469	-0.34558	-0.21524	-0.0087601	-0.522558	-0.302419	-0.53061	0.0998732	-0.243126	0.134201	0.132549	-0.243824	0.250708	-0.229168	-0.481239	-0.141006	-0.0869692	0.105287	-0.128362	0.455211	0.308775	0.469767	0.731996	0.50985	-0.376924	-0.130991	-0.0687115	0.198623	0.402763	0.133604	0.360665	0.238353	0.0161382	0.141779	0.952878	0.000138974	0.0366907	0.000104685	0.499425	0.0958903	0.363148	0.369137	0.0949113	0.0856619	0.117161	0.000534914
ENSMUSG00000062397	Zfp706	antiquewhite4	0.15494	0.0619395	-0.529172	-0.583194	-0.226715	-0.766638	-0.402293	-0.560427	0.0962687	-0.135653	-0.00291518	0.138691	-0.471035	-0.00676857	-0.0247075	-0.437023	0.052593	0.124328	0.517601	0.347539	0.753327	0.624649	0.598062	0.772325	0.569833	-0.552229	-0.125793	-0.0633575	0.127521	0.553509	0.0432974	0.293017	0.675787	0.000110176	1.36156e-05	0.121243	2.12116e-10	0.00458922	3.43577e-05	0.51511	0.357928	0.984311	0.347165	0.000727464	0.963583	0.867612	0.00189778
ENSMUSG00000062981	Mrpl42	antiquewhite4	0.51269	0.345572	-0.249759	-0.291675	-0.264129	-0.516224	-0.348303	-0.639094	0.399297	0.0469547	0.262806	-0.0505199	-0.411581	0.046527	-0.393651	-0.512736	-0.0627602	0.0809359	0.609212	0.206378	0.544924	0.499504	0.154014	0.683957	0.769159	-0.649704	-0.408037	-0.0938462	0.0645758	0.575341	0.0926872	0.000194797	0.0161408	0.0868937	0.0442734	0.0696668	0.000172812	0.015266	1.01465e-06	0.00493146	0.751311	0.0711299	0.733101	0.00365644	0.753505	0.00563767	0.000194495
ENSMUSG00000066798	Zbtb6	antiquewhite4	0.0509238	0.0903492	-0.46833	-0.361845	0.150812	-0.671325	-0.398873	-0.582689	0.0135451	-0.318672	0.0192313	0.0783386	-0.403023	0.130323	-0.128427	-0.468911	-0.082956	-0.0810578	0.208878	0.115764	0.563549	0.480764	0.519909	0.796229	0.493117	-0.367879	-0.0184726	0.0252295	0.248884	0.513739	0.276162	0.731047	0.541393	0.000787986	0.0114999	0.306223	1.76555e-07	0.00498174	1.39085e-05	0.927196	0.027277	0.896774	0.59663	0.00450894	0.377301	0.384342	0.000774607
ENSMUSG00000068134	Zfp120	antiquewhite4	0.0945051	-0.00407521	-0.515366	-0.333386	-0.152349	-0.678972	-0.415425	-0.6155	0.25767	-0.21799	0.025551	0.0985321	-0.353984	0.176597	-0.164039	-0.517569	-0.113912	-0.0371383	0.296866	-0.0191922	0.590337	0.441061	0.4753	0.75136	0.591336	-0.394436	-0.0319323	-0.0426079	0.218978	0.456934	0.138977	0.522873	0.978069	0.00017793	0.0205821	0.301263	1.12929e-07	0.00332209	3.22752e-06	0.0770402	0.136637	0.863135	0.505232	0.0135747	0.229863	0.265235	0.000165058
ENSMUSG00000069206	Zfp874a	antiquewhite4	0.0716374	0.243997	-0.127576	0.213318	0.129181	-0.364514	-0.437382	-0.6794	0.195816	-0.410184	0.0666803	-0.135979	-0.15031	0.393163	-0.456445	-0.534437	-0.478166	-0.471096	-0.167903	-0.336582	0.0300178	0.0417044	0.229532	0.627932	0.492579	0.0239083	0.127816	0.0503011	0.491715	0.370708	0.177846	0.628487	0.0946697	0.387525	0.145456	0.381532	0.0108603	0.00187963	1.10098e-07	0.182255	0.00378512	0.652495	0.356764	0.307852	0.00570271	0.00111093	9.12657e-05
ENSMUSG00000072582	Ptrh2	antiquewhite4	0.283415	0.196945	-0.268988	-0.335165	-0.0732231	-0.522821	-0.340718	-0.479747	0.175764	-0.051841	0.0562821	0.00691328	-0.37275	-0.00938256	-0.185958	-0.344146	-0.00861749	0.0432693	0.448999	0.228706	0.487898	0.428717	0.299747	0.585724	0.509302	-0.4544	-0.213146	-0.0326425	0.131623	0.474839	0.195215	0.0509349	0.179695	0.0644989	0.019876	0.620885	0.000137711	0.0178012	0.000559849	0.232104	0.726389	0.703977	0.962804	0.0090757	0.949534	0.205704	0.0166143
ENSMUSG00000073452	Zfp97	antiquewhite4	0.0959854	0.29499	-0.157092	0.0469265	-0.0913623	-0.417683	-0.344722	-0.563368	0.0622461	-0.332136	0.051511	0.015149	-0.140821	0.335585	-0.340742	-0.422579	-0.2985	-0.306606	-0.0921062	-0.233502	0.191775	0.146266	0.315557	0.624716	0.448324	-0.141737	-0.059094	0.0061527	0.335447	0.356863	0.310083	0.516353	0.0418087	0.286281	0.751456	0.536849	0.00313849	0.0164216	3.0603e-05	0.674271	0.0210911	0.728064	0.918602	0.339737	0.019712	0.0177926	0.00277078
ENSMUSG00000074909	Ranbp6	antiquewhite4	-0.115281	0.0285961	-0.43723	-0.230637	-0.247908	-0.709547	-0.617199	-0.637552	-0.015951	-0.402505	-0.278635	0.00324304	-0.312093	0.180014	-0.0672265	-0.419261	-0.235167	-0.305183	0.13515	0.0596667	0.392859	0.317684	0.618349	0.745501	0.468371	-0.0950393	0.198946	0.024263	0.503726	0.526543	0.145766	0.435249	0.847009	0.00188732	0.114766	0.089335	1.6433e-08	2.97878e-06	1.09766e-06	0.914308	0.0045657	0.0551461	0.982547	0.0308109	0.220828	0.649832	0.00301552
ENSMUSG00000075232	Amd1	antiquewhite4	0.243713	0.382841	-0.0400233	0.0556455	0.136134	-0.309555	-0.361265	-0.578346	0.0402879	-0.241276	0.107523	-0.157362	-0.229473	0.182812	-0.406175	-0.38861	-0.289693	-0.295646	0.0608372	-0.102822	0.111384	0.120889	0.204293	0.559878	0.441631	-0.154575	-0.100852	-0.00516024	0.358411	0.448786	-0.00510276	0.095066	0.00723886	0.787092	0.707175	0.356212	0.032272	0.0116432	1.66787e-05	0.785718	0.0985242	0.46697	0.285444	0.11666	0.213614	0.00417665	0.0063412
ENSMUSG00000075273	Ttc30b	antiquewhite4	0.149373	0.269368	-0.376594	-0.210602	-0.109664	-0.714022	-0.616333	-0.747176	0.086078	-0.392515	-0.0956007	-0.095973	-0.447768	0.125534	-0.305512	-0.53347	-0.2018	-0.27377	0.179313	0.0465212	0.443074	0.484218	0.398643	0.854713	0.647788	-0.311304	-0.0406734	0.0808452	0.435681	0.654998	0.124256	0.310913	0.0641075	0.00833347	0.150774	0.458094	1.21397e-08	3.10326e-06	1.06278e-09	0.56075	0.00579002	0.518043	0.516407	0.00141667	0.395231	0.0347177	9.44994e-05
ENSMUSG00000078922	Tgtp1	antiquewhite4	0.0015302	0.236322	-0.119073	0.148143	-0.120137	-0.399153	-0.450395	-0.569543	0.0477973	-0.425167	-0.133487	-0.21451	-0.203074	0.173199	-0.292857	-0.371381	-0.304805	-0.457935	-0.147367	-0.241698	-0.00630749	0.12123	0.168118	0.4718	0.446309	0.0330488	0.101891	0.15193	0.496299	0.427729	-0.0143111	0.991764	0.105851	0.420192	0.314961	0.41602	0.0049485	0.00131702	2.39138e-05	0.746995	0.0025923	0.365728	0.143167	0.166258	0.239095	0.0433817	0.00935347
ENSMUSG00000078941	Taf9	antiquewhite4	0.267345	0.153999	-0.13339	-0.139323	-0.121809	-0.22643	-0.135054	-0.341285	0.156021	0.0305102	0.232594	-0.0171242	-0.191092	0.0837503	-0.275549	-0.347008	-0.119857	0.0343469	0.281077	0.0640741	0.255584	0.186959	0.121323	0.402023	0.365853	-0.341744	-0.17839	-0.109009	0.0210856	0.238844	-0.0276539	0.0662108	0.295994	0.366078	0.344951	0.409514	0.121724	0.360075	0.0175999	0.289621	0.836903	0.111635	0.908032	0.193239	0.571434	0.0580107	0.0156758
ENSMUSG00000079083	Jrkl	antiquewhite4	-0.108704	-0.0318478	-0.39564	-0.152562	0.138992	-0.528617	-0.348003	-0.525297	0.0175415	-0.347204	0.0271363	0.0994576	-0.187331	0.316536	-0.131263	-0.44048	-0.23792	-0.188386	-0.0132826	-0.0941243	0.369527	0.186553	0.510991	0.672648	0.344499	-0.124581	0.140907	-0.0493949	0.293449	0.294176	0.33042	0.462064	0.829856	0.00537953	0.300578	0.346108	0.000112367	0.01536	0.000126306	0.905801	0.0156131	0.854733	0.501221	0.202317	0.028385	0.373842	0.00172918
ENSMUSG00000090000	Ier3ip1	antiquewhite4	-0.137812	-0.211807	-0.579744	-0.463703	0.145615	-0.700864	-0.410548	-0.480837	0.139237	-0.316375	-0.114457	0.172511	-0.407818	0.139066	0.0618045	-0.445553	0.00813721	0.0122123	0.220875	0.050371	0.651326	0.501251	0.604937	0.738755	0.43568	-0.330454	0.178591	0.0490294	0.207484	0.40334	0.0309387	0.350259	0.148397	1.57363e-05	0.000902049	0.323382	2.91075e-08	0.00375125	0.000541543	0.34525	0.0284705	0.438557	0.240996	0.00401204	0.345849	0.676454	0.00150586
ENSMUSG00000000085	Scmh1	black	-0.250288	-0.178963	0.224121	0.363315	0.0287722	0.601065	0.591579	0.572397	-0.168857	0.268856	0.134566	0.364654	0.715146	0.300256	0.219742	0.280061	-0.135672	0.0619648	-0.447045	-0.367242	-0.445342	-0.6862	-0.127011	-0.647216	-0.554619	0.400988	0.0689569	-0.326111	-0.319667	-0.722362	-0.102228	0.086205	0.22358	0.125675	0.0111439	0.846078	6.26121e-06	9.51152e-06	2.13008e-05	0.251258	0.0646352	0.361831	0.0108276	1.12406e-08	0.0381244	0.133434	0.0538611
ENSMUSG00000000127	Fer	black	0.224028	0.240217	0.105791	0.708017	-0.0522871	0.521498	0.335537	0.0147024	0.418428	0.390344	0.459556	0.356366	0.86728	0.755692	-0.48158	-0.409886	-0.767848	-0.245565	-0.313538	-0.570961	-0.462877	-0.868555	-0.252587	-0.233543	0.115614	0.140781	-0.339133	-0.71452	-0.159634	-0.509274	-0.0453508	0.125836	0.100056	0.474217	1.82013e-08	0.724127	0.00014418	0.0197307	0.920994	0.00307993	0.0060911	0.00101662	0.0129145	1.55756e-15	5.3479e-10	0.000529371	0.00381306
ENSMUSG00000000194	Gpr107	black	0.0201357	-0.114291	0.0484486	0.399617	-0.0645504	0.420618	0.249231	0.230786	0.294164	0.287676	0.11442	0.0910455	0.477172	0.192318	-0.0704831	-0.00806118	-0.294393	-0.085325	-0.131421	-0.183038	-0.339179	-0.477304	-0.33236	-0.422694	-0.121261	0.258103	-0.0133454	-0.269387	-0.172009	-0.41451	0.0703603	0.891947	0.439226	0.743664	0.00489391	0.66292	0.00291328	0.0875848	0.114525	0.0424119	0.047404	0.438706	0.538268	0.000605345	0.190344	0.634044	0.956634
ENSMUSG00000000441	Raf1	black	-0.0151657	0.0498453	0.246674	0.535502	0.416281	0.595382	0.519426	0.293048	0.0566112	0.168995	0.356673	0.223894	0.627599	0.422246	-0.145108	-0.0297417	-0.311596	-0.105612	-0.486948	-0.522294	-0.480339	-0.632912	-0.297169	-0.425355	-0.296235	0.309632	-0.0460037	-0.285858	-0.207038	-0.547203	-0.0134939	0.918513	0.736536	0.0909916	8.78222e-05	0.00325143	8.05646e-06	0.000154867	0.0432386	0.702327	0.250866	0.0128316	0.126069	1.80459e-06	0.00279456	0.325087	0.840957
ENSMUSG00000000759	Tubgcp3	black	-0.0342544	0.000251043	0.163117	0.719518	0.273378	0.629796	0.502189	0.233415	0.267316	0.238529	0.385192	0.309724	0.84663	0.639969	-0.236316	-0.187433	-0.569541	-0.201936	-0.546101	-0.674541	-0.556156	-0.848416	-0.312152	-0.461236	-0.203687	0.399712	-0.0351993	-0.485284	-0.191254	-0.692536	0.00132894	0.817211	0.998649	0.267966	8.30358e-09	0.0600965	1.61945e-06	0.000275926	0.11034	0.066242	0.102537	0.00686066	0.0321732	3.43384e-14	9.70178e-07	0.10586	0.202066
ENSMUSG00000000823	Znf512b	black	-0.193707	-0.115075	0.0966213	0.489869	0.287044	0.489083	0.508773	0.336734	0.0241022	0.0742435	0.206188	0.229418	0.641727	0.373549	0.0193178	0.0653099	-0.294443	-0.133782	-0.53933	-0.421025	-0.433771	-0.583143	-0.23912	-0.472467	-0.373433	0.45192	0.117062	-0.215348	-0.172736	-0.610905	0.130047	0.187103	0.436074	0.513564	0.000409342	0.0479152	0.000419559	0.000222107	0.01927	0.870828	0.616013	0.15972	0.11675	8.86286e-07	0.00891687	0.896312	0.659195
ENSMUSG00000001173	Ocrl	black	0.149149	-0.0327794	0.00412754	0.543129	0.105095	0.521435	0.482989	0.120318	0.563849	0.42266	0.510636	0.467002	0.811731	0.728617	-0.323553	-0.378132	-0.600549	-0.0599375	-0.256596	-0.647548	-0.294121	-0.75364	-0.2095	-0.260381	0.0434526	0.073151	-0.234206	-0.662714	-0.326193	-0.627899	-0.0262385	0.311647	0.824956	0.977788	6.64198e-05	0.477146	0.000144494	0.000506953	0.415312	3.00251e-05	0.00276509	0.000208707	0.000819322	2.57212e-12	4.34026e-09	0.0248791	0.00805152
ENSMUSG00000001379	Apbb3	black	-0.333054	-0.339092	0.101689	0.0453484	0.0520396	0.495802	0.478006	0.776552	-0.309446	0.227185	-0.144425	0.256067	0.417037	-0.151692	0.496119	0.495957	0.268972	0.25426	-0.270842	0.0965411	-0.264799	-0.315093	-0.166205	-0.703378	-0.680005	0.340536	0.120349	-0.1049	-0.364923	-0.588587	-0.197007	0.0207162	0.0183887	0.491617	0.75956	0.725382	0.000339155	0.00059026	8.78204e-11	0.0323364	0.120453	0.327393	0.078962	0.00319007	0.303375	0.000335735	0.000337483
ENSMUSG00000001441	Npepps	black	-0.358813	-0.519772	-0.258023	0.152822	0.0659601	0.205336	0.207733	0.214049	0.301534	0.150559	0.04082	0.521268	0.533798	0.553581	0.155503	-0.169256	-0.311967	0.00914892	-0.282471	-0.423636	-0.0592663	-0.514943	0.271946	-0.138626	-0.135008	0.209571	0.276796	-0.396434	-0.14129	-0.559779	-0.275066	0.0122654	0.000153037	0.0766217	0.299744	0.656013	0.161488	0.156544	0.14405	0.0372718	0.307043	0.782956	0.000145329	9.33907e-05	4.47944e-05	0.291245	0.250124
ENSMUSG00000001569	Nom1	black	-0.19766	-0.283127	0.0369378	-0.0479445	0.17216	0.361045	0.592632	0.582027	-0.182318	0.249643	0.190419	0.292107	0.328465	-0.0198166	0.324555	0.327019	0.248769	0.3657	-0.158748	-0.0262931	-0.0511673	-0.187915	-0.100857	-0.488766	-0.498087	0.0650777	-0.0227934	-0.112581	-0.447698	-0.538284	-0.0156024	0.178089	0.0511807	0.803166	0.746241	0.241969	0.0116978	9.08605e-06	1.43015e-05	0.214878	0.087045	0.194844	0.0439459	0.0226474	0.89365	0.0244097	0.0232861
ENSMUSG00000001700	Gramd3	black	0.383384	0.176398	0.025193	0.24698	-0.0253104	0.330121	0.320206	0.073768	0.415735	0.469704	0.47084	0.323547	0.44124	0.370702	-0.324202	-0.232847	-0.272959	0.149119	0.101183	-0.175958	-0.0356336	-0.310394	-0.250334	-0.0987735	0.167637	-0.179208	-0.429821	-0.473775	-0.372815	-0.292145	0.0654721	0.00714997	0.230396	0.865035	0.0905783	0.864412	0.0219336	0.0265034	0.618281	0.00329637	0.000756695	0.000731669	0.0248822	0.00169395	0.00949389	0.0245744	0.111235
ENSMUSG00000002265	Peg3	black	-0.211575	-0.156507	0.0576416	0.511371	0.0848439	0.497798	0.321243	0.357401	0.0926137	0.134268	0.0569994	0.29387	0.702066	0.421585	0.0404053	0.0488747	-0.352964	-0.166482	-0.514544	-0.368368	-0.435016	-0.683329	-0.151745	-0.420258	-0.316618	0.482936	0.127273	-0.327512	-0.137829	-0.603902	0.00323466	0.148852	0.288101	0.697165	0.000203632	0.566403	0.000318113	0.0259909	0.0126366	0.531262	0.362906	0.70038	0.0426288	2.69252e-08	0.00284225	0.785108	0.741487
ENSMUSG00000002413	Braf	black	-0.265218	-0.266705	-0.167661	0.247947	-0.204775	0.316737	0.392603	0.335447	0.0443731	0.270967	0.119687	0.599884	0.775645	0.559612	0.157061	-0.0805269	-0.361367	0.0388062	-0.336739	-0.373556	-0.179807	-0.687512	0.231661	-0.322661	-0.257141	0.24063	0.0257319	-0.622031	-0.255781	-0.674751	-0.105309	0.068481	0.0668878	0.254681	0.0892827	0.162664	0.0282792	0.00577804	0.0197658	0.764582	0.0624836	0.417781	6.60057e-06	9.53791e-11	3.54715e-05	0.286377	0.586383
ENSMUSG00000002845	Tmem39a	black	0.151846	0.047036	0.130501	0.520893	0.293621	0.519858	0.486549	0.116764	0.367104	0.346018	0.512745	0.379478	0.698402	0.62799	-0.299153	-0.262085	-0.496857	-0.0722951	-0.27062	-0.606141	-0.317493	-0.677917	-0.243277	-0.281959	-0.0539519	0.106397	-0.202852	-0.506117	-0.298139	-0.55518	0.156096	0.302878	0.750894	0.376646	0.000147229	0.0428129	0.00015258	0.000454095	0.429324	0.010269	0.0159953	0.000194433	0.00781154	3.41051e-08	1.77021e-06	0.0388733	0.0719376
ENSMUSG00000002949	Timm44	black	-0.031712	-0.0585762	-0.0603015	0.538314	0.176276	0.3793	0.319921	0.111404	0.305987	0.135778	0.269065	0.251758	0.635115	0.512727	-0.196568	-0.249574	-0.508492	-0.206912	-0.409967	-0.487575	-0.35162	-0.595758	-0.207226	-0.245473	-0.0362414	0.30569	0.00524585	-0.376524	-0.104524	-0.498169	0.102453	0.830571	0.692496	0.683906	7.92902e-05	0.230725	0.00784288	0.0266459	0.450949	0.0344231	0.357481	0.0644192	0.0843159	1.24177e-06	0.000194551	0.180548	0.0871343
ENSMUSG00000003778	Brd8	black	0.0630088	0.0958009	0.111862	0.748112	0.0670713	0.586081	0.416747	0.167361	0.313417	0.280984	0.371032	0.305695	0.869057	0.657002	-0.330865	-0.243259	-0.662397	-0.269175	-0.488601	-0.640248	-0.55034	-0.856356	-0.328381	-0.387727	-0.0841685	0.346508	-0.151791	-0.545428	-0.152779	-0.611112	0.0394975	0.670506	0.517163	0.449079	9.86862e-10	0.650588	1.20473e-05	0.00321346	0.255543	0.0300708	0.0530426	0.00942545	0.034604	1.16544e-15	3.94045e-07	0.0216195	0.0957028
ENSMUSG00000003847	Nfat5	black	-0.0804657	0.151682	0.325557	0.670815	-0.0608402	0.562824	0.307978	0.211645	-0.0697917	0.160234	0.172092	0.204292	0.753765	0.526643	-0.187887	0.0162191	-0.522291	-0.287216	-0.531762	-0.499386	-0.623508	-0.868151	-0.148399	-0.405733	-0.284917	0.459286	-0.0479349	-0.424063	-0.0233244	-0.525323	-0.068299	0.586668	0.303407	0.0239472	1.81811e-07	0.681232	3.1268e-05	0.0332086	0.148716	0.637383	0.27663	0.242157	0.163678	6.26186e-10	0.000120476	0.200957	0.912874
ENSMUSG00000004383	Large	black	-0.101231	-0.14616	0.107845	0.467807	0.0208697	0.561163	0.307612	0.369972	0.162352	0.335079	0.0164725	0.248028	0.685423	0.324392	0.021754	0.0690689	-0.380823	-0.133082	-0.307311	-0.274883	-0.470329	-0.709258	-0.220171	-0.529765	-0.307035	0.393246	0.0373875	-0.400583	-0.171479	-0.574535	-0.0994919	0.49358	0.321554	0.465629	0.000800192	0.888033	3.33805e-05	0.0334293	0.00964696	0.270247	0.0199095	0.911518	0.0891748	7.66626e-08	0.0244853	0.883321	0.640881
ENSMUSG00000004637	Wwox	black	0.114646	0.0770523	0.171605	0.712944	0.0453785	0.64673	0.402822	0.216975	0.36513	0.332733	0.321071	0.185963	0.785449	0.498462	-0.302422	-0.154336	-0.567043	-0.218587	-0.375765	-0.471516	-0.571745	-0.78626	-0.454145	-0.478944	-0.0968712	0.343012	-0.141609	-0.474159	-0.189142	-0.588281	0.00236812	0.437797	0.602689	0.243512	1.30646e-08	0.759405	6.83034e-07	0.00453097	0.138518	0.0107171	0.0208466	0.0260754	0.205692	3.82845e-11	0.000311386	0.0366887	0.294926
ENSMUSG00000005371	Fbxo11	black	-0.375727	-0.459969	-0.440737	0.00777548	-0.190168	0.0569203	0.2923	0.228445	0.0728279	0.185531	0.0662314	0.729535	0.630144	0.58251	0.276868	-0.207969	-0.288899	0.114538	-0.226914	-0.262811	0.133906	-0.439933	0.466536	-0.065023	-0.174983	0.119439	0.139618	-0.597585	-0.255543	-0.571879	-0.0662744	0.00849602	0.00100466	0.0017172	0.958169	0.195444	0.700777	0.0438002	0.118353	0.622775	0.206766	0.654687	4.05942e-09	1.59176e-06	1.40141e-05	0.0567722	0.156064
ENSMUSG00000005501	Usp40	black	0.272603	0.268892	0.183156	0.728268	0.110424	0.579951	0.415761	0.0202894	0.397241	0.362005	0.565727	0.271018	0.802737	0.708238	-0.518366	-0.375079	-0.685337	-0.211125	-0.329053	-0.679361	-0.481396	-0.813878	-0.333208	-0.248437	0.0865084	0.13695	-0.345245	-0.62789	-0.185688	-0.499776	0.0516875	0.060856	0.0645979	0.212739	4.45161e-09	0.454964	1.56008e-05	0.00329419	0.891128	0.00517912	0.0114606	2.78668e-05	0.0624324	6.78048e-12	1.79355e-08	0.000160615	0.00861943
ENSMUSG00000005899	Smpd4	black	0.215476	0.0408397	0.192303	0.462617	0.158855	0.548176	0.570301	0.219287	0.429488	0.408534	0.515864	0.209434	0.593574	0.360565	-0.222653	-0.118957	-0.281572	0.0797018	-0.149629	-0.420932	-0.327041	-0.519134	-0.476831	-0.487248	-0.0799307	0.0621885	-0.247547	-0.369813	-0.398786	-0.558534	0.122355	0.141332	0.782853	0.190379	0.000930871	0.280841	5.50048e-05	2.31919e-05	0.13426	0.00231673	0.0039422	0.000174942	0.153104	8.72036e-06	0.0118179	0.128237	0.420648
ENSMUSG00000006191	Cdkal1	black	0.478151	0.380943	0.111293	0.543133	-0.143225	0.455333	0.372306	-0.0186445	0.475777	0.542029	0.585171	0.284677	0.695599	0.535139	-0.503845	-0.424134	-0.595354	-0.0470878	-0.0209641	-0.415983	-0.301171	-0.632132	-0.347636	-0.217488	0.269142	-0.128068	-0.55989	-0.706495	-0.291484	-0.362798	-0.0709005	0.000587668	0.00755737	0.451403	6.64108e-05	0.33147	0.00114651	0.0091649	0.899907	0.000631353	6.91781e-05	1.25226e-05	0.0498677	4.07719e-08	8.89814e-05	0.000261381	0.00266227
ENSMUSG00000006678	Pola1	black	0.411195	-0.0580191	-0.28651	0.0786857	-0.162727	0.148655	0.298614	-0.0816919	0.865612	0.590481	0.564757	0.412041	0.406133	0.443945	-0.313029	-0.561926	-0.341609	0.279782	0.379459	-0.19368	0.19947	-0.226424	-0.14374	-0.00679029	0.465736	-0.444461	-0.445345	-0.651575	-0.435459	-0.296384	-0.0994544	0.00369163	0.695278	0.0483497	0.594999	0.269127	0.313273	0.0392433	0.58096	2.03738e-15	9.97456e-06	2.8963e-05	0.00361494	0.00418096	0.00157371	0.030286	3.23946e-05
ENSMUSG00000006906	Stambp	black	0.076476	-0.100189	-0.245807	0.0766393	-0.160337	-0.0316735	0.102813	-0.0871468	0.361486	0.170903	0.170271	0.156912	0.210739	0.206547	-0.0743976	-0.24347	-0.225138	0.0278351	0.0988835	-0.0350047	0.0836646	-0.0801456	-0.102873	-0.0293313	0.178113	-0.0619352	-0.0892726	-0.237316	-0.156525	-0.148566	0.19062	0.605413	0.498065	0.0921708	0.604641	0.276318	0.830773	0.486817	0.555876	0.0115884	0.245475	0.247252	0.286842	0.150502	0.158978	0.615279	0.0954064
ENSMUSG00000007812	Zfp655	black	-0.49539	-0.479307	-0.388702	0.176484	0.163037	0.118312	0.344254	0.240767	-0.00175949	-0.0526748	0.0654787	0.63514	0.65302	0.625462	0.277504	-0.155762	-0.338327	-0.048952	-0.517276	-0.44236	-0.0235727	-0.505179	0.397849	-0.123046	-0.289431	0.386815	0.355651	-0.43315	-0.128188	-0.638034	-0.0876262	0.000343651	0.000567393	0.00632774	0.230165	0.268206	0.42319	0.0165781	0.0992572	0.99053	0.722164	0.658368	1.24016e-06	4.88921e-07	2.00334e-06	0.0561829	0.290433
ENSMUSG00000008200	Fnbp4	black	-0.0766613	-0.0413008	0.223713	0.699422	0.0965011	0.723362	0.543004	0.402261	0.165907	0.323271	0.276353	0.315682	0.909215	0.541784	-0.122421	-0.00899164	-0.512682	-0.16855	-0.536678	-0.571195	-0.626674	-0.916812	-0.347169	-0.611182	-0.347421	0.462384	-0.0375338	-0.491258	-0.248312	-0.763185	-0.0273469	0.604537	0.780462	0.126384	3.1946e-08	0.514091	6.33232e-09	6.67279e-05	0.0045927	0.259755	0.0250129	0.0572528	0.0288385	3.99625e-19	6.98083e-05	0.407147	0.951634
ENSMUSG00000008307	1700109H08Rik	black	-0.197471	-0.188235	0.00063406	0.270919	-0.105401	0.431235	0.519444	0.439791	-0.0267443	0.35313	0.161815	0.489012	0.742878	0.37922	0.171832	0.0808893	-0.237518	0.10063	-0.285219	-0.238717	-0.292646	-0.6489	-0.0157283	-0.541144	-0.376125	0.246736	-0.0444058	-0.514806	-0.337017	-0.6827	-0.0884898	0.178512	0.200107	0.996587	0.0625317	0.475859	0.00221295	0.000154771	0.0017617	0.856809	0.0138181	0.271855	0.000420492	1.48784e-09	0.00785696	0.24288	0.584694
ENSMUSG00000008435	Rdh13	black	-0.222311	-0.166358	0.0640424	0.262861	0.190107	0.376699	0.41049	0.379875	-0.112224	0.063627	0.135968	0.150281	0.430143	0.151871	0.12829	0.151048	-0.111564	0.0185468	-0.380628	-0.140585	-0.302472	-0.406616	-0.165583	-0.42276	-0.371906	0.35604	0.140448	-0.153986	-0.176924	-0.505192	0.0779884	0.12884	0.258443	0.665416	0.071069	0.195589	0.00831381	0.0037566	0.00774185	0.447603	0.66746	0.356804	0.307947	0.00227733	0.302799	0.384854	0.305457
ENSMUSG00000009079	Ewsr1	black	-0.0420957	-0.219708	-0.0136259	0.374683	0.275389	0.569076	0.739572	0.427717	0.338913	0.384191	0.500436	0.485479	0.764195	0.489566	0.00341826	-0.0961647	-0.253106	0.18068	-0.333988	-0.482628	-0.267591	-0.60309	-0.261467	-0.530762	-0.254326	0.153925	-0.080865	-0.474198	-0.49825	-0.796921	-0.0535441	0.776345	0.133496	0.926763	0.00869556	0.0581624	2.43678e-05	1.91868e-09	0.00242638	0.0184543	0.00701952	0.000292122	0.000469441	2.61841e-10	0.000413248	0.981604	0.515565
ENSMUSG00000009535	Rnmt	black	-0.188246	-0.295076	-0.213343	0.229278	0.317488	0.294509	0.537147	0.214202	0.235777	0.229369	0.389465	0.640017	0.710645	0.6808	0.024908	-0.266675	-0.389787	0.0709315	-0.34635	-0.533991	-0.0765939	-0.575497	0.141809	-0.18487	-0.194213	0.116988	0.0185237	-0.541955	-0.322575	-0.657565	-0.0698212	0.200081	0.0417462	0.145408	0.11698	0.0278867	0.042159	8.27332e-05	0.143755	0.106682	0.11683	0.00621684	9.67806e-07	1.52642e-08	1.01292e-07	0.866548	0.0669196
ENSMUSG00000009741	Ubp1	black	-0.199333	-0.235568	0.145912	0.548253	0.101095	0.700779	0.564547	0.521966	0.153675	0.315579	0.214173	0.428994	0.87334	0.516032	0.0448566	0.0795488	-0.366861	-0.0416541	-0.526324	-0.530617	-0.514684	-0.849661	-0.218404	-0.610949	-0.431545	0.448801	0.0690335	-0.449537	-0.324365	-0.837809	-0.0656395	0.17437	0.107001	0.322385	5.48449e-05	0.494165	2.92684e-08	2.92056e-05	0.000141858	0.297024	0.0288938	0.143813	0.00234686	5.69073e-16	0.000173947	0.762091	0.590953
ENSMUSG00000010097	Nxf1	black	0.00187235	0.0855162	0.270328	0.771127	0.288477	0.689614	0.498061	0.236985	0.198365	0.234554	0.388922	0.249585	0.840614	0.623906	-0.278135	-0.143852	-0.57336	-0.23258	-0.566264	-0.68278	-0.628486	-0.8874	-0.358292	-0.469183	-0.219572	0.416643	-0.0667169	-0.477081	-0.159635	-0.659766	-0.118653	0.989923	0.56332	0.0631293	1.4306e-10	0.046763	5.92895e-08	0.000315433	0.104846	0.176515	0.108565	0.00629553	0.08712	7.76976e-14	2.16055e-06	0.0556028	0.329337
ENSMUSG00000010517	Faf1	black	-0.00805872	0.076539	-0.0258345	0.290388	0.25599	0.173141	0.179489	-0.00125333	0.10152	0.0457979	0.23532	0.311007	0.404607	0.475386	-0.135793	-0.242059	-0.312581	-0.0737351	-0.272647	-0.392656	-0.120614	-0.355873	0.0713949	0.0135859	0.0448176	0.112504	-0.027057	-0.323755	-0.0438943	-0.237351	-0.300211	0.956647	0.605115	0.861631	0.0452621	0.0790548	0.239256	0.222199	0.993254	0.492343	0.757249	0.107382	0.0314292	0.00433915	0.000638832	0.35743	0.0974023
ENSMUSG00000012519	Mlkl	black	0.526677	0.198818	0.156562	0.450273	0.154274	0.560084	0.55788	0.0827795	0.733937	0.616949	0.789617	0.315839	0.592719	0.526553	-0.508379	-0.408643	-0.407363	0.182629	0.0594886	-0.536864	-0.194911	-0.53222	-0.473732	-0.254187	0.26812	-0.285175	-0.550248	-0.597834	-0.4944	-0.471372	-0.0943852	0.000120332	0.175509	0.287932	0.00132153	0.295121	3.48224e-05	3.79473e-05	0.575918	2.93425e-09	3.01431e-06	2.55989e-11	0.0287548	9.05154e-06	0.000120858	0.000225038	0.00393166
ENSMUSG00000012535	Tnpo3	black	-0.0930502	-0.15537	-0.0358893	0.412744	0.453652	0.451707	0.578387	0.225156	0.224255	0.215197	0.502682	0.496902	0.72322	0.667285	-0.117673	-0.259925	-0.398468	0.0355093	-0.424934	-0.608655	-0.240714	-0.642489	-0.0803141	-0.26572	-0.189231	0.165822	-0.0382832	-0.526643	-0.324474	-0.674489	-0.0796755	0.52932	0.291662	0.808647	0.00355232	0.0012022	0.00126966	1.66505e-05	0.123892	0.125443	0.14186	0.000271516	0.000327415	6.39671e-09	2.22401e-07	0.425716	0.0743993
ENSMUSG00000013236	Ptprs	black	0.244345	0.290591	0.38743	0.51988	-0.0181992	0.522893	0.21978	0.13059	0.150649	0.338539	0.171983	0.00852354	0.474523	0.22086	-0.294872	0.085377	-0.334976	-0.184032	-0.121895	-0.105602	-0.490497	-0.548762	-0.423234	-0.373169	-0.0874551	0.197352	-0.267288	-0.249657	-0.0991214	-0.24735	0.0275105	0.0941844	0.0451048	0.00651653	0.00015247	0.902286	0.000137367	0.133365	0.376317	0.306753	0.0185923	0.24246	0.954149	0.000655591	0.131419	0.0418949	0.563958
ENSMUSG00000013878	Rnf170	black	0.104886	-0.0495303	-0.197106	0.202453	-0.1859	0.187202	0.230796	0.0313012	0.375077	0.354006	0.294445	0.492375	0.549925	0.53463	-0.151977	-0.361049	-0.446842	0.0075827	-0.0473481	-0.300794	-0.00689434	-0.490641	0.141609	-0.0240714	0.147789	-0.105499	-0.226595	-0.615387	-0.233723	-0.371847	-0.108141	0.478026	0.738141	0.179334	0.167587	0.205849	0.202633	0.114509	0.832734	0.00861977	0.0135683	0.0422064	0.000378242	5.14894e-05	9.06319e-05	0.302457	0.0116968
ENSMUSG00000014232	Cluap1	black	-0.0851593	-0.0218855	-0.131082	0.353969	-0.201386	0.188476	0.173769	0.0164755	0.0666717	0.158239	0.153983	0.271957	0.57559	0.463386	-0.14158	-0.200072	-0.517107	-0.190781	-0.262065	-0.206672	-0.256123	-0.543845	-0.0061657	-0.145838	-0.0509637	0.222803	-0.0381486	-0.456392	-0.04156	-0.364946	0.0815024	0.564956	0.882621	0.374508	0.013579	0.169884	0.199523	0.237531	0.911502	0.652537	0.282734	0.296046	0.0614944	1.86911e-05	0.00091039	0.337112	0.172747
ENSMUSG00000014355	Anapc1	black	0.237727	0.249563	0.0706846	0.61922	0.102754	0.425616	0.385412	-0.0477924	0.36965	0.316434	0.517308	0.383513	0.77682	0.743528	-0.437818	-0.446323	-0.687533	-0.188502	-0.286631	-0.645155	-0.339234	-0.729371	-0.200539	-0.163709	0.125279	0.0939697	-0.320188	-0.666435	-0.192479	-0.457715	0.0788116	0.103732	0.0871488	0.633073	2.7062e-06	0.487068	0.00256236	0.00682615	0.747019	0.00971531	0.0284389	0.000166538	0.00712902	8.5704e-11	1.41464e-09	0.0018578	0.00147431
ENSMUSG00000014668	Chfr	black	-0.32243	-0.273356	0.0312662	0.497401	0.386104	0.480863	0.447662	0.331477	0.0924006	-0.0210487	0.216819	0.272928	0.635126	0.505021	0.000354286	-0.0316775	-0.318646	-0.132968	-0.645873	-0.631318	-0.441399	-0.640044	-0.149559	-0.39054	-0.357439	0.473927	0.249407	-0.22028	-0.119902	-0.666227	-0.111723	0.0254148	0.0601188	0.832919	0.000322205	0.0067185	0.000541112	0.00142083	0.0213636	0.532211	0.887079	0.138809	0.0605365	1.24107e-06	0.000251478	0.998093	0.830752
ENSMUSG00000015120	Ube2i	black	-0.115524	-0.33328	-0.0374164	0.270526	0.18968	0.672439	0.777651	0.667624	0.188882	0.549645	0.36618	0.629096	0.861839	0.41315	0.186052	0.0522481	-0.17433	0.295148	-0.263848	-0.296451	-0.239784	-0.6968	-0.182124	-0.654357	-0.437806	0.159919	-0.123559	-0.621917	-0.622397	-0.90616	-0.125803	0.434273	0.020625	0.800668	0.0629281	0.196614	1.65563e-07	7.94245e-11	2.1816e-07	0.198539	5.20364e-05	0.0104768	1.67644e-06	3.69194e-15	0.00351656	0.205472	0.724325
ENSMUSG00000015214	Mtmr1	black	-0.173067	-0.341849	-0.46031	0.033917	0.00878967	0.111175	0.471719	0.200666	0.287849	0.306616	0.339587	0.759303	0.681902	0.621905	0.127538	-0.337779	-0.316384	0.204112	-0.131515	-0.220904	0.166132	-0.427533	0.279952	-0.101378	-0.0446454	-0.0593667	-0.0810608	-0.68447	-0.393602	-0.601791	-0.0249028	0.239459	0.0174021	0.000994864	0.818981	0.952719	0.451883	0.000712836	0.171449	0.0472652	0.0340354	0.018208	3.96288e-10	9.48231e-08	2.37972e-06	0.38767	0.0188751
ENSMUSG00000015882	Lcorl	black	0.268988	-0.0999611	-0.396096	0.0449639	0.0133888	0.153916	0.415278	0.0186458	0.667263	0.574429	0.585752	0.765109	0.61777	0.697527	-0.184332	-0.561153	-0.407057	0.305159	0.193923	-0.228743	0.297981	-0.358086	0.154771	0.0752822	0.330892	-0.389381	-0.414514	-0.833592	-0.517599	-0.447123	-0.118172	0.0644986	0.499046	0.00532175	0.761539	0.928033	0.296259	0.00333437	0.8999	2.2268e-07	1.96039e-05	1.22173e-05	2.42078e-10	2.89932e-06	3.60682e-08	0.209768	3.33935e-05
ENSMUSG00000016756	Cmah	black	-0.0897751	-0.30022	-0.044614	-0.374833	-0.205333	0.228296	0.492193	0.570498	-0.218328	0.5268	0.0938291	0.441823	0.250333	-0.144274	0.465568	0.370683	0.335192	0.592854	0.271176	0.416096	0.177097	-0.0936271	0.119821	-0.428698	-0.423057	-0.174628	-0.153884	-0.313576	-0.582192	-0.436229	-0.0577835	0.543975	0.0381487	0.76334	0.0086666	0.161495	0.118599	0.000380416	2.3008e-05	0.136014	0.000119811	0.525863	0.00166737	0.0861469	0.327907	0.000854411	0.00949785
ENSMUSG00000017686	Rhot1	black	-0.186887	-0.185933	-0.294134	0.0713685	0.308496	-0.0193003	0.270103	-0.0514646	0.0872205	-0.0147219	0.319563	0.535969	0.397307	0.616099	-0.00861615	-0.380001	-0.31867	0.0172249	-0.291893	-0.428598	0.148266	-0.27584	0.359391	0.186203	0.00794723	-0.000258158	0.0871871	-0.401264	-0.130429	-0.34564	-0.0251471	0.203407	0.205767	0.0424344	0.62978	0.0328987	0.896405	0.0633568	0.728299	0.555541	0.92089	0.0268253	8.63477e-05	0.00517104	3.13774e-06	0.953652	0.0077199
ENSMUSG00000018995	Nars2	black	0.0579535	-0.007491	0.113776	0.360416	0.183806	0.488542	0.461731	0.281724	0.20043	0.329742	0.378347	0.341102	0.597309	0.407824	-0.114101	-0.109776	-0.250107	0.0683004	-0.248952	-0.382973	-0.284457	-0.566404	-0.159818	-0.360521	-0.174514	0.0783194	-0.192067	-0.441844	-0.319492	-0.541763	-0.160875	0.695606	0.959699	0.441306	0.0118555	0.211094	0.000426732	0.000954996	0.0523935	0.171963	0.0220953	0.00801268	0.0176649	7.40024e-06	0.00401153	0.439994	0.457631
ENSMUSG00000019790	Stxbp5	black	-0.117356	-0.0813732	-0.0253671	0.559476	0.0468065	0.488705	0.399189	0.270639	0.216706	0.26279	0.178403	0.445305	0.867973	0.596097	-0.0566725	-0.167751	-0.556497	-0.188668	-0.475347	-0.468322	-0.428457	-0.814303	-0.0993053	-0.418115	-0.200247	0.369398	-0.0284004	-0.578581	-0.188315	-0.660533	-0.00876996	0.426973	0.582441	0.864111	3.56603e-05	0.752071	0.000424561	0.00494423	0.0628141	0.139019	0.071148	0.225056	0.00151615	1.39179e-15	7.80681e-06	0.702019	0.254421
ENSMUSG00000019792	Trmt11	black	0.123723	-0.077545	-0.197817	0.154702	0.205556	0.255562	0.519852	0.112876	0.383886	0.375738	0.573972	0.622521	0.587265	0.600342	-0.141771	-0.370353	-0.274562	0.218268	-0.0969725	-0.437579	0.0811958	-0.370971	0.0345923	-0.0735466	0.0722335	-0.196671	-0.300135	-0.588171	-0.462431	-0.511472	0.127221	0.40214	0.600365	0.177738	0.293767	0.16103	0.0795755	0.000152616	0.444952	0.00706858	0.00849405	1.99743e-05	2.31014e-06	1.14537e-05	6.46688e-06	0.336456	0.00956695
ENSMUSG00000019820	Utrn	black	0.0472694	0.245318	0.345256	0.451909	-0.186701	0.477254	0.238108	0.270491	-0.231817	0.245464	0.0290212	-0.01061	0.505138	0.0764309	-0.0741984	0.218341	-0.26838	-0.17016	-0.261217	-0.0378408	-0.549477	-0.578362	-0.298945	-0.485251	-0.301994	0.346431	-0.143722	-0.257404	-0.0526327	-0.31477	-0.0047384	0.749698	0.0928408	0.0162448	0.00126247	0.203865	0.000603837	0.103163	0.0629641	0.112871	0.0926407	0.844762	0.942942	0.000250509	0.605626	0.616228	0.13599
ENSMUSG00000019842	Traf3ip2	black	0.295354	0.253446	0.301471	0.526945	0.256998	0.567191	0.500537	0.147439	0.307328	0.370971	0.542246	0.203163	0.568073	0.431588	-0.384688	-0.138243	-0.349953	-0.0255946	-0.236868	-0.450613	-0.381594	-0.53109	-0.447884	-0.326293	-0.0155052	0.0153678	-0.350053	-0.326945	-0.308805	-0.416705	0.126236	0.0415454	0.0821857	0.0373136	0.0001192	0.0778411	2.62843e-05	0.000291168	0.317293	0.0336013	0.00943809	6.86261e-05	0.166069	2.5371e-05	0.00219248	0.00694027	0.348739
ENSMUSG00000019897	Ccdc59	black	-0.0598677	0.0580305	-0.176481	0.275019	0.040736	0.0873638	0.245791	-0.0118914	0.0142881	0.0454738	0.179448	0.394123	0.534199	0.509523	-0.0988482	-0.264388	-0.447892	-0.166579	-0.33079	-0.308656	-0.0983127	-0.393033	0.126331	-0.0123814	-0.0371157	0.15644	-0.0619161	-0.427193	-0.0471021	-0.311877	0.208769	0.686062	0.695221	0.230173	0.0585143	0.783391	0.554889	0.0921922	0.936065	0.923214	0.758915	0.222306	0.00557551	9.20527e-05	0.000216618	0.50386	0.0693836
ENSMUSG00000019951	Uhrf1bp1l	black	0.149484	-0.205344	-0.0701181	0.233216	0.211956	0.567163	0.775705	0.408602	0.51704	0.654458	0.67592	0.665571	0.769901	0.571734	-0.0933385	-0.223081	-0.247983	0.384875	-0.0563347	-0.436076	-0.0522088	-0.581328	-0.191408	-0.40258	-0.0926026	-0.189832	-0.350294	-0.693989	-0.67908	-0.773165	-0.172685	0.310552	0.161474	0.635806	0.110654	0.148104	2.63132e-05	9.48584e-11	0.00393557	0.000168071	4.52445e-07	1.35188e-07	2.45029e-07	1.59451e-10	2.18836e-05	0.528039	0.127486
ENSMUSG00000019977	Hbs1l	black	-0.188757	-0.197177	-0.252862	0.285955	0.163796	0.0908077	0.108814	-0.0104376	0.250272	-0.00178578	0.0838356	0.391488	0.488211	0.549919	-0.0366556	-0.312972	-0.447567	-0.192386	-0.339817	-0.414131	-0.104712	-0.413179	0.157913	-0.00694793	0.00128978	0.243299	0.16909	-0.356093	0.0170016	-0.347634	-0.160013	0.198841	0.179174	0.0829172	0.0488055	0.265953	0.539334	0.461609	0.943868	0.0862256	0.990389	0.571041	0.00593073	0.000431172	5.15001e-05	0.80464	0.0303177
ENSMUSG00000019979	Apaf1	black	-0.0603131	-0.381224	-0.229383	0.115391	0.142914	0.43725	0.609732	0.451772	0.397238	0.551691	0.355696	0.75831	0.752027	0.536604	0.12636	-0.193673	-0.239829	0.323002	-0.115767	-0.350003	0.0058475	-0.568135	0.0439623	-0.3457	-0.166016	-0.0596379	-0.13432	-0.694078	-0.584454	-0.760229	-0.213526	0.683848	0.0075095	0.116808	0.434808	0.332532	0.0018863	4.22246e-06	0.00126734	0.0051795	4.81473e-05	0.0130973	4.30567e-10	7.21093e-10	8.43837e-05	0.392104	0.187181
ENSMUSG00000020014	Gm872	black	-0.091363	-0.0461206	0.0474649	0.627953	0.10852	0.492631	0.377405	0.195787	0.251721	0.164862	0.249364	0.324838	0.771142	0.588207	-0.155324	-0.182937	-0.536017	-0.240682	-0.525426	-0.543354	-0.445808	-0.728866	-0.19809	-0.358719	-0.141724	0.384231	0.0219186	-0.422282	-0.133322	-0.604494	-0.00496293	0.536846	0.755591	0.748696	1.77348e-06	0.462827	0.000375187	0.00818373	0.182321	0.084363	0.262811	0.0874099	0.0242783	1.42873e-10	1.10008e-05	0.291806	0.213296
ENSMUSG00000020024	Ccdc41	black	0.329126	0.0892621	0.110781	0.406496	-0.122387	0.455084	0.438502	0.0828173	0.600022	0.525225	0.646396	0.366453	0.611757	0.592508	-0.399414	-0.35442	-0.418917	0.145993	0.0421729	-0.469539	-0.169863	-0.563359	-0.285724	-0.203291	0.201464	-0.174956	-0.399107	-0.597485	-0.398999	-0.48171	-0.179666	0.02236	0.546289	0.453501	0.00414405	0.407279	0.00115462	0.00182395	0.575743	6.56006e-06	0.000126625	6.95105e-07	0.010415	3.84473e-06	9.13532e-06	0.00491774	0.0134516
ENSMUSG00000020074	Ccar1	black	-0.0163074	-0.114421	-0.178464	0.460452	-0.0482981	0.310782	0.343159	0.0598874	0.496842	0.285111	0.347932	0.506518	0.789985	0.728735	-0.1825	-0.416547	-0.61596	-0.106634	-0.313403	-0.585442	-0.214197	-0.691728	-0.0125063	-0.190715	0.0733826	0.15295	-0.0770682	-0.637011	-0.216664	-0.600243	0.0131367	0.912401	0.438705	0.224896	0.000990816	0.744433	0.0315587	0.0169489	0.685964	0.000328038	0.049505	0.0153823	0.00023936	2.46943e-11	4.30302e-09	0.214412	0.00322973
ENSMUSG00000020079	Supv3l1	black	0.0256985	-0.0574106	-0.066073	0.350462	0.418998	0.348781	0.513369	0.126712	0.275062	0.193271	0.518837	0.33423	0.548732	0.502328	-0.17538	-0.30806	-0.320432	0.0507207	-0.285139	-0.516319	-0.170417	-0.436358	-0.191763	-0.226747	-0.0549483	0.074629	-0.105853	-0.419794	-0.291937	-0.506861	-0.00699915	0.862353	0.698321	0.655461	0.014603	0.00303571	0.015117	0.000190384	0.390775	0.0584733	0.188116	0.000158039	0.0202443	5.38631e-05	0.000274674	0.233141	0.0331593
ENSMUSG00000020124	Usp15	black	-0.182983	-0.262609	-0.324774	0.286955	-0.152571	0.217404	0.358114	0.171039	0.298707	0.255913	0.276057	0.618538	0.765392	0.687992	0.0124607	-0.341674	-0.476104	0.0238911	-0.284727	-0.383957	-0.0712868	-0.593984	0.17679	-0.163747	-0.0397888	0.155847	-0.00202276	-0.66226	-0.242904	-0.619572	-0.205178	0.213181	0.0713502	0.0243079	0.0479868	0.300549	0.13772	0.012448	0.245095	0.0391794	0.0791481	0.0575314	2.79557e-06	2.36238e-10	6.55204e-08	0.93301	0.0174633
ENSMUSG00000020128	Vps54	black	-0.14109	-0.376198	-0.375878	0.0155778	-0.0774826	0.268127	0.557867	0.371751	0.269559	0.486534	0.333243	0.871386	0.782472	0.608326	0.212562	-0.231801	-0.269698	0.320101	-0.0936262	-0.294339	0.131108	-0.539499	0.304279	-0.246518	-0.145158	-0.0637963	-0.129014	-0.787888	-0.537303	-0.733502	-0.116334	0.338803	0.00840735	0.00846747	0.916306	0.600659	0.0653918	3.7966e-05	0.0092776	0.0639117	0.000454307	0.02064	7.91733e-16	5.07623e-11	4.50476e-06	0.146923	0.112896
ENSMUSG00000020212	Mdm1	black	0.343342	0.160768	0.0190326	0.347463	-0.327275	0.344335	0.215905	0.0929596	0.448503	0.437713	0.273862	0.127994	0.432039	0.21013	-0.292434	-0.192969	-0.30277	0.0160171	0.100058	-0.142526	-0.209951	-0.336515	-0.397225	-0.253259	0.186084	-0.0661168	-0.392073	-0.398801	-0.235188	-0.236965	0.0117459	0.0168864	0.275013	0.897834	0.0155307	0.0231718	0.0165509	0.140523	0.529723	0.00138814	0.00186302	0.0596269	0.385958	0.00216653	0.151712	0.0436989	0.18882
ENSMUSG00000020262	Adarb1	black	0.0534988	0.234424	0.422887	0.544055	0.280793	0.643919	0.437671	0.36036	-0.134491	0.205235	0.169955	0.091242	0.586833	0.208592	-0.108841	0.199197	-0.246932	-0.141045	-0.468373	-0.277828	-0.592226	-0.643278	-0.350373	-0.539581	-0.384568	0.369854	-0.127602	-0.237658	-0.145755	-0.471942	0.000385137	0.717996	0.108766	0.00274903	6.41744e-05	0.0532118	7.91157e-07	0.00186511	0.0118695	0.362099	0.161701	0.248143	0.537387	1.1667e-05	0.154801	0.461497	0.174672
ENSMUSG00000020289	Nprl3	black	-0.00928617	0.104607	0.245324	0.6618	0.163371	0.593796	0.50322	0.251679	0.0632553	0.198524	0.317027	0.219502	0.772897	0.487944	-0.190952	-0.0324425	-0.498752	-0.223585	-0.53189	-0.533998	-0.581908	-0.77395	-0.339208	-0.496375	-0.281244	0.415757	-0.0650971	-0.378463	-0.174494	-0.613934	0.199427	0.950052	0.479205	0.0928325	3.02574e-07	0.267212	8.63627e-06	0.000266789	0.0844155	0.669291	0.176162	0.0281273	0.133869	1.22185e-10	0.000434776	0.193572	0.826727
ENSMUSG00000020319	Wdpcp	black	-0.0295287	-0.151201	-0.171517	0.412417	0.208258	0.301965	0.238294	0.0736685	0.411794	0.197755	0.206249	0.31736	0.561414	0.508772	-0.161603	-0.314872	-0.481257	-0.146887	-0.265169	-0.385779	-0.211805	-0.497003	-0.130314	-0.139311	0.0576211	0.197113	0.0172965	-0.402941	-0.1073	-0.40723	-0.0318065	0.842082	0.304962	0.243758	0.00358136	0.155477	0.0369884	0.102886	0.618757	0.00363714	0.177878	0.159592	0.0279534	3.30534e-05	0.000222114	0.272493	0.0292745
ENSMUSG00000020389	Cdkl3	black	0.00248981	-0.0989415	-0.19038	0.17697	0.0382114	0.226518	0.425794	0.126523	0.232476	0.307364	0.361955	0.497247	0.598932	0.514092	-0.0492696	-0.218159	-0.323425	0.0717223	-0.153904	-0.348748	-0.045729	-0.462403	0.0769192	-0.166584	-0.0290055	-0.0420531	-0.189919	-0.520722	-0.307486	-0.47394	0.122893	0.9866	0.503456	0.194936	0.228864	0.796521	0.121576	0.0025506	0.391488	0.111822	0.0335794	0.0114728	0.000323809	6.8865e-06	0.000185786	0.739471	0.136324
ENSMUSG00000020454	Eif4enif1	black	-0.161653	-0.128267	0.170021	0.363465	0.283751	0.484953	0.527235	0.358469	-0.0789456	0.124069	0.256832	0.166015	0.50022	0.243425	0.0432474	0.109828	-0.132791	0.00865219	-0.426717	-0.417238	-0.382915	-0.473425	-0.265194	-0.470263	-0.418923	0.30375	0.0724802	-0.180912	-0.23055	-0.549754	0.0303793	0.272345	0.384938	0.247957	0.011108	0.0506488	0.000477147	0.00011799	0.0123548	0.593779	0.400814	0.0780398	0.25944	0.000294177	0.09547	0.77039	0.457419
ENSMUSG00000020516	Rps6kb1	black	-0.216943	-0.219889	-0.20473	0.346247	-0.130889	0.246277	0.357911	0.152916	0.20138	0.201466	0.270648	0.61002	0.778677	0.73293	-0.00346544	-0.274329	-0.502033	-0.0471717	-0.35797	-0.527395	-0.142046	-0.675626	0.218673	-0.185565	-0.118995	0.224908	0.0147227	-0.625795	-0.202716	-0.633765	-0.123444	0.138577	0.133169	0.162757	0.0159208	0.375215	0.0915299	0.0125013	0.299446	0.169899	0.16971	0.0628048	4.16671e-06	7.22772e-11	3.16223e-09	0.98135	0.0591756
ENSMUSG00000020530	Ggnbp2	black	-0.473225	-0.487445	-0.40628	0.20042	0.149421	0.0856028	0.184704	0.124375	0.153324	-0.0190078	0.0164636	0.599415	0.619986	0.684553	0.176765	-0.293727	-0.449798	-0.116744	-0.463936	-0.435905	-0.0252751	-0.526149	0.393603	-0.0272568	-0.158891	0.33409	0.366039	-0.478252	-0.0568872	-0.573441	-0.182168	0.00068155	0.0004416	0.00416597	0.171986	0.310756	0.562924	0.208833	0.399645	0.298143	0.897967	0.911566	6.7399e-06	2.60908e-06	8.08164e-08	0.229411	0.0427344
ENSMUSG00000020532	Acaca	black	0.0648577	0.0731902	0.054553	0.146316	-0.0363313	0.185143	0.229868	0.0630303	-0.0423582	0.202418	0.218263	0.10422	0.30114	0.147123	-0.0595043	-0.0772997	-0.186748	0.0250682	-0.0435789	-0.0655282	-0.142519	-0.305277	-0.0292209	-0.170571	-0.0896908	0.0386044	-0.109275	-0.324339	-0.134429	-0.229928	-0.12596	0.661412	0.621042	0.712675	0.321033	0.806335	0.207734	0.116015	0.6704	0.774986	0.167661	0.136133	0.480843	0.0375331	0.318342	0.68787	0.601522
ENSMUSG00000020580	Rock2	black	0.297559	-0.0762564	-0.239116	-0.0566102	-0.247979	0.148751	0.379911	0.0411086	0.574603	0.635929	0.567189	0.685592	0.50952	0.558507	-0.144301	-0.421724	-0.27545	0.396757	0.325444	-0.164725	0.286993	-0.337379	0.180976	0.0216611	0.275053	-0.481909	-0.469974	-0.777419	-0.544128	-0.410091	-0.166423	0.0399768	0.606452	0.101669	0.702331	0.0892399	0.312955	0.0077356	0.781459	1.94646e-05	1.19179e-06	2.62867e-05	7.58791e-08	0.00021664	3.70326e-05	0.327815	0.00283212
ENSMUSG00000020630	Rnaseh1	black	0.0205301	0.0113621	-0.143774	0.243902	0.0813216	0.1195	0.221616	-0.0341442	0.183074	0.0521026	0.343097	0.22573	0.350388	0.409321	-0.207463	-0.278773	-0.291637	-0.0734539	-0.191784	-0.302132	-0.0740938	-0.259036	-0.0437571	-0.00460142	0.0612853	0.00591537	-0.148007	-0.268664	-0.101862	-0.23894	0.011936	0.889844	0.938905	0.329601	0.0948021	0.582681	0.418515	0.130071	0.817789	0.212949	0.725063	0.0169701	0.122912	0.0146255	0.00386654	0.157097	0.0550205
ENSMUSG00000020694	Tlk2	black	-0.484328	-0.415665	-0.39417	0.12458	-0.116852	0.0418313	0.248579	0.220902	-0.0170196	0.0198178	-0.02228	0.607902	0.6578	0.556269	0.305534	-0.147456	-0.358115	-0.047841	-0.425307	-0.303687	-0.0362586	-0.521998	0.441489	-0.148479	-0.252821	0.326707	0.276723	-0.489716	-0.101007	-0.589143	-0.0782966	0.000486465	0.00330216	0.00556931	0.39886	0.428975	0.777714	0.0884442	0.131345	0.908591	0.893643	0.88052	4.5932e-06	3.77244e-07	4.03921e-05	0.0347042	0.317235
ENSMUSG00000020859	Spag9	black	-0.170702	-0.362484	-0.337888	0.0443152	-0.13943	0.237931	0.391384	0.354015	0.266267	0.434781	0.183839	0.709892	0.688647	0.505456	0.186054	-0.199764	-0.265672	0.232772	-0.0988079	-0.222032	0.0623768	-0.532322	0.261769	-0.221595	-0.107822	-0.0373096	-0.0974847	-0.704125	-0.401989	-0.627008	-0.289765	0.246041	0.0113439	0.0188342	0.76488	0.344574	0.103426	0.00594518	0.0135658	0.0673537	0.00201477	0.21101	1.60572e-08	6.29359e-08	0.000247897	0.205465	0.173423
ENSMUSG00000020982	Nemf	black	-0.0439976	-0.00907688	-0.195556	0.409305	0.0446058	0.285584	0.438893	0.109807	0.213319	0.226895	0.385574	0.591245	0.821298	0.721527	-0.125144	-0.370365	-0.567585	-0.0820234	-0.393853	-0.471744	-0.16985	-0.653837	0.0781685	-0.162343	-0.0433408	0.147727	-0.145667	-0.684794	-0.246151	-0.593444	-0.054051	0.766518	0.951176	0.182847	0.00386811	0.763382	0.0491117	0.00180488	0.457502	0.145455	0.12094	0.00680077	9.65022e-06	8.65291e-13	7.211e-09	0.396712	0.00956443
ENSMUSG00000021007	Spata7	black	0.0854034	-0.125034	-0.247342	0.191721	-0.261127	0.104942	0.116834	-0.0369995	0.514579	0.319147	0.200489	0.31643	0.424443	0.424949	-0.169153	-0.379398	-0.424772	-0.00794957	0.056004	-0.228236	0.0191573	-0.346197	-0.00754645	-0.0260326	0.241022	-0.0888538	-0.157449	-0.490409	-0.16699	-0.278004	-0.0301634	0.563837	0.397131	0.0900921	0.191751	0.0730211	0.477793	0.429045	0.802844	0.00018275	0.0270353	0.171834	0.028441	0.00264114	0.0026069	0.250416	0.00782551
ENSMUSG00000021028	Mbip	black	0.00960695	-0.119868	-0.240667	0.119161	0.0304757	0.171058	0.42477	0.127643	0.323353	0.35077	0.35511	0.596992	0.600107	0.558116	-0.0374981	-0.276617	-0.315892	0.16771	-0.0837367	-0.227765	0.0598105	-0.387772	0.0813042	-0.107351	0.0368867	-0.0994071	-0.195866	-0.582009	-0.368838	-0.4827	0.00940374	0.948329	0.417071	0.0994028	0.419845	0.837085	0.245041	0.00261899	0.387275	0.0249741	0.0145107	0.0132591	7.50466e-06	6.53524e-06	3.76007e-05	0.800241	0.0570059
ENSMUSG00000021111	Papola	black	0.341556	0.0389402	-0.266153	-0.0359924	-0.198475	-0.00314404	0.230847	-0.167764	0.538543	0.488627	0.499873	0.583051	0.391846	0.554406	-0.247342	-0.529943	-0.359782	0.233409	0.299116	-0.260913	0.298486	-0.264216	0.232861	0.190852	0.381866	-0.482797	-0.458887	-0.709021	-0.37198	-0.218528	-0.0293325	0.0175045	0.792725	0.0674759	0.808108	0.176271	0.983079	0.114427	0.254383	7.86292e-05	0.000425594	0.000297502	1.36983e-05	0.00588137	4.33977e-05	0.0900915	0.000107201
ENSMUSG00000021188	Trip11	black	-0.144203	-0.0810398	-0.0396805	0.480721	0.0667291	0.446781	0.552099	0.276027	0.053794	0.22994	0.380431	0.528821	0.874705	0.674337	-0.052792	-0.171349	-0.497049	-0.051114	-0.481926	-0.516856	-0.3252	-0.777349	0.00205846	-0.34193	-0.259375	0.311	-0.0449233	-0.626844	-0.259109	-0.716225	-0.0358654	0.328147	0.583992	0.788874	0.000543457	0.652257	0.00145583	4.74051e-05	0.0575598	0.716504	0.115898	0.00764535	0.000111558	4.50312e-16	1.48292e-07	0.72157	0.244227
ENSMUSG00000021241	Isca2	black	0.0133274	-0.109011	-0.0269613	0.110459	0.301092	0.20065	0.382393	0.156095	0.213328	0.118581	0.30565	0.275021	0.263391	0.279932	-0.00180597	-0.0706958	-0.00308815	0.189047	-0.0910611	-0.263641	0.0286584	-0.134906	-0.110742	-0.137403	-0.0451805	-0.0126738	-0.0540378	-0.188878	-0.283774	-0.33375	0.0418404	0.928363	0.460791	0.855659	0.454822	0.0375654	0.171484	0.0073131	0.28939	0.145437	0.422126	0.034632	0.058513	0.0704805	0.053977	0.99028	0.633019
ENSMUSG00000021245	Mlh3	black	0.502464	0.28965	-0.0597495	0.316493	-0.153981	0.242732	0.29544	-0.137511	0.584898	0.566801	0.622102	0.357998	0.544441	0.534309	-0.506788	-0.522659	-0.509229	0.0861747	0.197524	-0.246284	-0.0280594	-0.424265	-0.235557	-0.0332886	0.384147	-0.340537	-0.619244	-0.705104	-0.349964	-0.258306	0.111434	0.000273457	0.045837	0.68665	0.0284078	0.29605	0.0964459	0.0414831	0.351321	1.26684e-05	2.66976e-05	2.35723e-06	0.0124785	6.32597e-05	9.16895e-05	0.000237233	0.000138489
ENSMUSG00000021339	Mrs2	black	-0.101282	-0.235035	-0.0618883	0.256699	-0.0168752	0.46888	0.534287	0.423338	0.13895	0.386474	0.279481	0.494863	0.719642	0.422425	0.100073	-0.0511859	-0.257927	0.158059	-0.227777	-0.303424	-0.218547	-0.626543	-0.0278576	-0.433231	-0.27233	0.187991	-0.0406732	-0.561687	-0.385511	-0.68537	-0.14508	0.493362	0.107822	0.67604	0.0782001	0.909364	0.00077531	9.17604e-05	0.00271735	0.346255	0.00666162	0.0543806	0.000349482	8.23197e-09	0.00278176	0.498563	0.729715
ENSMUSG00000021357	Exoc2	black	0.0277648	-0.0800422	-0.363028	0.202372	0.0123509	0.143569	0.334486	0.0665668	0.353789	0.302138	0.30478	0.56856	0.645412	0.567142	-0.0647686	-0.402923	-0.414484	0.0596704	-0.114428	-0.235855	0.0538369	-0.397412	0.0701482	-0.0751747	0.131613	-0.0383546	-0.195848	-0.662362	-0.292699	-0.43691	0.00025213	0.851405	0.588646	0.0112126	0.167759	0.933599	0.330299	0.0201431	0.653049	0.0136298	0.0368747	0.0351769	2.48795e-05	7.31884e-07	2.63361e-05	0.661849	0.00451994
ENSMUSG00000021428	Riok1	black	0.260379	0.00151148	-0.147007	0.187095	0.0219191	0.393541	0.554385	0.251598	0.427243	0.584454	0.568989	0.538355	0.656343	0.462725	-0.146918	-0.31226	-0.263087	0.324223	0.0990107	-0.132181	-0.00218387	-0.434955	-0.191234	-0.262847	0.0815657	-0.203668	-0.433932	-0.72783	-0.557196	-0.540126	-0.316007	0.0738763	0.991865	0.318725	0.202897	0.882442	0.00565235	4.34341e-05	0.0845194	0.00245649	1.29093e-05	2.44536e-05	7.91719e-05	4.08465e-07	0.000927964	0.319024	0.0307165
ENSMUSG00000021431	Snrnp48	black	0.285385	0.127185	0.0432881	0.560664	0.0174629	0.503434	0.42711	0.056054	0.543539	0.447493	0.603295	0.438894	0.767095	0.733827	-0.457212	-0.444828	-0.595061	-0.0387684	-0.203479	-0.685672	-0.282936	-0.72282	-0.231902	-0.177077	0.161719	-0.045318	-0.393257	-0.692541	-0.318324	-0.541142	0.00150284	0.0492772	0.388996	0.77018	3.40402e-05	0.906221	0.000264924	0.002465	0.705123	6.54184e-05	0.00142748	5.6638e-06	0.00180481	2.03847e-10	2.95845e-09	0.00108699	0.00153609
ENSMUSG00000021432	Slc35b3	black	0.0859374	-0.195036	0.00126461	0.242317	0.235637	0.62029	0.78251	0.487671	0.340205	0.573926	0.576085	0.621208	0.760519	0.487181	-0.00448218	-0.0838383	-0.185571	0.357282	-0.153031	-0.408332	-0.131033	-0.590907	-0.213699	-0.489257	-0.23918	-0.0576957	-0.267122	-0.617181	-0.6636	-0.803646	-0.0983295	0.561393	0.184035	0.993194	0.0970353	0.106896	2.57143e-06	5.05802e-11	0.000438497	0.017985	2.0012e-05	1.83143e-05	2.46077e-06	3.57836e-10	0.000445253	0.97588	0.571029
ENSMUSG00000021488	Nsd1	black	-0.000870391	0.121723	0.213278	0.800324	0.00385113	0.591136	0.328133	0.123466	0.209684	0.198461	0.289057	0.190498	0.842556	0.634572	-0.324624	-0.183851	-0.704821	-0.365025	-0.528606	-0.589932	-0.648551	-0.919075	-0.28686	-0.388845	-0.136197	0.473849	-0.0448841	-0.498756	-0.0264465	-0.571201	0.0114614	0.995315	0.409848	0.145534	8.7208e-12	0.979275	9.69588e-06	0.0227926	0.403124	0.152604	0.176301	0.0463032	0.194653	5.99162e-14	1.27616e-06	0.0243777	0.210979
ENSMUSG00000021557	Agtpbp1	black	0.32095	0.247715	0.306091	0.726901	0.126858	0.661674	0.449987	0.0689758	0.490636	0.42129	0.617644	0.229969	0.751123	0.669499	-0.546539	-0.331141	-0.617656	-0.131097	-0.274834	-0.70322	-0.508283	-0.806131	-0.432769	-0.30718	0.0866915	0.0948904	-0.341566	-0.565485	-0.237168	-0.52851	-0.102596	0.0261348	0.0895923	0.0343585	4.91471e-09	0.390227	3.04697e-07	0.00133208	0.641332	0.000399584	0.00286375	2.91669e-06	0.115851	7.75687e-10	1.96058e-07	5.84929e-05	0.0215039
ENSMUSG00000021661	Ankra2	black	-0.0694771	-0.0901929	-0.227276	0.193397	0.177109	0.0991778	0.161251	-0.00517509	0.172257	0.0873071	0.142331	0.429221	0.460796	0.507323	-0.0616077	-0.311087	-0.409251	-0.115639	-0.219768	-0.342233	-0.00561852	-0.372234	0.156993	0.0242639	0.000774531	0.0921388	-0.0227466	-0.435013	-0.0876111	-0.298721	-0.0265816	0.638905	0.542095	0.1203	0.187822	0.228492	0.502432	0.273555	0.972152	0.241698	0.555147	0.334531	0.00233296	0.000981055	0.000233062	0.677428	0.0313836
ENSMUSG00000021666	Gfm2	black	0.0714319	0.188418	0.177345	0.763409	0.00799161	0.508238	0.301958	0.0288612	0.251609	0.174923	0.359196	0.210569	0.786417	0.689412	-0.414974	-0.294947	-0.701988	-0.336956	-0.463979	-0.644871	-0.572737	-0.821103	-0.30031	-0.277991	-0.00993349	0.357164	-0.126166	-0.503466	-0.037508	-0.48405	-0.0124436	0.629475	0.199663	0.227863	2.80055e-10	0.957008	0.000226092	0.0369929	0.845607	0.0845053	0.23438	0.0121664	0.15084	3.4895e-11	6.00331e-08	0.00335991	0.0418396
ENSMUSG00000021704	Mtx3	black	0.462805	0.154858	-0.0385715	0.259439	-0.0165703	0.439765	0.658029	0.109263	0.53587	0.705432	0.806226	0.537236	0.690299	0.564243	-0.36195	-0.411703	-0.421286	0.285111	0.146693	-0.329196	-0.0218964	-0.511051	-0.231542	-0.207823	0.193797	-0.365718	-0.618688	-0.78172	-0.600303	-0.51489	0.04	0.000925822	0.293276	0.794645	0.0749626	0.910995	0.00176292	3.72537e-07	0.459751	8.66582e-05	2.16022e-08	4.68328e-12	8.24668e-05	5.68257e-08	2.95605e-05	0.0114742	0.00364545
ENSMUSG00000021706	Zfyve16	black	-0.0855354	-0.256225	-0.360921	0.253521	0.00236194	0.267945	0.503327	0.186753	0.42207	0.371917	0.460123	0.80713	0.8465	0.819164	-0.034216	-0.426398	-0.476714	0.135131	-0.250069	-0.479744	0.0325516	-0.607916	0.193312	-0.120047	0.0204674	-0.00494447	-0.132906	-0.779716	-0.422733	-0.70741	-0.0307861	0.563233	0.0787713	0.0117288	0.0820914	0.987288	0.0655814	0.000265852	0.203737	0.00280718	0.00924395	0.00100022	4.25007e-12	3.49602e-14	1.10942e-12	0.817413	0.002511
ENSMUSG00000021715	Cwc27	black	0.207542	0.0312913	-0.0964513	0.223703	-0.0839937	0.322742	0.513772	0.166303	0.320819	0.467222	0.542998	0.421161	0.600027	0.410795	-0.187772	-0.230336	-0.280664	0.205136	-0.00397126	-0.179046	-0.0842069	-0.436533	-0.190399	-0.274814	0.0149041	-0.135281	-0.402322	-0.583995	-0.438334	-0.48588	-0.0540819	0.156935	0.832786	0.514309	0.126402	0.570313	0.0252651	0.000187813	0.258603	0.0261995	0.000814045	6.67417e-05	0.00287316	6.55863e-06	0.00372839	0.201236	0.115254
ENSMUSG00000021725	Parp8	black	0.483614	0.318089	0.174818	0.57863	-0.136564	0.565658	0.329191	0.0785755	0.54773	0.584703	0.461413	0.231094	0.674339	0.456665	-0.4779	-0.298291	-0.540683	-0.0650135	0.00755	-0.346199	-0.365857	-0.646149	-0.465386	-0.300955	0.208981	-0.0559347	-0.526838	-0.628939	-0.301175	-0.373746	0.00749807	0.000497295	0.0275759	0.234665	1.64834e-05	0.354681	2.79442e-05	0.0223322	0.595517	5.59357e-05	1.2774e-05	0.00096379	0.11403	1.48278e-07	0.00110403	0.000592163	0.0394666
ENSMUSG00000021752	Kctd6	black	-0.355579	-0.423826	-0.117653	0.261915	0.0216101	0.40708	0.442485	0.473318	0.0622136	0.221202	0.0420046	0.498677	0.706832	0.406638	0.284758	0.0630726	-0.223331	0.0594163	-0.363585	-0.261167	-0.226587	-0.618463	0.0711756	-0.48349	-0.424548	0.392588	0.195433	-0.450198	-0.282795	-0.733738	-0.140227	0.0131296	0.00268349	0.425795	0.0721291	0.884088	0.00408531	0.00163763	0.000679657	0.674431	0.130808	0.776816	0.000309234	1.96923e-08	0.00412969	0.0497994	0.670191
ENSMUSG00000021815	Zmynd17	black	0.159084	0.13929	0.267797	0.596859	0.0493833	0.580216	0.373419	0.163513	0.317605	0.357485	0.368318	0.229991	0.688103	0.52245	-0.35863	-0.171283	-0.475439	-0.134507	-0.296606	-0.557192	-0.494212	-0.731057	-0.356311	-0.380965	-0.0686675	0.155744	-0.255807	-0.457693	-0.219511	-0.513395	-0.120617	0.280137	0.345066	0.065737	7.54892e-06	0.738891	1.54292e-05	0.00894246	0.26679	0.0278258	0.0126141	0.0100017	0.115815	6.5077e-08	0.000139495	0.012313	0.244412
ENSMUSG00000021868	Ppif	black	0.311457	0.173677	0.167755	0.175641	-0.0895409	0.38392	0.235135	0.173722	0.19972	0.446862	0.216596	0.130447	0.312817	0.0764508	-0.15941	0.0052693	-0.153758	0.112935	0.130407	0.0152669	-0.157364	-0.313765	-0.241049	-0.256918	0.0319737	-0.121196	-0.365833	-0.363277	-0.270237	-0.202279	-0.0806514	0.0311716	0.237781	0.254411	0.232435	0.545031	0.00706314	0.107667	0.237658	0.173518	0.00145256	0.139225	0.376845	0.0304043	0.605532	0.279142	0.971645
ENSMUSG00000021870	Slmap	black	-0.237127	-0.358017	-0.320778	-0.23459	-0.48429	-0.0392281	0.186861	0.245161	0.0184427	0.258329	-0.00684916	0.588019	0.363598	0.278274	0.334893	-0.0175102	-0.0294376	0.271489	0.0704645	-0.0333018	0.256217	-0.228576	0.487703	-0.0499862	-0.113996	-0.0978327	-0.010548	-0.446548	-0.285238	-0.369991	-0.121056	0.104633	0.0124734	0.0262197	0.108508	0.000487023	0.791227	0.203473	0.0930567	0.900985	0.076261	0.963149	1.109e-05	0.0110763	0.0554753	0.0199824	0.905968
ENSMUSG00000021902	Phf7	black	-0.151342	-0.0311545	-0.0602206	0.0818913	-0.00420825	0.0523594	0.0977466	0.105587	-0.188882	0.00141078	-0.0183616	0.0446837	0.18358	0.0298392	0.0856653	0.0540363	-0.0798435	-0.0563054	-0.131256	0.117543	-0.13439	-0.132118	-0.0383033	-0.15198	-0.170754	0.18167	0.0538017	-0.0914114	0.00447237	-0.120226	0.0702415	0.304507	0.833507	0.684308	0.580034	0.977353	0.723761	0.508649	0.475075	0.198539	0.992407	0.901418	0.762981	0.211666	0.840443	0.562638	0.715281
ENSMUSG00000021936	Mapk8	black	-0.306634	-0.493677	-0.520597	-0.118645	-0.0141769	0.0724357	0.443471	0.292313	0.125032	0.293927	0.208168	0.826187	0.623936	0.554216	0.319037	-0.227259	-0.194296	0.278901	-0.13288	-0.21253	0.239107	-0.362965	0.43852	-0.103705	-0.178596	-0.0300162	0.0440711	-0.638657	-0.431855	-0.620882	-0.0396628	0.0340244	0.000362939	0.000148745	0.421875	0.923809	0.624655	0.0015942	0.0437904	0.39714	0.0425865	0.15566	4.83574e-13	2.15746e-06	4.37163e-05	0.0270911	0.120328
ENSMUSG00000021938	Pspc1	black	0.107517	0.164265	0.34299	0.659166	0.137373	0.666712	0.521436	0.272443	0.145532	0.258048	0.479431	0.185551	0.706701	0.488104	-0.28791	-0.0433842	-0.395589	-0.0951186	-0.464783	-0.612315	-0.545291	-0.726291	-0.381039	-0.447335	-0.195752	0.284043	-0.164179	-0.358362	-0.231769	-0.600694	-0.0825826	0.466994	0.264567	0.0170068	3.50004e-07	0.351809	2.29737e-07	0.000144489	0.0610133	0.323661	0.0765919	0.000565265	0.206716	1.98648e-08	0.000432618	0.047216	0.769683
ENSMUSG00000021952	Xpo4	black	-0.0175652	-0.13752	-0.147134	-0.107598	-0.104547	0.191319	0.530837	0.329899	-0.0362395	0.4182	0.295484	0.558506	0.490807	0.252483	0.231815	0.00281295	-0.0486576	0.350875	0.0626604	-0.0581249	0.122345	-0.311521	0.201353	-0.264779	-0.205241	-0.134309	-0.220165	-0.538361	-0.460483	-0.468874	0.0765699	0.905674	0.351291	0.318306	0.466658	0.479458	0.192701	0.000103842	0.0220282	0.806815	0.00309771	0.0414509	3.70341e-05	0.000397442	0.0833947	0.112874	0.984861
ENSMUSG00000021972	Hmbox1	black	-0.165108	-0.0649274	0.0765338	0.559622	-0.110439	0.491196	0.326288	0.292879	0.0380912	0.207354	0.086046	0.279155	0.774856	0.451154	-0.0478671	-0.0572165	-0.514843	-0.242262	-0.487718	-0.446434	-0.503339	-0.792059	-0.119015	-0.431896	-0.286942	0.44366	0.0262516	-0.467479	-0.0885727	-0.592944	-0.0170342	0.26209	0.66107	0.605139	3.54572e-05	0.454905	0.0003926	0.0236147	0.0433649	0.797147	0.157319	0.560897	0.0546746	1.02441e-10	0.00128944	0.746637	0.699293
ENSMUSG00000021993	Mipep	black	0.415626	0.278954	0.277659	0.449205	0.0950656	0.557952	0.464133	0.16809	0.318088	0.404018	0.590902	0.122371	0.459265	0.295982	-0.392585	-0.154235	-0.24707	0.0808585	-0.0717577	-0.343745	-0.288412	-0.432749	-0.460333	-0.30294	0.0613004	-0.0761287	-0.428802	-0.378992	-0.353547	-0.370044	-0.186797	0.00330536	0.0548562	0.0560397	0.00136136	0.520399	3.78411e-05	0.000890846	0.253449	0.0275765	0.00440168	9.79459e-06	0.407341	0.00102514	0.0410931	0.00578049	0.295245
ENSMUSG00000022016	Akap11	black	-0.00236643	-0.0304673	-0.266445	0.251248	-0.172295	0.16101	0.370256	0.0332377	0.183207	0.293111	0.393042	0.6006	0.722932	0.679723	-0.108084	-0.403345	-0.523026	0.0202453	-0.162055	-0.33432	-0.0334803	-0.583787	0.219159	-0.0486759	0.0648006	0.0200839	-0.187842	-0.757229	-0.235312	-0.475805	-0.0663093	0.987264	0.837129	0.0671646	0.0849673	0.241595	0.27428	0.00958732	0.822548	0.21261	0.0431919	0.00571892	6.39268e-06	6.52881e-09	1.08007e-07	0.464635	0.00447399
ENSMUSG00000022019	Tdrd3	black	0.189739	-0.0407113	-0.199067	0.272794	-0.201316	0.353003	0.529209	0.123601	0.45521	0.574429	0.577849	0.660644	0.804261	0.688474	-0.202684	-0.386813	-0.518508	0.15099	-0.0184431	-0.345851	-0.0369329	-0.622878	0.00952985	-0.185078	0.0972853	-0.156464	-0.386611	-0.825985	-0.475032	-0.604237	0.101733	0.196471	0.78352	0.174958	0.0606685	0.170037	0.0138547	0.000110032	0.402604	0.0011505	1.96042e-05	1.70262e-05	3.22597e-07	5.77403e-12	6.36087e-08	0.167091	0.00660987
ENSMUSG00000022092	Ppp3cc	black	-0.514877	-0.535379	-0.270163	-0.0844981	0.0557656	0.194027	0.472865	0.530317	-0.240593	0.149819	-0.0424462	0.614544	0.560194	0.268894	0.561296	0.188712	0.0209413	0.25384	-0.288202	-0.00685875	0.0224205	-0.382118	0.353278	-0.380775	-0.534516	0.304658	0.294535	-0.389548	-0.329651	-0.670689	-0.109419	0.000180914	8.82122e-05	0.0632959	0.567992	0.706572	0.18636	0.000688918	0.000105782	0.0995105	0.309454	0.774531	3.37569e-06	3.46734e-05	0.064596	3.32066e-05	0.198949
ENSMUSG00000022119	Rbm26	black	0.0341113	-0.169006	-0.0965231	0.314142	0.0863781	0.512893	0.751742	0.357397	0.363125	0.551387	0.585873	0.716616	0.907587	0.682267	-0.0465314	-0.227302	-0.401809	0.229742	-0.197945	-0.435693	-0.146168	-0.717762	-0.0734246	-0.419094	-0.165608	-0.000964691	-0.258463	-0.758894	-0.575342	-0.819176	-0.0226932	0.817962	0.250833	0.513994	0.0296718	0.55938	0.000193468	7.37932e-10	0.0126376	0.0111892	4.87092e-05	1.21545e-05	1.01583e-08	5.9072e-19	9.27711e-08	0.753482	0.120256
ENSMUSG00000022201	Zfr	black	-0.0847543	-0.285717	-0.163584	0.0644539	-0.0989567	0.307203	0.568687	0.314376	0.231988	0.456344	0.397593	0.694773	0.68286	0.545812	0.127442	-0.123436	-0.218891	0.312831	-0.0582752	-0.243222	0.033161	-0.542326	0.1872	-0.270298	-0.167695	-0.0636611	-0.143101	-0.661439	-0.490555	-0.670251	-0.164141	0.566815	0.0490018	0.26658	0.663394	0.50339	0.0336767	2.4753e-05	0.029544	0.112598	0.00111413	0.005136	4.29561e-08	8.95228e-08	6.01072e-05	0.388027	0.403241
ENSMUSG00000022329	Stk3	black	0.104849	-0.0679017	-0.0619926	0.198998	-0.168116	0.422821	0.50352	0.354469	0.24121	0.576738	0.321955	0.590425	0.722898	0.427689	0.00998539	-0.105507	-0.261157	0.230507	-0.0509759	-0.213357	-0.0885681	-0.56426	-0.0525423	-0.378498	-0.114296	-0.0713227	-0.334276	-0.688735	-0.502841	-0.609769	-0.139761	0.478183	0.646546	0.675524	0.175112	0.253374	0.00275368	0.000264177	0.0134381	0.0986181	1.78271e-05	0.0256441	9.99872e-06	6.54485e-09	0.00242814	0.946296	0.475413
ENSMUSG00000022529	Zfp263	black	-0.0735637	0.0589212	-0.0452752	0.401634	0.266864	0.322606	0.372144	0.150356	-0.0209066	0.0971757	0.259858	0.34439	0.602927	0.47031	-0.120346	-0.144617	-0.372882	-0.128798	-0.436679	-0.305056	-0.283271	-0.49274	-0.0711821	-0.2061	-0.176559	0.237762	-0.0885047	-0.389327	-0.13101	-0.429635	0.0242832	0.619257	0.690775	0.759937	0.00466263	0.0667195	0.0253301	0.00919767	0.307703	0.887836	0.51114	0.074477	0.0165325	5.75855e-06	0.000743253	0.415205	0.326744
ENSMUSG00000022607	Ptk2	black	0.440453	0.392735	0.190468	0.528444	-0.17945	0.484669	0.37203	0.00557135	0.392014	0.542365	0.560884	0.308251	0.707169	0.55973	-0.485906	-0.337512	-0.55713	-0.041112	-0.0331072	-0.423469	-0.329812	-0.673391	-0.298794	-0.24806	0.181545	-0.123192	-0.580376	-0.698899	-0.298238	-0.376031	-0.00617856	0.00173045	0.00576025	0.194727	0.000113056	0.222303	0.000481359	0.00922081	0.970021	0.00585837	6.83243e-05	3.3748e-05	0.033045	1.92576e-08	3.53079e-05	0.000463264	0.0189753
ENSMUSG00000022635	Zcrb1	black	-0.0928734	-0.244532	-0.354197	-0.0277594	0.05342	-0.0594417	0.178163	-0.06031	0.24218	0.0837978	0.266167	0.50694	0.313414	0.508845	0.00872332	-0.360074	-0.272486	0.0922264	-0.0705433	-0.240539	0.242593	-0.18127	0.366037	0.198856	0.089313	-0.064726	0.057571	-0.397587	-0.163653	-0.291843	-0.202272	0.530106	0.0939255	0.0135145	0.851434	0.718394	0.688182	0.225691	0.683864	0.0972298	0.571215	0.0674609	0.000236038	0.0300721	0.000221574	0.953076	0.0119419
ENSMUSG00000022637	Cblb	black	-0.170653	-0.00061151	0.433128	0.426293	0.251139	0.601935	0.43806	0.48381	-0.207579	0.0931528	0.125587	0.1112	0.492072	0.193279	0.0606435	0.316365	-0.0473935	-0.00469491	-0.514355	-0.408475	-0.541619	-0.594513	-0.234915	-0.546918	-0.510188	0.39802	0.0697475	-0.1086	-0.152327	-0.537282	-0.141417	0.246178	0.996709	0.00210511	0.00251782	0.0851072	6.02153e-06	0.00184576	0.000494301	0.156859	0.528864	0.395028	0.451781	0.000381886	0.188097	0.682208	0.0284753
ENSMUSG00000022685	Parn	black	0.262736	0.232957	0.0989941	0.315071	-0.159947	0.327116	0.340735	0.103949	0.219462	0.390146	0.387528	0.209129	0.50181	0.272432	-0.216028	-0.120949	-0.259001	0.079117	-0.0183964	-0.0810267	-0.218087	-0.37976	-0.30223	-0.318814	0.0403943	-0.0333078	-0.372483	-0.440196	-0.305959	-0.344178	0.0766048	0.0712081	0.111061	0.503228	0.0291668	0.277504	0.0232427	0.0177952	0.481993	0.133942	0.00611918	0.0065018	0.153717	0.000279356	0.0610244	0.14029	0.412852
ENSMUSG00000022710	Usp7	black	-0.145302	-0.281893	-0.181849	0.286046	0.0622491	0.477888	0.680724	0.443635	0.242915	0.432584	0.410861	0.702563	0.887665	0.609269	0.105075	-0.161701	-0.322151	0.209643	-0.305556	-0.387027	-0.163515	-0.688635	0.00906957	-0.454476	-0.264409	0.126564	-0.11128	-0.703105	-0.501114	-0.836996	-0.225768	0.324434	0.0522468	0.21608	0.0487307	0.674256	0.000592366	1.0175e-07	0.00158706	0.0961877	0.0021356	0.00372226	2.60682e-08	4.22358e-17	4.3136e-06	0.477232	0.272198
ENSMUSG00000022711	Pmm2	black	0.0986716	0.151292	0.300655	0.745087	0.230728	0.666619	0.501214	0.224845	0.237743	0.262342	0.437866	0.190742	0.779438	0.547022	-0.331737	-0.12704	-0.516798	-0.186075	-0.465106	-0.587101	-0.58954	-0.813504	-0.437448	-0.472005	-0.179746	0.348094	-0.174105	-0.44893	-0.198268	-0.610307	0.0897007	0.504627	0.304667	0.0378569	1.25261e-09	0.11462	2.30954e-07	0.000284828	0.124426	0.103708	0.0716488	0.0018554	0.194072	6.73678e-11	5.74442e-05	0.0212556	0.38954
ENSMUSG00000022749	Tbc1d23	black	0.00735463	0.0638456	-0.0597561	0.571525	0.00726338	0.364047	0.263943	0.0604436	0.272037	0.187357	0.269453	0.368105	0.757141	0.650437	-0.268125	-0.319689	-0.620326	-0.254682	-0.426736	-0.522908	-0.353867	-0.662729	-0.142956	-0.195574	0.00212628	0.273427	-0.1061	-0.518408	-0.101398	-0.482162	0.142228	0.960432	0.666384	0.686617	2.20699e-05	0.960922	0.01097	0.069871	0.6832	0.0614155	0.202255	0.0640205	0.0100483	4.74476e-10	5.61396e-07	0.0653942	0.0267621
ENSMUSG00000022772	Senp5	black	-0.0758683	-0.410537	-0.236178	0.00618187	0.13661	0.417738	0.708683	0.486667	0.332866	0.582141	0.476359	0.814869	0.74201	0.540173	0.186316	-0.15348	-0.144599	0.47273	-0.0399929	-0.30074	0.105445	-0.539552	0.139695	-0.352429	-0.208935	-0.131813	-0.175971	-0.737682	-0.671278	-0.808759	-0.236055	0.608291	0.00375227	0.106071	0.966737	0.354517	0.00313417	1.74111e-08	0.000452431	0.0207925	1.42331e-05	0.000620381	1.81174e-12	1.59119e-09	7.40726e-05	0.204817	0.297645
ENSMUSG00000022801	Lrch3	black	-0.0693702	-0.0198711	0.185892	0.448141	0.129009	0.570988	0.52622	0.381432	0.0419397	0.336049	0.284856	0.439499	0.778796	0.487326	-0.00409872	0.00293794	-0.329355	0.0131629	-0.402775	-0.445289	-0.396571	-0.750076	-0.115893	-0.483295	-0.328301	0.253742	-0.107579	-0.524617	-0.317988	-0.673029	-0.0632738	0.639422	0.893359	0.205867	0.00140211	0.382173	2.25562e-05	0.000122281	0.00747428	0.777152	0.0195326	0.0497177	0.00177563	7.14858e-11	0.000443249	0.977943	0.984188
ENSMUSG00000022827	Rabl3	black	-0.0392138	-0.136412	-0.205629	0.012877	0.13562	0.206544	0.546182	0.291215	0.0162052	0.365099	0.33911	0.613709	0.56243	0.384795	0.105404	-0.112898	-0.169192	0.256094	-0.0721566	-0.112047	0.0690487	-0.348692	0.0881807	-0.217274	-0.186372	-0.0753673	-0.202271	-0.543776	-0.44205	-0.504411	0.046098	0.791301	0.355222	0.160878	0.930778	0.358049	0.158984	5.92811e-05	0.0446248	0.912948	0.0107243	0.018382	3.51038e-06	3.1757e-05	0.00692318	0.475844	0.444862
ENSMUSG00000022855	Senp2	black	-0.261712	-0.259772	-0.0508503	0.264287	0.0491628	0.483494	0.562517	0.528141	-0.0708206	0.316134	0.154978	0.567288	0.787593	0.413828	0.222392	0.0512127	-0.228014	0.117463	-0.404152	-0.323437	-0.260811	-0.666639	0.0393273	-0.499579	-0.456604	0.286404	0.00389712	-0.54019	-0.375015	-0.756815	-0.102177	0.0723581	0.0745757	0.73142	0.0694945	0.740016	0.000499139	3.16485e-05	0.000114276	0.632417	0.028598	0.292898	2.61827e-05	3.11585e-11	0.00345756	0.128698	0.729579
ENSMUSG00000022884	Eif4a2	black	0.108222	-0.0573684	-0.248142	0.077022	0.253159	0.204015	0.39152	0.0898023	0.26592	0.345618	0.482221	0.652451	0.534147	0.600641	-0.121673	-0.40584	-0.312681	0.198055	-0.0607362	-0.375727	0.159735	-0.364051	0.201359	0.0728272	0.0749725	-0.22121	-0.28197	-0.659516	-0.374437	-0.407147	-0.0875543	0.46406	0.698532	0.0890235	0.602832	0.082545	0.164263	0.0059264	0.543853	0.0677254	0.0161259	0.000519058	5.04069e-07	9.22246e-05	6.38109e-06	0.410039	0.00421089
ENSMUSG00000022914	Brwd1	black	-0.0475881	0.011264	0.145689	0.712281	0.110835	0.658299	0.519141	0.295585	0.206521	0.309549	0.360025	0.404588	0.955823	0.686921	-0.202396	-0.163548	-0.609503	-0.186239	-0.539154	-0.633053	-0.564273	-0.943887	-0.241414	-0.486073	-0.241339	0.398657	-0.0966626	-0.613944	-0.224545	-0.745624	-0.0679207	0.748065	0.939432	0.323133	1.36668e-08	0.453277	3.67065e-07	0.000156395	0.0413784	0.159031	0.0322754	0.0119544	0.00434122	4.23785e-26	6.99676e-08	0.167709	0.266686
ENSMUSG00000022961	Son	black	0.00726453	0.134602	0.235618	0.800224	0.148583	0.641514	0.433336	0.180219	0.175413	0.217448	0.353777	0.270332	0.891374	0.673085	-0.31058	-0.173773	-0.666972	-0.312405	-0.584465	-0.676213	-0.638011	-0.940999	-0.286088	-0.417737	-0.184721	0.446936	-0.0874389	-0.5319	-0.0985425	-0.635169	0.00142311	0.960916	0.361702	0.106925	8.81144e-12	0.313509	8.96116e-07	0.00209358	0.220293	0.23305	0.137639	0.0136333	0.0631248	2.03319e-17	1.59479e-07	0.0316751	0.23752
ENSMUSG00000022974	Gcfc1	black	0.0347041	0.111757	0.177984	0.768527	0.210804	0.607457	0.419381	0.163118	0.30523	0.23072	0.369951	0.300734	0.85979	0.689549	-0.331755	-0.238124	-0.647593	-0.277321	-0.558634	-0.70726	-0.577596	-0.870642	-0.314842	-0.383632	-0.112179	0.369797	-0.110461	-0.51346	-0.128158	-0.619292	-0.0508005	0.814853	0.449504	0.226166	1.79914e-10	0.150374	4.6877e-06	0.00300637	0.267962	0.0348941	0.114633	0.00965139	0.037804	5.06128e-15	5.95286e-08	0.0212482	0.103138
ENSMUSG00000023030	Slc11a2	black	0.038001	-0.0697565	0.158748	0.096908	0.10559	0.283965	0.334917	0.236746	0.110017	0.192728	0.167514	0.136883	0.225562	0.0655506	0.0496092	0.100242	0.0262864	0.138958	-0.0748612	-0.225574	-0.133558	-0.194173	-0.21392	-0.332489	-0.175569	0.0292049	-0.0325174	-0.0736686	-0.274276	-0.317614	-0.0261019	0.797618	0.637553	0.281167	0.51231	0.475064	0.0504675	0.0199729	0.105208	0.456638	0.189384	0.255102	0.353548	0.123199	0.658017	0.737739	0.497836
ENSMUSG00000023079	Gtf2ird1	black	0.125477	-0.0306978	0.0863845	0.333145	-0.0850196	0.513862	0.509783	0.325214	0.282945	0.511239	0.330723	0.367079	0.662822	0.33035	-0.0531793	-0.0361723	-0.301549	0.1086	-0.0985637	-0.204517	-0.267714	-0.57527	-0.238217	-0.477552	-0.144363	0.0892146	-0.209844	-0.489913	-0.411749	-0.591434	-0.0820668	0.395448	0.835914	0.559351	0.0206794	0.565597	0.000187238	0.000214747	0.0241046	0.0513373	0.000204534	0.021679	0.0102748	2.85837e-07	0.0218365	0.719611	0.807167
ENSMUSG00000023150	Ivns1abp	black	0.0478525	0.14043	0.0384254	0.407022	-0.142544	0.318681	0.192576	0.0965179	0.0658615	0.240391	0.130933	0.199026	0.567722	0.339697	-0.150367	-0.191551	-0.430997	-0.167957	-0.235487	-0.282251	-0.343548	-0.558208	-0.119269	-0.263236	-0.0397882	0.151837	-0.19716	-0.486917	-0.085119	-0.32361	-0.0289359	0.746712	0.341091	0.795406	0.00409111	0.333801	0.0272724	0.18974	0.514017	0.656495	0.0998035	0.375056	0.175049	2.57307e-05	0.0181682	0.307668	0.192152
ENSMUSG00000023286	Ube2j2	black	0.159616	0.0526644	0.0773884	0.137449	0.252206	0.318681	0.496458	0.21366	0.138735	0.291869	0.46058	0.355276	0.368502	0.288993	-0.0981254	-0.063301	-0.0481606	0.235961	-0.0453149	-0.265691	-0.0410329	-0.247461	-0.162989	-0.231488	-0.113934	-0.126592	-0.30667	-0.306837	-0.411617	-0.375908	0.121862	0.278512	0.722216	0.601103	0.35154	0.0837458	0.0272725	0.000332112	0.144797	0.347009	0.0441261	0.000987178	0.0132132	0.00996166	0.0463538	0.507	0.669065
ENSMUSG00000023852	Chd1	black	-0.193044	-0.221886	-0.186114	0.0119648	-0.184506	0.131389	0.103083	0.326406	-0.0290038	0.166944	-0.11045	0.32676	0.331467	0.0917977	0.248837	0.0423814	-0.00659687	0.120606	-0.0999766	0.108626	-0.0162965	-0.202968	0.0974924	-0.2198	-0.171043	0.127893	0.0411652	-0.277675	-0.171911	-0.31961	-0.29561	0.188644	0.129591	0.205317	0.935671	0.209329	0.37338	0.485667	0.0235615	0.844854	0.256745	0.45486	0.023402	0.0213677	0.534902	0.0881023	0.774866
ENSMUSG00000023923	Tbc1d5	black	0.333019	0.353979	0.327084	0.593863	-0.295585	0.554708	0.325936	0.122341	0.258101	0.48048	0.36157	0.143655	0.675555	0.390022	-0.38454	-0.0972538	-0.491464	-0.110617	-0.0983102	-0.270984	-0.500243	-0.702605	-0.41842	-0.420808	0.0296225	0.10218	-0.420136	-0.532079	-0.211467	-0.389902	-0.0160188	0.0207303	0.0135762	0.0232572	8.61087e-06	0.0413787	4.28969e-05	0.0237744	0.407457	0.0765296	0.000547469	0.0115676	0.330006	1.38114e-07	0.00613689	0.00696379	0.510799
ENSMUSG00000023938	Aars2	black	0.429083	0.330492	0.393574	0.414574	0.120156	0.545218	0.33002	0.161963	0.270279	0.459404	0.380289	-0.0205736	0.362246	0.0927128	-0.368262	0.00785181	-0.194192	0.0194523	0.0184817	-0.126806	-0.40252	-0.399499	-0.571899	-0.404728	-0.0151715	-0.0381323	-0.443386	-0.224893	-0.28739	-0.259424	0.351369	0.00234143	0.0217765	0.00564795	0.00339369	0.415946	6.14555e-05	0.0219767	0.271412	0.0631785	0.00102106	0.00766992	0.889612	0.0114018	0.530821	0.010014	0.957759
ENSMUSG00000023965	Fbxl17	black	0.107868	0.0313038	0.185052	0.504924	-0.0220362	0.666084	0.561836	0.362153	0.26037	0.539533	0.396875	0.461485	0.874569	0.539343	-0.153687	-0.0723305	-0.444875	0.0359432	-0.273596	-0.431367	-0.435145	-0.844004	-0.236951	-0.520077	-0.216169	0.157002	-0.276655	-0.653999	-0.408616	-0.711289	-0.0317001	0.465533	0.83272	0.207962	0.00025228	0.881818	2.38035e-07	3.2509e-05	0.0114244	0.0738867	7.58319e-05	0.00522439	0.000961786	4.61024e-16	7.6361e-05	0.296985	0.625159
ENSMUSG00000024037	Wdr4	black	0.330773	0.0557617	0.188402	0.251801	0.114451	0.500931	0.516583	0.261848	0.423942	0.456235	0.552174	0.125434	0.34309	0.151183	-0.24602	-0.0529066	-0.0457802	0.281622	0.114171	-0.0945441	-0.16901	-0.251696	-0.526917	-0.390832	-0.00687494	-0.121635	-0.34624	-0.266084	-0.458662	-0.403698	-0.16791	0.021658	0.706591	0.199701	0.0842609	0.438581	0.000287462	0.000170712	0.0722041	0.00267546	0.00111757	4.72694e-05	0.395608	0.0169725	0.305022	0.0918804	0.72099
ENSMUSG00000024073	Birc6	black	0.0618722	0.132355	0.219608	0.782628	0.105703	0.635419	0.420615	0.154409	0.287435	0.270911	0.387568	0.276164	0.875505	0.683755	-0.338795	-0.236615	-0.668165	-0.2725	-0.494147	-0.676087	-0.600313	-0.913495	-0.318438	-0.405892	-0.11019	0.378069	-0.124537	-0.561433	-0.134352	-0.616747	-0.0849785	0.676119	0.369844	0.133678	5.00251e-11	0.474588	1.22282e-06	0.00291349	0.294696	0.047598	0.0625403	0.00649586	0.0574307	3.9214e-16	8.48149e-08	0.0184976	0.105406
ENSMUSG00000024188	Luc7l	black	0.0359694	0.0732577	0.162138	0.708891	0.12752	0.622445	0.443119	0.181041	0.267503	0.288455	0.421556	0.344614	0.864332	0.717221	-0.340753	-0.248649	-0.655778	-0.224513	-0.494219	-0.723161	-0.544569	-0.906132	-0.242785	-0.353597	-0.118784	0.289428	-0.153987	-0.581398	-0.173753	-0.638166	-0.0184409	0.808228	0.620719	0.270887	1.71707e-08	0.387738	2.31866e-06	0.0016096	0.218161	0.0660444	0.0467804	0.00284433	0.0164578	2.4976e-15	9.74199e-09	0.0177887	0.0883511
ENSMUSG00000024234	Mtpap	black	-0.193978	-0.278959	-0.295011	0.118438	0.000491455	0.150768	0.419587	0.19021	0.145404	0.20186	0.261236	0.570372	0.601275	0.528924	0.115157	-0.218758	-0.285413	0.0961897	-0.196233	-0.331117	0.0219921	-0.388105	0.145395	-0.163562	-0.110226	0.0864958	0.0204089	-0.485133	-0.297017	-0.522278	-0.00791001	0.186473	0.0548521	0.0417936	0.422691	0.997355	0.306365	0.00299072	0.195343	0.32409	0.168861	0.0728976	2.31256e-05	6.20247e-06	0.00011115	0.435747	0.135226
ENSMUSG00000024235	Map3k8	black	-0.202237	-0.300128	0.0311453	0.241919	0.322689	0.382739	0.374215	0.312569	0.159206	0.153925	0.244859	0.35641	0.455928	0.440908	0.00671268	-0.0459048	-0.168638	0.0807051	-0.33471	-0.48788	-0.196387	-0.492029	-0.0106019	-0.22353	-0.219131	0.146456	0.105268	-0.255842	-0.229336	-0.529847	-0.252802	0.168049	0.0382108	0.833555	0.097602	0.0252906	0.00725578	0.0087864	0.030543	0.279763	0.296231	0.0934733	0.0129028	0.00112735	0.00170926	0.963883	0.7567
ENSMUSG00000024242	Map4k3	black	-0.43273	-0.511739	-0.206944	-0.024699	0.272323	0.285258	0.611613	0.542333	-0.08477	0.1612	0.16806	0.610691	0.567052	0.330463	0.472818	0.111056	0.0596969	0.329641	-0.335836	-0.201995	0.0264259	-0.370373	0.221473	-0.393428	-0.485353	0.226783	0.249042	-0.362171	-0.415492	-0.733086	-0.293358	0.0021274	0.000201128	0.158161	0.867658	0.0611322	0.0493827	3.87042e-06	6.84072e-05	0.566743	0.273709	0.253535	4.03946e-06	2.64313e-05	0.0217885	0.00068989	0.452372
ENSMUSG00000024384	Iws1	black	-0.196877	-0.293426	-0.228317	-0.224476	-0.126131	0.168527	0.520904	0.532946	-0.208533	0.336713	0.109667	0.578634	0.422818	0.0778059	0.423676	0.187333	0.184733	0.43662	-0.0181346	0.14282	0.165626	-0.167593	0.189731	-0.346719	-0.398307	-0.0538729	-0.12461	-0.389844	-0.499469	-0.511706	-0.0619345	0.179849	0.0429573	0.118565	0.125061	0.392969	0.252199	0.000147171	9.6297e-05	0.154921	0.0192781	0.458083	1.64802e-05	0.00275386	0.599136	0.00269382	0.202312
ENSMUSG00000024410	3110002H16Rik	black	-0.131703	-0.121595	0.0452264	0.480551	0.161734	0.565639	0.569218	0.41819	0.0954447	0.29129	0.274	0.461569	0.829714	0.514377	0.03006	-0.0433626	-0.38141	-0.0119556	-0.437204	-0.442606	-0.395826	-0.743103	-0.14315	-0.500347	-0.330963	0.36508	-0.0071752	-0.526118	-0.304777	-0.725292	-0.135172	0.372229	0.410341	0.760188	0.000546296	0.272099	2.79653e-05	2.42292e-05	0.00309855	0.518729	0.0445674	0.0594929	0.000959475	3.14203e-13	0.000184002	0.839278	0.769795
ENSMUSG00000024493	Lars	black	0.122715	0.0765726	-0.160736	0.264105	-0.085296	0.161807	0.266658	-0.0136998	0.283402	0.191215	0.440542	0.306644	0.470658	0.467162	-0.250645	-0.375559	-0.37997	0.0169953	-0.133335	-0.341021	-0.0635827	-0.350507	-0.0272051	-0.0219568	0.16523	-0.0584249	-0.218868	-0.475483	-0.178389	-0.323331	-0.100642	0.406013	0.604956	0.275109	0.0696931	0.564329	0.271879	0.0669373	0.926367	0.0509457	0.192949	0.00172628	0.0340184	0.000735643	0.00081548	0.0857434	0.00852785
ENSMUSG00000024524	Gnal	black	-0.307815	-0.278862	0.0665046	-0.0153645	-0.142468	0.309847	0.396357	0.541155	-0.314978	0.236281	-0.124515	0.36186	0.439466	0.0305853	0.415192	0.378885	0.0604317	0.177419	-0.192255	0.0307921	-0.181059	-0.396025	0.0820114	-0.504748	-0.556032	0.246521	0.0986142	-0.23011	-0.293991	-0.520076	0.115157	0.0333065	0.0549399	0.653353	0.917448	0.33406	0.0321013	0.00528889	7.14451e-05	0.0292171	0.105914	0.39911	0.0114962	0.00177719	0.836507	0.00334155	0.00791639
ENSMUSG00000024566	Atp9b	black	0.155741	-0.00856194	0.121592	0.53175	0.0940947	0.729951	0.720203	0.4315	0.374776	0.590841	0.559508	0.476778	0.914527	0.549557	-0.178327	-0.141819	-0.403955	0.14546	-0.225675	-0.440932	-0.399362	-0.802639	-0.399711	-0.599123	-0.185382	0.109782	-0.33255	-0.701554	-0.526079	-0.7889	-0.185286	0.290498	0.953943	0.410353	0.00010051	0.524687	3.93767e-09	7.91457e-09	0.00219757	0.0086777	9.82064e-06	3.5615e-05	0.000612593	1.05854e-19	5.22104e-05	0.225256	0.33629
ENSMUSG00000024660	Incenp	black	0.423052	0.0336703	-0.263669	0.0518097	-0.262771	0.0646264	0.0894155	-0.125209	0.727852	0.514123	0.33592	0.27247	0.27707	0.274172	-0.302118	-0.443359	-0.343191	0.147292	0.383556	0.021993	0.153583	-0.174944	-0.145048	0.0547493	0.460677	-0.388117	-0.432538	-0.530336	-0.295695	-0.11553	-0.0919962	0.00273739	0.820276	0.0701726	0.726548	0.0711689	0.662547	0.545596	0.396467	4.58787e-09	0.000185592	0.0195822	0.0609869	0.0565845	0.0593267	0.0368877	0.00159909
ENSMUSG00000024726	2410127L17Rik	black	0.140961	-0.0615841	-0.10627	0.0732261	0.0470438	0.192878	0.35813	0.101799	0.325415	0.349731	0.402945	0.431992	0.397641	0.385252	-0.0636888	-0.204443	-0.195781	0.191467	0.0397081	-0.282281	0.0729746	-0.318576	0.0554858	-0.0903119	0.0856927	-0.181662	-0.227215	-0.433083	-0.350477	-0.363291	0.117666	0.339252	0.677545	0.472206	0.62087	0.750854	0.189033	0.0124436	0.491147	0.0240126	0.0148249	0.00451753	0.00216925	0.00513013	0.00685114	0.667156	0.163361
ENSMUSG00000024764	Naa40	black	-0.108857	-0.138843	-0.136052	0.210669	0.214279	0.0956241	0.199242	0.0379665	0.15758	-0.0595965	0.107332	0.145243	0.265518	0.246837	0.00161695	-0.133154	-0.201211	-0.110773	-0.31599	-0.365499	-0.0745409	-0.210629	-0.0376439	-0.0758535	-0.0418139	0.176889	0.120574	-0.118396	-0.0440325	-0.260805	0.10741	0.461429	0.346629	0.356504	0.150641	0.143609	0.51794	0.174572	0.797798	0.284768	0.687411	0.467765	0.324633	0.0681571	0.0907718	0.991297	0.366935
ENSMUSG00000024780	Cdc37l1	black	-0.382862	-0.215737	-0.131489	0.345841	0.11844	0.267774	0.364828	0.236256	-0.134255	0.0101867	0.130828	0.525432	0.730414	0.635741	0.119264	-0.133045	-0.421105	-0.128231	-0.589157	-0.515594	-0.257162	-0.682132	0.279863	-0.215994	-0.330828	0.390314	0.182253	-0.486592	-0.0981696	-0.619595	-0.0613171	0.00723546	0.140838	0.373011	0.016053	0.422685	0.0657607	0.0107872	0.105951	0.362952	0.945215	0.37544	0.000125709	3.80661e-09	1.20316e-06	0.41944	0.367333
ENSMUSG00000024943	Smc5	black	-0.0376005	-0.193035	-0.201633	0.356256	-0.179577	0.392007	0.49474	0.251069	0.373353	0.459168	0.379396	0.651459	0.87742	0.691538	-0.0743998	-0.288987	-0.522761	0.0608604	-0.211713	-0.40912	-0.168896	-0.733261	0.0144869	-0.299197	-0.0554838	0.0816985	-0.169746	-0.757955	-0.382178	-0.707164	-0.0912426	0.799707	0.188665	0.16935	0.0129446	0.22197	0.00585925	0.000350856	0.0851969	0.00895559	0.00102799	0.00782587	5.31596e-07	2.80454e-16	5.26144e-08	0.615269	0.0463583
ENSMUSG00000025019	Lcor	black	-0.180377	-0.350229	-0.333334	-0.077599	-0.49409	0.0572062	0.245791	0.208306	0.143744	0.353542	0.108111	0.624861	0.526781	0.423004	0.208739	-0.109144	-0.220674	0.210579	0.036174	-0.0809124	0.136379	-0.39273	0.382404	-0.120614	-0.101786	-0.0330329	-0.0406218	-0.573815	-0.311362	-0.489625	-0.0437804	0.219883	0.0146735	0.0206031	0.60011	0.000358198	0.699344	0.0921928	0.15538	0.329704	0.0137003	0.464524	2.06273e-06	0.000119889	0.00274078	0.154504	0.460239
ENSMUSG00000025060	Slk	black	-0.044181	-0.313919	-0.130158	-0.017631	-0.330075	0.398224	0.509466	0.549487	0.203512	0.623193	0.210548	0.635472	0.647846	0.270316	0.253037	0.0478863	-0.0515655	0.427808	0.0815157	-0.0256645	0.0192934	-0.48958	0.0567937	-0.456006	-0.233629	-0.0926442	-0.226402	-0.656289	-0.588378	-0.674742	-0.265206	0.765572	0.0297938	0.377911	0.905323	0.0219534	0.00505944	0.000217036	5.23489e-05	0.165329	2.23639e-06	0.150882	1.21956e-06	6.44027e-07	0.0631411	0.0826981	0.746539
ENSMUSG00000025086	Trub1	black	0.304083	0.274364	0.142938	0.493385	0.140035	0.518651	0.531103	0.109653	0.258009	0.434756	0.627473	0.276081	0.683067	0.499789	-0.368244	-0.273404	-0.468237	0.0115349	-0.176888	-0.409957	-0.326792	-0.623076	-0.328391	-0.299114	0.007914	-0.0314035	-0.435634	-0.607253	-0.328911	-0.462749	0.0791019	0.0356185	0.059142	0.332452	0.000366321	0.342467	0.000159052	0.000102863	0.458138	0.0766389	0.00201611	1.81571e-06	0.0575086	8.84126e-08	0.000298308	0.0100179	0.0600712
ENSMUSG00000025184	D19Ertd386e	black	-0.137469	-0.0495485	-0.0161853	0.583963	-0.0288995	0.435025	0.281877	0.183493	0.0967832	0.161225	0.169299	0.347356	0.785398	0.606795	-0.157119	-0.197277	-0.604994	-0.281072	-0.499064	-0.512117	-0.442365	-0.792533	-0.0800127	-0.292024	-0.191113	0.391438	-0.0176795	-0.529242	-0.0808228	-0.574805	0.0312627	0.35147	0.738048	0.913055	1.31807e-05	0.845405	0.00200175	0.0522601	0.211885	0.512856	0.273632	0.250003	0.0155646	3.84696e-11	4.83187e-06	0.286196	0.178949
ENSMUSG00000025199	Chuk	black	-0.0578883	-0.135558	-0.168484	0.341434	0.274055	0.333468	0.50366	0.155824	0.295411	0.24752	0.478528	0.642466	0.756263	0.76227	-0.107012	-0.366333	-0.454766	0.0555843	-0.357832	-0.651292	-0.0867559	-0.621522	0.102369	-0.135961	-0.0588931	0.0626587	-0.112761	-0.648609	-0.342195	-0.650462	-0.0421157	0.695932	0.358271	0.252322	0.0175475	0.0594402	0.0205492	0.00026297	0.290239	0.041504	0.0898535	0.000580985	8.53089e-07	5.10187e-10	3.08604e-10	0.469103	0.0104421
ENSMUSG00000025200	Cwf19l1	black	0.229987	0.225282	0.133941	0.26287	0.00826573	0.371736	0.377464	0.194301	0.0296871	0.307615	0.324976	0.100526	0.389096	0.0984368	-0.168333	0.00097038	-0.12143	0.0829875	-0.0570832	-0.0795934	-0.27346	-0.276841	-0.376071	-0.357914	-0.109611	0.0267319	-0.330163	-0.275649	-0.273977	-0.281755	0.0940598	0.115821	0.123677	0.364086	0.0710588	0.955535	0.00928065	0.00817281	0.185728	0.841245	0.0334272	0.0242144	0.496613	0.00627024	0.505646	0.252752	0.994777
ENSMUSG00000025261	Huwe1	black	0.0254255	0.139376	0.304588	0.702543	0.0632628	0.679627	0.534694	0.309663	0.0732645	0.319687	0.372117	0.274537	0.869117	0.535885	-0.202424	-0.0362231	-0.507188	-0.153855	-0.482919	-0.527752	-0.61242	-0.893705	-0.323857	-0.546439	-0.282497	0.386793	-0.154356	-0.527303	-0.217685	-0.667295	-0.0568302	0.863801	0.344764	0.0352977	2.61037e-08	0.669254	1.0862e-07	9.0425e-05	0.0322088	0.620687	0.0267632	0.00920333	0.0589755	1.15403e-15	8.66118e-05	0.167648	0.806901
ENSMUSG00000025269	Apex2	black	0.123398	0.0691009	0.219345	0.592889	0.0605867	0.563679	0.443614	0.141948	0.32252	0.312812	0.459155	0.239131	0.686399	0.568324	-0.347704	-0.198463	-0.521486	-0.131542	-0.313316	-0.593392	-0.433416	-0.711169	-0.298262	-0.307854	-0.0734281	0.187236	-0.170847	-0.449312	-0.192174	-0.531439	-0.0589528	0.403385	0.640726	0.134154	8.98475e-06	0.682489	3.0228e-05	0.00158799	0.335844	0.0253716	0.0304072	0.00102837	0.101647	7.22338e-08	2.51168e-05	0.0154543	0.176298
ENSMUSG00000025280	Polr3a	black	0.0260223	0.154726	0.29568	0.700691	0.313367	0.644998	0.512681	0.238116	0.0627343	0.190773	0.376335	0.124834	0.73484	0.464745	-0.269235	-0.0533341	-0.502571	-0.228643	-0.532159	-0.534324	-0.628231	-0.788279	-0.408489	-0.482273	-0.288005	0.39816	-0.109255	-0.372855	-0.137966	-0.570814	0.0287313	0.860635	0.293691	0.0413099	2.94354e-08	0.0300982	7.47907e-07	0.000194855	0.103151	0.67186	0.193998	0.00838169	0.397893	2.7431e-09	0.000875147	0.0642446	0.718828
ENSMUSG00000025326	Ube3a	black	-0.361263	-0.381544	-0.542583	0.100522	-0.0244116	-0.131033	0.182957	-0.0765378	0.217158	-0.0329067	0.171612	0.647757	0.574618	0.753061	0.0848677	-0.452523	-0.491019	-0.0874382	-0.346392	-0.466813	0.142062	-0.418057	0.526928	0.158621	0.052193	0.126344	0.206011	-0.532051	-0.0551653	-0.451401	0.0901763	0.0116434	0.00745528	6.77757e-05	0.49663	0.869184	0.374685	0.213245	0.605121	0.138177	0.824287	0.243494	6.47064e-07	1.94528e-05	6.63161e-10	0.566294	0.00124093
ENSMUSG00000025574	Tk1	black	0.375638	-0.177415	-0.1851	0.0119614	0.162137	0.267932	0.390809	0.0858437	0.868579	0.615318	0.563368	0.426511	0.337449	0.360458	-0.215331	-0.392296	-0.175937	0.389199	0.357657	-0.183926	0.210215	-0.204499	-0.198905	-0.0839144	0.319996	-0.441557	-0.368893	-0.516969	-0.538301	-0.366686	-0.104564	0.00851298	0.227677	0.207842	0.935689	0.270891	0.065595	0.00602544	0.561822	1.26051e-15	3.25519e-06	3.06023e-05	0.0025036	0.0189991	0.0118448	0.141605	0.00581984
ENSMUSG00000025609	Mkln1	black	-0.270712	-0.388353	-0.165103	0.0682517	-0.140982	0.381435	0.554817	0.521499	0.000621092	0.417765	0.153204	0.710338	0.761331	0.441753	0.324097	0.0453986	-0.167556	0.262221	-0.199308	-0.244925	-0.0752093	-0.612742	0.221485	-0.438004	-0.41032	0.139798	-0.00486444	-0.636886	-0.458509	-0.758631	-0.122128	0.0627408	0.00637905	0.262104	0.644845	0.339177	0.00747367	4.27175e-05	0.000144174	0.996657	0.00313199	0.298526	1.55831e-08	3.34136e-10	0.00167055	0.0246234	0.759302
ENSMUSG00000025616	Usp16	black	-0.118777	-0.237305	-0.213586	0.126861	0.0232962	0.297156	0.530657	0.358027	0.186373	0.373488	0.315817	0.718019	0.722705	0.540432	0.164027	-0.131812	-0.225951	0.242375	-0.216232	-0.31698	0.029184	-0.499791	0.159688	-0.271337	-0.182234	0.0418696	-0.109414	-0.618325	-0.456444	-0.670894	-0.18537	0.421354	0.104365	0.14494	0.390212	0.875113	0.0402596	0.000104509	0.0124708	0.204678	0.00892885	0.0287665	9.21794e-09	6.63468e-09	7.33705e-05	0.265269	0.37183
ENSMUSG00000025816	Sec61a2	black	0.0709852	0.016681	0.105062	0.590774	0.199912	0.544885	0.490735	0.13705	0.351701	0.319621	0.492374	0.415201	0.805206	0.710006	-0.298624	-0.291421	-0.586976	-0.107511	-0.381295	-0.619006	-0.38492	-0.790934	-0.189056	-0.299142	-0.0867376	0.192976	-0.147171	-0.593235	-0.263134	-0.63962	0.0113042	0.631624	0.910403	0.477287	9.84897e-06	0.173096	6.22223e-05	0.000398338	0.352954	0.014234	0.0267962	0.000378245	0.00334078	5.22253e-12	1.59347e-08	0.039237	0.0444674
ENSMUSG00000025878	Uimc1	black	-0.00418723	-0.162916	-0.16461	0.281999	-0.164742	0.403347	0.484485	0.327146	0.300241	0.464168	0.347453	0.567259	0.777838	0.510556	-0.012584	-0.203053	-0.383935	0.144486	-0.172627	-0.266544	-0.150476	-0.617551	-0.0531178	-0.350923	-0.101611	0.0630091	-0.181071	-0.671498	-0.420587	-0.669645	-0.164045	0.977466	0.268565	0.263551	0.052154	0.263164	0.00447375	0.000484106	0.0232293	0.038135	0.000889961	0.0155339	2.62123e-05	7.80759e-11	0.000209269	0.932349	0.166304
ENSMUSG00000025899	Alkbh8	black	0.0659578	-0.0532963	-0.437518	0.13261	0.0270261	0.034908	0.337118	-0.0701175	0.370657	0.28923	0.407203	0.65024	0.621809	0.661584	-0.133786	-0.549849	-0.497132	0.041744	-0.0774657	-0.22792	0.156023	-0.343718	0.20222	0.0892027	0.191405	-0.13686	-0.227887	-0.702526	-0.285876	-0.389318	0.00569692	0.656024	0.719019	0.00187278	0.368916	0.855316	0.813785	0.0191242	0.635809	0.00950341	0.0461667	0.00407297	5.6732e-07	2.39074e-06	3.06222e-07	0.364645	5.16364e-05
ENSMUSG00000025982	Sf3b1	black	-0.380176	-0.44578	-0.373775	0.126236	0.0375	0.218302	0.438041	0.379614	0.102507	0.228163	0.0888275	0.723915	0.753658	0.544368	0.32422	-0.141568	-0.272509	0.12972	-0.330398	-0.27151	-0.00573258	-0.532025	0.265062	-0.298414	-0.288491	0.24165	0.145003	-0.612182	-0.329348	-0.713909	-0.176742	0.00768948	0.0014965	0.00887236	0.392573	0.800231	0.136062	0.0018467	0.00778753	0.48812	0.11882	0.548252	6.08797e-09	6.31695e-10	6.34337e-05	0.0245657	0.337154
ENSMUSG00000026017	Carf	black	-0.162276	-0.133951	-0.028282	0.244689	0.0231174	0.372534	0.407168	0.359001	-0.0350181	0.252497	0.0710613	0.357728	0.616053	0.276451	0.153604	0.0792167	-0.214378	0.0220044	-0.292771	-0.177491	-0.256894	-0.511245	-0.0531668	-0.43808	-0.331722	0.255074	-0.0306176	-0.399899	-0.261803	-0.539384	0.0821495	0.270476	0.364048	0.848669	0.0937084	0.876064	0.00911898	0.00407648	0.0122167	0.813208	0.0833778	0.631258	0.0125497	3.14448e-06	0.0571616	0.297251	0.592509
ENSMUSG00000026027	Stradb	black	-0.307495	-0.240789	-0.390371	0.16911	0.145578	-0.139335	0.0751317	-0.182471	0.176881	-0.197797	0.16474	0.422167	0.376087	0.681728	-0.0549176	-0.444376	-0.431208	-0.174319	-0.387807	-0.511174	0.0731754	-0.296459	0.379723	0.242175	0.0867286	0.144595	0.221864	-0.312626	0.0617608	-0.278393	0.0361598	0.0334997	0.0992257	0.00608731	0.250539	0.323504	0.344906	0.611786	0.214487	0.229103	0.177783	0.26317	0.0028002	0.00842817	9.5821e-08	0.710838	0.00155523
ENSMUSG00000026200	Glb1l	black	0.0111779	-0.222735	-0.203765	0.309502	-0.0571582	0.3135	0.372048	0.147383	0.542589	0.362063	0.300871	0.434173	0.63808	0.509376	-0.0813726	-0.287185	-0.385952	0.0723055	-0.106214	-0.346881	-0.113719	-0.487048	-0.14635	-0.280171	0.0631968	0.0825691	-0.0815079	-0.533194	-0.329128	-0.560654	-0.00750524	0.939894	0.128094	0.164792	0.0323033	0.699585	0.0300245	0.0092173	0.317478	6.77622e-05	0.0114464	0.0377125	0.0020476	1.06852e-06	0.000217686	0.582444	0.0478008
ENSMUSG00000026349	Ccnt2	black	-0.0752466	-0.0583344	0.0199664	0.644444	0.191356	0.553245	0.506408	0.203019	0.278591	0.264414	0.393924	0.491365	0.932546	0.784119	-0.207366	-0.282183	-0.661935	-0.190435	-0.535454	-0.698261	-0.451793	-0.910837	-0.105731	-0.348253	-0.166983	0.329931	-0.0596463	-0.644022	-0.212146	-0.727862	0.0143397	0.611241	0.693703	0.89285	7.69824e-07	0.192613	4.53735e-05	0.000240227	0.166376	0.0551863	0.069355	0.00560165	0.000390504	5.56282e-22	4.34515e-11	0.157294	0.0519941
ENSMUSG00000026365	Cfh	black	-0.121811	-0.378829	-0.207569	-0.364116	-0.222429	0.162493	0.391353	0.522122	-0.0428052	0.51079	-0.0123498	0.466517	0.274421	-0.123782	0.496371	0.255216	0.264066	0.526416	0.266838	0.416011	0.224542	-0.0723848	0.139317	-0.40121	-0.323492	-0.160809	-0.0992235	-0.36292	-0.536386	-0.432594	-0.0202882	0.409507	0.00792639	0.156879	0.0109538	0.128632	0.269826	0.0059495	0.000141095	0.772675	0.000207637	0.933605	0.000831031	0.059087	0.401914	0.00033304	0.0799971
ENSMUSG00000026384	Ptpn4	black	-0.191409	-0.306952	-0.498943	-0.0670266	-0.226013	-0.0828977	0.239357	0.124714	0.199509	0.203283	0.0858968	0.614482	0.484251	0.428247	0.207548	-0.23312	-0.217084	0.148466	-0.0690472	-0.0984593	0.230528	-0.248403	0.350614	-0.0250841	0.015144	-0.0580054	-0.0397128	-0.527937	-0.249717	-0.392585	0.00562664	0.192489	0.0338296	0.000306585	0.650806	0.12243	0.575371	0.101313	0.398349	0.173983	0.165815	0.561579	3.38562e-06	0.000487611	0.0023931	0.156922	0.110805
ENSMUSG00000026455	Klhl12	black	-0.256074	-0.137652	0.0582136	0.398795	-0.0247265	0.387186	0.230912	0.2992	-0.108766	0.0699616	-0.0134409	0.236202	0.568778	0.337384	0.0349506	0.0367195	-0.30731	-0.172421	-0.465876	-0.37015	-0.399851	-0.606598	-0.0408493	-0.340595	-0.330137	0.41186	0.102287	-0.303764	-0.0491304	-0.490062	-0.141037	0.0789535	0.350822	0.694306	0.00499104	0.867512	0.00655326	0.114322	0.0388412	0.461804	0.636562	0.927754	0.106033	2.46622e-05	0.0190237	0.813562	0.804306
ENSMUSG00000026464	Zc3h11a	black	-0.414368	-0.375509	-0.140582	0.3346	-0.0296497	0.33464	0.355273	0.375141	0.00354331	0.105249	-0.00534838	0.390625	0.697093	0.399832	0.257677	0.00786562	-0.311415	-0.0818051	-0.467189	-0.308525	-0.313287	-0.634811	0.0560092	-0.453723	-0.395544	0.482062	0.272738	-0.389397	-0.147657	-0.668422	-0.238053	0.00341124	0.00853747	0.340563	0.020098	0.841443	0.0200821	0.0132139	0.00860754	0.980931	0.476497	0.97122	0.00605135	3.70792e-08	0.0048688	0.0770315	0.957685
ENSMUSG00000026584	Scyl3	black	-0.328758	-0.192036	-0.13319	0.241282	0.277858	0.139113	0.308974	0.154416	-0.106578	-0.0968266	0.0785827	0.335173	0.485647	0.416273	0.13471	-0.0496057	-0.267026	-0.126821	-0.475069	-0.308325	-0.170727	-0.386376	0.108766	-0.177413	-0.308149	0.37681	0.222919	-0.216381	-0.0546907	-0.444294	0.290732	0.0225194	0.191007	0.366804	0.0985154	0.055856	0.345685	0.0326143	0.294672	0.470918	0.512666	0.595483	0.0198728	0.000466993	0.00325206	0.361311	0.737757
ENSMUSG00000026596	Abl2	black	-0.219404	-0.475703	-0.108222	-0.439075	-0.163012	0.261977	0.542254	0.746494	-0.200882	0.52012	-0.0371918	0.481696	0.267002	-0.240261	0.661516	0.463378	0.464805	0.666769	0.242452	0.436209	0.196051	-0.077303	0.116987	-0.561938	-0.532602	-0.119351	-0.0525285	-0.292526	-0.632094	-0.527357	-0.183681	0.134048	0.000632765	0.464063	0.00179602	0.268279	0.0720588	6.86055e-05	1.12158e-09	0.170978	0.000151208	0.801839	0.000527489	0.0665735	0.0999916	3.07387e-07	0.000910587
ENSMUSG00000026618	Iars2	black	-0.243413	-0.21605	-0.292136	0.283175	0.239938	0.194711	0.392551	0.161061	0.0823662	0.0729444	0.243368	0.547557	0.673876	0.610554	0.0550055	-0.24842	-0.405131	-0.0675752	-0.479061	-0.423068	-0.0997431	-0.503438	0.155	-0.137235	-0.174094	0.241213	0.0937865	-0.475955	-0.203051	-0.579337	0.171528	0.0954862	0.140248	0.0439238	0.05114	0.100463	0.184783	0.00578512	0.274126	0.577832	0.622218	0.0955491	5.63012e-05	1.52328e-07	4.06508e-06	0.710395	0.0886547
ENSMUSG00000026632	Tatdn3	black	0.178899	0.20585	0.0934503	0.658874	0.10895	0.535031	0.421714	0.118841	0.277759	0.335568	0.436014	0.324211	0.824262	0.61973	-0.358922	-0.283648	-0.625625	-0.183198	-0.344863	-0.463198	-0.452214	-0.773637	-0.326026	-0.329008	-0.0234339	0.234561	-0.272039	-0.624465	-0.214674	-0.535911	0.0612828	0.223748	0.160419	0.527543	3.55654e-07	0.461044	8.93295e-05	0.00283285	0.421104	0.0559475	0.0197187	0.00194968	0.0245701	6.09365e-13	2.64116e-06	0.0122371	0.0507365
ENSMUSG00000026669	Mcm10	black	0.291346	-0.270955	-0.244631	-0.0661392	-0.00799444	0.252339	0.409228	0.191958	0.788666	0.637451	0.455779	0.524971	0.385141	0.323037	-0.0650297	-0.302945	-0.0999465	0.43795	0.359653	-0.124448	0.251341	-0.20321	-0.104928	-0.143467	0.219092	-0.400831	-0.324373	-0.544043	-0.587055	-0.432246	-0.219837	0.0445248	0.0624954	0.0937874	0.655137	0.956993	0.0835773	0.00387546	0.191192	2.80829e-11	1.10328e-06	0.00113214	0.000127757	0.00686857	0.025124	0.660569	0.0363492
ENSMUSG00000026707	Nsun6	black	-0.0779563	-0.00937898	-0.115582	0.0185678	0.00654787	0.108584	0.118426	0.230709	-0.154143	0.155446	-0.118575	0.293256	0.32441	0.0706373	0.185953	0.0394777	-0.0694456	0.0453662	-0.0809166	0.167295	-0.0500233	-0.224015	0.0921533	-0.20636	-0.186501	0.102932	-0.0773618	-0.329478	-0.132714	-0.222295	-0.0638541	0.598428	0.949553	0.434043	0.900317	0.964769	0.46256	0.422738	0.11465	0.295536	0.291425	0.42215	0.0430837	0.0244769	0.633301	0.205718	0.789928
ENSMUSG00000026740	Dnajc1	black	0.0454566	-0.00943872	0.145064	0.42197	-0.119244	0.594904	0.543595	0.412937	0.115575	0.490943	0.327786	0.373275	0.776178	0.395963	-0.0487544	0.0234507	-0.342164	0.081482	-0.187954	-0.185757	-0.376581	-0.737237	-0.239972	-0.551751	-0.269765	0.178122	-0.239165	-0.59388	-0.392821	-0.657848	0.00972387	0.759004	0.949232	0.325236	0.00281438	0.419518	8.22721e-06	6.52809e-05	0.00353532	0.43407	0.000395744	0.0229454	0.00897097	9.08642e-11	0.0053385	0.742101	0.874291
ENSMUSG00000026867	Gapvd1	black	-0.282766	-0.463202	-0.19681	0.157839	0.186931	0.449425	0.668932	0.513467	0.166175	0.370518	0.332289	0.692173	0.787542	0.53729	0.256441	-0.076924	-0.202756	0.284135	-0.304479	-0.402596	-0.102713	-0.635304	0.114521	-0.456348	-0.370328	0.163869	0.0738389	-0.612267	-0.495256	-0.861546	-0.26623	0.0514911	0.000915236	0.179999	0.283967	0.203299	0.00135308	2.02508e-07	0.000189758	0.258974	0.00953234	0.0210282	5.05713e-08	3.13125e-11	8.2306e-05	0.0785098	0.603295
ENSMUSG00000026950	Neb	black	0.102043	0.211821	0.195822	0.708063	0.0354721	0.549682	0.32172	0.144365	0.187754	0.254235	0.269312	0.218663	0.778491	0.547191	-0.300574	-0.179012	-0.61241	-0.280872	-0.4168	-0.462209	-0.548262	-0.796831	-0.311215	-0.364566	-0.0754043	0.345335	-0.166536	-0.516462	-0.0973867	-0.489268	0.0218832	0.490106	0.148369	0.182241	1.8146e-08	0.81083	5.19643e-05	0.0257581	0.327597	0.201281	0.0812039	0.0641652	0.135399	7.35277e-11	5.70804e-05	0.0379113	0.223452
ENSMUSG00000026977	March7	black	-0.278773	-0.355981	-0.436061	0.107246	-0.0264894	0.0876598	0.265245	0.168976	0.204618	0.19055	0.13158	0.754052	0.672038	0.675887	0.129944	-0.340426	-0.410458	0.0383225	-0.295145	-0.383413	0.0856389	-0.512511	0.431113	-0.0182467	-0.0500897	0.0844862	0.0631403	-0.639323	-0.214127	-0.559576	-0.180801	0.0550206	0.0130193	0.00194723	0.468123	0.858159	0.553544	0.0684517	0.250919	0.162993	0.19453	0.372677	6.11733e-10	1.69437e-07	1.35453e-07	0.378702	0.0179054
ENSMUSG00000027176	Cstf3	black	0.141947	-0.133389	-0.274311	0.106227	-0.128316	0.291925	0.513088	0.209842	0.408932	0.59454	0.479241	0.749777	0.747213	0.614169	-0.0537092	-0.339113	-0.363145	0.284126	0.0579462	-0.271242	0.107864	-0.529458	0.101225	-0.175137	0.0415351	-0.221876	-0.384568	-0.841125	-0.55924	-0.608702	0.0310876	0.335848	0.366085	0.0591928	0.47239	0.384755	0.0440835	0.0001922	0.152288	0.00390377	8.35961e-06	0.000568544	8.64155e-10	1.0597e-09	3.43563e-06	0.716932	0.0183809
ENSMUSG00000027245	2310003F16Rik	black	0.00413644	-0.0628962	0.130709	0.231094	0.0108793	0.566671	0.552736	0.522243	-0.0377536	0.460348	0.214572	0.378756	0.641378	0.200879	0.0958128	0.165669	-0.130727	0.175606	-0.13571	-0.0783209	-0.295608	-0.566062	-0.208198	-0.555943	-0.388855	0.12888	-0.230194	-0.467106	-0.438278	-0.59407	0.106589	0.97774	0.671061	0.375879	0.114029	0.941496	2.68364e-05	4.62664e-05	0.000140502	0.798908	0.00099379	0.143049	0.00793942	9.02427e-07	0.170984	0.517111	0.260448
ENSMUSG00000027272	Ubr1	black	-0.151384	-0.125033	-0.215677	0.246419	0.143836	0.26999	0.512849	0.253806	0.0724826	0.23389	0.337222	0.639245	0.762018	0.614264	0.0695945	-0.228189	-0.345871	0.0910759	-0.348585	-0.375724	-0.0902924	-0.556541	0.128345	-0.251734	-0.181463	0.132237	-0.0829402	-0.632349	-0.333243	-0.629355	-0.104958	0.304371	0.397134	0.140951	0.0913372	0.329392	0.0634719	0.000193755	0.081736	0.62443	0.109598	0.0190846	1.00685e-06	3.15269e-10	3.42026e-06	0.638336	0.118777
ENSMUSG00000027346	Gpcpd1	black	-0.0756693	-0.278127	-0.241021	0.0470549	0.0997359	0.357556	0.610349	0.421445	0.164816	0.493068	0.359565	0.792623	0.730024	0.52338	0.151895	-0.140929	-0.208939	0.330062	-0.107331	-0.207881	0.0611419	-0.5073	0.158724	-0.284797	-0.227122	-0.0574118	-0.178945	-0.700109	-0.550038	-0.695818	-0.20183	0.609234	0.0556097	0.0988904	0.750797	0.500018	0.0125953	4.10385e-06	0.0028524	0.262946	0.000370021	0.0120716	1.9041e-11	3.91675e-09	0.000135056	0.302721	0.33936
ENSMUSG00000027363	Usp8	black	-0.206198	-0.0657618	0.0286341	0.349858	-0.327299	0.254023	0.130236	0.215874	-0.066765	0.039504	-0.0719025	0.165291	0.503524	0.247421	0.0744877	0.0768201	-0.294047	-0.19397	-0.386195	-0.254517	-0.364372	-0.501059	-0.0267385	-0.32068	-0.216592	0.396538	0.116885	-0.223025	0.00643806	-0.390824	-0.01353	0.159698	0.656983	0.846808	0.0147861	0.0231613	0.0814671	0.377623	0.140581	0.652082	0.789791	0.627213	0.261552	0.000264144	0.0899853	0.61485	0.603786
ENSMUSG00000027550	Lrrcc1	black	0.424926	0.127928	-0.14747	0.350667	-0.156854	0.286334	0.279142	-0.109272	0.753242	0.581015	0.561256	0.511602	0.656782	0.70364	-0.467034	-0.566234	-0.627113	0.0233139	0.109827	-0.414697	-0.0183226	-0.554669	-0.102801	0.00853986	0.402365	-0.27794	-0.499041	-0.76809	-0.349855	-0.37388	0.0314459	0.00260846	0.386207	0.317187	0.0145414	0.287022	0.0484938	0.0546868	0.459713	6.53471e-10	1.49216e-05	3.3259e-05	0.000202061	3.98805e-07	2.42988e-08	0.000818538	2.73093e-05
ENSMUSG00000027615	Hps3	black	0.126795	-0.152922	-0.00870334	0.235062	0.304227	0.591331	0.818775	0.425665	0.377078	0.626145	0.683134	0.657265	0.789935	0.567409	-0.0710326	-0.195225	-0.251428	0.383044	-0.0909439	-0.414258	-0.114917	-0.627558	-0.184761	-0.444371	-0.170056	-0.13477	-0.331322	-0.713861	-0.673055	-0.791063	-0.0478016	0.390464	0.299424	0.953183	0.107779	0.0355269	9.61412e-06	1.16042e-12	0.00255912	0.00824373	1.9377e-06	8.80549e-08	3.88424e-07	2.48155e-11	2.60556e-05	0.631396	0.183604
ENSMUSG00000027620	Rbm39	black	-0.460512	-0.372212	-0.335424	0.308316	-0.145125	0.0550723	0.102582	0.066077	0.112173	-0.0650097	-0.0685845	0.527036	0.663482	0.686064	0.131024	-0.251966	-0.522511	-0.243401	-0.507335	-0.527912	-0.148083	-0.601646	0.385166	-0.0576777	-0.123428	0.41641	0.335102	-0.450008	0.0605729	-0.5201	-0.0746593	0.000989114	0.00918389	0.0197747	0.033006	0.325031	0.710059	0.487804	0.655441	0.447811	0.660667	0.643229	0.000118819	2.75505e-07	7.37254e-08	0.374719	0.0840505
ENSMUSG00000027655	Dhx35	black	0.307256	0.179144	0.160002	0.437277	0.169102	0.608784	0.649753	0.281952	0.279967	0.515747	0.560155	0.284392	0.673328	0.337952	-0.250443	-0.129906	-0.309765	0.118926	-0.120167	-0.269785	-0.340842	-0.565524	-0.484091	-0.493504	-0.0880723	-0.0197902	-0.432748	-0.5407	-0.4744	-0.547135	0.0595355	0.0336447	0.223105	0.277335	0.00188494	0.25056	4.41094e-06	5.82199e-07	0.052195	0.0539456	0.000175642	3.47258e-05	0.0501072	1.57255e-07	0.0188103	0.0860041	0.378843
ENSMUSG00000027722	Spata5	black	0.283761	0.031387	-0.0244824	0.253286	0.0532691	0.493927	0.742604	0.258346	0.370718	0.624229	0.771155	0.573568	0.739492	0.551995	-0.221527	-0.284064	-0.320081	0.31466	-0.00178218	-0.358865	-0.0865577	-0.558486	-0.194221	-0.33041	-0.0190537	-0.234195	-0.494263	-0.729509	-0.615956	-0.643576	-0.0218656	0.0506407	0.832282	0.868808	0.0823856	0.719157	0.000360064	1.51973e-09	0.0762412	0.00949065	2.12699e-06	1.4271e-10	2.0307e-05	1.93051e-09	4.75943e-05	0.130229	0.0503839
ENSMUSG00000027799	Nbea	black	0.262272	0.154539	0.174632	0.632155	-0.0636937	0.675414	0.533528	0.227808	0.421674	0.583746	0.525124	0.396541	0.907433	0.622086	-0.355516	-0.256023	-0.599561	-0.0397247	-0.200858	-0.490292	-0.460956	-0.877171	-0.362385	-0.459232	-0.0270189	0.0949867	-0.399104	-0.743273	-0.370726	-0.648153	-0.0695019	0.0717268	0.294282	0.235173	1.44037e-06	0.667132	1.39254e-07	9.43021e-05	0.119412	0.00283578	1.33017e-05	0.000127072	0.00526588	6.12787e-19	2.35903e-06	0.0131469	0.0790157
ENSMUSG00000027829	Ccnl1	black	-0.132795	-0.368806	-0.0165878	0.109262	0.110356	0.564961	0.610761	0.656076	0.187811	0.516055	0.217979	0.595474	0.675355	0.288742	0.283366	0.127036	-0.0112539	0.383593	-0.148032	-0.204804	-0.126736	-0.557183	-0.0614106	-0.568531	-0.392994	0.078921	-0.0730292	-0.528706	-0.574147	-0.778824	-0.368984	0.368241	0.00989582	0.910901	0.459753	0.455247	2.87294e-05	4.02642e-06	4.14449e-07	0.201141	0.00017381	0.136656	8.02394e-06	1.3974e-07	0.0465521	0.050977	0.389556
ENSMUSG00000028028	Alpk1	black	0.324618	0.284709	0.282767	0.761812	0.0613948	0.690734	0.451319	0.129115	0.426626	0.451661	0.54831	0.262101	0.833743	0.641856	-0.501662	-0.279743	-0.634874	-0.164721	-0.302018	-0.594059	-0.537456	-0.852833	-0.468911	-0.374708	0.0387476	0.153671	-0.391106	-0.627521	-0.266749	-0.551292	-0.00863627	0.0243805	0.0498411	0.0514899	3.20807e-10	0.678482	5.53137e-08	0.00128351	0.38178	0.00249617	0.00127127	5.47285e-05	0.0719193	1.89676e-13	8.80429e-07	0.000280704	0.0541455
ENSMUSG00000028053	Ash1l	black	-0.00760252	0.149798	0.30054	0.806227	0.0961583	0.624935	0.381333	0.155101	0.154912	0.156124	0.343453	0.195806	0.823912	0.654471	-0.32567	-0.144629	-0.636093	-0.324616	-0.589829	-0.692733	-0.654801	-0.922799	-0.268919	-0.390657	-0.17748	0.464359	-0.0480709	-0.460461	-0.0452857	-0.595946	-0.0505866	0.959099	0.309525	0.0379339	4.68271e-12	0.515594	2.05537e-06	0.00749107	0.29251	0.293105	0.289299	0.0168488	0.182277	6.3534e-13	4.52128e-07	0.0238959	0.326704
ENSMUSG00000028080	Lrba	black	-0.0303215	0.135313	0.161208	0.72529	-0.073906	0.533426	0.315924	0.153285	0.0957154	0.216278	0.216025	0.254831	0.847338	0.59814	-0.238708	-0.152051	-0.647821	-0.328498	-0.499267	-0.506803	-0.5881	-0.866635	-0.21954	-0.388273	-0.148976	0.438945	-0.0763627	-0.530465	-0.0448408	-0.542972	0.00899817	0.837898	0.359146	0.273685	5.51829e-09	0.617623	9.46492e-05	0.0287097	0.298265	0.517539	0.13982	0.140297	0.0804696	3.11218e-14	7.13285e-06	0.102271	0.302218
ENSMUSG00000028134	Ptbp2	black	-0.197643	-0.431012	-0.178341	0.10656	0.133834	0.504454	0.749407	0.617654	0.174468	0.508607	0.32724	0.786088	0.823645	0.478039	0.296271	0.0117733	-0.125548	0.380363	-0.217741	-0.287063	-0.0562319	-0.602562	0.0518007	-0.522406	-0.400397	0.0866	-0.0556863	-0.655172	-0.62733	-0.890266	-0.219359	0.178127	0.00222592	0.22522	0.470994	0.36447	0.000256202	8.90135e-10	2.91532e-06	0.235618	0.000223338	0.0231873	3.60145e-11	6.55863e-13	0.000589665	0.040887	0.936698
ENSMUSG00000028188	Spata1	black	0.0255144	-0.0498827	-0.062272	0.372126	-0.0139904	0.338654	0.268766	0.0899611	0.306686	0.366216	0.254887	0.462503	0.692445	0.616171	-0.180001	-0.24581	-0.529022	-0.078171	-0.150971	-0.319248	-0.199588	-0.660863	-0.00761221	-0.164357	-0.00698122	0.100726	-0.167452	-0.619621	-0.20323	-0.467585	0.148187	0.86333	0.736345	0.674143	0.00920136	0.924809	0.0185496	0.0647284	0.543138	0.0339926	0.0104685	0.0804013	0.000933938	4.97192e-08	3.12711e-06	0.220863	0.0921658
ENSMUSG00000028256	Odf2l	black	0.354283	0.0429736	-0.191667	0.299218	-0.1255	0.287206	0.393644	-0.0129582	0.72482	0.551755	0.609934	0.517022	0.648521	0.654694	-0.36566	-0.528716	-0.508292	0.140406	0.0943514	-0.438647	0.0141627	-0.499256	-0.136509	-0.0814683	0.337979	-0.286565	-0.475022	-0.738338	-0.429939	-0.446737	-0.0588857	0.0134903	0.771804	0.191879	0.0388287	0.395361	0.0477832	0.00563869	0.930342	5.70713e-09	4.803e-05	4.18338e-06	0.000168171	6.21473e-07	4.46707e-07	0.0105953	0.000111973
ENSMUSG00000028284	Map3k7	black	-0.190456	-0.216236	-0.268187	0.197401	0.212231	0.215385	0.539068	0.211117	0.127188	0.183514	0.389848	0.679857	0.719761	0.661331	0.0707091	-0.299731	-0.350234	0.10464	-0.365306	-0.485158	-0.00361784	-0.513772	0.2127	-0.162471	-0.16799	0.0974235	-0.0195239	-0.601963	-0.336977	-0.650978	-0.0630579	0.194754	0.1399	0.0653296	0.178671	0.147568	0.141503	7.71334e-05	0.149754	0.388985	0.211833	0.00616179	1.07148e-07	8.16329e-09	3.10554e-07	0.632955	0.0384794
ENSMUSG00000028309	Rnf20	black	0.0415439	0.0754087	-0.0440477	0.448754	-0.237718	0.316909	0.257341	0.0899791	0.22619	0.243687	0.265955	0.309607	0.653235	0.502527	-0.212874	-0.227835	-0.48833	-0.133406	-0.283429	-0.365798	-0.295128	-0.591312	-0.0867437	-0.202259	0.0296172	0.159776	-0.177273	-0.486085	-0.120509	-0.426597	-0.0327144	0.779202	0.610471	0.766259	0.00137852	0.103745	0.028189	0.0774319	0.543057	0.12213	0.0951017	0.0676882	0.0322418	4.83275e-07	0.000272899	0.146316	0.119366
ENSMUSG00000028330	Ncbp1	black	0.11744	0.196292	-0.00920788	0.151769	0.314185	0.0859042	0.311742	-0.0241482	-0.0113793	0.0234922	0.399273	0.103593	0.195241	0.200094	-0.164262	-0.194382	-0.109083	0.0521464	-0.124973	-0.139668	-0.0443375	-0.0599429	-0.155649	-0.0269576	-0.00514895	-0.0431399	-0.183441	-0.152782	-0.131352	-0.109285	-0.0208879	0.426639	0.181172	0.950472	0.303128	0.0296479	0.561545	0.0310094	0.870584	0.938813	0.874071	0.00493439	0.483499	0.183568	0.172698	0.264576	0.185541
ENSMUSG00000028411	Aptx	black	-0.0950775	-0.327715	-0.13791	-0.193745	-0.00170116	0.241148	0.53324	0.520343	0.0830366	0.392928	0.196738	0.439256	0.306669	0.0128866	0.340523	0.194318	0.264054	0.484598	0.0784454	0.163111	0.147389	-0.104188	0.0008181	-0.382235	-0.248923	-0.166853	-0.139081	-0.258338	-0.540706	-0.480611	-0.182482	0.520347	0.0229766	0.349913	0.187013	0.990844	0.0987073	9.52828e-05	0.000150052	0.574729	0.00573421	0.180164	0.00178731	0.0340028	0.930726	0.0178706	0.185689
ENSMUSG00000028431	Ikbkap	black	0.10941	-0.0290701	0.0451453	0.375568	0.126501	0.606221	0.715706	0.400545	0.241118	0.526672	0.558974	0.508146	0.811451	0.498012	-0.110739	-0.133849	-0.324432	0.193773	-0.219195	-0.392279	-0.277327	-0.672586	-0.258223	-0.507242	-0.220854	0.0291923	-0.326927	-0.646942	-0.535764	-0.741768	-0.0150704	0.459144	0.844503	0.760605	0.00852611	0.39157	4.95998e-06	1.08162e-08	0.00478628	0.0987517	0.000120352	3.63652e-05	0.000226786	2.65296e-12	0.000315936	0.453673	0.364417
ENSMUSG00000028438	Kif24	black	0.273723	-0.102121	-0.149311	0.297276	0.218923	0.365131	0.438761	0.0728866	0.763565	0.500499	0.525212	0.445086	0.582655	0.540942	-0.280485	-0.437936	-0.43237	0.13009	0.0169242	-0.414427	-0.0433463	-0.466166	-0.229083	-0.172521	0.217047	-0.163743	-0.286771	-0.582271	-0.416992	-0.493265	-0.0609271	0.0597613	0.489769	0.311118	0.0401754	0.134924	0.0107169	0.00181127	0.622494	2.76348e-10	0.000291521	0.000126683	0.00152527	1.39283e-05	7.20075e-05	0.0534839	0.0018519
ENSMUSG00000028456	Unc13b	black	-0.0746541	0.119666	0.27349	0.80503	0.0556434	0.625343	0.308327	0.193503	0.0798231	0.158176	0.174168	0.165573	0.828796	0.575941	-0.262176	-0.0747274	-0.649128	-0.399397	-0.608494	-0.582103	-0.719647	-0.93572	-0.283634	-0.451736	-0.245066	0.545035	-0.000881299	-0.428378	0.0112979	-0.57261	-0.00170732	0.614058	0.417865	0.0599876	5.32135e-12	0.707186	2.01492e-06	0.0329991	0.187575	0.58967	0.282928	0.236437	0.260728	3.51852e-13	1.84231e-05	0.071835	0.613709
ENSMUSG00000028514	Usp24	black	0.131949	-0.0802626	0.202626	0.238587	0.103255	0.637075	0.695045	0.433686	0.215467	0.563325	0.577932	0.443552	0.65296	0.39744	-0.0648023	-0.00411778	-0.149511	0.328768	-0.0739762	-0.346891	-0.220106	-0.614933	-0.187378	-0.460717	-0.246059	-0.0757701	-0.290934	-0.552843	-0.557654	-0.682453	-0.105405	0.371326	0.587616	0.167215	0.102451	0.484935	1.12457e-06	4.22249e-08	0.00207425	0.141349	3.06545e-05	1.69679e-05	0.00159067	4.90501e-07	0.00515477	0.661684	0.97784
ENSMUSG00000028842	Eif2c3	black	-0.01116	0.0148999	0.136707	0.50235	-0.106739	0.56127	0.444388	0.309492	0.109661	0.385653	0.293282	0.44892	0.840608	0.568708	-0.117579	-0.110636	-0.503631	-0.073675	-0.376062	-0.498456	-0.430906	-0.846396	-0.0746451	-0.417535	-0.228724	0.237832	-0.165166	-0.62581	-0.26985	-0.658937	-0.11708	0.939989	0.919936	0.354173	0.000274479	0.470243	3.32411e-05	0.00155473	0.0323089	0.458107	0.00678842	0.0430646	0.00137216	7.77573e-14	2.47321e-05	0.426088	0.454096
ENSMUSG00000029068	Ccnl2	black	-0.0763408	0.0396404	0.256636	0.767445	0.316142	0.674604	0.459304	0.262626	0.161491	0.163587	0.31239	0.257206	0.829137	0.626863	-0.242119	-0.0996207	-0.556871	-0.278054	-0.651118	-0.726828	-0.651009	-0.890309	-0.32404	-0.464176	-0.276615	0.469016	-0.00578344	-0.40628	-0.121063	-0.661521	-0.0369711	0.606052	0.789082	0.0782761	1.97734e-10	0.0285936	1.46005e-07	0.001024	0.0713309	0.272831	0.266571	0.0306438	0.0775931	3.37364e-13	1.87084e-06	0.0973161	0.500516
ENSMUSG00000029125	Stx18	black	0.183217	0.0107846	-0.0218968	0.45597	0.216094	0.487413	0.439106	0.172066	0.444123	0.396074	0.418909	0.330199	0.66744	0.477962	-0.252756	-0.303753	-0.474947	-0.0221707	-0.164473	-0.33535	-0.259718	-0.587972	-0.290756	-0.29015	0.0113021	0.0790691	-0.22412	-0.567069	-0.307101	-0.522313	0.0778609	0.212586	0.942005	0.88256	0.00112601	0.140166	0.00044205	0.00179452	0.242231	0.00156603	0.00532455	0.00304261	0.0219004	2.20451e-07	0.000591042	0.0830513	0.0358287
ENSMUSG00000029131	Dnajb6	black	-0.214866	-0.124496	0.0270817	0.164678	0.0915295	0.293013	0.371714	0.349795	-0.197359	0.0691579	0.0820189	0.290777	0.416325	0.20498	0.174823	0.137637	-0.0581294	0.0523308	-0.354965	-0.280424	-0.172333	-0.37356	0.0690058	-0.299451	-0.359949	0.213844	0.0365155	-0.230001	-0.172891	-0.441036	-0.0696829	0.142488	0.399182	0.855022	0.263352	0.536101	0.0432649	0.00928533	0.0148051	0.178765	0.64045	0.579442	0.044962	0.00324781	0.162234	0.234652	0.350876
ENSMUSG00000029173	Sepsecs	black	-0.158185	-0.148742	-0.121368	0.298643	0.375545	0.238825	0.442039	0.157437	0.125127	0.0729732	0.32234	0.427859	0.570199	0.516755	-0.0154877	-0.210984	-0.315974	-0.0202318	-0.444722	-0.533055	-0.136739	-0.486263	0.067688	-0.180666	-0.162966	0.162058	0.0138616	-0.389857	-0.203613	-0.544796	0.209797	0.282899	0.312986	0.411224	0.0392234	0.00853052	0.102099	0.00165759	0.285212	0.396778	0.62208	0.0254578	0.00241743	2.32881e-05	0.000169714	0.916789	0.150018
ENSMUSG00000029186	Pi4k2b	black	-0.00439684	-0.208862	-0.356106	0.0320303	-0.141267	0.10109	0.275509	0.145574	0.33371	0.358331	0.246129	0.647843	0.535788	0.493104	0.0441923	-0.332878	-0.300534	0.182237	-0.00185498	-0.289906	0.184291	-0.347427	0.224537	-0.0365303	0.0947889	-0.132051	-0.155426	-0.641808	-0.348217	-0.43234	-0.152552	0.976339	0.154255	0.0129853	0.828896	0.338193	0.494188	0.0580489	0.32352	0.0204519	0.012391	0.091731	6.44135e-07	8.69158e-05	0.0003696	0.765514	0.0207877
ENSMUSG00000029202	Pds5a	black	0.174501	-0.129341	-0.212667	0.242152	-0.156477	0.308235	0.375576	0.0598666	0.600932	0.539234	0.513214	0.630793	0.707384	0.72181	-0.249472	-0.479226	-0.510079	0.147655	0.038589	-0.44239	0.00169371	-0.595593	0.0454384	-0.0834562	0.18995	-0.193938	-0.315146	-0.79333	-0.406757	-0.537372	-0.202006	0.235528	0.380939	0.146719	0.0972701	0.288196	0.0330542	0.00852459	0.686067	6.29847e-06	7.66682e-05	0.000191381	1.54141e-06	1.8985e-08	7.06828e-09	0.0872682	0.000568796
ENSMUSG00000029290	Zfp326	black	-0.0655481	-0.247951	-0.231682	0.154939	-0.00113412	0.3491	0.591489	0.372934	0.246758	0.422114	0.402282	0.669957	0.734802	0.528865	0.0767531	-0.169133	-0.277517	0.241117	-0.186441	-0.338449	-0.0206888	-0.542573	0.0624969	-0.305063	-0.142006	-0.0132611	-0.169132	-0.63701	-0.479054	-0.696894	-0.011676	0.658029	0.0892769	0.113086	0.293019	0.993896	0.0150185	9.54849e-06	0.00903881	0.0908778	0.002804	0.00459039	1.90989e-07	2.751e-09	0.000111384	0.604102	0.250472
ENSMUSG00000029291	Rufy3	black	-0.107066	-0.270248	0.28924	0.269863	0.0539602	0.693858	0.514901	0.599741	0.111464	0.411874	0.205825	0.240943	0.533132	0.181557	0.12229	0.288879	-0.00719292	0.215831	-0.185622	-0.258694	-0.38636	-0.594406	-0.247207	-0.629463	-0.446483	0.217023	-0.0011373	-0.255812	-0.394757	-0.675112	-0.260174	0.468876	0.0632102	0.046159	0.0636015	0.715665	4.55045e-08	0.000180762	6.64276e-06	0.450701	0.00362993	0.160472	0.099004	9.56549e-05	0.21683	0.407652	0.0464436
ENSMUSG00000029328	Hnrpdl	black	0.0184452	-0.246123	-0.135088	0.298706	0.27631	0.544964	0.733712	0.429124	0.424848	0.509242	0.568418	0.680238	0.828106	0.607569	-0.0267715	-0.202749	-0.296847	0.269342	-0.248647	-0.458991	-0.115334	-0.637023	-0.135317	-0.411464	-0.167303	-0.00839892	-0.214137	-0.665175	-0.596688	-0.825308	-0.0851967	0.900972	0.0917392	0.359953	0.0391801	0.0572936	6.20398e-05	2.98386e-09	0.00233892	0.00261368	0.000218659	2.5022e-05	1.04741e-07	3.82915e-13	4.66379e-06	0.856665	0.166952
ENSMUSG00000029504	Ddx51	black	0.222597	0.251776	0.237941	0.232448	0.135992	0.300282	0.405242	0.0898534	-0.0874099	0.185682	0.370335	-0.0484121	0.22286	0.0254212	-0.193856	0.0372489	-0.0960821	0.0345157	-0.0447534	-0.0351343	-0.247307	-0.192552	-0.340426	-0.276578	-0.134867	0.024809	-0.246488	-0.136366	-0.164127	-0.178232	0.0391771	0.128335	0.0842927	0.103411	0.111866	0.356718	0.0381071	0.00427269	0.543623	0.554679	0.20639	0.00957066	0.74385	0.127873	0.863824	0.186756	0.801541
ENSMUSG00000029635	Cdk8	black	-0.0172739	-0.217953	0.0504332	0.384005	0.106408	0.623694	0.730722	0.439273	0.322574	0.471477	0.525477	0.526055	0.827067	0.55167	-0.0438256	-0.0816559	-0.32125	0.183776	-0.286156	-0.528304	-0.30206	-0.736115	-0.202682	-0.523279	-0.270694	0.121616	-0.145899	-0.584701	-0.504938	-0.828384	-0.0949617	0.907232	0.136704	0.733542	0.00704946	0.471629	2.18287e-06	3.72151e-09	0.00178646	0.0253455	0.000717968	0.000125511	0.00012299	4.34626e-13	4.81874e-05	0.767405	0.581127
ENSMUSG00000029655	N4bp2l2	black	-0.0946041	0.0251862	-0.177236	0.226157	0.00204966	0.0680198	0.226161	-0.0480813	0.00121823	0.0778037	0.277943	0.546148	0.57626	0.680804	-0.0914673	-0.330634	-0.445368	-0.0790554	-0.281998	-0.451762	-0.0203443	-0.485159	0.337426	0.0721383	-0.00845859	0.0667803	-0.0961596	-0.564201	-0.0947982	-0.350744	-0.0236665	0.522435	0.865071	0.228153	0.122186	0.988969	0.645972	0.12218	0.745541	0.993443	0.599146	0.0557781	5.93568e-05	1.81823e-05	1.01265e-07	0.536379	0.0217166
ENSMUSG00000029763	Exoc4	black	0.491164	0.180186	-0.0400407	0.383304	-0.254118	0.406658	0.36246	-0.0097687	0.718236	0.658606	0.587426	0.371884	0.641403	0.533258	-0.457259	-0.468465	-0.530429	0.0939315	0.190337	-0.313372	-0.128153	-0.534161	-0.295732	-0.17405	0.359233	-0.256504	-0.55315	-0.739405	-0.399287	-0.38535	-0.0985993	0.000392989	0.22038	0.787002	0.007163	0.0813494	0.0041277	0.0113498	0.94746	9.08011e-09	3.60935e-07	1.13748e-05	0.00925065	9.01229e-07	9.52235e-05	0.00108554	0.000784851
ENSMUSG00000029815	2410003K15Rik	black	0.0352289	0.088765	0.172745	0.197994	0.267761	0.266451	0.373342	0.168926	-0.0988475	0.182313	0.291671	0.172459	0.330213	0.205354	-0.0487415	0.0175876	-0.118175	0.0953024	-0.105519	-0.151967	-0.170009	-0.318316	-0.149929	-0.241691	-0.186929	0.0677087	-0.129836	-0.262028	-0.188879	-0.273681	0.0299486	0.812104	0.548535	0.240348	0.177342	0.0657747	0.0671583	0.00895785	0.251061	0.503864	0.214889	0.0442765	0.241139	0.0218946	0.161452	0.742167	0.905555
ENSMUSG00000029823	Luc7l2	black	-0.221061	-0.387498	-0.274628	0.00191897	-0.200715	0.31097	0.555246	0.515885	0.0631895	0.469597	0.181161	0.729519	0.732858	0.392638	0.333015	0.0265536	-0.152507	0.322573	-0.113727	-0.0751382	0.0231094	-0.524003	0.205725	-0.407413	-0.318141	0.0642465	-0.0616514	-0.646039	-0.507761	-0.732811	-0.106272	0.131061	0.00650625	0.0588882	0.989672	0.171341	0.0314505	4.20186e-05	0.00017482	0.669615	0.0007591	0.217851	4.06415e-09	3.17923e-09	0.00577332	0.0207322	0.857819
ENSMUSG00000029833	Trim24	black	-0.0864247	-0.247862	-0.107147	0.372322	0.102369	0.565616	0.640516	0.441576	0.306871	0.476512	0.389184	0.654857	0.913399	0.623706	0.0162953	-0.161247	-0.418818	0.115114	-0.333659	-0.461	-0.261081	-0.791211	-0.0662708	-0.469716	-0.256831	0.143063	-0.145173	-0.701265	-0.476313	-0.831842	-0.121752	0.559167	0.0893956	0.46854	0.00916179	0.488712	2.79905e-05	9.43354e-07	0.00167857	0.0338796	0.000617526	0.00625738	4.42766e-07	1.41342e-19	2.18164e-06	0.912466	0.273565
ENSMUSG00000029913	Prdm5	black	0.295284	0.106667	-0.0241619	0.423005	0.0159015	0.478047	0.426589	0.132056	0.510308	0.565857	0.523798	0.499761	0.761617	0.61451	-0.321917	-0.370062	-0.513824	0.0707641	-0.069037	-0.340429	-0.195032	-0.655188	-0.217539	-0.233045	0.140719	-0.10562	-0.430764	-0.745459	-0.408404	-0.527931	-0.0163092	0.0415959	0.470543	0.870511	0.00274068	0.914574	0.000589532	0.00249854	0.370936	0.000211012	2.77229e-05	0.000133101	0.000298586	3.26169e-10	3.38109e-06	0.0256625	0.00962795
ENSMUSG00000029920	Smarcad1	black	0.27746	-0.0252413	-0.389322	0.0388148	0.033996	0.0467584	0.385033	-0.110602	0.624709	0.441373	0.655322	0.734876	0.533205	0.742432	-0.264689	-0.624867	-0.395599	0.251483	0.126484	-0.392546	0.321226	-0.277907	0.190863	0.194481	0.383029	-0.445203	-0.43497	-0.735233	-0.462618	-0.371274	-0.0216028	0.0562234	0.864779	0.00623739	0.793378	0.818567	0.752318	0.00688557	0.454235	2.078e-06	0.00168788	4.31765e-07	2.7357e-09	9.54034e-05	1.5401e-09	0.0690558	2.06212e-06
ENSMUSG00000029993	Nfu1	black	0.184099	0.096393	-0.0427927	0.10192	0.402398	0.129269	0.361362	-0.00226082	0.169384	0.13497	0.44515	0.252158	0.228128	0.277277	-0.148342	-0.269277	-0.12206	0.126715	-0.0138287	-0.219793	0.0937933	-0.0827851	-0.112336	0.00609461	0.0673788	-0.14832	-0.20779	-0.283268	-0.258316	-0.190211	0.0245999	0.210354	0.514565	0.772739	0.49063	0.00457754	0.381206	0.0116189	0.987832	0.24976	0.360376	0.0015226	0.0838069	0.118878	0.0563927	0.314305	0.0642011
ENSMUSG00000030102	Itpr1	black	0.1549	0.146202	0.324934	0.4743	-0.168541	0.671926	0.404824	0.417011	0.0454715	0.516542	0.188185	0.155022	0.651175	0.173926	-0.127754	0.142486	-0.281556	-0.00287143	-0.148453	-0.0964972	-0.524476	-0.678513	-0.411832	-0.59387	-0.256341	0.198285	-0.29637	-0.440893	-0.286099	-0.493388	-0.132081	0.293142	0.321412	0.024234	0.000659983	0.25216	1.70537e-07	0.00431641	0.00319219	0.758927	0.000170952	0.200229	0.292759	5.39725e-07	0.237099	0.386859	0.333999
ENSMUSG00000030126	Tmcc1	black	-0.00391689	-0.0633332	0.0363563	0.125718	-0.0679059	0.309068	0.345888	0.276323	0.0459725	0.235987	0.248316	0.18353	0.339107	0.163514	-0.0192145	0.00258174	-0.0748617	0.165607	-0.104456	-0.170373	-0.164333	-0.32198	-0.105645	-0.256913	-0.124131	-0.025324	-0.134734	-0.283077	-0.243463	-0.36624	-0.169188	0.978921	0.668907	0.806204	0.394532	0.646525	0.0325589	0.0160376	0.0572809	0.756352	0.106361	0.0887926	0.21179	0.0183832	0.266787	0.896863	0.986105
ENSMUSG00000030180	Kdm5a	black	-0.296816	-0.156169	-0.121833	0.479126	0.0640049	0.339766	0.38868	0.238467	-0.0153567	0.0631951	0.159305	0.467347	0.812821	0.628948	0.0327394	-0.132358	-0.506296	-0.200777	-0.581106	-0.510696	-0.349482	-0.72515	0.058363	-0.316624	-0.295815	0.452512	0.116835	-0.486488	-0.114506	-0.646781	0.117643	0.0404999	0.289158	0.409423	0.00057053	0.665601	0.0181432	0.00633088	0.102629	0.91749	0.669587	0.279462	0.00081108	2.27911e-12	1.68872e-06	0.825166	0.369832
ENSMUSG00000030421	C80913	black	-0.113285	-0.12111	-0.378788	0.039629	-0.266198	-0.0633801	0.13803	0.0197282	0.118508	0.165906	0.0155399	0.528874	0.486409	0.411153	0.109439	-0.265838	-0.354337	-0.0296972	-0.0985988	-0.021067	0.11401	-0.293232	0.311886	0.0135356	0.035504	0.0580043	-0.0415028	-0.51554	-0.123391	-0.288423	0.0289048	0.443294	0.412225	0.00793377	0.789142	0.067428	0.668676	0.349491	0.894122	0.422414	0.259758	0.916509	0.000111348	0.000456088	0.00369543	0.459023	0.0678136
ENSMUSG00000030451	Herc2	black	-0.171212	-0.221738	0.144595	0.454772	-0.094704	0.554014	0.237462	0.380776	0.149096	0.285969	-0.00121892	0.142514	0.595177	0.269813	0.000361831	0.0587323	-0.320825	-0.103536	-0.31378	-0.355082	-0.506375	-0.701039	-0.251422	-0.514446	-0.28696	0.370838	0.0910331	-0.335936	-0.129255	-0.550998	-0.228376	0.244611	0.129855	0.32682	0.00116483	0.521994	4.4057e-05	0.104129	0.00758611	0.311823	0.0487936	0.99344	0.333904	8.12919e-06	0.0636529	0.998053	0.691717
ENSMUSG00000030465	Psd3	black	0.0345007	0.0817043	0.139216	0.673703	0.0180947	0.537342	0.31136	0.196017	0.243301	0.243879	0.201599	0.229596	0.747626	0.487537	-0.232562	-0.169818	-0.545438	-0.268542	-0.469274	-0.547109	-0.524653	-0.753217	-0.305023	-0.393767	-0.0973785	0.346276	-0.101999	-0.447962	-0.10876	-0.528627	0.0110409	0.815919	0.580902	0.345323	1.53863e-07	0.902844	8.21494e-05	0.0312269	0.181796	0.0956433	0.0948343	0.169424	0.116459	1.02562e-09	0.000440342	0.111686	0.248531
ENSMUSG00000030528	Blm	black	0.546298	0.0772874	-0.151377	0.104945	-0.0243947	0.228244	0.399062	-0.0500522	0.846389	0.628331	0.695041	0.376288	0.380008	0.394647	-0.370378	-0.487138	-0.272535	0.338133	0.388503	-0.17739	0.168123	-0.209767	-0.272479	-0.0683145	0.450821	-0.491465	-0.544282	-0.591867	-0.530351	-0.300177	-0.086186	5.9023e-05	0.601579	0.304393	0.477778	0.869274	0.118685	0.00495932	0.735482	3.55013e-14	1.74078e-06	4.22363e-08	0.00839051	0.00771875	0.00550704	0.00956164	0.000445855
ENSMUSG00000030534	Vps33b	black	0.142243	0.0673382	0.217391	0.598927	0.358425	0.661864	0.487605	0.240757	0.333393	0.323184	0.492506	0.238812	0.678335	0.512852	-0.304415	-0.166905	-0.417812	-0.0502833	-0.355889	-0.513108	-0.441945	-0.685419	-0.398562	-0.375625	-0.123326	0.203461	-0.181595	-0.443987	-0.287762	-0.58415	-0.000132151	0.334833	0.649288	0.137745	6.88802e-06	0.0123664	3.015e-07	0.000439406	0.0992721	0.0205793	0.025054	0.000376668	0.102117	1.1727e-07	0.000193737	0.0354072	0.256858
ENSMUSG00000030655	Smg1	black	-0.0340663	0.00907473	0.104476	0.681592	0.155842	0.580833	0.460247	0.192407	0.271903	0.265688	0.392258	0.387815	0.893027	0.726461	-0.244437	-0.253216	-0.630645	-0.194323	-0.502806	-0.631643	-0.509123	-0.892253	-0.196426	-0.376058	-0.142762	0.352588	-0.0619945	-0.601303	-0.177356	-0.676363	-0.117552	0.818198	0.951188	0.479761	9.66051e-08	0.290181	1.50361e-05	0.000996674	0.190136	0.061548	0.0679747	0.00582494	0.00645887	1.45552e-17	5.07327e-09	0.0940563	0.0824729
ENSMUSG00000030726	Pold3	black	0.273845	0.0370271	0.0724003	0.430534	-0.0859857	0.430462	0.327529	0.0816388	0.598415	0.42241	0.397945	0.152682	0.514918	0.361447	-0.301866	-0.225787	-0.351358	0.0263445	-0.0105356	-0.425535	-0.278592	-0.480487	-0.423223	-0.349826	0.144656	0.00388943	-0.265102	-0.411845	-0.294043	-0.4114	-0.116726	0.0596429	0.8027	0.624824	0.0022541	0.561173	0.00225837	0.0230589	0.581207	7.04646e-06	0.00278281	0.00509312	0.300193	0.000180659	0.0115981	0.037053	0.122815
ENSMUSG00000030761	Myo7a	black	0.0490539	-0.248427	0.0771827	0.200901	-0.103966	0.626695	0.63888	0.568382	0.290576	0.650157	0.315819	0.464136	0.690134	0.249	0.139194	0.142858	-0.0894486	0.350702	0.0301557	-0.0825788	-0.201145	-0.553547	-0.286701	-0.649112	-0.298473	0.0789027	-0.1716	-0.523193	-0.615229	-0.736597	-0.110506	0.740572	0.0886454	0.602073	0.170936	0.481918	1.88628e-06	1.02581e-06	2.50582e-05	0.0451168	5.69805e-07	0.0287656	0.000890768	5.74097e-08	0.0878887	0.345401	0.332725
ENSMUSG00000030795	Fus	black	0.0490366	-0.190959	-0.0446697	0.112084	0.17319	0.51741	0.771229	0.563446	0.204591	0.512356	0.508596	0.531379	0.62379	0.264407	0.107798	0.0378971	0.0292404	0.452425	-0.0928967	-0.158274	-0.053931	-0.389181	-0.232199	-0.514114	-0.269148	-0.0806232	-0.281896	-0.490946	-0.660784	-0.719417	-0.094296	0.74066	0.193557	0.763054	0.448171	0.23912	0.000165959	1.41777e-10	3.05079e-05	0.16305	0.000196999	0.00022342	0.000101852	2.17277e-06	0.0693627	0.465824	0.79816
ENSMUSG00000030880	Polr3e	black	0.19503	-0.0588681	-0.0378428	0.0970805	0.214292	0.42708	0.695285	0.327517	0.212514	0.494743	0.637705	0.35926	0.466735	0.250089	-0.0842884	-0.12979	-0.0661183	0.383951	0.0571802	-0.140017	-0.0296892	-0.299669	-0.283472	-0.35691	-0.111744	-0.22293	-0.369473	-0.47742	-0.578433	-0.519288	-0.143258	0.184051	0.69104	0.798443	0.511556	0.143583	0.0024669	4.15894e-08	0.0230645	0.147017	0.000350821	1.08911e-06	0.01215	0.000825741	0.0864632	0.568957	0.379273
ENSMUSG00000030882	Dnhd1	black	0.162061	0.23976	0.341318	0.863601	0.182688	0.696832	0.399888	0.141378	0.299933	0.241759	0.424859	0.117046	0.789217	0.59881	-0.452454	-0.178434	-0.633652	-0.307466	-0.493798	-0.655049	-0.669871	-0.861282	-0.503949	-0.416008	-0.0777678	0.388605	-0.172087	-0.435555	-0.10455	-0.546938	-0.00214868	0.271118	0.100724	0.0175883	2.80283e-15	0.213931	3.77007e-08	0.00486221	0.337809	0.0383426	0.0978304	0.00261296	0.428203	2.66154e-11	6.92388e-06	0.00124334	0.224974
ENSMUSG00000030924	2610020H08Rik	black	0.26917	0.00776391	-0.168255	0.372427	-0.227465	0.280435	0.203665	-0.0700298	0.700504	0.472991	0.390675	0.428084	0.621133	0.634908	-0.379342	-0.485055	-0.577092	-0.040872	0.0394217	-0.339029	-0.103329	-0.533215	-0.141489	-0.0698846	0.323768	-0.130831	-0.338959	-0.646304	-0.271931	-0.38084	-0.00465958	0.0643114	0.958232	0.252976	0.00914057	0.119984	0.0535282	0.165004	0.636233	2.97927e-08	0.000686336	0.00604431	0.00240326	2.46958e-06	1.25475e-06	0.00783545	0.000475643
ENSMUSG00000030967	Zranb1	black	-0.371602	-0.272198	-0.447662	0.104131	0.0559541	-0.0759083	0.13257	0.0169583	-0.0117019	-0.123011	0.0442484	0.454886	0.45936	0.511891	0.135198	-0.268869	-0.348304	-0.108216	-0.396076	-0.250791	0.018082	-0.318961	0.384323	0.057085	-0.0918292	0.245159	0.23864	-0.359111	0.00998999	-0.357207	-0.0945539	0.00930807	0.061256	0.00142085	0.481222	0.705625	0.608101	0.36906	0.908919	0.937081	0.404874	0.765225	0.00116109	0.00102234	0.000200107	0.359559	0.0646219
ENSMUSG00000031161	Hdac6	black	0.114569	0.00197679	0.0852912	0.490692	0.267646	0.601187	0.614447	0.322595	0.320891	0.43977	0.480673	0.390501	0.772391	0.487843	-0.148227	-0.138319	-0.373099	0.0788554	-0.290691	-0.407125	-0.340662	-0.677178	-0.325225	-0.447264	-0.141105	0.141234	-0.226104	-0.563132	-0.410593	-0.656776	-0.0152505	0.438106	0.989361	0.564351	0.000398883	0.0658942	6.22689e-06	3.3911e-06	0.0253356	0.0261643	0.0017627	0.000544254	0.00606888	1.27837e-10	0.000436151	0.314683	0.348472
ENSMUSG00000031214	Ophn1	black	0.0356555	0.141961	0.16774	0.653886	-0.0834867	0.51093	0.254842	0.152791	0.165006	0.246649	0.16277	0.288664	0.775394	0.546709	-0.236441	-0.146484	-0.595251	-0.294304	-0.440037	-0.435785	-0.530161	-0.780775	-0.216837	-0.349163	-0.104271	0.379803	-0.0854439	-0.482447	-0.0795395	-0.502608	-0.00288751	0.80987	0.335802	0.254454	4.66637e-07	0.57265	0.000206667	0.0804562	0.299845	0.262389	0.0910262	0.269001	0.0466142	9.7577e-11	5.81212e-05	0.105671	0.320469
ENSMUSG00000031314	Taf1	black	-0.0150283	-0.15071	-0.260094	0.216718	-0.216263	0.236799	0.308787	0.180115	0.344282	0.373513	0.287209	0.574302	0.671326	0.565684	-0.0411581	-0.32737	-0.383561	0.11089	-0.111573	-0.296398	-0.010244	-0.510799	0.099906	-0.129516	0.074864	-0.0159687	-0.171738	-0.678132	-0.302012	-0.500814	-0.302561	0.919249	0.306555	0.0742045	0.138998	0.139849	0.105128	0.0327254	0.220564	0.0165687	0.00892405	0.0477811	1.97067e-05	1.7654e-07	2.79143e-05	0.781202	0.0231298
ENSMUSG00000031340	Gabre	black	0.125215	0.14347	0.368872	0.610164	0.021838	0.728274	0.437826	0.387669	0.117883	0.431763	0.261546	0.239601	0.758466	0.382906	-0.197131	0.0623645	-0.402406	-0.093083	-0.340306	-0.409891	-0.564123	-0.821883	-0.375425	-0.542023	-0.281306	0.269398	-0.251578	-0.490645	-0.277284	-0.597353	0.0767988	0.396443	0.330636	0.00988161	4.13908e-06	0.882874	4.44952e-09	0.00185738	0.00648066	0.424883	0.0021824	0.0725458	0.100956	4.25002e-10	0.00722816	0.179277	0.673686
ENSMUSG00000031351	Zfp185	black	-0.209629	-0.41564	-0.284774	0.232784	0.126685	0.302999	0.412627	0.240791	0.399345	0.289007	0.246686	0.598216	0.700377	0.622979	0.0765099	-0.275248	-0.413065	0.0579488	-0.257385	-0.467934	-0.0816182	-0.571158	0.0811004	-0.238432	-0.117187	0.153384	0.100363	-0.555808	-0.323046	-0.670042	0.0977032	0.152714	0.0033042	0.0497861	0.111335	0.390876	0.0363141	0.00356266	0.0992237	0.00492583	0.046343	0.0909753	7.10876e-06	3.00382e-08	2.25962e-06	0.605252	0.0582964
ENSMUSG00000031370	Zrsr2	black	-0.0378248	-0.0246576	-0.00548177	0.00765427	-0.301053	0.0809258	0.104309	0.183197	-0.0895117	0.114466	0.000166652	0.0631875	0.141608	-0.0473561	0.108122	0.152751	0.0212733	0.0857828	0.0049083	0.158181	-0.0408563	-0.0887366	-0.0167286	-0.17196	-0.101174	0.0788434	-0.0320361	-0.0710086	-0.0973051	-0.157941	0.0122359	0.798537	0.867878	0.970503	0.958821	0.0375913	0.584523	0.480467	0.212635	0.545163	0.438522	0.999103	0.669625	0.337015	0.749253	0.464478	0.299974
ENSMUSG00000031387	Renbp	black	-0.453589	-0.312586	-0.132727	0.232553	0.29209	0.24191	0.185419	0.353285	-0.208212	-0.136672	-0.183543	0.198436	0.403091	0.169867	0.279965	0.0975153	-0.133941	-0.154475	-0.522337	-0.128833	-0.296407	-0.34991	0.0285796	-0.3112	-0.408031	0.520455	0.383569	-0.0836511	0.0137018	-0.42411	-0.154886	0.00120432	0.0305337	0.368489	0.1117	0.0439591	0.0976145	0.207046	0.0137737	0.15557	0.354297	0.21176	0.176359	0.00450156	0.248392	0.053947	0.509658
ENSMUSG00000031574	Star	black	-0.272357	-0.270704	-0.0427179	0.115296	0.241391	0.383722	0.424325	0.492294	-0.157034	0.208715	0.0065689	0.310138	0.485011	0.126004	0.295011	0.187601	-0.0216657	0.131876	-0.25022	0.0251833	-0.175561	-0.384626	-0.0283163	-0.437875	-0.464975	0.275742	0.0883032	-0.30015	-0.279072	-0.527033	-0.141889	0.0610988	0.0627483	0.773126	0.435188	0.0983586	0.00709503	0.00264923	0.000379212	0.286462	0.154551	0.964656	0.0319314	0.000476299	0.39345	0.0417934	0.201656
ENSMUSG00000031731	Ap1g1	black	-0.0216918	-0.111493	-0.19544	0.0841086	0.19727	0.166277	0.504918	0.147264	0.166776	0.251536	0.395183	0.600378	0.560783	0.523816	0.0512299	-0.246064	-0.225237	0.207937	-0.14911	-0.334393	0.0872111	-0.347824	0.13721	-0.121614	-0.087202	-0.0397225	-0.122903	-0.542464	-0.376897	-0.496907	-0.119467	0.883652	0.450586	0.183111	0.569784	0.178964	0.25868	0.000252326	0.317874	0.257231	0.0845989	0.00543785	6.45661e-06	3.38815e-05	0.000133017	0.729491	0.0918203
ENSMUSG00000031922	Cep57	black	-0.420503	-0.372279	-0.642859	-0.0230397	0.105715	-0.309065	0.0201713	-0.140152	0.111946	-0.175088	-0.0231908	0.609313	0.397452	0.617686	0.187381	-0.426835	-0.399401	-0.137031	-0.344424	-0.228811	0.248199	-0.211394	0.609933	0.274801	0.0719509	0.143791	0.300264	-0.384798	0.0463801	-0.279993	0.0030625	0.0029218	0.00917036	8.35912e-07	0.876477	0.474537	0.0325607	0.891757	0.342058	0.448736	0.233933	0.875673	4.30472e-06	0.00515329	2.91091e-06	0.202194	0.00248265
ENSMUSG00000031959	Wdr59	black	-0.190856	-0.183473	0.151024	0.493317	0.0153123	0.562051	0.347235	0.392256	0.0662694	0.216956	0.00693034	0.193635	0.660042	0.282462	0.073159	0.128508	-0.320739	-0.161846	-0.429746	-0.372957	-0.527542	-0.67769	-0.261731	-0.572404	-0.398053	0.502577	0.154747	-0.266257	-0.145967	-0.596478	-0.0953781	0.193802	0.211937	0.305535	0.00036711	0.917728	3.22349e-05	0.0156032	0.00582522	0.654501	0.138554	0.962713	0.187268	3.3351e-07	0.0517533	0.621191	0.384041
ENSMUSG00000031979	Cog2	black	-0.0187347	0.134775	0.236246	0.542364	0.443812	0.533789	0.415018	0.234021	-0.0446621	0.092509	0.243607	0.159273	0.587651	0.381232	-0.182121	-0.0346964	-0.362942	-0.212768	-0.549862	-0.501823	-0.516694	-0.631982	-0.269883	-0.380975	-0.301109	0.337971	-0.0688145	-0.272878	-0.10763	-0.468332	0.00281343	0.899425	0.361079	0.105966	6.83288e-05	0.00157941	9.34217e-05	0.00335621	0.109394	0.763093	0.531728	0.0952141	0.279559	1.1266e-05	0.00750815	0.215381	0.814894
ENSMUSG00000032109	Nlrx1	black	-0.174345	-0.299913	-0.0477831	0.0704215	-0.115704	0.358163	0.450582	0.529187	0.00274324	0.303425	-0.00255093	0.365935	0.468933	0.0578051	0.32434	0.215687	0.0404966	0.211805	-0.147353	-0.0248772	-0.122297	-0.319151	-0.10043	-0.52445	-0.375362	0.188304	0.0330413	-0.245697	-0.391145	-0.5513	-0.110173	0.235955	0.0383562	0.747067	0.634342	0.433552	0.0124351	0.00131018	0.000110118	0.985236	0.0360394	0.986271	0.0105324	0.000774105	0.696348	0.0245098	0.140932
ENSMUSG00000032113	Chek1	black	0.427657	-0.1364	-0.270736	-0.0857532	-0.0739034	0.145771	0.34363	0.0241373	0.859143	0.64697	0.548616	0.424811	0.28676	0.291056	-0.189745	-0.424983	-0.138961	0.444993	0.513393	0.000994814	0.30547	-0.0907364	-0.164326	-0.0562075	0.399318	-0.512263	-0.434698	-0.555148	-0.549017	-0.290157	-0.128032	0.00243016	0.355266	0.0627158	0.562235	0.617635	0.322857	0.0167886	0.870642	5.58546e-15	6.74457e-07	5.4099e-05	0.00261619	0.0481459	0.0447467	0.196457	0.00260461
ENSMUSG00000032212	Sltm	black	-0.117052	-0.119057	-0.0292285	0.49096	-0.109494	0.406196	0.349038	0.228784	0.252591	0.213631	0.230028	0.319756	0.709048	0.512151	-0.0945531	-0.146197	-0.461679	-0.117793	-0.408786	-0.406073	-0.367861	-0.679997	-0.124956	-0.34446	-0.107633	0.291553	0.00728733	-0.446439	-0.152225	-0.594627	-0.118984	0.42818	0.420255	0.843667	0.000395524	0.458794	0.0041745	0.0150377	0.117793	0.0832586	0.144853	0.115754	0.0267283	1.69906e-08	0.000198365	0.52266	0.32143
ENSMUSG00000032217	Rnf111	black	-0.121291	-0.221284	0.00856738	0.455874	0.135675	0.53382	0.496783	0.368304	0.322851	0.29129	0.27416	0.4674	0.781267	0.557401	-0.0120458	-0.125985	-0.385231	-0.018889	-0.433641	-0.591804	-0.324866	-0.717755	-0.139123	-0.422955	-0.22244	0.256607	0.00654583	-0.486238	-0.32002	-0.729009	-0.0992186	0.411521	0.130663	0.953914	0.00112909	0.357851	9.3317e-05	0.000328668	0.0100047	0.025213	0.0445676	0.0593388	0.00080982	5.68311e-11	3.86598e-05	0.935236	0.393522
ENSMUSG00000032263	Bckdhb	black	0.370029	0.280258	0.115976	0.465988	-0.172198	0.396785	0.287266	-0.00329783	0.436892	0.436661	0.449024	0.267006	0.594827	0.498301	-0.407861	-0.331383	-0.473439	-0.0277197	-0.00911465	-0.323574	-0.229703	-0.534965	-0.292197	-0.167271	0.226749	-0.0663981	-0.427394	-0.590908	-0.253589	-0.322281	-0.149812	0.00963506	0.0536854	0.432467	0.000843978	0.241864	0.0052356	0.0477352	0.982252	0.00190446	0.00191629	0.00136822	0.0665687	8.25485e-06	0.000313002	0.00400781	0.0214028
ENSMUSG00000032267	Usp28	black	0.0779391	0.0301607	0.0360709	0.596789	0.124252	0.517668	0.37917	0.152201	0.397604	0.325931	0.37766	0.33749	0.762101	0.618927	-0.285962	-0.282943	-0.547064	-0.125897	-0.324897	-0.457428	-0.405538	-0.715705	-0.282774	-0.301212	0.00401001	0.225783	-0.142341	-0.543648	-0.210247	-0.548891	-0.203469	0.598509	0.838746	0.807697	7.57232e-06	0.400114	0.000164501	0.00786582	0.301738	0.00513466	0.0237769	0.00813708	0.0189838	3.13049e-10	2.7443e-06	0.0487992	0.0513385
ENSMUSG00000032376	Usp3	black	-0.0290148	-0.069169	-0.159962	0.28692	-0.209541	0.176184	0.154388	0.021813	0.243926	0.237726	0.171377	0.429184	0.583758	0.566646	-0.145174	-0.261552	-0.488535	-0.103432	-0.179805	-0.354768	-0.1389	-0.558529	0.120939	-0.0833969	0.0137244	0.0822505	-0.132478	-0.535814	-0.121684	-0.387286	-0.0121119	0.844796	0.640396	0.277458	0.0480154	0.15289	0.230971	0.294761	0.883007	0.0947686	0.103733	0.244148	0.00233522	1.32954e-05	2.68632e-05	0.324863	0.0725388
ENSMUSG00000032384	Csnk1g1	black	0.126905	0.0960386	0.0232856	0.603341	-0.027901	0.461847	0.376591	0.0383081	0.438989	0.329706	0.438617	0.383307	0.814704	0.742254	-0.37498	-0.39002	-0.679427	-0.175755	-0.322534	-0.634735	-0.377121	-0.793643	-0.153907	-0.221555	0.0823105	0.138035	-0.238094	-0.65633	-0.173308	-0.541622	-0.049655	0.390049	0.516119	0.875169	5.65215e-06	0.850684	0.000951807	0.0083339	0.796017	0.00180019	0.0221107	0.00181834	0.00716251	1.84575e-12	1.56148e-09	0.00863848	0.00613711
ENSMUSG00000032392	Parp16	black	-0.34058	-0.319936	-0.0604236	0.0584283	0.438962	0.252279	0.479996	0.438772	-0.171561	-0.0414936	0.141706	0.21519	0.28553	0.100395	0.266027	0.159412	0.129787	0.178098	-0.367686	-0.184318	-0.116826	-0.2038	-0.0515781	-0.346284	-0.449705	0.223719	0.172892	-0.0539336	-0.21511	-0.466804	-0.257222	0.0178504	0.0266383	0.683299	0.693234	0.00180152	0.0836538	0.000555617	0.00181075	0.243636	0.779463	0.33668	0.141874	0.0491562	0.497174	0.0676105	0.279133
ENSMUSG00000032407	2610101N10Rik	black	0.164702	0.0525163	-0.294959	0.181959	-0.302349	0.110985	0.370697	-0.0171492	0.361163	0.436588	0.477436	0.665954	0.710486	0.687704	-0.170701	-0.463892	-0.503985	0.115998	0.0196873	-0.295307	0.0867271	-0.492431	0.172149	-0.0225335	0.215319	-0.190105	-0.376095	-0.812425	-0.346004	-0.438067	0.0318486	0.263282	0.722966	0.0418309	0.215797	0.0367367	0.452662	0.00949495	0.907898	0.0116685	0.00192002	0.000600536	2.39792e-07	1.54278e-08	6.66891e-08	0.246044	0.000897108
ENSMUSG00000032481	Smarcc1	black	0.53341	0.168752	0.0111225	0.225985	-0.00915113	0.354872	0.448286	-0.00821978	0.716493	0.63706	0.713586	0.323259	0.448561	0.415599	-0.425716	-0.411326	-0.328386	0.267318	0.302337	-0.140048	0.0015621	-0.331397	-0.337894	-0.132024	0.363698	-0.393764	-0.545267	-0.593123	-0.468921	-0.319197	-0.168418	9.47029e-05	0.251556	0.940191	0.122478	0.950777	0.0133253	0.00139651	0.955781	1.02453e-08	1.1254e-06	1.25058e-08	0.0250185	0.00138592	0.00330763	0.00255571	0.00367968
ENSMUSG00000032525	Nktr	black	0.0124005	-0.0784037	0.224463	0.589286	0.120974	0.811012	0.675543	0.523451	0.219985	0.510015	0.413084	0.412114	0.919848	0.506425	-0.106698	0.0195287	-0.403975	0.0435254	-0.378115	-0.462059	-0.538522	-0.890102	-0.38582	-0.662159	-0.355246	0.29253	-0.173354	-0.58462	-0.438549	-0.831546	-0.12736	0.933333	0.596324	0.125085	1.05024e-05	0.412757	2.78466e-12	1.3821e-07	0.000134724	0.132994	0.000213089	0.00352233	0.00360843	2.55886e-20	0.000240095	0.470415	0.895186
ENSMUSG00000032560	Dnajc13	black	0.14775	-0.115406	-0.0443285	0.360385	-0.0250416	0.547135	0.616417	0.28941	0.474181	0.601725	0.570041	0.628085	0.849897	0.673247	-0.176189	-0.297974	-0.456038	0.19082	-0.0983461	-0.4737	-0.183688	-0.730549	-0.126797	-0.34391	-0.035387	-0.0457511	-0.297211	-0.784676	-0.517607	-0.728595	-0.234525	0.31626	0.434747	0.764811	0.0118633	0.865839	5.72011e-05	3.09093e-06	0.0460254	0.000662352	6.07846e-06	2.34374e-05	1.762e-06	2.17142e-14	1.5799e-07	0.230958	0.0396871
ENSMUSG00000032563	Mrpl3	black	-0.0891837	-0.294124	-0.335298	-0.130805	0.135711	0.144606	0.592698	0.333486	0.106865	0.353191	0.37978	0.639734	0.472013	0.335027	0.194322	-0.124441	-0.0292835	0.401372	0.0152783	-0.0286099	0.233209	-0.197866	0.139826	-0.167845	-0.152997	-0.166502	-0.158788	-0.515024	-0.511129	-0.516688	-0.0660814	0.546642	0.0424416	0.019824	0.375524	0.357722	0.32678	9.05992e-06	0.0205418	0.469717	0.0138005	0.00775861	9.81977e-07	0.000706625	0.0199301	0.185678	0.399391
ENSMUSG00000032599	Ip6k2	black	0.145158	-0.0770409	-0.0675678	0.331238	0.14383	0.474793	0.464826	0.282154	0.457864	0.470436	0.394342	0.452148	0.659276	0.455099	-0.153135	-0.211188	-0.301536	0.133382	-0.140775	-0.309919	-0.165547	-0.508973	-0.268423	-0.327956	0.00483385	-0.0382859	-0.278652	-0.54566	-0.454837	-0.576263	0.0540945	0.32492	0.602743	0.64817	0.0214633	0.329411	0.000650309	0.000873069	0.0520197	0.001067	0.000740498	0.00554676	0.00125406	3.47885e-07	0.00115412	0.298746	0.149614
ENSMUSG00000032621	Srek1	black	-0.0208101	-0.142085	-0.0615117	0.389216	-0.120726	0.438624	0.440809	0.301139	0.312521	0.376152	0.292363	0.418552	0.73359	0.477142	-0.0627253	-0.146484	-0.421271	0.0085821	-0.255582	-0.407974	-0.270355	-0.663253	-0.131849	-0.384579	-0.115513	0.158139	-0.12134	-0.537359	-0.30852	-0.636774	-0.0381761	0.888351	0.335375	0.677903	0.00625276	0.413721	0.00181798	0.00171388	0.0375336	0.0305699	0.00841597	0.043753	0.00307023	3.01115e-09	0.00060589	0.671904	0.320472
ENSMUSG00000032688	Malt1	black	-0.275637	-0.311774	-0.148032	0.0569682	-0.122579	0.276371	0.316268	0.489285	-0.0705091	0.238235	-0.0894846	0.504793	0.537927	0.213836	0.370025	0.149199	-0.0313444	0.1704	-0.203375	-0.0446671	-0.0604849	-0.399473	0.147743	-0.376886	-0.357948	0.23386	0.0766269	-0.403903	-0.294476	-0.543134	-0.226267	0.0579279	0.0309915	0.315327	0.700537	0.406538	0.0572361	0.028527	0.000416914	0.633919	0.102974	0.545285	0.00025337	8.04166e-05	0.144459	0.00963577	0.311486
ENSMUSG00000032839	Trpc1	black	-0.033483	-0.0908965	-0.126413	-0.130889	-0.186784	0.0881178	0.175067	0.220019	-0.0879166	0.280279	0.0455181	0.393084	0.269421	0.139809	0.145194	0.00835075	0.000240768	0.232968	0.0453145	0.0487348	0.10291	-0.187655	0.215739	-0.0954826	-0.10037	-0.139257	-0.163308	-0.383557	-0.262996	-0.25455	-0.0256257	0.821259	0.538936	0.391901	0.375216	0.203662	0.551465	0.233989	0.132932	0.552378	0.0536668	0.758687	0.0057133	0.0640533	0.343252	0.324795	0.955078
ENSMUSG00000032913	Lrig2	black	-0.253456	-0.256818	-0.347715	0.170544	-0.0908782	0.0699734	0.178876	0.115737	0.170193	0.09505	0.0106369	0.478495	0.53547	0.471995	0.149197	-0.208872	-0.32489	-0.0499299	-0.26241	-0.256281	-0.0245132	-0.382957	0.209572	-0.118811	-0.0511607	0.209984	0.112787	-0.426147	-0.102428	-0.404849	-0.204594	0.0821724	0.0780565	0.0154508	0.246485	0.539017	0.636505	0.223808	0.433422	0.247471	0.520468	0.942798	0.000581569	8.79223e-05	0.000707012	0.31149	0.154235
ENSMUSG00000033004	Mycbp2	black	0.189727	0.202639	0.264492	0.741899	0.0270704	0.685299	0.475478	0.172604	0.306688	0.43439	0.482663	0.289942	0.887199	0.649265	-0.396206	-0.223784	-0.661492	-0.185698	-0.355026	-0.573862	-0.585803	-0.934284	-0.364351	-0.437417	-0.0769213	0.239652	-0.286904	-0.645887	-0.230479	-0.613934	-0.0362347	0.196501	0.167188	0.0692703	1.60491e-09	0.855081	7.72429e-08	0.000637065	0.240737	0.0339915	0.00203586	0.000512067	0.0456089	4.62164e-17	5.97471e-07	0.00530793	0.12626
ENSMUSG00000033021	Gmppa	black	0.0335036	0.0275394	0.15218	0.586972	-0.0606852	0.485881	0.268121	0.163201	0.2921	0.241303	0.177087	0.158832	0.633624	0.413869	-0.192879	-0.0706774	-0.444656	-0.202287	-0.30314	-0.38942	-0.467011	-0.644465	-0.331794	-0.393547	-0.096451	0.351466	-0.0588948	-0.33916	-0.110966	-0.462127	0.124208	0.821151	0.852598	0.301805	1.15982e-05	0.682001	0.000463617	0.065398	0.267716	0.0439511	0.098484	0.22855	0.280911	1.33839e-06	0.00345404	0.18903	0.633108
ENSMUSG00000033075	Senp1	black	0.192914	0.229368	0.394861	0.620487	0.236833	0.632226	0.540593	0.188295	0.17411	0.24904	0.530686	0.174904	0.635935	0.486203	-0.348334	-0.0580355	-0.356769	-0.0694638	-0.413192	-0.628311	-0.502642	-0.655281	-0.410755	-0.392979	-0.155461	0.188771	-0.228813	-0.331155	-0.254573	-0.536192	0.121642	0.188948	0.116833	0.00547932	2.54727e-06	0.105077	1.43527e-06	7.29393e-05	0.199963	0.236597	0.0878349	0.000104403	0.234433	1.19142e-06	0.000459012	0.0152562	0.695196
ENSMUSG00000033105	Lss	black	0.219341	0.20917	0.220096	0.113354	0.00955549	0.283163	0.264158	0.180729	-0.0896668	0.242639	0.209051	0.00674544	0.169027	-0.0610511	-0.10016	0.113139	-0.00601584	0.0836656	-0.0167139	0.029305	-0.174496	-0.157345	-0.261885	-0.258636	-0.119448	-0.037441	-0.256187	-0.112749	-0.217529	-0.153553	0.213311	0.134163	0.153634	0.132794	0.443014	0.948605	0.0511501	0.0696354	0.21897	0.544464	0.0965779	0.153874	0.963707	0.250773	0.680185	0.498189	0.443884
ENSMUSG00000033356	Pus7l	black	-0.0396863	-0.122777	-0.0348722	0.0617046	0.244219	0.225479	0.378765	0.2184	-0.036245	0.128755	0.314825	0.257848	0.277708	0.211195	0.0257587	-0.00694214	-0.0250012	0.188313	-0.134995	-0.163823	-0.00355876	-0.192478	-0.0385237	-0.140461	-0.201089	0.033548	-0.0386615	-0.229931	-0.288469	-0.353102	0.162825	0.788843	0.405776	0.813972	0.676949	0.0943602	0.12334	0.00793785	0.135882	0.806787	0.383117	0.0292996	0.0768288	0.0559944	0.149601	0.862033	0.962649
ENSMUSG00000033423	Eri3	black	0.284192	0.182543	0.285821	0.718629	0.103766	0.722523	0.53934	0.204386	0.475277	0.467703	0.590982	0.258135	0.817722	0.597734	-0.447862	-0.215982	-0.555789	-0.0859086	-0.298753	-0.623321	-0.534665	-0.835674	-0.486406	-0.449533	-0.0183745	0.14172	-0.349541	-0.562875	-0.320359	-0.62338	0.00516824	0.0502755	0.214302	0.0489159	8.83488e-09	0.482767	6.72074e-09	7.63709e-05	0.163481	0.000640924	0.000802646	9.76092e-06	0.0764897	1.30985e-12	7.26249e-06	0.00141301	0.140376
ENSMUSG00000033439	Ccdc76	black	-0.0986881	-0.264161	-0.21648	0.255712	0.218834	0.399903	0.578064	0.336834	0.279714	0.401508	0.398007	0.657571	0.793844	0.599425	0.0138137	-0.249886	-0.380441	0.142381	-0.275096	-0.389845	-0.139319	-0.630186	-0.0206396	-0.338128	-0.185095	0.0730913	-0.103978	-0.649289	-0.453083	-0.737661	0.0519866	0.504555	0.0696316	0.139442	0.0793931	0.135086	0.00486052	1.68752e-05	0.019232	0.0541717	0.00467676	0.00508562	3.82001e-07	1.68597e-11	6.73705e-06	0.925756	0.0867281
ENSMUSG00000033458	Fan1	black	0.0473848	0.118623	0.144219	0.406005	0.142753	0.403264	0.531844	0.167842	-0.0148193	0.16961	0.480777	0.214984	0.559163	0.385988	-0.170791	-0.0803137	-0.274198	-0.0152227	-0.364816	-0.444638	-0.311507	-0.491341	-0.204547	-0.321181	-0.192655	0.143426	-0.174395	-0.333099	-0.240097	-0.479143	0.129089	0.749107	0.421962	0.328091	0.00419404	0.333083	0.00448279	0.000100173	0.254161	0.920368	0.24912	0.000542532	0.142265	3.60979e-05	0.00673642	0.245791	0.587378
ENSMUSG00000033486	Catsper2	black	0.292562	0.273586	0.235727	0.542119	0.0342281	0.565773	0.40968	0.131257	0.252035	0.468059	0.494558	0.30369	0.710487	0.529337	-0.386922	-0.198037	-0.516488	-0.0608061	-0.169115	-0.303281	-0.390055	-0.724432	-0.282809	-0.293036	-0.0206762	0.0612423	-0.410581	-0.595267	-0.286207	-0.466236	0.016693	0.0436032	0.0598947	0.106759	6.89482e-05	0.817349	2.78165e-05	0.00383252	0.373863	0.0839623	0.00079428	0.0003529	0.035869	1.54267e-08	0.000109535	0.00659324	0.177247
ENSMUSG00000033488	BC026585	black	0.114071	0.0616349	0.160784	0.511664	0.0121089	0.483322	0.277154	0.153815	0.314346	0.280853	0.249509	0.186715	0.565065	0.388162	-0.220247	-0.137068	-0.362234	-0.125275	-0.256721	-0.403891	-0.363917	-0.56816	-0.306364	-0.306157	-0.0231678	0.181545	-0.137737	-0.363816	-0.165168	-0.412177	-0.0363275	0.440115	0.677293	0.274964	0.000201636	0.934897	0.000501787	0.0565064	0.296579	0.0295601	0.0531583	0.0872204	0.203831	2.86113e-05	0.00640729	0.132521	0.352889
ENSMUSG00000033543	Gtf2a2	black	0.0559389	-0.127256	-0.267025	0.209547	0.203615	0.267962	0.487253	0.122679	0.428245	0.423526	0.494226	0.768545	0.760774	0.774268	-0.111873	-0.449765	-0.460922	0.158778	-0.148354	-0.467728	0.0593221	-0.581696	0.187148	-0.0613166	0.0643155	-0.123459	-0.248403	-0.79334	-0.420783	-0.595591	-0.0759038	0.705701	0.388726	0.0665484	0.152877	0.165108	0.0655643	0.000444256	0.406152	0.00239321	0.00270426	0.00035665	1.79625e-10	3.50229e-10	1.08026e-10	0.449034	0.00134033
ENSMUSG00000033632	AW554918	black	0.0230955	0.180286	0.0127156	0.567173	-0.104917	0.318784	0.235153	0.0346701	0.111433	0.153335	0.174151	0.246268	0.705034	0.515737	-0.238414	-0.24056	-0.597482	-0.29529	-0.41405	-0.431281	-0.432785	-0.668862	-0.137411	-0.256465	-0.0451321	0.306903	-0.126632	-0.498657	-0.00362543	-0.399405	-0.119887	0.87618	0.22012	0.931643	2.63035e-05	0.477897	0.0272198	0.10764	0.815031	0.450829	0.298108	0.236483	0.0915421	2.2176e-08	0.000175702	0.102707	0.0995579
ENSMUSG00000033653	Vps8	black	0.306964	0.292133	0.30058	0.691545	0.0999737	0.701217	0.49764	0.188382	0.294851	0.470094	0.558768	0.228784	0.796479	0.55548	-0.456175	-0.233861	-0.565759	-0.0969322	-0.250654	-0.500338	-0.540956	-0.820329	-0.462642	-0.413041	-0.0366005	0.125681	-0.406936	-0.613983	-0.282266	-0.534057	-0.0935696	0.0338227	0.0439264	0.0379069	5.25943e-08	0.498992	2.845e-08	0.000319743	0.199751	0.0419099	0.000748014	3.66585e-05	0.117793	1.29317e-11	4.16413e-05	0.0011195	0.109643
ENSMUSG00000033721	Vav3	black	-0.220388	-0.275358	-0.0891774	0.328853	0.0897432	0.377969	0.302913	0.331115	0.158084	0.18292	0.0126589	0.41782	0.653751	0.410483	0.14446	-0.0636315	-0.333908	-0.070995	-0.388995	-0.319453	-0.263484	-0.579205	0.00675072	-0.363507	-0.257775	0.383332	0.19744	-0.405452	-0.186218	-0.611638	-0.112617	0.132267	0.0581919	0.546671	0.0224782	0.544119	0.00808091	0.0363695	0.0215147	0.283213	0.21334	0.931947	0.00312768	4.70036e-07	0.00375724	0.327274	0.667438
ENSMUSG00000033769	Exoc6b	black	-0.263247	-0.214588	0.00226606	0.494724	0.0552665	0.489253	0.463799	0.327825	0.0899094	0.18101	0.218227	0.487896	0.853735	0.645696	0.0296187	-0.101359	-0.476306	-0.108351	-0.551237	-0.606044	-0.395924	-0.813198	0.0121125	-0.403346	-0.325715	0.423223	0.130562	-0.534584	-0.20253	-0.75082	-0.0759791	0.0706399	0.143018	0.987804	0.000351033	0.709081	0.000417335	0.000899548	0.0229283	0.543371	0.218242	0.136201	0.000435439	1.24993e-14	7.21076e-07	0.841607	0.493033
ENSMUSG00000033773	Rpap2	black	-0.161127	-0.204428	-0.332007	0.230364	0.276746	0.112194	0.359326	0.0235216	0.235256	0.113387	0.32214	0.59638	0.628458	0.693126	-0.0377837	-0.407332	-0.444547	-0.0329514	-0.361101	-0.49938	-0.00612085	-0.469467	0.214003	-0.0179746	-0.0363677	0.0931655	0.0205381	-0.547583	-0.213049	-0.519997	0.156328	0.273927	0.163392	0.0211443	0.115209	0.056886	0.447725	0.0121329	0.873914	0.107482	0.44288	0.0255545	7.70995e-06	1.72993e-06	4.76457e-08	0.798751	0.00406019
ENSMUSG00000033972	Zfp944	black	-0.456897	-0.479234	-0.471947	0.139899	0.0788604	-0.0404842	0.148751	0.0823445	0.203177	-0.101796	-0.00915774	0.568916	0.524159	0.613457	0.204649	-0.302714	-0.361774	-0.0884851	-0.410468	-0.374498	0.0561512	-0.37232	0.387086	0.0164724	-0.0806094	0.32324	0.384788	-0.373593	-0.0334362	-0.489064	-0.200355	0.00109677	0.00056866	0.000708019	0.342939	0.594179	0.784699	0.312956	0.577932	0.16604	0.491162	0.950742	2.4525e-05	0.000131435	3.55189e-06	0.162928	0.0364991
ENSMUSG00000033991	Ttc37	black	0.246404	0.0556926	-0.283743	0.0926539	-0.0753564	0.190423	0.553998	0.0908124	0.321686	0.482976	0.61602	0.598746	0.609719	0.519921	-0.177375	-0.425825	-0.324694	0.270724	0.0914305	-0.169102	0.136631	-0.342519	-0.00846516	-0.0835863	0.155335	-0.313451	-0.481804	-0.736598	-0.489728	-0.427094	-0.0390891	0.0913576	0.706939	0.0506554	0.531083	0.610719	0.194832	4.40837e-05	0.539313	0.0257747	0.000507157	3.14947e-06	6.94351e-06	4.22492e-06	0.000152251	0.227782	0.0025485
ENSMUSG00000034163	Zfc3h1	black	0.118369	0.126765	0.208379	0.764496	0.0323486	0.631034	0.368147	0.12509	0.402623	0.336349	0.406061	0.300947	0.861285	0.725695	-0.413531	-0.277176	-0.699783	-0.260479	-0.440425	-0.702025	-0.567741	-0.92425	-0.307829	-0.34304	-0.0281258	0.278263	-0.193607	-0.582642	-0.153944	-0.599062	-0.0767606	0.422965	0.390574	0.155232	2.55177e-10	0.827221	1.52305e-06	0.0100391	0.396918	0.00455273	0.019417	0.00418823	0.0376614	4.02262e-15	5.36025e-09	0.00348332	0.0564857
ENSMUSG00000034235	Usp54	black	-0.325186	-0.176924	-0.134413	0.411283	0.153397	0.20414	0.151185	0.155369	-0.0489223	-0.133878	-0.0921799	0.186308	0.501381	0.334832	0.10322	-0.0573319	-0.355628	-0.296277	-0.546653	-0.351704	-0.341696	-0.468611	0.027827	-0.240948	-0.241661	0.531606	0.298609	-0.18434	0.104135	-0.398338	-0.0557951	0.0241179	0.228987	0.362382	0.00368362	0.29791	0.163999	0.305015	0.291666	0.741243	0.364313	0.533195	0.204836	0.000283288	0.0200067	0.485085	0.698715
ENSMUSG00000034269	Setd5	black	-0.114168	0.0409194	0.26609	0.773849	0.00519959	0.647533	0.39497	0.274937	0.0843638	0.185278	0.210289	0.231781	0.863288	0.582934	-0.195736	-0.0430605	-0.590705	-0.312151	-0.615173	-0.621237	-0.696362	-0.934086	-0.286584	-0.518077	-0.30418	0.542616	0.0192993	-0.436557	-0.0699327	-0.661745	-0.091266	0.439722	0.78244	0.0675427	1.12181e-10	0.97202	6.54768e-07	0.00546523	0.0585934	0.56861	0.207396	0.151396	0.112928	2.94434e-15	1.37657e-05	0.182436	0.771355
ENSMUSG00000034371	Dak	black	-0.283715	-0.215052	-0.0999982	0.220835	0.294694	0.14126	0.170735	0.150586	-0.0145516	-0.10668	-0.00396502	0.201505	0.309615	0.255021	0.129994	-0.00829784	-0.108041	-0.0955164	-0.4161	-0.284077	-0.121403	-0.265632	0.0375692	-0.155169	-0.209373	0.291378	0.206262	-0.0931816	-0.0351445	-0.33455	0.152686	0.0506795	0.142134	0.498886	0.131465	0.0420245	0.338217	0.245947	0.306956	0.921802	0.47049	0.978662	0.169627	0.0322368	0.0802367	0.378519	0.955362
ENSMUSG00000034462	Pkd2	black	-0.29541	-0.129432	0.0126171	0.643066	0.131246	0.433838	0.224556	0.205681	0.0618259	0.00206144	-0.0108228	0.214358	0.734361	0.521368	-0.0574743	-0.113197	-0.58286	-0.394929	-0.655743	-0.497896	-0.569324	-0.780804	-0.136461	-0.381036	-0.275177	0.602617	0.233802	-0.339581	0.0611718	-0.559256	0.0163145	0.0415043	0.3806	0.932172	8.26994e-07	0.373902	0.00206591	0.124925	0.160771	0.676348	0.988905	0.941799	0.143457	2.8431e-09	0.00014483	0.698002	0.443647
ENSMUSG00000034473	Sec22a	black	-0.080817	-0.183799	-0.406574	0.116761	0.126817	0.0658899	0.353934	0.0495011	0.190581	0.156876	0.294517	0.490141	0.52454	0.494533	-0.0119376	-0.35453	-0.362529	0.0474373	-0.152242	-0.211118	0.0903077	-0.321552	0.148669	-0.00267618	0.0160944	0.0260659	-0.0523085	-0.543176	-0.22676	-0.411736	0.0267543	0.58503	0.211111	0.00413614	0.429336	0.390381	0.656356	0.0135889	0.73829	0.194456	0.286954	0.0421534	0.000405852	0.000129696	0.000353184	0.935817	0.0134207
ENSMUSG00000034480	Diap2	black	0.0601642	0.0245902	0.0327813	0.286158	-0.110109	0.432348	0.489099	0.26951	0.0784107	0.478363	0.356695	0.508931	0.752781	0.490797	-0.039676	-0.0807894	-0.370587	0.112394	-0.131772	-0.208155	-0.20824	-0.678807	0.00783258	-0.352872	-0.168491	0.0557393	-0.270738	-0.687915	-0.373998	-0.583163	0.0142565	0.684588	0.868235	0.824946	0.048638	0.456262	0.00214897	0.000419349	0.0639623	0.596291	0.000583896	0.0128257	0.000220941	6.78372e-10	0.000397561	0.788897	0.585159
ENSMUSG00000034525	BC018507	black	0.198378	0.292734	0.443403	0.774794	0.189368	0.722197	0.494687	0.185081	0.131931	0.282969	0.487317	0.0540823	0.72214	0.466272	-0.415652	-0.0501242	-0.520125	-0.227759	-0.422185	-0.543653	-0.689223	-0.834489	-0.500709	-0.478321	-0.187143	0.334368	-0.233271	-0.386042	-0.14696	-0.515074	-0.0104114	0.176488	0.0434737	0.00159715	1.03022e-10	0.197364	6.87757e-09	0.00035145	0.207889	0.371394	0.0513163	0.000443365	0.715049	6.90537e-09	0.000837006	0.00330321	0.735115
ENSMUSG00000034544	Rsrc1	black	0.102178	-0.0912545	-0.170948	0.024351	-0.320831	0.183491	0.284098	0.238724	0.25129	0.460429	0.166323	0.373734	0.421065	0.161715	0.0602572	-0.0383242	-0.146472	0.196657	0.135302	0.13285	0.0376294	-0.260441	-0.064264	-0.248001	0.0106939	-0.127959	-0.267464	-0.421117	-0.370186	-0.336224	-0.0823259	0.489525	0.537331	0.245351	0.869506	0.0261936	0.211891	0.0503553	0.102248	0.0849138	0.000991475	0.258546	0.00888042	0.00288026	0.272159	0.684126	0.795933
ENSMUSG00000034593	Myo5a	black	0.441026	-0.0755226	-0.13698	0.0969503	-0.150316	0.341956	0.428172	0.0995331	0.834866	0.758358	0.617009	0.507924	0.511049	0.460679	-0.28662	-0.395428	-0.298981	0.365809	0.384505	-0.200255	0.143497	-0.356515	-0.202494	-0.141429	0.316945	-0.463626	-0.526339	-0.689043	-0.594593	-0.432244	0.00705139	0.00170381	0.60993	0.353202	0.512125	0.307835	0.0173645	0.00239779	0.500895	1.64395e-13	4.28833e-10	3.00571e-06	0.000228462	0.000205844	0.000984362	0.04826	0.00540646
ENSMUSG00000034610	Zcchc11	black	-0.285587	-0.308343	-0.370301	0.270355	-0.27148	0.106642	0.169917	0.0829571	0.255456	0.169607	0.0458742	0.591786	0.732341	0.677993	0.0787595	-0.296759	-0.548585	-0.132289	-0.303138	-0.340374	-0.0802618	-0.621109	0.318961	-0.103398	-0.027578	0.25607	0.123098	-0.620698	-0.0888522	-0.537746	-0.0282797	0.0491091	0.0329901	0.00957788	0.0631019	0.0619699	0.470651	0.248251	0.575097	0.079705	0.249129	0.756857	9.42632e-06	3.30304e-09	1.19665e-07	0.594653	0.0405397
ENSMUSG00000034729	Mrps10	black	0.430677	0.227215	0.206646	0.506802	0.243388	0.611124	0.610979	0.117313	0.51233	0.550423	0.750448	0.289613	0.654827	0.53283	-0.473897	-0.31157	-0.446525	0.0936375	-0.0687877	-0.509221	-0.297375	-0.632144	-0.438902	-0.317961	0.0968038	-0.158973	-0.527605	-0.597238	-0.438879	-0.504557	0.0192223	0.00224563	0.120402	0.158774	0.000237121	0.0955213	3.95926e-06	3.98589e-06	0.427144	0.000197171	5.05259e-05	8.18959e-10	0.0458663	4.43489e-07	9.66966e-05	0.000668003	0.0311073
ENSMUSG00000034893	Cog3	black	-0.340018	-0.295973	-0.207207	0.365187	0.177313	0.344982	0.461291	0.282315	0.103133	0.140074	0.23159	0.624839	0.823646	0.728	0.0748696	-0.212576	-0.456414	-0.0461036	-0.535463	-0.547131	-0.225696	-0.713654	0.172338	-0.262643	-0.263632	0.318851	0.128634	-0.578694	-0.220854	-0.730546	-0.161606	0.0180521	0.0410997	0.15762	0.0107039	0.227948	0.0163354	0.000967196	0.0518802	0.485457	0.342331	0.113233	2.06497e-06	6.55819e-13	4.53913e-09	0.613033	0.146894
ENSMUSG00000035107	Dcbld2	black	-0.299671	-0.543636	-0.277869	-0.015283	-0.0291414	0.294399	0.497217	0.486543	0.191584	0.392642	0.0878256	0.641517	0.622478	0.35587	0.367268	0.0437061	-0.096276	0.281161	-0.130597	-0.150871	0.024645	-0.444415	0.151382	-0.411103	-0.322251	0.100378	0.10013	-0.473646	-0.471882	-0.714995	0.0452959	0.0385204	6.51811e-05	0.0558458	0.917885	0.844127	0.0422396	0.000324114	0.000454179	0.192075	0.00577287	0.552791	8.95978e-07	2.31498e-06	0.0130497	0.0102326	0.768022
ENSMUSG00000035245	A130022J15Rik	black	0.0954868	-0.044845	-0.0672982	-0.0520937	-0.117387	0.124041	0.102791	0.0837149	0.135735	0.33522	0.119568	0.281567	0.231272	0.181902	0.00158853	-0.145227	-0.125486	0.170598	0.205812	0.010494	0.0774287	-0.222626	0.131016	-0.0549636	0.0273855	-0.1869	-0.198212	-0.439163	-0.199829	-0.168401	-0.226203	0.518544	0.762151	0.649483	0.725107	0.426847	0.400919	0.486911	0.571598	0.357636	0.0198542	0.418248	0.0525313	0.113743	0.215942	0.99145	0.324686
ENSMUSG00000035248	Zcchc6	black	-0.0796274	-0.133897	0.039848	0.332376	-0.152861	0.509276	0.304248	0.470852	0.105758	0.341577	-0.00553979	0.309074	0.614563	0.201882	0.102425	0.0877642	-0.200092	0.0162313	-0.250572	-0.188628	-0.34167	-0.557049	-0.198135	-0.504085	-0.261127	0.261058	-0.0651862	-0.393447	-0.266735	-0.54188	-0.232361	0.590585	0.364246	0.788003	0.0209924	0.299622	0.000218412	0.0355133	0.000731416	0.474356	0.0174972	0.970191	0.0325554	3.37267e-06	0.168814	0.48847	0.553069
ENSMUSG00000035293	G2e3	black	-0.0580035	-0.257918	-0.414862	0.00985026	0.0810915	0.0378558	0.320891	0.0305375	0.371981	0.281919	0.36432	0.759237	0.569531	0.704469	0.00299082	-0.461861	-0.362847	0.196494	-0.0436455	-0.375616	0.237762	-0.387624	0.379675	0.0939067	0.11743	-0.150614	-0.09963	-0.69747	-0.328992	-0.474746	-0.0957913	0.695356	0.0767467	0.00336933	0.947022	0.583752	0.798375	0.0261643	0.836759	0.00923089	0.0522238	0.0109058	3.98511e-10	2.39248e-05	2.30143e-08	0.983904	0.000951419
ENSMUSG00000035476	Tab3	black	-0.216774	-0.0127287	-0.0145252	0.273481	-0.194994	0.157476	0.229936	0.138724	-0.233091	-0.0148641	0.0642503	0.309985	0.515232	0.387758	0.0437753	-0.00648977	-0.305144	-0.132293	-0.39151	-0.29786	-0.226126	-0.482595	0.165306	-0.1506	-0.250051	0.319841	0.0652705	-0.328642	-0.0223091	-0.377125	0.0944854	0.138893	0.931573	0.921943	0.0599965	0.184133	0.285091	0.115905	0.347049	0.11085	0.920128	0.664394	0.0320204	0.000178743	0.00646735	0.767664	0.965082
ENSMUSG00000035649	Zcchc7	black	0.0110838	0.119557	0.185633	0.582793	0.0542016	0.574807	0.514199	0.276669	0.0697908	0.310958	0.379905	0.400127	0.855719	0.602215	-0.18138	-0.0978621	-0.496204	-0.0899294	-0.444517	-0.484698	-0.481133	-0.843434	-0.178699	-0.429773	-0.230735	0.278898	-0.191962	-0.591864	-0.249179	-0.647445	-0.0893726	0.940398	0.418292	0.206513	1.38481e-05	0.714447	1.93026e-05	0.000185116	0.0569577	0.637387	0.0314571	0.00773665	0.00483456	9.33677e-15	5.94623e-06	0.217287	0.508146
ENSMUSG00000035845	Alg12	black	0.227398	0.0715215	-0.11422	0.253617	0.202668	0.175975	0.208357	-0.0619703	0.398797	0.22604	0.355218	0.181702	0.317425	0.333894	-0.279862	-0.370816	-0.321109	0.018395	0.0376529	-0.0980383	-0.048866	-0.22567	-0.243271	-0.0278597	0.222175	-0.0565089	-0.207604	-0.382784	-0.186629	-0.196443	-0.00179647	0.120096	0.629044	0.439513	0.0819725	0.167125	0.231534	0.155276	0.675634	0.00499076	0.122385	0.0132293	0.216456	0.0279196	0.0203784	0.0540388	0.00947036
ENSMUSG00000036054	Sugp2	black	0.285443	0.287687	0.512448	0.792525	0.225606	0.859539	0.587154	0.296564	0.263411	0.428512	0.57376	0.0998048	0.765315	0.462053	-0.446751	-0.0331301	-0.461156	-0.11323	-0.388016	-0.601114	-0.68806	-0.850742	-0.631031	-0.568247	-0.182778	0.231328	-0.346439	-0.423378	-0.302577	-0.609779	0.0257375	0.0492284	0.0473949	0.000196388	1.92271e-11	0.123123	5.25923e-15	1.15082e-05	0.0406785	0.0704575	0.00237662	2.01486e-05	0.499721	2.37813e-10	0.000946161	0.00145701	0.823113
ENSMUSG00000036099	Vezt	black	0.271445	0.176985	0.231682	0.696138	0.125996	0.639008	0.459148	0.0890808	0.492178	0.430514	0.589025	0.301596	0.791523	0.700329	-0.491618	-0.320202	-0.650793	-0.133124	-0.295999	-0.640134	-0.476353	-0.836806	-0.36497	-0.304624	0.0564108	0.109891	-0.308475	-0.596511	-0.266737	-0.581839	0.0645806	0.0620046	0.228825	0.113087	3.94022e-08	0.39348	1.01912e-06	0.00102856	0.547107	0.000380604	0.00225529	1.06209e-05	0.0372309	2.12289e-11	3.01327e-08	0.000387399	0.0265057
ENSMUSG00000036368	Fam82a1	black	0.0586522	-0.0973381	-0.165285	0.0996279	0.0555112	0.150761	0.166837	0.104199	0.323562	0.248473	0.184937	0.299781	0.302011	0.265953	-0.0710647	-0.193866	-0.148307	0.122913	-0.0148341	-0.0797054	0.0735968	-0.161043	-0.0538496	-0.0292395	0.105215	-0.0993159	-0.133571	-0.338233	-0.224072	-0.270394	-0.0183878	0.692117	0.510431	0.261572	0.500485	0.707851	0.306388	0.257055	0.480931	0.0248752	0.0885844	0.208249	0.0384458	0.0369576	0.0676897	0.631242	0.186733
ENSMUSG00000036403	Cep135	black	0.280167	0.217685	0.0690231	0.578275	-0.0208289	0.478705	0.467299	0.0522826	0.412239	0.416966	0.526748	0.328945	0.764924	0.590372	-0.407369	-0.338225	-0.597268	-0.114268	-0.212082	-0.492636	-0.356876	-0.673819	-0.320232	-0.288789	0.0716221	0.0521014	-0.392115	-0.610178	-0.264131	-0.485503	0.0398009	0.0537665	0.137199	0.641103	1.67278e-05	0.888251	0.000577871	0.000812208	0.72415	0.00359724	0.00319583	0.000120029	0.0224385	2.45957e-10	1.00217e-05	0.00405643	0.0187088
ENSMUSG00000036435	Exoc1	black	0.408904	0.0882887	-0.0609774	0.213642	0.217496	0.411828	0.637807	0.111575	0.529193	0.609558	0.76953	0.544049	0.614378	0.554208	-0.332944	-0.404994	-0.340488	0.294391	0.078656	-0.392858	-0.000224879	-0.431999	-0.246138	-0.190952	0.160438	-0.356907	-0.523505	-0.680525	-0.602558	-0.51642	0.110208	0.00390651	0.55069	0.680551	0.144832	0.137549	0.00363409	1.08351e-06	0.450247	0.000110095	4.25643e-06	1.64736e-10	6.41902e-05	3.40211e-06	4.3729e-05	0.0207609	0.00429853
ENSMUSG00000036499	Eea1	black	-0.0425872	-0.283994	-0.195172	0.00572649	-0.171033	0.288122	0.589126	0.362193	0.272257	0.524402	0.427298	0.712933	0.66562	0.48561	0.156749	-0.116011	-0.158041	0.406694	0.00500096	-0.147579	0.103738	-0.474455	0.167417	-0.291189	-0.12623	-0.137814	-0.192848	-0.675719	-0.561904	-0.681959	-0.175749	0.773802	0.050443	0.183724	0.969186	0.245111	0.047046	1.05747e-05	0.0114147	0.0611969	0.000130323	0.00245299	1.30744e-08	2.44356e-07	0.000467537	0.287349	0.432327
ENSMUSG00000036501	Fam13b	black	-0.0533559	-0.12668	-0.110281	0.482743	-0.0803059	0.402792	0.273434	0.159613	0.396402	0.279597	0.23149	0.482684	0.759513	0.683885	-0.184109	-0.339665	-0.563097	-0.130972	-0.34729	-0.576071	-0.279807	-0.706205	-0.0359688	-0.188426	0.0232127	0.181659	-0.0703715	-0.600922	-0.178852	-0.566282	-0.162059	0.718718	0.390895	0.455554	0.00051081	0.587414	0.00453424	0.0600427	0.278522	0.00528327	0.0542766	0.113393	0.000511741	3.89407e-10	8.41509e-08	0.210329	0.0181799
ENSMUSG00000036591	Arhgap21	black	-0.0573398	-0.346326	0.180085	0.213856	0.126194	0.678885	0.682079	0.614076	0.258182	0.544692	0.373409	0.402461	0.638439	0.268765	0.15186	0.166428	-0.0543298	0.356327	-0.117462	-0.272644	-0.2551	-0.616458	-0.24045	-0.635741	-0.39609	0.113322	-0.035966	-0.428461	-0.565026	-0.802099	-0.167523	0.698675	0.0158952	0.220642	0.144419	0.392731	1.13513e-07	9.38241e-08	3.45051e-06	0.0764343	6.26716e-05	0.00894455	0.00457062	1.04918e-06	0.0647289	0.302833	0.258241
ENSMUSG00000036792	Mbd5	black	-0.0867066	-0.0545379	0.0343229	0.560593	-0.0576678	0.462298	0.284436	0.181395	0.209982	0.269698	0.135155	0.392437	0.801683	0.599942	-0.141507	-0.15857	-0.595508	-0.2498	-0.446265	-0.480326	-0.446335	-0.804992	-0.0782438	-0.319283	-0.14568	0.353535	-0.0115365	-0.522573	-0.108377	-0.569649	-0.0201853	0.557881	0.712751	0.816852	3.41354e-05	0.697034	0.000939491	0.0500702	0.217246	0.152007	0.06377	0.359713	0.00580064	7.57154e-12	6.58338e-06	0.337365	0.281714
ENSMUSG00000036941	Elac1	black	-0.166293	0.151876	-0.00107392	0.0941111	-0.0903927	-0.0196694	0.044217	0.0750887	-0.504761	-0.177565	-0.131576	0.0533808	0.17363	0.0157888	0.123723	0.162712	-0.0555297	-0.154883	-0.275532	0.132971	-0.135815	-0.119539	0.129777	-0.0749572	-0.244836	0.281281	0.0369788	-0.0493776	0.10847	-0.0475105	0.229411	0.258631	0.302783	0.99422	0.524615	0.541197	0.894435	0.765387	0.611991	0.000253635	0.227278	0.372693	0.718592	0.237912	0.915177	0.402139	0.269173
ENSMUSG00000037270	4932438A13Rik	black	-0.151312	-0.0897234	0.00757536	0.605813	-0.0171855	0.516901	0.391961	0.260434	0.167887	0.26505	0.213623	0.486716	0.920316	0.701988	-0.0995125	-0.175097	-0.607458	-0.198547	-0.511267	-0.54786	-0.455403	-0.884783	-0.0653257	-0.379158	-0.214546	0.405408	0.000587596	-0.621131	-0.168478	-0.691568	-0.0814531	0.304604	0.544208	0.959245	5.05297e-06	0.907704	0.000168868	0.00586561	0.0738133	0.25403	0.0686632	0.144867	0.000451744	2.24799e-20	2.7062e-08	0.500984	0.233907
ENSMUSG00000037325	Bbs7	black	0.293131	0.233444	-0.103833	0.316939	-0.226002	0.148285	0.233547	-0.0903452	0.348519	0.299343	0.385665	0.29652	0.484728	0.441665	-0.324683	-0.368555	-0.430102	-0.0496666	-0.0130211	-0.199319	-0.0635863	-0.323298	-0.14081	9.61445e-05	0.241805	-0.0989949	-0.379402	-0.491504	-0.189118	-0.211415	0.163576	0.043177	0.110296	0.482481	0.0281734	0.122449	0.314492	0.110134	0.541411	0.0151986	0.0387437	0.00678653	0.0407097	0.000480477	0.00167453	0.0243501	0.00995028
ENSMUSG00000037336	Mfsd2b	black	-0.391684	-0.222282	0.0598884	0.429197	0.0226945	0.355373	0.135682	0.258066	-0.141329	-0.0670261	-0.110761	0.161243	0.536086	0.366129	0.0923975	0.0864307	-0.348161	-0.264334	-0.54043	-0.320871	-0.455109	-0.626966	0.00261275	-0.349369	-0.405396	0.585086	0.315912	-0.216808	0.0556933	-0.496747	-0.143668	0.00590373	0.128891	0.685959	0.00233448	0.878314	0.0131863	0.357828	0.0765708	0.33798	0.650809	0.453583	0.273577	8.59836e-05	0.0104883	0.532225	0.55914
ENSMUSG00000037343	Taf2	black	-0.266888	-0.226433	-0.185309	0.339017	0.388779	0.210411	0.392013	0.0788428	0.149643	-0.0449507	0.329002	0.465763	0.59542	0.684181	-0.0376066	-0.292371	-0.396952	-0.116683	-0.567091	-0.694625	-0.144273	-0.510489	0.159745	-0.0716946	-0.150293	0.234309	0.152164	-0.344235	-0.12824	-0.54204	0.108969	0.066694	0.121719	0.207319	0.0184164	0.00631652	0.151154	0.00585841	0.594262	0.310032	0.761606	0.0224137	0.000849552	8.04274e-06	8.26604e-08	0.799675	0.0437465
ENSMUSG00000037369	Kdm6a	black	-0.466402	-0.284865	-0.0923026	0.408416	0.00489176	0.230971	0.163997	0.162937	-0.0443991	-0.0964897	-0.0970436	0.382595	0.654711	0.592592	0.137707	-0.0459976	-0.46918	-0.30312	-0.616156	-0.504845	-0.330328	-0.668021	0.253124	-0.200914	-0.303878	0.556445	0.379982	-0.307685	0.0883341	-0.539201	0.0380427	0.000833842	0.0497098	0.532648	0.00395363	0.973676	0.114228	0.265359	0.268501	0.764448	0.514141	0.511717	0.0072795	4.46284e-07	9.10168e-06	0.350629	0.756223
ENSMUSG00000037519	Ppfia1	black	-0.170542	0.0015154	0.166974	0.545198	0.174524	0.502938	0.473201	0.302784	-0.0613317	0.102968	0.272532	0.242569	0.716933	0.438556	-0.0421533	0.00506162	-0.36035	-0.13365	-0.59228	-0.481667	-0.507709	-0.707875	-0.179201	-0.462507	-0.357729	0.429452	0.0469522	-0.34374	-0.146345	-0.620445	-0.00611259	0.24649	0.991844	0.256659	6.15007e-05	0.235465	0.000269257	0.000682039	0.0364532	0.678795	0.486157	0.0609255	0.0966769	9.93815e-09	0.00182129	0.776047	0.972763
ENSMUSG00000037646	Vps13b	black	0.00631527	0.153531	0.208869	0.808389	0.0423384	0.590444	0.33716	0.116769	0.187845	0.192125	0.299382	0.243806	0.870231	0.687825	-0.333514	-0.211781	-0.7088	-0.368428	-0.553918	-0.646249	-0.631391	-0.921044	-0.25835	-0.359241	-0.122847	0.455723	-0.072331	-0.527449	-0.0360083	-0.569313	-0.00028313	0.96602	0.297483	0.15424	3.70923e-12	0.775089	9.99056e-06	0.0191083	0.429304	0.20106	0.190798	0.038717	0.0949351	9.59901e-16	6.6198e-08	0.0205308	0.148448
ENSMUSG00000037697	Ddhd1	black	-0.309061	-0.0960865	0.126537	0.542649	0.155269	0.416161	0.177044	0.219843	-0.0817335	-0.0597316	-0.0450493	0.135315	0.579043	0.411043	-0.00732912	-0.00719586	-0.407562	-0.338274	-0.59919	-0.424852	-0.534698	-0.659143	-0.0846691	-0.345339	-0.32179	0.547094	0.240879	-0.217141	0.0862424	-0.458321	-0.146993	0.0325632	0.515909	0.391436	6.76108e-05	0.291981	0.00326126	0.228666	0.13325	0.580767	0.686739	0.761099	0.359138	1.62028e-05	0.00370553	0.960569	0.961285
ENSMUSG00000037773	Fam113a	black	0.118981	0.163329	0.392937	0.64128	0.0835595	0.67194	0.492635	0.247094	0.166876	0.288878	0.430411	0.120419	0.662645	0.427722	-0.305614	-0.0116914	-0.374685	-0.114618	-0.399836	-0.582398	-0.567738	-0.738289	-0.404361	-0.45957	-0.192771	0.238772	-0.211692	-0.34455	-0.209599	-0.532954	0.114674	0.420554	0.267337	0.00573306	9.06978e-07	0.572314	1.70402e-07	0.00037514	0.0904249	0.256942	0.0464446	0.00226139	0.414917	2.88676e-07	0.00242604	0.0346547	0.937138
ENSMUSG00000037816	Fbxw17	black	0.275974	-0.00660241	0.116687	0.45871	0.209871	0.574485	0.504642	0.164945	0.571772	0.476817	0.536464	0.271254	0.61737	0.469927	-0.31596	-0.249796	-0.416137	0.0510301	-0.099452	-0.528532	-0.305823	-0.596357	-0.414564	-0.350526	0.032436	0.00134367	-0.254831	-0.485802	-0.378054	-0.536002	-0.0811903	0.0576091	0.964476	0.429631	0.00104152	0.152228	1.95589e-05	0.000254625	0.262567	2.18498e-05	0.000611866	8.48127e-05	0.0621954	2.95479e-06	0.000751722	0.0286906	0.0868449
ENSMUSG00000037857	Nufip2	black	-0.330019	-0.348307	-0.268471	0.200838	-0.00438054	0.0509392	0.190027	0.0119626	0.20618	-0.0562142	0.187343	0.46589	0.493896	0.666543	0.0180807	-0.297434	-0.402783	-0.0892475	-0.379026	-0.593364	-0.0261493	-0.466497	0.365898	0.0624901	-0.0369666	0.206561	0.244031	-0.372584	-0.0229472	-0.456443	-0.168089	0.0219772	0.0152647	0.0650341	0.171075	0.976426	0.730968	0.195781	0.935682	0.159736	0.704318	0.202287	0.00084642	0.000360415	2.31947e-07	0.902919	0.0400641
ENSMUSG00000037876	Jmjd1c	black	-0.318522	-0.272648	0.0559341	0.219942	0.236625	0.484601	0.694747	0.591808	-0.181215	0.217542	0.234142	0.519124	0.705804	0.355708	0.308944	0.198218	-0.0526699	0.21709	-0.451037	-0.297728	-0.2463	-0.575363	0.00193971	-0.552765	-0.565923	0.326589	0.099662	-0.386914	-0.406008	-0.781327	-0.124769	0.0273535	0.0608116	0.705725	0.133073	0.10539	0.000482366	4.30275e-08	9.41743e-06	0.217711	0.137464	0.109205	0.000156484	2.10783e-08	0.0130942	0.0326321	0.176842
ENSMUSG00000037949	Ano10	black	0.0193776	0.0282505	0.136065	0.0958487	0.166003	0.285904	0.272846	0.263286	-0.115161	0.206882	0.0710562	0.0625839	0.20826	-0.0254825	0.0789873	0.221808	0.0260607	0.0887295	-0.018655	0.109188	-0.166203	-0.190131	-0.201218	-0.310927	-0.198826	0.0876782	-0.0860016	-0.109546	-0.173043	-0.184615	-0.0948004	0.895993	0.848836	0.356457	0.516953	0.259477	0.048847	0.0606171	0.0705963	0.435728	0.158287	0.631282	0.672602	0.155474	0.863499	0.593584	0.129729
ENSMUSG00000037965	Zc3h7a	black	-0.0580186	-0.225009	-0.0414683	0.470085	0.162995	0.62629	0.634266	0.400242	0.372197	0.469031	0.45478	0.627982	0.940468	0.70682	-0.0789107	-0.219251	-0.474326	0.0886482	-0.355976	-0.584349	-0.317946	-0.848411	-0.132704	-0.454947	-0.211675	0.17788	-0.123361	-0.722168	-0.453633	-0.848416	-0.153957	0.69528	0.124144	0.779594	0.000748214	0.26833	1.92402e-06	1.29592e-06	0.00482124	0.00918704	0.000771889	0.00116457	1.7709e-06	3.42551e-23	1.97087e-08	0.593943	0.134325
ENSMUSG00000038022	Fam188b	black	-0.189166	-0.142493	0.143583	0.36411	-0.0296604	0.482727	0.315219	0.396955	-0.100511	0.154731	-0.0250412	0.141991	0.495457	0.143207	0.0980546	0.180525	-0.179441	-0.108554	-0.365044	-0.210646	-0.437899	-0.499209	-0.21061	-0.471607	-0.393229	0.407726	0.103727	-0.168599	-0.123269	-0.458615	0.072739	0.197851	0.333973	0.330252	0.010955	0.841386	0.000511057	0.0290872	0.00521446	0.496676	0.293676	0.865841	0.335698	0.000342923	0.331532	0.507308	0.219498
ENSMUSG00000038024	Dennd4c	black	-0.416151	-0.385357	-0.434221	0.205348	-0.0876722	0.0492164	0.162707	0.12524	0.129081	0.0503219	-0.024771	0.596988	0.667409	0.643966	0.17143	-0.303853	-0.485406	-0.125482	-0.40316	-0.343872	-0.034533	-0.55958	0.405204	-0.053868	-0.0946961	0.280184	0.231962	-0.564439	-0.0471682	-0.528981	-0.0948584	0.00326204	0.00683464	0.00204501	0.161465	0.553488	0.739742	0.269186	0.396346	0.381904	0.734108	0.867276	7.50584e-06	2.20847e-07	7.89236e-07	0.244	0.0357651
ENSMUSG00000038143	Stox2	black	0.135952	0.125854	0.247875	0.493515	-0.187741	0.620118	0.421636	0.334278	0.148075	0.512982	0.241937	0.312224	0.770676	0.390239	-0.148425	0.0311908	-0.420068	-0.04118	-0.182547	-0.199382	-0.457188	-0.779451	-0.265541	-0.510462	-0.205172	0.18727	-0.299596	-0.573607	-0.30919	-0.561977	0.0335581	0.356863	0.394018	0.0893786	0.00036481	0.201314	2.5926e-06	0.00283854	0.0202253	0.315186	0.000192887	0.0975763	0.0307372	1.489e-10	0.00610601	0.31403	0.833316
ENSMUSG00000038172	Ttc39b	black	-0.0566572	-0.0579449	-0.0561853	0.292795	0.0814	0.386867	0.467238	0.305691	0.0880401	0.315627	0.2473	0.548807	0.726379	0.502687	0.0156898	-0.0946409	-0.317282	0.0589922	-0.327286	-0.340889	-0.213047	-0.608495	0.00596163	-0.343583	-0.207713	0.123778	-0.169088	-0.567831	-0.340024	-0.595403	0.0751912	0.702095	0.695649	0.704464	0.0434278	0.582316	0.00660169	0.000813672	0.0346064	0.551818	0.0288683	0.0901479	5.37105e-05	5.10325e-09	0.000271475	0.915707	0.522272
ENSMUSG00000038267	Slc22a23	black	0.0955086	-0.189979	0.0102071	0.0692476	-0.153186	0.401289	0.440923	0.360241	0.267599	0.528904	0.278942	0.326109	0.423772	0.159689	0.0380301	-0.0158964	-0.0888019	0.284053	0.102637	-0.156343	-0.0672164	-0.345556	-0.182777	-0.373028	-0.118146	-0.141998	-0.222348	-0.405026	-0.458699	-0.458572	-0.0202635	0.518448	0.195896	0.945105	0.640015	0.298582	0.00470152	0.00170856	0.0118997	0.0659438	0.000111228	0.0548676	0.0236958	0.00268721	0.278288	0.797466	0.914601
ENSMUSG00000038368	BC057079	black	0.497814	0.295684	0.302334	0.400043	-0.136263	0.581467	0.49281	0.169246	0.398128	0.649472	0.557338	0.173609	0.555013	0.262486	-0.337763	-0.093868	-0.299427	0.143904	0.160549	-0.202496	-0.298503	-0.521561	-0.465155	-0.422436	0.0682421	-0.130688	-0.531915	-0.52308	-0.419854	-0.380687	-0.021183	0.000317948	0.0413069	0.0367466	0.00484427	0.355752	1.46419e-05	0.000373058	0.250152	0.00507106	5.90957e-07	3.87546e-05	0.237969	4.23976e-05	0.0714875	0.0188811	0.525691
ENSMUSG00000038416	Cdc16	black	0.112007	-0.0991584	-0.235391	0.184477	0.0458975	0.301965	0.560913	0.185659	0.414869	0.475926	0.536715	0.647054	0.71319	0.600034	-0.114977	-0.37186	-0.38664	0.215305	-0.0801232	-0.348209	0.00428163	-0.511023	-0.000131734	-0.21442	0.0317089	-0.166915	-0.319962	-0.728923	-0.492734	-0.607832	-0.121644	0.448485	0.502516	0.107273	0.209403	0.756737	0.036988	3.37091e-05	0.206447	0.00336869	0.000628525	8.40433e-05	6.71477e-07	1.28481e-08	6.5565e-06	0.436466	0.00925541
ENSMUSG00000038425	Poli	black	0.46802	0.234028	0.0653739	0.333747	0.0175104	0.379786	0.439669	0.00339968	0.536479	0.480746	0.682608	0.228021	0.452121	0.398303	-0.437524	-0.355822	-0.326055	0.137079	0.103792	-0.258874	-0.104975	-0.360885	-0.371952	-0.140922	0.272483	-0.282595	-0.499949	-0.501782	-0.387543	-0.307206	-0.0199975	0.000795205	0.109382	0.658882	0.0204372	0.905967	0.00775742	0.00176749	0.981704	8.47678e-05	0.000543038	9.08912e-08	0.119057	0.00125503	0.00504996	0.00187249	0.0130629
ENSMUSG00000038473	Nos1ap	black	-0.0635844	-0.341883	-0.055499	0.120156	-0.0852423	0.483504	0.40323	0.521576	0.288055	0.538589	0.0709553	0.457813	0.580754	0.219968	0.177541	0.0899761	-0.117905	0.236087	0.00965601	0.011692	-0.124024	-0.481066	-0.133814	-0.470676	-0.259071	0.0798054	-0.0841619	-0.466601	-0.44429	-0.598774	-0.0448972	0.66767	0.0173902	0.707912	0.415946	0.564575	0.000498985	0.00448645	0.000143789	0.0470996	7.84977e-05	0.631769	0.00106855	1.50858e-05	0.133025	0.227341	0.543071
ENSMUSG00000038500	Prr3	black	0.0892249	-0.0571312	-0.0345608	0.265752	0.101045	0.39373	0.454947	0.209636	0.339262	0.447916	0.356243	0.437206	0.630212	0.438475	-0.0674512	-0.163051	-0.318595	0.119258	-0.114521	-0.269544	-0.143337	-0.532563	-0.106568	-0.330926	-0.0759639	-0.0116227	-0.225445	-0.55948	-0.386753	-0.554275	-0.0221875	0.546457	0.69972	0.815604	0.0679059	0.494378	0.0056273	0.00115908	0.152699	0.0183265	0.00141087	0.0129479	0.00188852	1.58642e-06	0.0018253	0.648738	0.268162
ENSMUSG00000038671	Arfrp1	black	-0.0490441	0.0336518	0.319381	0.438191	0.402038	0.607318	0.429162	0.455657	-0.123936	0.129485	0.152738	0.0183759	0.412289	0.057646	-0.0236034	0.236573	-0.0320105	-0.0225959	-0.408246	-0.187797	-0.48199	-0.401412	-0.456304	-0.53112	-0.438729	0.380125	-0.0124245	-0.0487865	-0.182866	-0.451356	-0.179311	0.740622	0.820373	0.0269171	0.00183929	0.00461746	4.71775e-06	0.00233661	0.00113603	0.401322	0.380404	0.300014	0.901342	0.00359278	0.697143	0.873479	0.10547
ENSMUSG00000038766	Gabpb2	black	0.366559	0.317239	-0.0254496	0.477491	-0.150816	0.307016	0.297439	-0.0834765	0.392325	0.371877	0.530171	0.283902	0.623849	0.535068	-0.466401	-0.452654	-0.583941	-0.109399	-0.0763582	-0.323752	-0.236685	-0.548425	-0.213579	-0.0982022	0.271206	-0.0770714	-0.461581	-0.627093	-0.197926	-0.309445	-0.0722614	0.0103912	0.0280166	0.863673	0.000599542	0.306208	0.0337907	0.0400606	0.572697	0.00581586	0.00925208	0.000106334	0.050521	2.16651e-06	8.92103e-05	0.000833855	0.00123638
ENSMUSG00000038774	Ascc3	black	0.314188	0.0557857	0.14032	0.442768	0.0696598	0.674388	0.696916	0.298798	0.519586	0.698862	0.720473	0.544715	0.846838	0.639311	-0.308064	-0.258674	-0.426625	0.232622	-0.0540509	-0.491278	-0.266895	-0.769927	-0.307345	-0.42713	-0.00260524	-0.138373	-0.477485	-0.772908	-0.582597	-0.712013	-0.137546	0.0296462	0.706471	0.341475	0.00162506	0.638021	1.47852e-07	3.75008e-08	0.039117	0.000154017	3.31143e-08	7.76625e-09	6.26174e-05	3.33609e-14	1.00347e-06	0.0331569	0.0758551
ENSMUSG00000038784	Cnot4	black	-0.0656019	0.142409	0.179515	0.695629	-0.0199385	0.451396	0.301325	0.0530894	0.0848262	0.102659	0.268962	0.278513	0.789204	0.703846	-0.282847	-0.198545	-0.665244	-0.345343	-0.565057	-0.657078	-0.530748	-0.848559	-0.07359	-0.251154	-0.13108	0.401448	-0.0473977	-0.496768	0.0148034	-0.508817	-0.00205718	0.657765	0.334262	0.222131	4.0693e-08	0.892999	0.00128074	0.0374103	0.720065	0.566485	0.487475	0.0645252	0.0552568	2.66511e-11	2.39737e-08	0.0514208	0.176116
ENSMUSG00000038822	Hace1	black	-0.0478406	-0.215341	-0.281157	0.251132	-0.0498107	0.334077	0.401861	0.23222	0.365618	0.440623	0.304249	0.696886	0.798021	0.664845	-0.0160924	-0.358933	-0.467534	0.106498	-0.160304	-0.373005	-0.0570579	-0.638634	0.122338	-0.213171	-0.0233199	0.0269098	-0.151302	-0.780547	-0.374794	-0.643576	-0.168911	0.746773	0.141587	0.0528905	0.0851165	0.736712	0.0203052	0.00463725	0.112229	0.0106048	0.00172252	0.0355127	3.7573e-08	1.10533e-11	2.55246e-07	0.913552	0.0122344
ENSMUSG00000038831	Ralgps1	black	0.159248	0.0631618	0.204586	0.563226	-0.139975	0.644199	0.410406	0.288184	0.317085	0.465501	0.298429	0.279289	0.729467	0.429561	-0.238055	-0.089651	-0.463907	-0.0847131	-0.236043	-0.373315	-0.468359	-0.745083	-0.342107	-0.446879	-0.0944542	0.180957	-0.236754	-0.511742	-0.277486	-0.558011	-0.162185	0.279637	0.669752	0.16306	3.07749e-05	0.342676	7.79705e-07	0.00376438	0.0469966	0.0280966	0.00085607	0.0393716	0.0545543	4.07963e-09	0.0023123	0.103242	0.544535
ENSMUSG00000038836	Agbl3	black	0.169458	0.0737453	-0.226013	0.116623	0.0333306	0.0831424	0.309445	-0.0374273	0.267191	0.378859	0.399532	0.563329	0.556383	0.569335	-0.153043	-0.398707	-0.424589	0.109935	0.0503327	-0.155451	0.111896	-0.394496	0.153944	0.0270563	0.152749	-0.179782	-0.342352	-0.691471	-0.307616	-0.317636	0.113651	0.24955	0.61839	0.12243	0.429884	0.822059	0.57424	0.0323369	0.800611	0.0663733	0.00792112	0.00490388	3.06502e-05	4.02146e-05	2.41148e-05	0.299038	0.00500154
ENSMUSG00000038860	Garnl3	black	0.220563	0.0312324	0.0304692	0.368684	-0.0416192	0.507254	0.458388	0.238643	0.400109	0.586874	0.426747	0.489044	0.739304	0.533667	-0.226443	-0.2047	-0.423168	0.110938	-0.0436135	-0.242126	-0.208615	-0.649902	-0.206862	-0.306349	-0.010572	-0.0423729	-0.378617	-0.68846	-0.434601	-0.554485	-0.102799	0.131952	0.833096	0.837119	0.00992219	0.778812	0.000233601	0.00105115	0.102367	0.00483657	1.16466e-05	0.00248831	0.000420074	1.95831e-09	9.38333e-05	0.121701	0.162821
ENSMUSG00000038872	Zfhx3	black	0.0373142	0.158087	0.443414	0.320241	-0.39962	0.474944	0.133978	0.34567	-0.225894	0.290625	-0.133414	-0.1152	0.333048	-0.116075	0.0191038	0.412582	-0.0947405	-0.0945226	-0.0936033	0.112024	-0.506005	-0.476146	-0.30562	-0.522663	-0.340218	0.292325	-0.115568	-0.110386	-0.0672029	-0.23229	0.0499651	0.801201	0.283201	0.0015967	0.0264862	0.0048935	0.00064737	0.363953	0.0161088	0.122633	0.0450788	0.365991	0.435572	0.0207187	0.432071	0.897454	0.00356663
ENSMUSG00000039068	Zzz3	black	0.223986	0.0795207	-0.0056569	0.181749	0.0463328	0.362105	0.443665	0.185906	0.263771	0.372009	0.521124	0.335856	0.464807	0.354805	-0.191546	-0.188418	-0.179243	0.206039	-0.0338329	-0.268197	-0.0887319	-0.339286	-0.13871	-0.198719	0.017834	-0.147854	-0.336845	-0.445585	-0.368781	-0.404576	-0.11517	0.12591	0.591084	0.969561	0.216335	0.754501	0.0114363	0.00158579	0.205834	0.0700608	0.00922506	0.000146059	0.0196071	0.000873569	0.0133439	0.192165	0.199662
ENSMUSG00000039219	Arid4b	black	-0.334463	-0.220704	-0.397976	0.258343	-0.163817	-0.0514274	-0.0155205	-0.033779	0.134513	-0.0583033	-0.104377	0.42198	0.555836	0.56366	0.0589144	-0.314481	-0.538214	-0.292553	-0.423044	-0.328513	-0.0916974	-0.482864	0.364463	0.0464406	0.0257018	0.29427	0.200294	-0.42812	0.119771	-0.337051	-0.00784001	0.0201521	0.1317	0.00508941	0.0762445	0.265889	0.728488	0.916613	0.819705	0.362023	0.693858	0.48018	0.00281367	4.10724e-05	3.02507e-05	0.690809	0.0294866
ENSMUSG00000039230	Tbcd	black	0.0185334	-0.0118823	0.105614	0.577823	0.268638	0.545247	0.451444	0.234901	0.286205	0.198118	0.347474	0.176377	0.634231	0.426876	-0.168542	-0.121029	-0.374212	-0.106504	-0.419824	-0.542845	-0.415131	-0.589092	-0.371369	-0.404244	-0.111637	0.293654	-0.0268067	-0.331797	-0.205552	-0.548647	0.0425177	0.9005	0.936113	0.474961	1.70449e-05	0.0648601	6.13891e-05	0.00127904	0.108028	0.0485999	0.177066	0.0155271	0.230452	1.29821e-06	0.00247999	0.252155	0.412542
ENSMUSG00000039233	Tbce	black	0.216932	-0.0530392	0.0213144	0.425517	0.229983	0.635644	0.694696	0.336006	0.5106	0.592675	0.6497	0.585952	0.847134	0.637817	-0.226192	-0.277441	-0.402076	0.213495	-0.166337	-0.53278	-0.226434	-0.717661	-0.288008	-0.41124	-0.0639995	-0.0497185	-0.364717	-0.733922	-0.582451	-0.760478	-0.0494593	0.138599	0.720319	0.885663	0.00256889	0.115828	1.20901e-06	4.31658e-08	0.019549	0.00020896	9.06902e-06	5.8384e-07	1.21135e-05	3.20157e-14	1.08293e-06	0.122127	0.0562407
ENSMUSG00000039354	Smarcal1	black	-0.0788772	0.0473629	0.129159	0.520755	0.167761	0.42399	0.277706	0.202507	-0.011055	0.0889037	0.080149	0.105139	0.56368	0.283038	-0.0716103	0.00712415	-0.371892	-0.242479	-0.432417	-0.30899	-0.47958	-0.53244	-0.31395	-0.406841	-0.252846	0.452949	0.0621816	-0.224122	-0.0617362	-0.409619	0.102031	0.5941	0.749219	0.381613	0.00014793	0.254392	0.00267214	0.0559967	0.16747	0.940553	0.547907	0.588147	0.476963	3.02274e-05	0.0512574	0.628617	0.961671
ENSMUSG00000039478	Efha2	black	-0.0429484	-0.161578	-0.29527	0.261371	0.14142	0.206775	0.345465	0.0522933	0.387991	0.315898	0.357698	0.699908	0.736228	0.797471	-0.109505	-0.448208	-0.558913	0.0108868	-0.217155	-0.503115	0.00551051	-0.616534	0.218692	-0.0268885	0.0790287	-0.0210032	-0.138015	-0.736985	-0.281097	-0.542504	0.0238104	0.771935	0.27257	0.0416061	0.0727435	0.337666	0.158508	0.016176	0.724096	0.00643269	0.0287235	0.0125576	3.09615e-08	2.47197e-09	1.16922e-11	0.458749	0.00139955
ENSMUSG00000039531	Zufsp	black	0.269196	0.230767	0.0266235	0.591203	-0.0866146	0.402417	0.353591	-0.0665964	0.463097	0.395072	0.546806	0.447017	0.801269	0.798874	-0.48712	-0.470267	-0.714225	-0.161389	-0.229102	-0.646691	-0.294442	-0.743413	-0.163141	-0.116466	0.216213	-0.00871991	-0.390749	-0.71116	-0.22285	-0.464536	0.0766718	0.0642851	0.114557	0.857449	9.66773e-06	0.558301	0.00457542	0.0136863	0.652904	0.000918029	0.00545213	5.79098e-05	0.00144638	7.90526e-12	1.01275e-11	0.000446106	0.000744202
ENSMUSG00000039578	Fam190a	black	0.00653467	0.000920291	0.10995	0.605008	0.0875342	0.567032	0.406466	0.232065	0.267225	0.304641	0.305782	0.31688	0.787013	0.554463	-0.192958	-0.10845	-0.518829	-0.170544	-0.420947	-0.458826	-0.465658	-0.762335	-0.251324	-0.394907	-0.152443	0.33456	-0.0786509	-0.462416	-0.196701	-0.599613	0.00718073	0.96484	0.995047	0.456914	5.24129e-06	0.554114	2.64525e-05	0.00414704	0.112475	0.0663374	0.0352647	0.0345503	0.0282043	3.29527e-11	4.3303e-05	0.188847	0.463114
ENSMUSG00000039671	Zmynd8	black	-0.197123	-0.159877	0.171202	0.575302	-0.0272719	0.595657	0.353604	0.373599	0.0716862	0.244676	0.0504508	0.230997	0.751119	0.396991	-0.00381339	0.0689739	-0.440048	-0.191904	-0.467565	-0.446652	-0.574979	-0.809412	-0.244851	-0.548809	-0.377017	0.516353	0.124787	-0.381773	-0.118114	-0.637372	-0.0863827	0.179295	0.277716	0.244638	1.89142e-05	0.854014	7.95943e-06	0.0136825	0.00890709	0.628252	0.0937263	0.733452	0.114185	7.75927e-10	0.00520999	0.979478	0.641341
ENSMUSG00000039795	Zfand1	black	0.221023	0.128835	0.0453881	0.465472	-0.0289458	0.378722	0.328376	0.0201405	0.440451	0.363868	0.423736	0.360733	0.6499	0.600048	-0.332292	-0.328072	-0.539046	-0.0705998	-0.124618	-0.377523	-0.227275	-0.604677	-0.163185	-0.162363	0.163391	0.0399591	-0.262706	-0.583933	-0.209977	-0.408286	-0.138429	0.131128	0.38282	0.759356	0.00085679	0.845161	0.00794544	0.0226862	0.891922	0.00173053	0.0110122	0.00268968	0.0117758	5.77658e-07	6.55238e-06	0.0210269	0.0228194
ENSMUSG00000039828	Wdr70	black	-0.0951449	-0.0787468	0.0322573	0.514139	-0.0344535	0.482402	0.455661	0.257821	0.12718	0.196905	0.307634	0.26096	0.712801	0.466006	-0.0891025	-0.106178	-0.420012	-0.108899	-0.435731	-0.47556	-0.410399	-0.64945	-0.215233	-0.410528	-0.2238	0.343437	0.00995097	-0.410273	-0.196701	-0.61922	-0.0326406	0.520049	0.594712	0.827702	0.000185491	0.816167	0.000516181	0.00113592	0.0768611	0.389013	0.179786	0.0334156	0.0732117	1.31929e-08	0.000843557	0.547009	0.472591
ENSMUSG00000039835	Nhsl1	black	0.48806	0.0575406	0.0711109	0.253993	-0.0422096	0.532324	0.508936	0.174669	0.692869	0.776981	0.622995	0.38747	0.575994	0.397671	-0.344193	-0.288565	-0.35302	0.26537	0.254411	-0.264317	-0.0960492	-0.504626	-0.353145	-0.298008	0.185861	-0.334122	-0.540357	-0.653324	-0.565784	-0.477107	0.0734941	0.000433214	0.697671	0.631019	0.0815041	0.775755	9.84691e-05	0.000220899	0.235072	4.84186e-08	8.44521e-11	2.25788e-06	0.00651048	1.83826e-05	0.00512649	0.0165987	0.046693
ENSMUSG00000039934	Pion	black	-0.029534	-0.331221	-0.122779	0.108948	-0.10897	0.486839	0.574751	0.511062	0.309998	0.639999	0.272362	0.654941	0.726766	0.381356	0.163539	-0.0091029	-0.172125	0.32526	-0.0250274	-0.15766	-0.0676372	-0.572083	-0.0536679	-0.476335	-0.221235	-0.0361163	-0.193981	-0.636775	-0.594438	-0.726408	-0.112907	0.842054	0.0214701	0.405768	0.461053	0.460962	0.000450021	1.93473e-05	0.000205755	0.0320132	9.68723e-07	0.0610939	4.40769e-07	4.96291e-09	0.00748716	0.266714	0.951036
ENSMUSG00000040022	Rab11fip2	black	-0.433002	-0.293262	-0.0598412	0.246298	0.0316275	0.309452	0.409607	0.427226	-0.231624	0.0661578	0.00291839	0.42283	0.652823	0.347187	0.310145	0.150105	-0.193271	-0.0130365	-0.52025	-0.244266	-0.263966	-0.565006	0.151809	-0.42055	-0.500678	0.451497	0.231242	-0.324192	-0.168941	-0.650749	-0.0992324	0.00211216	0.0430792	0.686194	0.0915021	0.831016	0.0323328	0.00383943	0.00245758	0.113179	0.655046	0.984294	0.00275303	4.94126e-07	0.0156184	0.0319274	0.308522
ENSMUSG00000040044	Orc3	black	-0.002362	-0.143372	-0.242156	0.208248	0.208008	0.258985	0.555501	0.145798	0.313235	0.315505	0.478611	0.677913	0.699848	0.663096	-0.0541546	-0.311726	-0.377932	0.128225	-0.205142	-0.363834	0.0210946	-0.465626	0.0759503	-0.12961	-0.0403885	-0.00693967	-0.145588	-0.600634	-0.407801	-0.591995	0.108066	0.987288	0.330971	0.0972635	0.155498	0.155985	0.0754909	4.16071e-05	0.322766	0.0301715	0.0289336	0.000579519	1.20238e-07	3.10812e-08	2.81512e-07	0.714684	0.0310187
ENSMUSG00000040139	9430038I01Rik	black	-0.0791121	-0.0871279	-0.0243607	0.226382	-0.0145816	0.303221	0.330497	0.226124	0.0743431	0.205987	0.213172	0.37126	0.495468	0.376996	0.0063015	-0.0167344	-0.214135	0.022626	-0.245304	-0.247009	-0.142971	-0.383466	-0.0258267	-0.227953	-0.148333	0.120499	-0.0533268	-0.296707	-0.245087	-0.417209	0.0349616	0.592998	0.555962	0.869455	0.121805	0.921641	0.0361704	0.0217745	0.122242	0.615539	0.160136	0.145738	0.00937838	0.000342795	0.00825892	0.966094	0.910117
ENSMUSG00000040174	Alkbh3	black	0.0937723	0.0624795	0.0863803	0.431534	-0.0264683	0.504035	0.605709	0.288151	0.164185	0.377152	0.464875	0.416138	0.745	0.481529	-0.151757	-0.0956949	-0.349025	0.0551603	-0.263967	-0.373238	-0.294504	-0.60381	-0.253637	-0.413721	-0.166605	0.110411	-0.274068	-0.520188	-0.383189	-0.60965	0.149314	0.526115	0.673118	0.55937	0.00219559	0.858271	0.000259754	5.0769e-06	0.0470231	0.264803	0.00823004	0.000871841	0.00326308	1.26118e-09	0.000530194	0.303166	0.517629
ENSMUSG00000040272	Accs	black	0.37532	0.25511	0.273875	0.627298	-0.030097	0.629019	0.445032	0.106378	0.459469	0.527717	0.496366	0.200819	0.726455	0.493067	-0.437222	-0.220848	-0.57888	-0.108348	-0.141198	-0.496656	-0.469146	-0.752172	-0.45122	-0.397878	0.0463101	0.0668122	-0.394314	-0.561966	-0.296819	-0.490939	0.089865	0.00857337	0.0801267	0.0596139	1.83137e-06	0.839082	1.68275e-06	0.00152753	0.471756	0.00101916	0.000115997	0.000333091	0.171115	5.07527e-09	0.000370031	0.00188772	0.131442
ENSMUSG00000040407	Akap9	black	0.228737	0.23472	0.189233	0.736441	-0.0565031	0.587409	0.396258	0.0782208	0.381547	0.393106	0.496802	0.295921	0.854433	0.693399	-0.464391	-0.320374	-0.707923	-0.215065	-0.327597	-0.580085	-0.507802	-0.877668	-0.326156	-0.307323	0.0484881	0.187046	-0.320729	-0.658104	-0.188749	-0.548131	0.014306	0.117871	0.108307	0.197691	2.4328e-09	0.702868	1.13833e-05	0.00530133	0.597184	0.00745483	0.00571041	0.000328462	0.0411368	1.12864e-14	4.68348e-08	0.000884208	0.0264197
ENSMUSG00000040473	A330021E22Rik	black	-0.111027	-0.452	-0.145714	-0.113776	0.00214167	0.426468	0.574017	0.61106	0.209093	0.600052	0.217368	0.670702	0.577886	0.24811	0.33546	0.0791266	0.0649817	0.521184	0.0770602	-0.0553507	0.0810833	-0.4175	0.0766725	-0.446159	-0.309911	-0.108324	-0.109712	-0.587811	-0.633692	-0.704903	-0.360002	0.452491	0.00125926	0.323049	0.441306	0.988474	0.00250645	1.99381e-05	3.97107e-06	0.153789	6.55107e-06	0.137786	1.82993e-07	1.69999e-05	0.0890663	0.0197606	0.59293
ENSMUSG00000040565	Btaf1	black	-0.28226	-0.458361	-0.319934	0.0390904	0.116869	0.318058	0.596401	0.476549	0.128599	0.369086	0.255006	0.78707	0.745882	0.515282	0.318413	-0.112639	-0.162815	0.314203	-0.21726	-0.201177	0.0547777	-0.49696	0.216586	-0.344415	-0.329843	0.100442	0.033794	-0.648588	-0.51058	-0.77564	-0.193545	0.0519276	0.00105195	0.0266394	0.791943	0.428904	0.0275915	7.70295e-06	0.000616837	0.3837	0.00983576	0.080255	3.277e-11	1.17689e-09	0.00017844	0.0274096	0.445915
ENSMUSG00000040586	Ofd1	black	-0.191018	-0.271975	-0.305321	0.139445	-0.114312	0.173172	0.450702	0.220605	0.141987	0.262618	0.294777	0.643626	0.688449	0.577303	0.0978476	-0.214242	-0.348247	0.111253	-0.24562	-0.296819	0.00735771	-0.501247	0.22204	-0.168963	-0.133224	0.0763356	-0.0273227	-0.576937	-0.315822	-0.60607	0.014374	0.193416	0.061477	0.0348371	0.344522	0.439144	0.239171	0.00130581	0.131878	0.335713	0.0713393	0.0419639	8.03312e-07	6.3708e-08	1.74158e-05	0.508209	0.143679
ENSMUSG00000040594	Ranbp17	black	0.204315	-0.226723	-0.185527	0.158897	0.055869	0.350988	0.442289	0.181724	0.727869	0.568183	0.492261	0.562795	0.574607	0.526308	-0.149587	-0.336901	-0.293169	0.270459	0.102538	-0.331365	0.0765485	-0.436036	-0.117567	-0.176537	0.156062	-0.255471	-0.309117	-0.622597	-0.519441	-0.543777	0.100432	0.16363	0.12123	0.206776	0.280711	0.706052	0.0144454	0.00164637	0.2164	4.58244e-09	2.52588e-05	0.0003796	3.1303e-05	1.94613e-05	0.000121903	0.310212	0.0192062
ENSMUSG00000040661	Rad54l2	black	-0.131202	0.0177969	0.380189	0.430781	-0.134257	0.59419	0.363154	0.511201	-0.270589	0.204778	-0.0381479	-0.0296597	0.504459	-0.0280738	0.0950546	0.380392	-0.11653	-0.10892	-0.383076	-0.138881	-0.608744	-0.591736	-0.353201	-0.674034	-0.526906	0.444467	0.00602245	-0.109446	-0.127483	-0.4704	-0.0289612	0.374064	0.904436	0.00768733	0.0022395	0.362945	8.48878e-06	0.0111823	0.000204794	0.0628642	0.162657	0.796852	0.84139	0.000256168	0.849771	0.520448	0.00765215
ENSMUSG00000040675	Mthfd1l	black	0.0413417	-0.221704	-0.0654485	-0.047991	-0.00987565	0.386574	0.541526	0.455387	0.158087	0.533438	0.317825	0.422991	0.472696	0.149501	0.181411	0.0393754	0.0199723	0.417733	0.151573	0.0398344	0.0338742	-0.327059	-0.0789971	-0.40024	-0.228784	-0.131899	-0.231006	-0.513592	-0.547817	-0.526265	-0.159749	0.78025	0.129915	0.658516	0.746004	0.946885	0.00664628	7.04746e-05	0.00114474	0.283201	9.46087e-05	0.0277119	0.00274169	0.000692392	0.310494	0.217205	0.790461
ENSMUSG00000040729	AK129341	black	0.157854	0.0944124	0.198519	0.336102	0.104621	0.387352	0.2874	0.102117	0.175399	0.270289	0.339102	0.140873	0.405263	0.322139	-0.25239	-0.148499	-0.29137	-0.0152517	-0.120805	-0.428846	-0.262136	-0.460473	-0.197321	-0.188414	-0.0337543	0.00816798	-0.193821	-0.352452	-0.1721	-0.31844	0.0683624	0.283921	0.523282	0.176172	0.0195119	0.479147	0.00652818	0.0476264	0.489786	0.23309	0.0631682	0.0183851	0.339555	0.00427048	0.025555	0.0835132	0.313786
ENSMUSG00000040751	Lat2	black	-0.229308	-0.257844	0.036953	0.239563	0.03189	0.533721	0.479331	0.571254	-0.112393	0.289295	0.0340151	0.37623	0.648222	0.207242	0.252741	0.236583	-0.12823	0.087897	-0.320947	-0.134982	-0.318615	-0.572355	-0.102031	-0.565625	-0.507353	0.355755	0.0577381	-0.370399	-0.328591	-0.659172	-0.00189591	0.116931	0.0768343	0.803087	0.101012	0.829634	9.36505e-05	0.000566989	2.23137e-05	0.446915	0.0461154	0.818467	0.00840137	6.31389e-07	0.157548	0.0830693	0.105455
ENSMUSG00000040760	Appl1	black	0.129162	-0.143201	-0.34437	-0.086856	-0.158619	0.0477409	0.39043	0.0215727	0.379635	0.44368	0.53854	0.709984	0.499325	0.608354	-0.0935685	-0.420032	-0.27276	0.333251	0.161734	-0.228099	0.306067	-0.314553	0.325333	0.105892	0.173264	-0.385071	-0.340916	-0.722861	-0.44821	-0.405529	-0.106269	0.381602	0.331552	0.0165392	0.5572	0.281563	0.747283	0.00607894	0.884287	0.00778391	0.00158515	7.86382e-05	1.5958e-08	0.000302824	4.49889e-06	0.527018	0.00295702
ENSMUSG00000040782	Rfwd2	black	0.211556	-0.128526	-0.310707	0.108165	-0.260822	0.217392	0.40345	0.0733538	0.616551	0.591516	0.534975	0.718415	0.674768	0.672378	-0.178606	-0.497636	-0.411082	0.272656	0.14548	-0.350341	0.150089	-0.473926	0.107186	-0.0636857	0.235669	-0.320512	-0.399602	-0.831006	-0.497379	-0.518197	-0.233293	0.148891	0.383972	0.0316019	0.464298	0.0733688	0.137742	0.00446263	0.62026	3.07143e-06	9.53756e-06	8.95118e-05	8.96748e-09	1.44609e-07	1.6615e-07	0.224521	0.000319783
ENSMUSG00000040850	Psme4	black	-0.386118	-0.591411	-0.520307	-0.0321357	0.0906192	0.118211	0.439647	0.346407	0.244137	0.240663	0.132973	0.840526	0.675666	0.585562	0.359345	-0.242346	-0.218337	0.227372	-0.266125	-0.374546	0.186784	-0.429066	0.409767	-0.165562	-0.1951	0.0731175	0.164183	-0.612355	-0.405249	-0.711245	-0.165737	0.00671636	9.58108e-06	0.000150237	0.828341	0.54018	0.423586	0.00176854	0.0158688	0.0944741	0.099408	0.367594	7.86164e-14	1.37214e-07	1.23163e-05	0.0121279	0.096993
ENSMUSG00000040918	Slc19a2	black	-0.0122037	-0.127436	0.107447	0.100143	0.40998	0.334441	0.358953	0.272052	0.0789184	0.213692	0.247531	0.206803	0.261428	0.172309	0.0383632	0.0488468	-0.0103693	0.192263	-0.058752	-0.113978	-0.108208	-0.278975	-0.105536	-0.247089	-0.21652	0.0358826	-0.0275087	-0.200842	-0.280273	-0.353301	0.0389286	0.934389	0.388051	0.467288	0.498262	0.00380418	0.0201607	0.012229	0.0614003	0.593907	0.144736	0.0898389	0.158451	0.0726788	0.241554	0.79573	0.741629
ENSMUSG00000040943	Tet2	black	-0.119586	-0.0416666	0.168084	0.662805	0.121037	0.660513	0.555597	0.383363	0.0833881	0.257746	0.298883	0.359735	0.908601	0.573037	-0.0894379	-0.0253575	-0.502414	-0.156435	-0.562032	-0.537039	-0.572396	-0.893624	-0.255269	-0.552553	-0.358817	0.468495	-0.0172828	-0.517307	-0.229615	-0.756831	0.00852425	0.418178	0.778567	0.253465	2.86109e-07	0.41251	3.24942e-07	4.14532e-05	0.00715335	0.573106	0.0769495	0.0390584	0.0120282	4.63465e-19	2.0753e-05	0.545495	0.864162
ENSMUSG00000041058	Wwp1	black	0.0827545	-0.0310391	-0.359087	-0.0224034	-0.154353	-0.0203264	0.266737	-0.0675028	0.224951	0.342893	0.388683	0.594147	0.488946	0.551931	-0.0855987	-0.450002	-0.391049	0.158165	0.0763954	-0.165045	0.219964	-0.304066	0.323809	0.12798	0.176104	-0.262552	-0.272888	-0.703669	-0.292843	-0.316085	0.045645	0.576034	0.834115	0.0121946	0.879863	0.294872	0.89093	0.0668538	0.648486	0.124245	0.01704	0.00633048	8.50452e-06	0.000421365	4.77101e-05	0.562943	0.00133152
ENSMUSG00000041112	Elmo1	black	0.0644797	-0.251213	-0.00470902	0.202427	-0.00533601	0.599014	0.68799	0.524363	0.365513	0.658918	0.412024	0.620177	0.773188	0.417139	0.0908594	-0.0270704	-0.186938	0.358006	-0.0425449	-0.27123	-0.144068	-0.59861	-0.187554	-0.551511	-0.227154	-0.0072686	-0.203111	-0.640404	-0.651802	-0.795923	-0.104326	0.663268	0.0850119	0.974659	0.167642	0.971287	6.86141e-06	6.55289e-08	0.000130504	0.0106288	3.54807e-07	0.00361651	2.5854e-06	1.19041e-10	0.00318189	0.539102	0.855082
ENSMUSG00000041297	Cdk13	black	-0.343883	-0.101033	0.141103	0.189324	-0.263163	0.21723	0.117941	0.32512	-0.328806	-0.0242668	-0.259004	0.134679	0.365244	0.0835948	0.278844	0.326789	-0.0390678	-0.110822	-0.411379	-0.0948741	-0.328548	-0.390142	0.0751208	-0.390537	-0.43143	0.394723	0.181411	-0.0555288	0.00630183	-0.340768	-0.0515381	0.0167029	0.49443	0.338761	0.19747	0.0707323	0.138042	0.424654	0.0241482	0.0224987	0.869954	0.0754686	0.361426	0.0106908	0.572152	0.0549561	0.0233889
ENSMUSG00000041303	Gtf3c3	black	-0.00644239	-0.0822109	-0.440618	0.115605	-0.102819	-0.0235939	0.264051	-0.0708277	0.292762	0.262974	0.309472	0.655564	0.616683	0.660102	-0.0664523	-0.502503	-0.49842	0.0388861	-0.0706966	-0.247259	0.168827	-0.376412	0.303716	0.0834983	0.176611	-0.0824444	-0.170724	-0.729375	-0.23172	-0.37726	-0.126399	0.965336	0.578552	0.00172277	0.433948	0.486793	0.87353	0.0697529	0.632383	0.0434526	0.0709425	0.0323208	4.2613e-07	3.05234e-06	3.3241e-07	0.653608	0.00027311
ENSMUSG00000041328	Pcf11	black	-0.308499	-0.195441	-0.0975186	0.317629	-0.172985	0.304934	0.263854	0.285718	-0.0896063	0.171303	-0.000782991	0.498761	0.731003	0.520253	0.135273	-0.0467629	-0.418367	-0.108361	-0.399941	-0.321611	-0.26624	-0.690596	0.200633	-0.283872	-0.300977	0.366627	0.0996669	-0.534961	-0.113363	-0.571604	-0.0950492	0.0328968	0.183109	0.509643	0.0278136	0.239686	0.0350796	0.0699692	0.0490012	0.544736	0.244356	0.995786	0.000308398	3.64557e-09	0.00015052	0.359289	0.752294
ENSMUSG00000041353	Tmem29	black	0.129394	0.121409	0.0632993	0.596276	-0.108043	0.447099	0.325436	0.0249909	0.355028	0.281236	0.40641	0.320258	0.74931	0.676624	-0.364768	-0.281985	-0.614607	-0.195114	-0.325963	-0.622309	-0.388886	-0.738619	-0.171523	-0.222532	0.0622883	0.16621	-0.220198	-0.560762	-0.14593	-0.492446	0.0617005	0.38074	0.411063	0.669074	7.74558e-06	0.464805	0.00144312	0.0240027	0.866108	0.013282	0.0528212	0.00415271	0.0264776	8.97012e-10	1.29723e-07	0.010801	0.0521664
ENSMUSG00000041415	Dicer1	black	-0.120855	-0.0109965	0.266268	0.608994	0.0161007	0.650366	0.542328	0.380707	-0.00775484	0.269252	0.280656	0.260683	0.826385	0.462494	-0.0690476	0.0545231	-0.430435	-0.11763	-0.504827	-0.459719	-0.618413	-0.857474	-0.26758	-0.612303	-0.393816	0.448604	-0.00583591	-0.450369	-0.205363	-0.711956	-0.125672	0.413219	0.940867	0.0673534	4.36848e-06	0.913507	5.6351e-07	6.84188e-05	0.00759792	0.95828	0.0642266	0.0533327	0.073528	4.7208e-13	0.000934185	0.640984	0.712826
ENSMUSG00000041623	D11Wsu47e	black	0.330015	0.194239	0.41991	0.413307	0.428065	0.633986	0.595779	0.23976	0.289165	0.395776	0.670666	0.0687747	0.408061	0.253051	-0.324725	-0.00853058	-0.124813	0.185796	-0.118051	-0.384261	-0.345908	-0.453225	-0.500838	-0.398788	-0.0981821	-0.0451166	-0.325592	-0.24081	-0.392255	-0.441852	-0.155163	0.021979	0.185872	0.00296625	0.00350283	0.00240449	1.31429e-06	7.91705e-06	0.100724	0.046218	0.00536216	1.83368e-07	0.642307	0.00398828	0.0826795	0.0243305	0.954111
ENSMUSG00000041718	Alg13	black	0.128865	-0.300026	-0.276636	0.0930489	-0.00180847	0.350123	0.51531	0.298798	0.634627	0.62368	0.456996	0.716049	0.676872	0.552105	-0.0168418	-0.340455	-0.276367	0.357256	0.10666	-0.297893	0.102517	-0.478704	-0.0214091	-0.242002	0.078514	-0.222457	-0.272902	-0.745932	-0.597427	-0.643033	-0.310528	0.382707	0.0382798	0.0569881	0.529326	0.990267	0.0147055	0.000178271	0.0391171	1.27265e-06	2.18434e-06	0.0010937	1.05633e-08	1.27841e-07	4.73942e-05	0.909543	0.017895
ENSMUSG00000041731	Pgm5	black	-0.0725998	-0.315707	-0.160684	-0.217821	-0.19626	0.262515	0.44176	0.52143	0.004888	0.538719	0.0811917	0.495796	0.383831	-0.00554992	0.359068	0.204097	0.152129	0.46219	0.151638	0.271985	0.11198	-0.197816	0.0612532	-0.397985	-0.294573	-0.128329	-0.157232	-0.396116	-0.543108	-0.48847	-0.0985078	0.623868	0.0288251	0.275266	0.136948	0.181246	0.0714549	0.00167024	0.00014452	0.973696	7.81257e-05	0.583286	0.00033922	0.00707741	0.970136	0.0121994	0.16409
ENSMUSG00000041921	Metap1d	black	0.265334	0.183387	0.117368	0.667132	0.0308993	0.560207	0.418111	0.0448905	0.479758	0.389668	0.537381	0.266812	0.770693	0.631802	-0.4512	-0.389077	-0.638402	-0.155159	-0.261388	-0.576634	-0.42901	-0.741864	-0.368219	-0.284345	0.107652	0.119402	-0.300992	-0.621333	-0.228105	-0.510381	-0.0522235	0.0683562	0.212155	0.426925	2.24341e-07	0.834852	3.46556e-05	0.00310468	0.761916	0.000559668	0.00618762	8.20337e-05	0.0667744	1.48666e-10	1.46596e-06	0.00128778	0.00627301
ENSMUSG00000041935	AW549877	black	-0.471652	-0.360062	-0.386102	0.123298	0.242358	-0.0568226	0.0978008	0.0466247	-0.0432964	-0.196533	-0.0590828	0.525262	0.436241	0.578887	0.187752	-0.264522	-0.333063	-0.151178	-0.505856	-0.413786	0.068262	-0.345424	0.479038	0.134092	-0.135719	0.283104	0.343353	-0.339291	0.0469726	-0.377953	-0.0682765	0.000714262	0.011945	0.00671884	0.403769	0.0969772	0.701266	0.508413	0.753003	0.770136	0.180628	0.68997	0.000126462	0.00193788	1.63082e-05	0.201287	0.0692375
ENSMUSG00000041992	Rapgef5	black	-0.133457	-0.452117	-0.255759	-0.33369	-0.229849	0.24273	0.428355	0.61934	0.0220366	0.569842	0.000342159	0.544207	0.356441	-0.0665446	0.478536	0.200985	0.234894	0.549877	0.240048	0.295778	0.194227	-0.164743	0.116357	-0.429442	-0.316998	-0.186418	-0.140355	-0.446231	-0.592491	-0.505627	-0.242103	0.365839	0.00125515	0.0793357	0.02046	0.116046	0.0964492	0.00238635	2.69074e-06	0.881816	2.36266e-05	0.998158	6.38135e-05	0.0128944	0.653157	0.000580854	0.170754
ENSMUSG00000042055	Wdr11	black	0.0445648	0.0879133	-0.0825432	0.557315	0.222497	0.300354	0.301702	-0.0366997	0.316937	0.106713	0.353241	0.351652	0.685545	0.675142	-0.310212	-0.420257	-0.630973	-0.278455	-0.432427	-0.59685	-0.312167	-0.603324	-0.14316	-0.118328	0.069142	0.224487	-0.0914609	-0.470422	-0.0805079	-0.421204	0.111076	0.763594	0.552393	0.577012	3.87884e-05	0.128512	0.0380585	0.0371614	0.80441	0.0281746	0.470351	0.0137863	0.0142483	7.60936e-08	1.41488e-07	0.0318884	0.00294019
ENSMUSG00000042138	BC024479	black	0.206054	0.243205	0.279278	0.78322	0.252252	0.644791	0.428772	0.0951627	0.360363	0.265461	0.490478	0.220406	0.779471	0.656513	-0.463828	-0.262481	-0.622432	-0.267699	-0.460181	-0.68982	-0.568054	-0.81413	-0.412198	-0.325447	-0.0218199	0.255841	-0.240537	-0.475885	-0.15486	-0.520398	-0.0339167	0.159996	0.0957793	0.0545634	4.73075e-11	0.0836875	7.56034e-07	0.00236052	0.519971	0.0118688	0.0682192	0.000401581	0.132236	6.71627e-11	4.04706e-07	0.000898772	0.0714923
ENSMUSG00000042185	Nfrkb	black	0.0148635	0.151163	0.33041	0.746639	0.291314	0.689292	0.516599	0.252303	0.0802585	0.179767	0.397328	0.1253	0.754524	0.503946	-0.288461	-0.0311895	-0.488991	-0.230856	-0.568213	-0.578063	-0.665384	-0.817316	-0.414038	-0.496032	-0.268219	0.434679	-0.0756441	-0.353438	-0.12698	-0.602252	-0.09858	0.920131	0.305084	0.0218113	1.10879e-09	0.0445496	6.04808e-08	0.000170618	0.0836232	0.587635	0.221472	0.00516852	0.396119	5.88573e-10	0.00026051	0.046776	0.833322
ENSMUSG00000042298	Ttc19	black	0.307758	0.190612	0.27286	0.61092	0.126355	0.694447	0.559651	0.226011	0.4409	0.55357	0.599686	0.344679	0.802567	0.581181	-0.399951	-0.219062	-0.51125	0.00800774	-0.195486	-0.51151	-0.444221	-0.794317	-0.434651	-0.426449	-0.0272928	0.0343614	-0.419992	-0.626018	-0.407917	-0.601526	-0.112651	0.0333407	0.194383	0.0606037	3.9969e-06	0.392122	4.38488e-08	3.54165e-05	0.122434	0.00170966	4.48121e-05	6.65917e-06	0.0164359	6.90276e-12	1.48186e-05	0.00485495	0.134671
ENSMUSG00000042446	Zmym4	black	-0.288231	-0.320584	-0.274273	0.256367	0.0598422	0.304803	0.491915	0.315725	0.123441	0.239915	0.231557	0.646952	0.804547	0.614277	0.160182	-0.168397	-0.364706	0.0515152	-0.387135	-0.37987	-0.134698	-0.599803	0.144367	-0.324194	-0.247424	0.250531	0.0728756	-0.589601	-0.311586	-0.716278	-0.0470873	0.0469593	0.0263158	0.0592293	0.0785993	0.686189	0.0351626	0.000383785	0.0288155	0.403218	0.100497	0.113286	6.75109e-07	5.6011e-12	3.41826e-06	0.276789	0.25257
ENSMUSG00000042548	Asxl1	black	-0.21643	-0.101984	0.184229	0.433928	0.00796824	0.50239	0.398535	0.384672	-0.0755247	0.138137	0.120997	0.123212	0.568006	0.260879	0.0134817	0.150208	-0.236482	-0.0921255	-0.460429	-0.326794	-0.49415	-0.595042	-0.226864	-0.501375	-0.387285	0.384282	0.0685487	-0.204832	-0.114218	-0.543607	-0.126699	0.139537	0.490356	0.210027	0.00206097	0.957133	0.000274125	0.00502205	0.00694274	0.60992	0.349111	0.412665	0.404101	2.5439e-05	0.0733032	0.927535	0.308188
ENSMUSG00000042700	Sipa1l1	black	-0.0209722	-0.0553957	0.290315	0.604962	-0.10157	0.67308	0.321715	0.390022	0.199892	0.332334	0.0575595	0.0667755	0.65282	0.239988	-0.0997383	0.0989584	-0.377879	-0.178984	-0.348564	-0.398782	-0.636049	-0.744547	-0.441688	-0.623491	-0.266579	0.418977	0.000720882	-0.295651	-0.143005	-0.556649	-0.147759	0.887487	0.708432	0.0453187	5.25225e-06	0.492129	1.59533e-07	0.0257604	0.00613684	0.173141	0.0210099	0.697576	0.65203	4.94192e-07	0.100389	0.500008	0.503382
ENSMUSG00000042709	Atpaf2	black	0.057241	-0.109077	0.0685396	0.161164	0.394481	0.321615	0.47773	0.213264	0.298029	0.251735	0.400714	0.236835	0.32647	0.22164	-0.0315463	-0.0772382	-0.0390288	0.217194	-0.0840498	-0.207753	-0.0728135	-0.246909	-0.223175	-0.28456	-0.106916	-0.0397517	-0.105661	-0.233203	-0.336449	-0.411219	-0.0646957	0.69917	0.46052	0.643447	0.273815	0.00552869	0.0258093	0.000595219	0.145562	0.0396485	0.0843449	0.00476693	0.105074	0.0235324	0.130029	0.831443	0.601812
ENSMUSG00000042726	Trafd1	black	0.0116129	-0.0522796	0.0359532	0.473005	0.296223	0.434224	0.282521	0.186525	0.316354	0.159465	0.130004	0.166725	0.50898	0.309666	-0.13578	-0.132518	-0.343674	-0.174557	-0.361256	-0.421544	-0.374435	-0.464546	-0.339603	-0.334062	-0.0716455	0.27683	0.0129077	-0.2411	-0.123188	-0.419797	-0.0481294	0.937559	0.724165	0.808313	0.000686046	0.0409212	0.00204486	0.0517017	0.204301	0.0284815	0.278974	0.378483	0.257381	0.000220582	0.0322069	0.357477	0.369249
ENSMUSG00000042814	Mcts2	black	0.230567	0.100729	0.0613092	0.275922	0.112152	0.357552	0.391592	0.136499	0.321084	0.366928	0.367098	0.315193	0.482962	0.327601	-0.149337	-0.164472	-0.243566	0.0905408	-0.0678539	-0.243739	-0.12854	-0.366839	-0.230275	-0.275795	0.00748155	-0.0430128	-0.278357	-0.41333	-0.364531	-0.404233	0.00202939	0.11488	0.495739	0.678906	0.0576579	0.447895	0.0125964	0.00591645	0.35491	0.0260692	0.0103084	0.0102705	0.0291009	0.000507384	0.023027	0.31103	0.263957
ENSMUSG00000042851	Zc3h6	black	-0.465569	-0.428589	-0.351052	-0.19945	0.0365492	-0.030305	0.3462	0.368925	-0.294511	0.00300858	-0.112424	0.464993	0.335177	0.09216	0.542165	0.183998	0.0991933	0.183803	-0.235284	0.132196	0.129784	-0.10525	0.328827	-0.251959	-0.440802	0.214113	0.24798	-0.179094	-0.233316	-0.438578	0.129916	0.000854388	0.00237186	0.0144264	0.174112	0.805196	0.837985	0.0159361	0.00987036	0.0421575	0.983808	0.446787	0.000868857	0.0198711	0.533284	6.88331e-05	0.210607
ENSMUSG00000043541	Casc1	black	-0.219193	-0.463347	-0.222791	-0.084777	-0.0401171	0.340133	0.526962	0.571318	0.0591848	0.502576	0.0911942	0.615398	0.590322	0.219699	0.380881	0.111123	-0.0171584	0.383202	0.0172333	0.0721065	0.0171841	-0.422575	0.0739708	-0.473247	-0.378124	0.0417218	-0.0173125	-0.537843	-0.528394	-0.668613	-0.171836	0.134431	0.000911409	0.127995	0.566711	0.786605	0.0180108	0.000119128	2.22561e-05	0.689461	0.000272459	0.537601	3.24309e-06	1.00432e-05	0.133511	0.00756806	0.452096
ENSMUSG00000043962	Thrap3	black	-0.266255	-0.33144	0.0950892	0.248404	0.163108	0.651514	0.6735	0.722812	-0.0975218	0.392754	0.140696	0.488597	0.752717	0.247558	0.301468	0.282346	-0.054737	0.210676	-0.380023	-0.234454	-0.363717	-0.673751	-0.141372	-0.717647	-0.618905	0.312769	0.0163505	-0.420212	-0.469997	-0.834981	-0.0741858	0.0673671	0.0213788	0.520295	0.0886751	0.267994	5.30015e-07	1.55686e-07	6.58466e-09	0.509629	0.00575763	0.340169	0.000425994	6.81892e-10	0.0898021	0.0373156	0.0518532
ENSMUSG00000044072	Eml6	black	-0.0588318	-0.0127947	0.00369842	0.458499	-0.221266	0.343057	0.10591	0.132825	0.152904	0.241592	-0.0202381	0.245146	0.616494	0.384904	-0.0741815	-0.0998531	-0.461517	-0.224868	-0.254402	-0.247823	-0.384187	-0.608266	-0.104291	-0.318472	-0.0651968	0.326834	-0.0140784	-0.430369	-0.0340128	-0.382648	-0.0700762	0.691221	0.931219	0.980096	0.00104783	0.130693	0.016984	0.473716	0.368131	0.299482	0.0980704	0.891401	0.0930776	3.07977e-06	0.00690602	0.616309	0.499512
ENSMUSG00000044308	Ubr3	black	-0.555153	-0.451372	-0.403367	0.0545279	0.075613	0.0620337	0.39119	0.323163	-0.196777	-0.0436998	-0.0179679	0.612785	0.609151	0.451138	0.426617	-0.045366	-0.186012	0.0364578	-0.486907	-0.25912	0.00828355	-0.390815	0.397221	-0.21727	-0.383991	0.346251	0.314812	-0.397647	-0.170837	-0.605489	-0.0232631	4.21698e-05	0.00128161	0.00447163	0.712801	0.609501	0.675321	0.00597224	0.0250639	0.180075	0.768054	0.903522	3.66513e-06	4.33707e-06	0.00129	0.00249675	0.759469
ENSMUSG00000044348	Mcart6	black	-0.330778	-0.405404	-0.221663	0.0596328	-0.00797642	0.26396	0.469949	0.413102	-0.00766948	0.22452	0.112029	0.564951	0.594514	0.358342	0.302615	0.0215955	-0.117991	0.160293	-0.255045	-0.190449	-0.0627307	-0.44074	0.15855	-0.357398	-0.34991	0.183979	0.105139	-0.40856	-0.341965	-0.632244	-0.123302	0.0216561	0.00425584	0.129988	0.68723	0.957089	0.0698525	0.000751229	0.00352077	0.958739	0.124985	0.448396	2.87406e-05	8.36915e-06	0.0123881	0.0365632	0.884165
ENSMUSG00000044447	Dock5	black	0.368296	0.233533	0.146767	0.374691	-0.277952	0.352352	0.200618	-0.0506155	0.420174	0.457751	0.430423	0.116686	0.449193	0.378329	-0.428142	-0.310954	-0.450766	-0.0177927	0.131911	-0.254439	-0.241158	-0.499527	-0.271064	-0.159396	0.212282	-0.142561	-0.432805	-0.536205	-0.200183	-0.232749	-0.0456605	0.0100066	0.110155	0.319525	0.00869397	0.05577	0.0140433	0.171553	0.732614	0.00294634	0.00107043	0.00226068	0.429635	0.00136182	0.00801595	0.00239969	0.0314596
ENSMUSG00000044795	Cyb5d1	black	-0.100585	0.0678421	0.114885	0.0479875	-0.200883	0.107	0.104211	0.193336	-0.310177	0.037586	-0.0875944	0.0150211	0.138003	-0.0887221	0.149076	0.240174	0.0743583	0.00773038	-0.0726552	0.0799641	-0.166137	-0.134645	0.00162699	-0.267713	-0.241902	0.113761	-0.0692409	-0.048469	-0.0281557	-0.10701	-0.0661324	0.496356	0.646836	0.436837	0.746022	0.170976	0.469151	0.480881	0.187965	0.0319086	0.799782	0.553841	0.919287	0.349584	0.548729	0.311887	0.100118
ENSMUSG00000045867	Cradd	black	0.20904	0.25407	0.107234	0.240256	-0.154987	0.265413	0.292244	0.105417	-0.00859438	0.217138	0.300955	0.133657	0.337086	0.171286	-0.1706	-0.038917	-0.180381	0.0018142	-0.0637838	-0.0562386	-0.147885	-0.229831	-0.177057	-0.152261	-0.0230296	-0.004557	-0.300571	-0.266053	-0.163801	-0.176441	-0.000538146	0.153896	0.0814084	0.468177	0.0999992	0.292869	0.0682705	0.0438428	0.475792	0.953768	0.138215	0.0376566	0.365111	0.0191362	0.244404	0.246325	0.792846
ENSMUSG00000046034	Fam105b	black	-0.0894741	-0.177733	-0.164133	0.000304823	-0.0940628	0.0982114	0.195546	0.174823	0.0494872	0.164428	0.0617937	0.222585	0.247455	0.0917208	0.104572	-0.0384002	-0.0304225	0.118973	0.000700846	0.0624051	0.0326153	-0.126943	-0.0148222	-0.16606	-0.101201	0.0137695	-0.0389451	-0.222038	-0.1959	-0.260776	0.122351	0.545332	0.226831	0.264956	0.998359	0.524828	0.506626	0.182869	0.234653	0.738361	0.264087	0.676508	0.128357	0.0899403	0.535246	0.479356	0.795537
ENSMUSG00000046138	9930021J03Rik	black	-0.138781	-0.0510372	0.122526	0.367303	-0.0513313	0.352788	0.35138	0.194983	-0.0196649	0.134715	0.1587	0.256931	0.569406	0.391988	0.0023963	0.0196544	-0.301887	-0.0838926	-0.331493	-0.249305	-0.344461	-0.581925	-0.0426677	-0.354537	-0.281672	0.320734	0.0291406	-0.342089	-0.134344	-0.493917	0.0439603	0.346849	0.73047	0.406741	0.0102249	0.728976	0.0139168	0.0143289	0.184159	0.894459	0.361295	0.281315	0.077922	2.40459e-05	0.00586184	0.987103	0.894515
ENSMUSG00000046169	Adamts6	black	0.255645	-0.0124069	0.0761437	0.324558	-0.16769	0.480878	0.348558	0.189313	0.531101	0.604865	0.378707	0.429914	0.643245	0.486527	-0.236464	-0.194906	-0.391391	0.108732	0.0495662	-0.29991	-0.196333	-0.605393	-0.211354	-0.296379	0.0821447	-0.0925902	-0.332608	-0.58071	-0.400064	-0.490552	-0.0656916	0.0794737	0.933299	0.606986	0.0244081	0.254597	0.000540867	0.0151862	0.197496	0.00010287	5.27545e-06	0.00794818	0.00229105	8.19345e-07	0.000454416	0.105635	0.184335
ENSMUSG00000046707	Csnk2a2	black	0.182829	0.135657	0.123251	0.32951	-0.26353	0.280229	0.162571	0.0510247	0.29008	0.264371	0.206968	0.140342	0.404874	0.300927	-0.250096	-0.135809	-0.331799	-0.0696704	-0.0343373	-0.145321	-0.236724	-0.384164	-0.194147	-0.174307	0.0783385	0.0618937	-0.192471	-0.294926	-0.10379	-0.250613	0.0350683	0.213573	0.357915	0.403949	0.0221947	0.0703269	0.0537117	0.269593	0.730534	0.0455013	0.0694025	0.158111	0.341398	0.00431111	0.0376753	0.0864538	0.357371
ENSMUSG00000046876	Atxn1	black	0.234904	0.213569	0.334037	0.347587	-0.414718	0.454728	0.188413	0.20503	0.0919018	0.407692	0.091576	-0.0687455	0.370753	-0.00353862	-0.162967	0.139316	-0.19359	-0.041711	0.0385019	-0.063751	-0.435323	-0.477629	-0.360275	-0.459867	-0.0971352	0.0896776	-0.304541	-0.272731	-0.136646	-0.232118	-0.0642869	0.108023	0.144971	0.0203213	0.0154914	0.00338152	0.00116627	0.199675	0.16213	0.534437	0.00402453	0.535893	0.642449	0.00948333	0.980956	0.268411	0.344972
ENSMUSG00000047022	Mipol1	black	-0.30288	-0.15164	-0.144982	0.263659	-0.116681	0.0741131	0.149952	0.0878142	-0.0323981	-0.0507572	-0.00768026	0.28196	0.461676	0.392139	0.0940274	-0.054565	-0.308332	-0.167169	-0.383762	-0.137786	-0.161974	-0.373817	0.11449	-0.139428	-0.154718	0.34344	0.191033	-0.23584	0.0221007	-0.348188	-0.0346839	0.0363914	0.303544	0.325513	0.0701837	0.429653	0.616635	0.30902	0.552843	0.826961	0.731894	0.958681	0.0521882	0.000956518	0.00584124	0.524985	0.712614
ENSMUSG00000047036	Zfp445	black	-0.0460652	0.0103037	0.0119591	0.5507	-0.0351978	0.459985	0.469657	0.173426	0.135947	0.238117	0.369243	0.38633	0.830837	0.632036	-0.185529	-0.190478	-0.562648	-0.152366	-0.440281	-0.509771	-0.422653	-0.768973	-0.129118	-0.346576	-0.166869	0.30717	-0.0960118	-0.55356	-0.195125	-0.623958	0.0635163	0.755875	0.944587	0.935701	4.99978e-05	0.812267	0.0010042	0.000757745	0.238471	0.35688	0.103149	0.00980196	0.00668363	2.73325e-13	1.44896e-06	0.20677	0.194702
ENSMUSG00000047193	Dync2h1	black	-0.200718	-0.401483	-0.346151	0.228828	-0.0049645	0.292289	0.466743	0.290734	0.387391	0.338353	0.244645	0.635753	0.767219	0.582358	0.125224	-0.238366	-0.390116	0.0930942	-0.245977	-0.333639	-0.0456009	-0.558367	0.0745453	-0.297184	-0.139964	0.169855	0.0402263	-0.606221	-0.37333	-0.709117	0.0152953	0.171334	0.00467963	0.0159518	0.11772	0.973285	0.0438088	0.000825557	0.0449951	0.00652233	0.018661	0.093768	1.20242e-06	2.01669e-10	1.41041e-05	0.396408	0.102778
ENSMUSG00000047454	Gphn	black	0.077922	-0.0285097	-0.0642275	0.315966	-0.0958069	0.41969	0.497081	0.28259	0.258581	0.498268	0.340674	0.535982	0.786501	0.496239	-0.0404416	-0.182381	-0.395127	0.110794	-0.096497	-0.211481	-0.196057	-0.619103	-0.126876	-0.39975	-0.0906358	0.066547	-0.248793	-0.688701	-0.408395	-0.603495	-0.0390067	0.598589	0.847465	0.664507	0.0286871	0.517137	0.00298289	0.000325538	0.0516427	0.0759645	0.000313337	0.0178167	8.63078e-05	3.46144e-11	0.000334445	0.78492	0.214716
ENSMUSG00000047909	Ankrd16	black	-0.0262698	0.0633115	0.0723317	0.767362	0.195165	0.481846	0.315236	0.023107	0.321081	0.0933868	0.350897	0.255869	0.789982	0.746235	-0.368361	-0.334777	-0.726505	-0.370662	-0.583347	-0.695434	-0.521968	-0.805392	-0.230732	-0.232496	-0.0190982	0.426658	0.0181707	-0.455516	-0.0118307	-0.548809	0.0193579	0.859323	0.669014	0.625154	1.99181e-10	0.183741	0.000525073	0.0290781	0.876119	0.0260704	0.527825	0.0144725	0.0792015	2.47005e-11	1.14472e-09	0.00999233	0.0200282
ENSMUSG00000048264	Dip2c	black	-0.0782276	0.0793843	0.244348	0.400598	-0.0741663	0.46215	0.28665	0.347416	-0.163454	0.235428	-0.0321699	0.114491	0.540452	0.113804	0.0584064	0.188019	-0.242934	-0.137567	-0.328495	-0.0817179	-0.473496	-0.576995	-0.19919	-0.515644	-0.337082	0.345746	-0.0439806	-0.274006	-0.103354	-0.410629	-0.028128	0.597151	0.591723	0.0941808	0.0047802	0.616381	0.000943528	0.0482354	0.0155456	0.266967	0.107216	0.828161	0.43842	7.33163e-05	0.441193	0.693344	0.200635
ENSMUSG00000048410	Zfp407	black	0.272607	0.254257	0.341709	0.764547	0.08375	0.751894	0.536884	0.19952	0.348494	0.460168	0.579264	0.23591	0.856768	0.614627	-0.465089	-0.207884	-0.603434	-0.139123	-0.34046	-0.643553	-0.601432	-0.907052	-0.47567	-0.462915	-0.0671726	0.173449	-0.376894	-0.606812	-0.284926	-0.614906	-0.0155125	0.0608524	0.0811772	0.0174509	2.54057e-10	0.571436	7.28913e-10	8.35289e-05	0.173959	0.0152064	0.00099892	1.60544e-05	0.106479	7.98818e-15	3.36259e-06	0.00086642	0.156237
ENSMUSG00000048439	Nupl2	black	0.0110003	-0.115486	-0.0796318	0.133462	0.0558648	0.327338	0.594865	0.314302	0.073864	0.36258	0.44873	0.363907	0.529373	0.253348	0.0380416	-0.0651907	-0.122309	0.267762	-0.0645341	-0.112071	-0.0963575	-0.376269	-0.153875	-0.379215	-0.19412	-0.0164404	-0.199022	-0.465123	-0.44292	-0.538345	0.109956	0.940847	0.434427	0.590565	0.365818	0.706073	0.0231438	8.24126e-06	0.0295844	0.617823	0.0113207	0.00137945	0.0110031	0.000109394	0.0823078	0.797406	0.659779
ENSMUSG00000048997	Atxn7l2	black	-0.236088	-0.17842	0.216954	0.375954	0.163047	0.559275	0.43883	0.483179	-0.148457	0.16186	0.0689401	0.197226	0.559402	0.196865	0.15116	0.297408	-0.144602	-0.049609	-0.468896	-0.317061	-0.459544	-0.586893	-0.189087	-0.566316	-0.517386	0.446123	0.137851	-0.152131	-0.211556	-0.613104	0.206421	0.106206	0.225012	0.138558	0.00845324	0.268175	3.5941e-05	0.00180792	0.00050401	0.313925	0.271723	0.641505	0.179064	3.57637e-05	0.179877	0.305094	0.0400823
ENSMUSG00000049606	Zfp644	black	-0.293053	-0.213043	-0.305879	0.28431	-0.0790478	0.156403	0.288486	0.125415	0.0186768	0.109126	0.170164	0.61093	0.743541	0.699835	0.0476134	-0.286028	-0.52327	-0.119015	-0.438321	-0.448454	-0.102256	-0.62291	0.335266	-0.0826368	-0.144861	0.236799	0.0601579	-0.618019	-0.121575	-0.55608	-0.0719805	0.0432351	0.145988	0.0344899	0.0501761	0.5933	0.288427	0.0467558	0.395684	0.899734	0.460315	0.247553	3.99507e-06	1.41321e-09	3.1108e-08	0.747936	0.0487448
ENSMUSG00000049878	Rlf	black	-0.30867	-0.428578	-0.249862	-0.0607167	-0.156482	0.281697	0.488156	0.540413	-0.0655785	0.398379	0.0637871	0.672847	0.652487	0.299486	0.424349	0.0844658	-0.0576741	0.335625	-0.0963296	0.0253599	0.0324695	-0.456744	0.239147	-0.413483	-0.406798	0.120906	0.028788	-0.598819	-0.451158	-0.679575	-0.22804	0.0327949	0.00237254	0.0867589	0.681844	0.28818	0.0524174	0.00043191	7.34237e-05	0.65788	0.00504081	0.666672	1.61699e-07	5.03121e-07	0.0386463	0.00264757	0.568141
ENSMUSG00000050323	2310030N02Rik	black	0.397029	0.178071	0.0575309	0.284577	0.1429	0.443317	0.536591	0.117868	0.413705	0.556792	0.665391	0.381053	0.564047	0.431676	-0.318353	-0.275039	-0.294096	0.209802	0.080032	-0.236887	-0.10524	-0.437337	-0.276391	-0.247132	0.0893803	-0.215095	-0.501521	-0.578176	-0.490058	-0.442513	-0.0433783	0.00520529	0.225935	0.697719	0.0499515	0.332581	0.00160092	8.44222e-05	0.424944	0.00346825	3.95836e-05	2.47516e-07	0.00753868	2.97912e-05	0.00218738	0.0274401	0.0584957
ENSMUSG00000050812	AI314180	black	-0.0827401	-0.205935	-0.183878	0.296395	0.0985498	0.4153	0.614433	0.305619	0.282409	0.418144	0.441998	0.739481	0.88246	0.722549	0.0215374	-0.27053	-0.433532	0.150305	-0.288738	-0.460967	-0.108557	-0.695639	0.0977666	-0.303743	-0.146875	0.0774701	-0.119445	-0.763996	-0.452802	-0.765891	-0.143395	0.5761	0.160242	0.21091	0.0407983	0.505155	0.0033325	3.39332e-06	0.0346514	0.0517984	0.00310214	0.00165947	1.9321e-09	1.12959e-16	6.70879e-09	0.884475	0.0629248
ENSMUSG00000050891	Tatdn1	black	0.123438	0.0778103	0.000315779	0.393754	0.175994	0.338653	0.337701	0.0680829	0.252343	0.256906	0.414624	0.37943	0.566364	0.543482	-0.273197	-0.267726	-0.40695	-0.0383028	-0.243214	-0.424387	-0.179033	-0.522773	-0.0906652	-0.105257	0.0232037	0.0175013	-0.251566	-0.492742	-0.232817	-0.406862	0.0262881	0.40323	0.599115	0.9983	0.00562405	0.231482	0.0185503	0.0189045	0.645665	0.0835723	0.0779514	0.00338946	0.00781999	2.71682e-05	6.55554e-05	0.0602732	0.0658103
ENSMUSG00000051177	Plcb1	black	0.0052597	-0.108716	0.142266	0.132504	-0.118271	0.463697	0.443915	0.434428	0.0437972	0.444283	0.196812	0.370166	0.518534	0.213338	0.11568	0.178514	-0.0707933	0.240204	-0.00924207	-0.0194704	-0.180489	-0.466861	-0.0523447	-0.43281	-0.278214	0.0992938	-0.112232	-0.397	-0.367995	-0.526416	-0.216977	0.971697	0.462011	0.334752	0.369302	0.423349	0.000902213	0.00157498	0.00203378	0.767551	0.0015592	0.179997	0.00960619	0.000159692	0.145418	0.433648	0.224764
ENSMUSG00000051278	4930422G04Rik	black	0.362806	-0.188807	-0.15164	0.0778024	0.0464094	0.405399	0.575191	0.241731	0.787311	0.726398	0.603999	0.494105	0.511284	0.346898	-0.135881	-0.305136	-0.182165	0.42807	0.288209	-0.227389	0.115292	-0.331826	-0.255702	-0.283694	0.174265	-0.370581	-0.408579	-0.608977	-0.660782	-0.542695	-0.0349632	0.0112659	0.19872	0.303542	0.599152	0.754108	0.00425635	1.90006e-05	0.0978701	3.20174e-11	5.09617e-09	5.48644e-06	0.000358033	0.000204227	0.0157109	0.357113	0.0349533
ENSMUSG00000051341	Zfp52	black	0.191719	-0.197398	-0.169068	0.0346356	-0.0814088	0.350399	0.546786	0.256224	0.510915	0.680899	0.563386	0.713531	0.635232	0.566765	-0.0877814	-0.270903	-0.241873	0.42399	0.18712	-0.251504	0.150666	-0.458123	0.0254916	-0.190872	0.0496955	-0.336352	-0.396973	-0.755678	-0.63452	-0.607799	-0.0578929	0.191756	0.178677	0.250658	0.815212	0.582276	0.0146222	5.79544e-05	0.0787722	0.000206768	1.0069e-07	3.05806e-05	1.25529e-08	1.23446e-06	2.67361e-05	0.552991	0.0625485
ENSMUSG00000052395	Rft1	black	0.26042	0.102482	-0.0238083	0.260526	0.0546251	0.335913	0.463014	0.129111	0.36612	0.438279	0.461944	0.432311	0.584361	0.439313	-0.166598	-0.237995	-0.315877	0.1334	-0.0143679	-0.207973	-0.0444159	-0.423768	-0.122613	-0.206938	0.0754881	-0.101416	-0.323499	-0.572943	-0.392096	-0.438266	-0.0311809	0.0738293	0.488228	0.87239	0.0737075	0.712312	0.019585	0.000920234	0.381795	0.0104904	0.00183492	0.000949154	0.00215106	1.29602e-05	0.00178453	0.257747	0.103332
ENSMUSG00000052572	Dlg2	black	0.101532	0.0552626	-0.030933	0.361415	-0.188336	0.311237	0.233594	0.0921763	0.274741	0.305812	0.262497	0.317665	0.569246	0.454181	-0.198333	-0.274319	-0.426062	-0.049629	-0.17305	-0.441789	-0.195551	-0.529633	-0.0534366	-0.162027	0.0913735	0.0215197	-0.216142	-0.543822	-0.179423	-0.384792	0.0572117	0.492292	0.709101	0.834674	0.0116059	0.199863	0.0312974	0.110061	0.533211	0.0587806	0.0345316	0.071475	0.027795	2.42018e-05	0.00118443	0.176587	0.0591857
ENSMUSG00000052812	Atad2b	black	0.0238127	0.0539713	0.12028	0.669268	-0.0594704	0.534801	0.368558	0.13985	0.3277	0.293225	0.371454	0.380922	0.860038	0.724163	-0.298618	-0.260099	-0.651388	-0.219003	-0.451545	-0.68571	-0.489727	-0.87446	-0.172316	-0.331721	-0.0638728	0.278411	-0.133038	-0.572106	-0.16665	-0.626104	-0.00214635	0.872367	0.715609	0.415462	1.98665e-07	0.688039	9.00741e-05	0.00994955	0.343109	0.0229833	0.0431065	0.00933855	0.00756109	4.87276e-15	5.98149e-09	0.0392409	0.0741987
ENSMUSG00000053205	Styx	black	-0.0711194	-0.154509	-0.0107362	0.375244	0.0332414	0.380629	0.351233	0.196527	0.317546	0.267176	0.26724	0.487725	0.670702	0.622111	-0.0920044	-0.156515	-0.39188	-0.0317795	-0.321371	-0.496787	-0.23371	-0.642451	0.0307943	-0.234833	-0.0863901	0.15298	-0.0373386	-0.470541	-0.235548	-0.583238	0.0158797	0.630978	0.294378	0.942265	0.00858794	0.822528	0.00761129	0.0143724	0.180641	0.0278565	0.0663888	0.0663218	0.000437758	1.8299e-07	2.35628e-06	0.533979	0.288076
ENSMUSG00000053641	Dennd4a	black	-0.164369	-0.455376	-0.152431	-0.114709	-0.0273348	0.411898	0.667475	0.676556	0.133408	0.559518	0.2447	0.666777	0.59221	0.218226	0.39351	0.151787	0.129292	0.55878	0.0155889	-0.01902	0.08446	-0.396161	0.0573269	-0.507485	-0.369825	-0.0779331	-0.117332	-0.547743	-0.66675	-0.743571	-0.344456	0.26426	0.0011451	0.301	0.437543	0.853681	0.00362779	2.20022e-07	1.30242e-07	0.366016	3.56019e-05	0.0936923	2.28897e-07	9.25451e-06	0.136202	0.00565648	0.303068
ENSMUSG00000053754	Chd8	black	-0.134205	0.0968966	0.112807	0.699673	0.0866209	0.478314	0.386978	0.156219	-0.00745008	0.0727168	0.248339	0.211338	0.802691	0.568751	-0.188684	-0.130749	-0.594251	-0.332342	-0.610067	-0.487661	-0.592906	-0.796424	-0.222156	-0.398432	-0.24342	0.504939	0.017215	-0.428436	-0.0112238	-0.556394	-0.0164735	0.363131	0.51236	0.44523	3.14337e-08	0.558272	0.000584774	0.00658481	0.289001	0.959919	0.623307	0.0887622	0.149318	6.81326e-12	2.46891e-05	0.199017	0.37573
ENSMUSG00000053819	Camk2d	black	-0.187477	-0.35728	-0.112711	-0.171224	-0.0489944	0.284318	0.467515	0.525513	-0.0395906	0.457787	0.115884	0.616085	0.476409	0.196936	0.391114	0.167724	0.102669	0.443857	0.0365191	0.0783121	0.0992243	-0.344117	0.233719	-0.366225	-0.365612	-0.0651515	-0.0831488	-0.488041	-0.51064	-0.572883	-0.178674	0.201958	0.0126687	0.445621	0.244578	0.740875	0.0501693	0.000807078	0.000125352	0.789341	0.00106933	0.432835	3.13978e-06	0.000619449	0.179717	0.00598282	0.2545
ENSMUSG00000054280	C330019G07Rik	black	0.182129	0.217455	0.311969	0.781106	0.0713013	0.661122	0.475368	0.130117	0.30208	0.313782	0.517949	0.213681	0.821322	0.648708	-0.427549	-0.204453	-0.633861	-0.220107	-0.430493	-0.70006	-0.586976	-0.886408	-0.385382	-0.391332	-0.0792079	0.282203	-0.23455	-0.525291	-0.180184	-0.590649	0.0400212	0.21536	0.137625	0.0308807	5.7694e-11	0.630103	3.14164e-07	0.000639168	0.378063	0.0369128	0.0298691	0.000162925	0.144755	8.62883e-13	6.15365e-07	0.00243698	0.16334
ENSMUSG00000054387	Mdm4	black	-0.0361833	0.12421	0.252137	0.817845	0.072109	0.621487	0.355281	0.170101	0.134569	0.161397	0.285329	0.226087	0.856259	0.663972	-0.322436	-0.168006	-0.672177	-0.362075	-0.607887	-0.713371	-0.676508	-0.945389	-0.281037	-0.397686	-0.18976	0.485247	-0.0477672	-0.48828	-0.0327187	-0.596201	-0.0644907	0.807109	0.400274	0.0838332	1.2915e-12	0.626222	2.42799e-06	0.0132117	0.24773	0.361818	0.273113	0.0493231	0.122304	8.61779e-15	2.6805e-07	0.0254118	0.25369
ENSMUSG00000054519	Zfp867	black	0.154318	0.149356	-0.141273	0.19102	-0.117103	0.0418516	0.170171	-0.125803	0.217464	0.173669	0.310354	0.295425	0.395202	0.437458	-0.255703	-0.320597	-0.395728	-0.0826724	-0.0421741	-0.180504	-0.0148436	-0.293324	0.0648881	0.0800896	0.195523	-0.113924	-0.276522	-0.428004	-0.103102	-0.168089	0.279429	0.294984	0.31097	0.338171	0.19341	0.427975	0.777609	0.247534	0.39421	0.13761	0.237805	0.031806	0.0414938	0.0054355	0.00187582	0.0794036	0.0263094
ENSMUSG00000054752	Fsd1l	black	-0.150356	-0.314767	-0.255206	0.196279	-0.0382788	0.212356	0.298536	0.106678	0.351365	0.246015	0.286968	0.580732	0.609839	0.673929	-0.0461449	-0.332298	-0.418243	0.0399637	-0.216676	-0.518506	-0.0300832	-0.552862	0.250771	-0.0514551	-0.00545024	0.0333443	0.0210256	-0.564412	-0.218302	-0.54796	-0.172377	0.307703	0.0293313	0.0800093	0.181202	0.79617	0.147323	0.0392977	0.470499	0.0143333	0.0918863	0.0479766	1.50997e-05	4.20173e-06	1.51857e-07	0.755466	0.0210246
ENSMUSG00000054770	Kctd18	black	-0.0123989	-0.0529111	-0.048716	0.368349	0.0762407	0.386819	0.476534	0.169547	0.147672	0.330611	0.415002	0.434712	0.715191	0.558407	-0.142197	-0.200472	-0.444662	-0.0104794	-0.245356	-0.35663	-0.262339	-0.650286	-0.0723479	-0.291347	-0.14699	0.12264	-0.176809	-0.576645	-0.289987	-0.561013	0.153221	0.933342	0.720967	0.742297	0.00999488	0.606526	0.00660897	0.000617109	0.249297	0.31652	0.0217264	0.00335749	0.00201851	1.12056e-08	3.71773e-05	0.334989	0.17187
ENSMUSG00000054823	Whsc1l1	black	-0.201288	-0.189728	0.116916	0.554116	-0.0440946	0.60627	0.457492	0.414393	0.146	0.302353	0.142803	0.405514	0.870462	0.537401	0.0180783	0.0120461	-0.466414	-0.123272	-0.490633	-0.48846	-0.506987	-0.881379	-0.130452	-0.548527	-0.367874	0.449407	0.0542613	-0.512153	-0.222821	-0.758416	-0.124459	0.170096	0.196499	0.428719	4.38848e-05	0.766017	4.94894e-06	0.00107837	0.0034091	0.322088	0.0367339	0.332912	0.00424454	9.23737e-16	8.19736e-05	0.902932	0.935234
ENSMUSG00000055067	Smyd3	black	0.163015	0.271361	0.203085	0.473241	-0.297714	0.368822	0.138557	0.0737199	0.0843526	0.290127	0.11425	0.108068	0.547338	0.29276	-0.218976	-0.0483512	-0.419566	-0.191078	-0.120713	-0.129005	-0.39338	-0.568272	-0.21038	-0.290105	-0.0193643	0.200904	-0.25857	-0.423208	-0.0471508	-0.261099	0.0922395	0.26827	0.0620881	0.166235	0.00068122	0.0398684	0.00989249	0.347636	0.618511	0.568661	0.0454652	0.439391	0.464703	5.67657e-05	0.043454	0.134827	0.744161
ENSMUSG00000055204	Ankrd17	black	-0.152587	-0.330735	0.0117946	0.294217	-0.126502	0.560304	0.612934	0.562145	0.213963	0.466403	0.225881	0.440879	0.758125	0.311965	0.197184	0.0972576	-0.177611	0.205516	-0.213144	-0.241418	-0.294107	-0.653859	-0.200273	-0.654378	-0.372315	0.237356	-0.0215964	-0.505954	-0.466978	-0.794448	-0.170935	0.300498	0.0216741	0.936584	0.0423734	0.391566	3.45246e-05	3.63971e-06	3.21156e-05	0.144213	0.000833821	0.122655	0.0017106	4.37256e-10	0.0308833	0.179158	0.510782
ENSMUSG00000055436	Srsf11	black	-0.161954	-0.336609	-0.116144	0.286419	0.0325427	0.527304	0.671449	0.497134	0.255504	0.495862	0.342289	0.715985	0.908632	0.596421	0.147463	-0.0698942	-0.335605	0.201463	-0.291772	-0.415143	-0.183161	-0.760482	0.0130354	-0.498887	-0.31712	0.151318	-0.084539	-0.701546	-0.521818	-0.875111	-0.0445066	0.27144	0.0193176	0.431794	0.0484242	0.826201	0.000117702	1.75293e-07	0.000324986	0.0796458	0.000338506	0.0172487	1.06104e-08	4.60047e-19	7.6963e-06	0.31721	0.636888
ENSMUSG00000055737	Ghr	black	0.0233644	-0.0514168	-0.022684	-0.0831667	0.0734926	0.283165	0.658917	0.413465	-0.147055	0.428685	0.426917	0.525143	0.46211	0.20618	0.167834	0.0753711	0.0720841	0.450346	0.0047555	-0.00638827	0.0741225	-0.287929	0.0619797	-0.325303	-0.291521	-0.193507	-0.324338	-0.488982	-0.548091	-0.501446	-0.0298191	0.87475	0.728542	0.87837	0.574128	0.619597	0.0511486	3.54821e-07	0.00348907	0.318565	0.00236589	0.00247737	0.000126989	0.000944602	0.159737	0.254183	0.610649
ENSMUSG00000055817	Mta3	black	-0.226947	-0.345912	-0.0980123	0.276321	-0.0180219	0.383088	0.42801	0.375044	0.206855	0.239198	0.142431	0.372515	0.621298	0.368816	0.137565	0.0200419	-0.257053	0.05317	-0.265429	-0.206816	-0.215318	-0.528575	-0.0861776	-0.422704	-0.281433	0.321527	0.142251	-0.362271	-0.261142	-0.64118	-0.0972692	0.120852	0.0160296	0.507492	0.0572828	0.903233	0.00719831	0.00240791	0.00862619	0.158342	0.101548	0.334187	0.00912282	2.45014e-06	0.00989376	0.35113	0.892448
ENSMUSG00000055835	Zfp1	black	-0.205312	-0.391932	-0.0925618	-0.161371	-0.125237	0.381425	0.501361	0.707456	-0.145487	0.449074	-0.0241233	0.437919	0.428155	-0.103367	0.52033	0.379054	0.239727	0.443736	0.0260009	0.268377	-0.00145011	-0.258423	0.000171568	-0.586641	-0.498723	0.0844001	-0.0174035	-0.326847	-0.537089	-0.592265	-0.0912863	0.161539	0.00586961	0.531493	0.273191	0.396359	0.00747546	0.000283474	1.88938e-08	0.323811	0.00136631	0.870716	0.00185273	0.00239884	0.48446	0.000150118	0.00788635
ENSMUSG00000056211	R3hdm1	black	0.10121	0.198244	0.2615	0.740462	0.0204462	0.571575	0.364465	0.0832277	0.260011	0.231409	0.368764	0.247379	0.796092	0.661128	-0.368504	-0.228607	-0.646752	-0.296282	-0.479954	-0.657198	-0.566946	-0.85282	-0.260961	-0.323426	-0.0798131	0.321305	-0.158973	-0.500693	-0.102039	-0.537294	0.0133381	0.493672	0.176785	0.0725972	1.7924e-09	0.890291	2.20249e-05	0.0108718	0.573846	0.0743005	0.113524	0.00990495	0.0900428	1.34488e-11	3.14067e-07	0.0099612	0.118085
ENSMUSG00000056342	Usp34	black	-0.149433	-0.0789623	-0.0171329	0.620703	0.0467877	0.495803	0.398937	0.218198	0.196753	0.226255	0.268215	0.494906	0.924543	0.756164	-0.136885	-0.253012	-0.643354	-0.20768	-0.546127	-0.631376	-0.446049	-0.907734	-0.0204823	-0.336195	-0.176502	0.386761	-0.00375738	-0.651762	-0.149471	-0.702938	-0.144724	0.310718	0.593701	0.907986	2.5211e-06	0.752167	0.000339143	0.00497416	0.136253	0.18013	0.12202	0.0653	0.000349007	6.72088e-21	5.14386e-10	0.353539	0.0827294
ENSMUSG00000056536	Pign	black	0.318119	0.151967	0.138901	0.604016	0.136176	0.642809	0.554968	0.154845	0.528423	0.561419	0.620304	0.375123	0.831632	0.635269	-0.40606	-0.329753	-0.57857	-0.0087831	-0.161361	-0.514188	-0.401546	-0.795579	-0.389821	-0.392848	0.0454185	0.0294316	-0.398487	-0.690537	-0.395665	-0.609717	-0.0522085	0.0275603	0.302491	0.346428	5.48233e-06	0.356062	8.38078e-07	4.24709e-05	0.293316	0.000113141	3.30461e-05	2.56973e-06	0.00861094	2.47502e-13	1.23215e-06	0.00418833	0.0220907
ENSMUSG00000057367	Birc2	black	-0.219901	-0.0590105	-0.22452	0.413486	-0.0232883	0.188409	0.266297	0.0600513	-0.0162222	0.0147923	0.169899	0.472427	0.719427	0.650174	-0.0656462	-0.286592	-0.556876	-0.245221	-0.526037	-0.461477	-0.237653	-0.593049	0.159095	-0.101484	-0.122276	0.339256	0.0659592	-0.506244	-0.0290975	-0.475502	-0.0114316	0.133146	0.69033	0.124986	0.00348726	0.875155	0.199685	0.0673223	0.685149	0.912857	0.920513	0.248301	0.000697961	8.35626e-09	5.6929e-07	0.657549	0.0482829
ENSMUSG00000058388	Phtf1	black	-0.0516136	-0.443896	-0.392486	0.000221859	-0.1695	0.177477	0.456521	0.219403	0.533946	0.486357	0.374541	0.675174	0.590394	0.531708	0.0798356	-0.317247	-0.267915	0.31288	0.0935685	-0.253071	0.195487	-0.371186	0.129452	-0.167964	0.0357084	-0.1417	-0.0869858	-0.628496	-0.495284	-0.608985	0.0148913	0.727543	0.0015758	0.0057939	0.998806	0.249431	0.227513	0.00110855	0.134049	9.28957e-05	0.000456819	0.00872307	1.41221e-07	1.00123e-05	0.000100662	0.589611	0.0280121
ENSMUSG00000058503	Fam133b	black	0.0014563	-0.00449177	0.0952634	0.329752	-0.286264	0.349835	0.312409	0.232821	0.0689883	0.306094	0.162503	0.187051	0.540952	0.257951	-0.0498569	0.0544545	-0.295152	-0.0317609	-0.150391	-0.204339	-0.323294	-0.540514	-0.186114	-0.397005	-0.171975	0.172719	-0.153211	-0.35724	-0.191885	-0.426893	0.128346	0.992162	0.975828	0.519528	0.0220909	0.048551	0.014793	0.0306327	0.111276	0.641272	0.0343565	0.269798	0.203005	7.19814e-05	0.0767069	0.736477	0.713171
ENSMUSG00000058656	Samd12	black	0.0444938	0.150834	-0.0284366	0.218678	-0.317669	0.111017	-0.0689813	-0.0216882	0.00172496	0.189464	-0.089298	0.194253	0.379145	0.26153	-0.104063	-0.140978	-0.39389	-0.184183	-0.0605082	-0.0195712	-0.158074	-0.396554	0.0924874	-0.0385138	0.0549108	0.0876155	-0.155739	-0.435964	0.043156	-0.103652	0.0912277	0.76396	0.306149	0.847852	0.135371	0.0277926	0.452533	0.641306	0.883671	0.990716	0.197133	0.546127	0.185839	0.00787027	0.0725631	0.481509	0.339193
ENSMUSG00000058690	Gcap14	black	0.00781806	-0.0855826	-0.159107	0.000181397	-0.158102	0.0364116	0.242863	-0.00354508	0.159709	0.243694	0.332044	0.430842	0.368567	0.43906	-0.0401445	-0.305903	-0.2615	0.159053	0.0316238	-0.31163	0.115868	-0.343332	0.305421	0.0338771	0.0645162	-0.175123	-0.156417	-0.536048	-0.216352	-0.302212	-0.214547	0.957941	0.563016	0.280067	0.999024	0.283156	0.805915	0.0962609	0.980921	0.278228	0.0950927	0.021129	0.00223593	0.00994767	0.00179675	0.786463	0.0344749
ENSMUSG00000058704	Memo1	black	0.0948928	-0.22274	-0.127342	0.21314	0.169005	0.453486	0.654596	0.297519	0.528975	0.541304	0.616975	0.702737	0.741613	0.674757	-0.102638	-0.297586	-0.313933	0.307036	-0.105827	-0.548382	-0.0120444	-0.592431	-0.0146295	-0.251766	-0.00816592	-0.165197	-0.267938	-0.699954	-0.574166	-0.723251	-0.154732	0.521161	0.128085	0.388406	0.1458	0.250835	0.00120784	4.49079e-07	0.0400049	0.000110947	7.10535e-05	3.01054e-06	2.57742e-08	1.64059e-09	1.44701e-07	0.487562	0.0399576
ENSMUSG00000059586	Nsmce2	black	-0.132202	-0.132094	-0.0850906	0.212738	0.0102731	0.26601	0.337876	0.265145	0.0911373	0.20237	0.146245	0.424031	0.564988	0.385864	0.0851525	-0.0650872	-0.24333	0.0681212	-0.233209	-0.299997	-0.133642	-0.456107	0.0543706	-0.254765	-0.163271	0.186225	-0.0043494	-0.428816	-0.220385	-0.487571	-0.0701159	0.370403	0.370798	0.565271	0.146581	0.944751	0.0676286	0.0188387	0.0685599	0.537856	0.167764	0.321269	0.00266937	2.86991e-05	0.00675561	0.564987	0.660287
ENSMUSG00000060679	Mrps9	black	-0.240181	-0.267323	-0.225866	0.0684839	0.176883	0.130457	0.347332	0.163829	0.0400513	0.0637209	0.161512	0.412744	0.433201	0.391729	0.145394	-0.0956633	-0.17196	0.0511476	-0.283204	-0.304397	-0.0293885	-0.285311	0.152707	-0.142409	-0.203722	0.129098	0.119401	-0.273963	-0.209275	-0.441746	0.150395	0.100108	0.0662341	0.12268	0.643718	0.229096	0.376806	0.0155722	0.265853	0.786947	0.666998	0.272767	0.00355234	0.00210107	0.00589748	0.324124	0.517768
ENSMUSG00000060798	Intu	black	0.189955	0.14032	-0.0885187	0.303913	-0.138104	0.232148	0.170368	0.0629857	0.258633	0.295946	0.203564	0.277139	0.459736	0.327751	-0.194492	-0.207943	-0.336304	-0.0398981	-0.0778345	-0.149554	-0.115369	-0.344476	-0.155455	-0.147268	0.120074	-0.00162329	-0.305234	-0.425953	-0.208382	-0.268481	0.123708	0.195953	0.341474	0.549649	0.035727	0.34923	0.112343	0.246979	0.670619	0.075904	0.0411192	0.165217	0.0565201	0.00101138	0.0229609	0.185287	0.156116
ENSMUSG00000061130	Ppm1b	black	-0.388457	-0.228688	0.00437264	0.419855	-0.0406449	0.361616	0.206215	0.310691	-0.112402	-0.0171229	-0.102028	0.31362	0.630398	0.435892	0.113318	0.0237424	-0.371286	-0.256065	-0.613185	-0.525668	-0.413143	-0.655442	0.0828002	-0.3075	-0.376834	0.496	0.250021	-0.271117	0.00968513	-0.534233	-0.0570595	0.00636364	0.117951	0.976469	0.00297036	0.783864	0.0115562	0.159663	0.0316109	0.446879	0.908039	0.490169	0.0299585	1.57189e-06	0.00195603	0.443158	0.87274
ENSMUSG00000061175	Fnip2	black	-0.348505	-0.292016	0.217372	0.218148	0.0597396	0.449664	0.303379	0.442748	-0.213108	0.0713275	-0.0275261	0.15975	0.40076	0.164846	0.235606	0.304833	-0.0367091	0.00665561	-0.354801	-0.243519	-0.355864	-0.49082	0.0340062	-0.416461	-0.505452	0.432545	0.300649	-0.102293	-0.0892118	-0.501465	-0.207691	0.0152028	0.0440151	0.137779	0.136346	0.686699	0.0013441	0.0360687	0.00162595	0.145863	0.629977	0.852668	0.278105	0.00476164	0.262857	0.106944	0.0351435
ENSMUSG00000061436	Hipk2	black	-0.150375	-0.220295	0.0815431	0.137864	-0.185153	0.428939	0.502497	0.501039	-0.0321036	0.379993	0.057202	0.348201	0.562632	0.116256	0.290683	0.294494	-0.0478733	0.164094	-0.138534	0.0410011	-0.234678	-0.468525	-0.0829097	-0.593127	-0.43954	0.232996	-0.00741947	-0.300567	-0.373922	-0.596581	0.0304269	0.307641	0.132434	0.581651	0.350076	0.20771	0.00235025	0.000273169	0.000286456	0.82851	0.00772143	0.699366	0.0152979	3.15057e-05	0.431349	0.0450342	0.0421706
ENSMUSG00000061898	Rbak	black	-0.210798	-0.0775046	-0.0508439	0.600411	0.130958	0.35191	0.308854	0.076531	0.125355	-0.00358753	0.205287	0.319183	0.744952	0.670982	-0.145149	-0.223187	-0.600683	-0.330167	-0.613667	-0.61151	-0.423579	-0.694047	-0.0519957	-0.221442	-0.161816	0.49194	0.16609	-0.384756	0.0123266	-0.537958	0.0312401	0.150386	0.600556	0.731453	6.44687e-06	0.374962	0.0141727	0.0326858	0.605152	0.395909	0.980693	0.161591	0.0270173	1.26596e-09	1.80073e-07	0.324947	0.127302
ENSMUSG00000062110	Scfd2	black	0.17233	0.0109684	0.117981	0.300294	0.145443	0.505301	0.689913	0.288092	0.25141	0.43826	0.601266	0.380114	0.616514	0.396512	-0.124041	-0.0983978	-0.21932	0.224194	-0.138199	-0.419121	-0.192991	-0.505195	-0.281099	-0.434676	-0.15467	-0.0372361	-0.289204	-0.469509	-0.501614	-0.597784	-0.0673329	0.241498	0.941018	0.424494	0.0380991	0.323958	0.000249163	5.82035e-08	0.0470701	0.0847593	0.00183585	6.20483e-06	0.00770026	3.07687e-06	0.00526959	0.400921	0.505815
ENSMUSG00000062627	Mysm1	black	-0.141378	0.0240335	-0.195235	0.454677	0.0132712	0.176234	0.270281	-0.0267294	0.072154	0.0381977	0.295673	0.509856	0.751603	0.773401	-0.177327	-0.375551	-0.628213	-0.244533	-0.490378	-0.525895	-0.219375	-0.655256	0.189947	-0.0254693	-0.020191	0.257805	-0.0375043	-0.582319	-0.0351524	-0.470284	3.14526e-05	0.337809	0.871193	0.183581	0.00116798	0.928664	0.230837	0.0631765	0.856888	0.626006	0.796592	0.0413153	0.000214223	7.46271e-10	1.16786e-10	0.227913	0.00852947
ENSMUSG00000062761	Zfp512	black	0.0764134	0.193228	0.446542	0.579918	0.0836216	0.703032	0.431215	0.383871	-0.0978825	0.316923	0.231947	0.0900592	0.643141	0.25171	-0.188767	0.132722	-0.316128	-0.111231	-0.379929	-0.327408	-0.628036	-0.715971	-0.439146	-0.551029	-0.365101	0.336807	-0.178722	-0.34378	-0.193767	-0.508828	-0.104835	0.605709	0.188216	0.00146542	1.56221e-05	0.572028	2.52841e-08	0.00221413	0.00707106	0.508057	0.0281814	0.112663	0.542697	8.23795e-07	0.084376	0.198815	0.368506
ENSMUSG00000062861	Zfp28	black	0.461125	0.218847	0.0786157	0.481543	0.0171916	0.510376	0.459815	0.0590612	0.657464	0.585729	0.656536	0.321547	0.661473	0.532528	-0.467642	-0.411291	-0.476512	0.095478	0.0515268	-0.316906	-0.22629	-0.553748	-0.442941	-0.261564	0.255281	-0.153041	-0.499564	-0.662889	-0.415367	-0.452916	-0.110872	0.000971828	0.135062	0.595328	0.000529968	0.907672	0.000210533	0.0010091	0.690077	3.84227e-07	1.22289e-05	4.04182e-07	0.0258426	3.08109e-07	9.775e-05	0.000804071	0.00368283
ENSMUSG00000062995	Ica1	black	0.465066	0.340524	0.290077	0.548378	-0.190223	0.635563	0.399324	0.176103	0.405389	0.629389	0.492528	0.24345	0.689871	0.416444	-0.44675	-0.208694	-0.460295	0.0146251	0.00265425	-0.354145	-0.403291	-0.686624	-0.463844	-0.392634	0.102139	-0.0835537	-0.582539	-0.643001	-0.37496	-0.435691	-0.0366109	0.000867007	0.0178705	0.0455037	5.45872e-05	0.195312	1.214e-06	0.00492832	0.23119	0.00425747	1.65234e-06	0.000376408	0.095435	5.83538e-08	0.00323811	0.00145707	0.154594
ENSMUSG00000063087	Gm10125	black	0.149925	0.202031	0.347803	0.54038	-0.0297658	0.613356	0.392163	0.265123	0.0687045	0.383168	0.276678	0.127814	0.626477	0.316588	-0.235271	0.0418564	-0.374999	-0.0957268	-0.20299	-0.174204	-0.513927	-0.683537	-0.398226	-0.474178	-0.21241	0.217077	-0.277035	-0.416603	-0.219373	-0.43767	-0.13708	0.30911	0.168493	0.015423	7.35115e-05	0.84083	3.56879e-06	0.00583794	0.0685843	0.642648	0.00718522	0.0569488	0.386633	1.90654e-06	0.0283578	0.107458	0.777583
ENSMUSG00000063254	B230325K18Rik	black	-0.137105	-0.0791099	-0.0972399	0.384855	0.103311	0.353252	0.441243	0.179508	0.0984723	0.2146	0.342112	0.569215	0.793209	0.710226	-0.0748627	-0.239803	-0.50865	-0.0519555	-0.404892	-0.492561	-0.234496	-0.735806	0.139463	-0.21003	-0.159315	0.198161	-0.0737405	-0.645125	-0.220077	-0.618902	-0.0741918	0.352758	0.593009	0.510859	0.00691376	0.484697	0.0137831	0.0016938	0.22215	0.505492	0.142996	0.0173101	2.42315e-05	1.7963e-11	1.57001e-08	0.613065	0.10066
ENSMUSG00000063275	Ptpla	black	0.240123	0.122408	0.284422	0.311631	0.255293	0.542052	0.455249	0.238186	0.166821	0.338106	0.447474	0.157072	0.406248	0.256514	-0.206784	-0.0210099	-0.170833	0.11023	-0.122433	-0.351122	-0.256088	-0.441395	-0.258579	-0.288954	-0.127113	-0.00199345	-0.250563	-0.314825	-0.310564	-0.401215	-0.0689111	0.100192	0.407197	0.050082	0.0310727	0.0799039	6.912e-05	0.00114923	0.103046	0.257102	0.0187529	0.00142824	0.286343	0.00416919	0.0784229	0.158488	0.887286
ENSMUSG00000063410	Stk24	black	-0.231555	-0.110078	-0.03169	-0.0510107	-0.0914455	0.00125624	-0.147998	0.131391	-0.220988	-0.0512916	-0.323456	0.0751991	0.0552283	-0.0385031	0.203327	0.126565	0.0235401	-0.0602236	-0.121707	0.119985	-0.0736695	-0.131921	0.243176	-0.0559892	-0.195239	0.154137	0.142758	-0.0668337	0.121989	-0.0544285	-0.29318	0.113289	0.456387	0.830687	0.730605	0.536476	0.993239	0.31544	0.373373	0.131191	0.729178	0.024925	0.611466	0.709274	0.795001	0.165721	0.391329
ENSMUSG00000063558	Aox1	black	-0.132356	-0.217098	-0.149451	0.310857	0.173561	0.288804	0.391097	0.222816	0.24485	0.137072	0.211154	0.363655	0.569158	0.413292	0.00706485	-0.114574	-0.29453	-0.0436387	-0.340557	-0.362716	-0.193251	-0.453185	-0.109408	-0.286476	-0.174299	0.237523	0.0352605	-0.314984	-0.225821	-0.526615	0.125345	0.369842	0.13829	0.310657	0.0315156	0.238101	0.0465033	0.00598509	0.127951	0.0934849	0.352877	0.149681	0.0110628	2.42872e-05	0.00350413	0.96199	0.438086
ENSMUSG00000063652	Slc22a21	black	-0.160578	0.0526015	0.27874	0.443408	0.132045	0.513033	0.303824	0.396791	-0.300067	0.0773127	-0.0307563	0.0699563	0.503531	0.139876	0.0488607	0.251786	-0.180213	-0.164718	-0.4444	-0.165943	-0.524879	-0.558705	-0.267582	-0.496994	-0.470859	0.462543	0.0239401	-0.168896	-0.0810835	-0.422667	0.0312505	0.275588	0.722534	0.0550508	0.00159696	0.370976	0.000192559	0.0357835	0.00523475	0.0382519	0.60146	0.835605	0.636588	0.000264079	0.34302	0.741558	0.0842794
ENSMUSG00000063972	Nr6a1	black	0.0744612	-0.214919	0.0719223	0.0740315	0.152948	0.554117	0.564382	0.484813	0.24197	0.598279	0.339259	0.444874	0.532917	0.236874	0.0832565	0.0541042	-0.0518755	0.387023	0.0569499	-0.11922	-0.107337	-0.491743	-0.130464	-0.461197	-0.239475	-0.0940254	-0.219238	-0.528923	-0.542926	-0.607562	-0.224208	0.614976	0.142387	0.627118	0.617024	0.299343	4.38834e-05	2.93974e-05	0.000479217	0.0975289	7.08888e-06	0.0183276	0.00153418	9.63977e-05	0.105014	0.573713	0.714938
ENSMUSG00000064043	Trerf1	black	0.466425	0.197725	0.0812308	0.296336	-0.257523	0.387132	0.249101	0.0540773	0.602625	0.619585	0.350383	0.259761	0.490266	0.315683	-0.342913	-0.246412	-0.376074	0.0601191	0.229128	-0.088341	-0.143035	-0.43269	-0.320633	-0.211096	0.271381	-0.234031	-0.50881	-0.538915	-0.335668	-0.249969	-0.0208274	0.000833279	0.177944	0.583104	0.0408407	0.077215	0.0065614	0.0877556	0.715074	5.83752e-06	2.6595e-06	0.014627	0.0745893	0.000404264	0.0288384	0.0170332	0.0913472
ENSMUSG00000064090	Vrk2	black	0.116883	-0.142278	-0.28846	0.127387	-0.0801685	0.184335	0.301038	0.126001	0.455787	0.424753	0.32384	0.527948	0.536495	0.470733	-0.110903	-0.320155	-0.320726	0.151307	0.0276405	-0.14407	0.0903477	-0.369647	0.00594507	-0.0662251	0.124468	-0.149837	-0.274706	-0.586683	-0.374952	-0.420185	0.0749594	0.428849	0.334714	0.0467761	0.388237	0.588056	0.20976	0.0376009	0.393462	0.00113188	0.00262014	0.0247439	0.000115057	8.47177e-05	0.000734012	0.453001	0.0265291
ENSMUSG00000064127	Med14	black	0.100405	-0.0226641	0.105311	0.447616	0.103916	0.495134	0.42714	0.154055	0.410319	0.380887	0.443447	0.423477	0.700169	0.636448	-0.222858	-0.254699	-0.447503	0.0123165	-0.235788	-0.61023	-0.271486	-0.696559	-0.121286	-0.272871	-0.0361546	0.0507245	-0.197238	-0.581963	-0.305881	-0.578098	-0.0676575	0.497132	0.878475	0.476236	0.00142263	0.48213	0.000346473	0.00246306	0.295815	0.00377248	0.00756695	0.00159525	0.00270765	3.04443e-08	1.1609e-06	0.127877	0.0806313
ENSMUSG00000064145	Arih2	black	-0.294857	-0.341408	0.0546125	0.0242261	0.052152	0.463604	0.547835	0.713117	-0.258318	0.269424	0.00885965	0.338859	0.445338	-0.0308219	0.416932	0.388663	0.21945	0.310511	-0.205616	0.0329468	-0.203246	-0.325311	-0.114644	-0.625456	-0.610645	0.254736	0.0587213	-0.183474	-0.410883	-0.604081	-0.230859	0.0419057	0.0175567	0.712375	0.87017	0.724812	0.000904644	5.57151e-05	1.29117e-08	0.0762742	0.0640509	0.952343	0.0184742	0.00151478	0.83526	0.00319854	0.00633339
ENSMUSG00000064202	4430402I18Rik	black	-0.361825	-0.169964	0.178671	0.0629211	0.355448	0.172498	0.196985	0.299881	-0.404864	-0.174465	-0.113407	0.0199985	0.108414	-0.0151798	0.266047	0.268441	0.152626	0.0152772	-0.384313	-0.203048	-0.202297	-0.185266	0.0517793	-0.24721	-0.450257	0.306686	0.284049	0.0969936	0.0108228	-0.253489	-0.154785	0.0115049	0.248117	0.224348	0.670938	0.0131656	0.241033	0.179607	0.038378	0.00431215	0.235626	0.4428	0.892679	0.463264	0.918437	0.0675891	0.0650646
ENSMUSG00000066829	Zfp810	black	-0.16628	-0.111776	-0.442235	0.133176	-0.184065	-0.150293	0.0792835	-0.0840582	0.108795	-0.0469669	0.0512503	0.383473	0.427167	0.42889	0.0472518	-0.335646	-0.379094	-0.137564	-0.232664	-0.179168	0.0619386	-0.252444	0.257799	0.0712296	0.0995892	0.139475	0.0565072	-0.404865	0.000907727	-0.244014	0.220665	0.258669	0.449426	0.00164881	0.366856	0.210439	0.307911	0.592195	0.570016	0.461686	0.751248	0.729388	0.0071355	0.00246136	0.00235324	0.749788	0.0196884
ENSMUSG00000066842	Hmcn1	black	0.386206	0.330584	0.194881	0.448901	-0.190952	0.450012	0.257992	0.048047	0.292633	0.497285	0.331595	0.124719	0.550503	0.294303	-0.373853	-0.180346	-0.441521	-0.101704	0.0533282	-0.138303	-0.349649	-0.534032	-0.372584	-0.290249	0.0997509	-0.035991	-0.475872	-0.51407	-0.205377	-0.248258	0.0673889	0.00670272	0.0217376	0.184392	0.00137289	0.193574	0.00133118	0.0766586	0.745717	0.0435494	0.000323408	0.0213146	0.398329	5.03716e-05	0.0423103	0.008857	0.219962
ENSMUSG00000067567	Hdac8	black	0.0752409	-0.03598	-0.139959	0.475359	-0.173644	0.348127	0.318086	0.0720632	0.475489	0.324538	0.348868	0.394046	0.720883	0.61328	-0.250022	-0.370582	-0.547243	-0.104298	-0.222421	-0.492899	-0.246144	-0.63057	-0.14149	-0.211153	0.105728	0.0919114	-0.206253	-0.582397	-0.215993	-0.491797	0.00684117	0.611268	0.808173	0.342728	0.000639338	0.237873	0.0153211	0.0275773	0.626442	0.000636839	0.0244175	0.01509	0.00558565	7.54563e-09	3.58144e-06	0.0865511	0.00951908
ENSMUSG00000067787	Blcap	black	-0.179707	-0.183451	0.135175	0.100521	0.241971	0.425181	0.43019	0.469929	-0.226909	0.161196	0.0896869	0.178478	0.3374	0.029414	0.222189	0.320882	0.0669041	0.126927	-0.256235	-0.0738529	-0.229545	-0.330807	-0.0863241	-0.428379	-0.493965	0.228536	0.0642837	-0.109705	-0.236738	-0.434494	-0.0825416	0.221631	0.211991	0.359641	0.496631	0.0975276	0.00259132	0.00227453	0.000751689	0.120915	0.273719	0.544373	0.224858	0.0190174	0.842687	0.129055	0.0261683
ENSMUSG00000067851	Arfgef1	black	-0.135455	-0.206632	-0.166229	0.365724	-0.0241499	0.398093	0.530464	0.266047	0.265163	0.337426	0.396829	0.660892	0.879314	0.740088	-0.0258459	-0.285713	-0.479076	0.0533804	-0.346941	-0.540978	-0.198381	-0.740877	0.0735692	-0.301821	-0.159487	0.161907	-0.0780983	-0.714115	-0.357713	-0.743916	-0.105758	0.35864	0.158803	0.258818	0.0105805	0.870574	0.00507527	0.000105233	0.0675894	0.0685412	0.0190077	0.00523014	3.18202e-07	2.00232e-16	1.84452e-09	0.861571	0.0490047
ENSMUSG00000069094	Pde7a	black	0.360358	0.151243	-0.0543103	0.417807	-0.0179985	0.367478	0.275883	-0.05775	0.621053	0.495158	0.521317	0.370461	0.638309	0.616714	-0.434214	-0.476247	-0.587617	-0.0151517	0.0158658	-0.442251	-0.177425	-0.592947	-0.189964	-0.104897	0.294295	-0.13754	-0.406716	-0.685773	-0.292555	-0.386286	0.0832602	0.01187	0.304826	0.713899	0.00312864	0.903358	0.0101861	0.0576952	0.696623	2.47908e-06	0.000346208	0.000145086	0.00954431	1.05613e-06	3.04792e-06	0.0020454	0.000622488
ENSMUSG00000069769	Msi2	black	-0.374321	-0.448088	-0.137838	-0.10839	0.0537465	0.331322	0.632093	0.644778	-0.24165	0.296574	0.115851	0.624784	0.570491	0.206886	0.509069	0.277698	0.112481	0.391801	-0.216798	-0.00973789	0.0123	-0.384093	0.211411	-0.475745	-0.584937	0.170467	0.106879	-0.393734	-0.504131	-0.7223	-0.101725	0.00876577	0.0014042	0.350166	0.463366	0.716744	0.021428	1.44486e-06	7.56519e-07	0.0979864	0.0406709	0.432967	2.07049e-06	2.30145e-05	0.158279	0.000219924	0.056004
ENSMUSG00000071037	1700106N22Rik	black	0.169395	0.133802	0.182929	0.580191	0.203656	0.560834	0.42364	0.175948	0.367485	0.335332	0.436444	0.261194	0.679054	0.503416	-0.30831	-0.17125	-0.41705	-0.0731284	-0.310419	-0.417623	-0.408316	-0.639231	-0.369808	-0.361972	-0.0494305	0.142392	-0.254045	-0.443235	-0.260933	-0.519984	0.0690863	0.24973	0.364589	0.213317	1.54454e-05	0.165022	3.38141e-05	0.00269631	0.231608	0.0101846	0.0198105	0.00192743	0.072945	1.12381e-07	0.000265077	0.0330096	0.244503
ENSMUSG00000071172	Srsf3	black	-0.0660854	-0.360006	-0.261733	0.155858	0.0899141	0.341032	0.507828	0.288138	0.494666	0.432909	0.41193	0.726437	0.713265	0.651486	0.0679544	-0.300649	-0.316102	0.253323	-0.118139	-0.414814	0.0600766	-0.552846	0.152915	-0.212452	-0.0366568	-0.0307832	-0.0670795	-0.679301	-0.478411	-0.701891	-0.250766	0.6554	0.0119592	0.0723338	0.290131	0.54335	0.0176896	0.000229196	0.0470337	0.000351689	0.00211736	0.00362493	5.0819e-09	1.2783e-08	5.30825e-07	0.64629	0.0378608
ENSMUSG00000071203	Naip5	black	0.247707	0.152098	0.208194	0.650589	0.0561744	0.655984	0.411519	0.201528	0.45282	0.487148	0.411802	0.291638	0.799179	0.5508	-0.36183	-0.228959	-0.564177	-0.102683	-0.22656	-0.440125	-0.475907	-0.819851	-0.404604	-0.420329	-0.00363361	0.148224	-0.326666	-0.627867	-0.290725	-0.570884	-0.0573225	0.0896034	0.302069	0.155607	5.56858e-07	0.704518	4.16512e-07	0.0036621	0.169577	0.00123064	0.000445715	0.00363642	0.0443021	9.81542e-12	4.98081e-05	0.0115037	0.117505
ENSMUSG00000071252	2210408I21Rik	black	-0.268096	-0.152436	-0.210167	0.41517	0.0461281	0.216249	0.240195	0.143946	0.038875	0.0216317	0.0251258	0.405567	0.694311	0.532283	0.0482223	-0.192141	-0.508244	-0.260942	-0.528133	-0.435434	-0.255195	-0.597108	0.0967638	-0.196954	-0.17373	0.414675	0.149291	-0.436162	-0.0275956	-0.497782	0.0496816	0.0654238	0.300981	0.151638	0.00334345	0.755553	0.139876	0.100087	0.329016	0.793064	0.883972	0.865392	0.00423906	4.42257e-08	9.86132e-05	0.74482	0.190762
ENSMUSG00000072501	Phf20l1	black	-0.236746	-0.335264	0.0233624	0.382423	0.042595	0.616125	0.592861	0.576249	0.162431	0.370184	0.215505	0.517788	0.837074	0.464098	0.157333	0.0533208	-0.250578	0.112336	-0.417366	-0.451162	-0.37281	-0.741547	-0.144959	-0.614337	-0.431357	0.330338	0.0486009	-0.488796	-0.414272	-0.850839	-0.206343	0.105207	0.0198373	0.874761	0.00730801	0.773761	3.13382e-06	8.99578e-06	1.81907e-05	0.27001	0.00960229	0.141276	0.000163823	1.23687e-13	0.000891755	0.285533	0.718895
ENSMUSG00000072621	Slfn10-ps	black	0.00238553	-0.139197	-0.177282	0.432783	0.161841	0.341762	0.404361	0.114213	0.470934	0.258291	0.371464	0.521832	0.745679	0.684082	-0.16694	-0.364838	-0.5411	-0.0821258	-0.328539	-0.554993	-0.184392	-0.620377	-0.0739947	-0.185258	0.0270952	0.152875	-0.0585862	-0.554499	-0.266761	-0.598548	0.139432	0.987161	0.34539	0.228031	0.00212443	0.271778	0.0174325	0.00436522	0.43954	0.000729649	0.0763061	0.0093364	0.00014252	1.1958e-09	8.3155e-08	0.256757	0.0107848
ENSMUSG00000072969	Armcx5	black	-0.302531	-0.289919	-0.251219	0.0421232	0.0283084	0.163384	0.406059	0.334197	-0.100548	0.0663946	0.127946	0.468154	0.491164	0.317606	0.233936	-0.0120556	-0.0929725	0.125519	-0.352671	-0.184782	-0.0207672	-0.322852	0.177488	-0.225604	-0.304765	0.156211	0.0627858	-0.34066	-0.264136	-0.532267	0.154848	0.0366182	0.0456273	0.0850047	0.776202	0.84853	0.267174	0.00418851	0.0202577	0.496517	0.65389	0.386139	0.000792061	0.000392987	0.0278252	0.109526	0.935184
ENSMUSG00000074925	Ptar1	black	-0.0630195	-0.00869319	-0.0218102	0.357651	0.155978	0.349363	0.500769	0.146393	0.0686283	0.15615	0.474517	0.393209	0.632289	0.581816	-0.156463	-0.209084	-0.384518	-0.00787032	-0.388722	-0.4833	-0.244359	-0.572094	-0.0129465	-0.199536	-0.14583	0.115265	-0.130171	-0.467826	-0.227324	-0.526085	0.0636505	0.670453	0.953238	0.883022	0.01257	0.289756	0.0149373	0.000288978	0.320776	0.643017	0.289217	0.000655703	0.0056966	1.43077e-06	1.44291e-05	0.288239	0.153807
ENSMUSG00000075040	Zfp408	black	0.107706	0.0635391	0.269978	0.445996	0.362247	0.539243	0.423886	0.270297	0.2121	0.253102	0.339941	0.104328	0.460845	0.265585	-0.208402	0.00396749	-0.212747	-0.000490425	-0.264533	-0.277373	-0.413307	-0.488785	-0.462861	-0.430171	-0.178739	0.156125	-0.157057	-0.209179	-0.259511	-0.448762	0.03509	0.466208	0.667892	0.0634843	0.00148763	0.0114015	7.66422e-05	0.00267937	0.0631603	0.147825	0.0826163	0.01808	0.480388	0.000979692	0.0680848	0.155186	0.978649
ENSMUSG00000075376	Rc3h2	black	-0.501178	-0.541463	-0.651554	-0.058018	-0.0501572	-0.247262	0.0582129	-0.0435904	0.199738	-0.113768	-0.0509289	0.682462	0.465017	0.666325	0.269052	-0.405945	-0.375334	-0.049411	-0.329313	-0.389459	0.248855	-0.297197	0.683118	0.20078	0.00868641	0.157445	0.365758	-0.454758	-0.0126935	-0.415728	-0.0831466	0.000285165	7.06395e-05	5.28884e-07	0.695283	0.734947	0.0901992	0.69431	0.768619	0.173479	0.441336	0.731021	9.16917e-08	0.00086824	2.34814e-07	0.0644326	0.00420014
ENSMUSG00000075415	Fnbp1	black	0.0800469	0.122709	0.375859	0.666136	-0.039352	0.712242	0.412949	0.362474	0.166543	0.390788	0.206443	0.129891	0.738114	0.343387	-0.194521	0.0901972	-0.414436	-0.152604	-0.361382	-0.360241	-0.645694	-0.814336	-0.442813	-0.608004	-0.251789	0.359755	-0.161092	-0.389723	-0.192318	-0.575077	-0.129908	0.588624	0.406035	0.00847112	2.37338e-07	0.790582	1.3703e-08	0.00353421	0.0113463	0.257906	0.00602841	0.159192	0.378899	2.1439e-09	0.0168711	0.18522	0.542076
ENSMUSG00000075596	B130006D01Rik	black	0.077088	0.125733	0.135587	0.633263	0.0847515	0.547468	0.468779	0.144542	0.240882	0.287171	0.46184	0.346606	0.820744	0.67156	-0.318117	-0.240377	-0.587515	-0.164477	-0.414648	-0.56476	-0.46991	-0.823399	-0.207539	-0.327152	-0.0902251	0.231794	-0.202909	-0.579266	-0.206666	-0.593176	0.017635	0.602521	0.394475	0.358165	1.36282e-06	0.566828	5.64884e-05	0.000777622	0.326999	0.099091	0.0478115	0.000952002	0.0158049	9.23255e-13	1.74175e-07	0.0275613	0.0998238
ENSMUSG00000078160	Gm16503	black	-0.0761118	0.0778512	-0.0117686	0.483619	-0.144798	0.275744	0.154915	0.0423328	0.0581653	0.120255	0.112636	0.371807	0.688114	0.60638	-0.188179	-0.207872	-0.589328	-0.287772	-0.406016	-0.414023	-0.337907	-0.673979	0.045961	-0.119327	-0.0686186	0.313168	-0.0535695	-0.491563	-0.00729921	-0.391651	0.00576338	0.607137	0.598922	0.936724	0.000497211	0.326132	0.0578267	0.293096	0.775118	0.694547	0.415559	0.445924	0.00926628	6.50337e-08	4.92416e-06	0.200245	0.156261
ENSMUSG00000078919	Dpm1	black	-0.116442	-0.0179767	0.10367	0.595565	0.308892	0.561409	0.47249	0.311745	0.0889492	0.163581	0.298569	0.370056	0.78385	0.57337	-0.112434	-0.0960353	-0.443581	-0.142624	-0.568189	-0.544995	-0.462379	-0.761506	-0.160089	-0.396464	-0.259204	0.388707	-0.0187319	-0.465023	-0.173776	-0.644511	-0.145734	0.430607	0.903475	0.483174	7.99171e-06	0.0326628	3.306e-05	0.000696654	0.0310078	0.547702	0.26659	0.0392747	0.00962931	4.45739e-11	2.04728e-05	0.446749	0.516134
ENSMUSG00000078942	Naip6	black	0.379002	0.221421	0.115788	0.495741	-0.181382	0.48256	0.357828	0.0582502	0.53843	0.571934	0.492519	0.374064	0.714111	0.573019	-0.412479	-0.320598	-0.550732	-0.00196901	-0.0035521	-0.350535	-0.257143	-0.666166	-0.283628	-0.240071	0.18487	-0.0747428	-0.468206	-0.696758	-0.339173	-0.447105	0.0422835	0.00789566	0.130419	0.433216	0.000339821	0.217281	0.000513684	0.0125233	0.694123	7.89556e-05	2.17067e-05	0.000376514	0.00881573	1.20658e-08	2.07677e-05	0.00357585	0.0263087
ENSMUSG00000078945	Naip2	black	0.336569	0.159801	-0.0837283	0.240176	-0.0442069	0.179143	0.147923	-0.10342	0.431592	0.403985	0.334226	0.333302	0.435885	0.44296	-0.318091	-0.364482	-0.430116	-0.0014656	0.104527	-0.179443	-0.0134459	-0.385752	-0.0704526	0.0304015	0.287486	-0.175053	-0.365525	-0.570452	-0.233257	-0.204076	0.220419	0.019333	0.277948	0.571536	0.100115	0.765438	0.223107	0.315689	0.484237	0.00219223	0.00440516	0.0202462	0.0206162	0.00195639	0.00161656	0.0275746	0.0108678
ENSMUSG00000079036	Alkbh1	black	0.108307	0.0921749	0.0692379	0.4721	0.238478	0.400284	0.449786	0.0468893	0.279465	0.280821	0.523228	0.349603	0.660056	0.648145	-0.332089	-0.304365	-0.527552	-0.0687689	-0.262513	-0.418041	-0.285646	-0.633056	-0.168714	-0.176781	-0.000238401	0.0775184	-0.20775	-0.531844	-0.222662	-0.486774	-0.0328993	0.463709	0.533218	0.640063	0.000704803	0.102613	0.00481633	0.00133956	0.751646	0.0543955	0.0531862	0.000135773	0.014864	3.33244e-07	6.33969e-07	0.0211105	0.0354393
ENSMUSG00000079039	Gm11037	black	-0.0396546	-0.0329812	0.209585	0.611004	0.355124	0.574273	0.42455	0.197013	0.234731	0.172692	0.383883	0.294766	0.693978	0.632296	-0.237562	-0.143729	-0.460423	-0.155686	-0.48647	-0.714754	-0.464967	-0.759873	-0.217852	-0.329429	-0.190996	0.308953	-0.00832674	-0.396628	-0.173429	-0.600008	0.0355463	0.789009	0.823895	0.152802	3.98135e-06	0.0132554	1.97299e-05	0.00263389	0.179542	0.108291	0.240494	0.00706908	0.0419717	4.51628e-08	1.43027e-06	0.103978	0.329754
ENSMUSG00000079065	BC005561	black	0.0742932	0.0246898	0.081765	0.59393	0.0159585	0.575353	0.575427	0.253878	0.325988	0.395776	0.52301	0.460333	0.888687	0.680197	-0.234361	-0.232525	-0.544051	-0.032378	-0.371431	-0.583382	-0.393756	-0.831827	-0.227379	-0.414311	-0.0885762	0.181755	-0.227837	-0.650725	-0.352894	-0.714788	-0.0772567	0.615777	0.867707	0.580621	8.58586e-06	0.914269	1.88742e-05	1.88171e-05	0.0816468	0.0237509	0.00536219	0.000136807	0.000994209	3.46214e-17	1.05e-07	0.108865	0.111744
ENSMUSG00000079179	1700012B15Rik	black	0.0113273	0.0880965	0.186213	0.308136	0.344703	0.354114	0.338501	0.192826	-0.0486475	0.155563	0.21051	0.140869	0.41098	0.225419	-0.0805714	0.0342237	-0.222068	-0.0622229	-0.310031	-0.235547	-0.286338	-0.441166	-0.156131	-0.286672	-0.254171	0.173795	-0.104565	-0.231792	-0.134204	-0.3371	-0.0505484	0.939091	0.551562	0.205071	0.033114	0.016428	0.0135377	0.0186062	0.189154	0.742647	0.291057	0.150957	0.339568	0.00371131	0.123442	0.586175	0.817372
ENSMUSG00000079418	Atg4a	black	0.0329791	-0.135634	-0.412761	0.00859161	-0.0955457	0.0468563	0.298396	0.0818192	0.292824	0.346591	0.258544	0.623071	0.550694	0.467796	0.0226598	-0.351363	-0.303411	0.158706	0.0232496	-0.0659381	0.15737	-0.307979	0.176581	-0.0572801	0.100066	-0.145075	-0.213263	-0.63855	-0.356243	-0.402034	0.0607342	0.823906	0.357998	0.00355084	0.953783	0.518285	0.751815	0.0393945	0.580369	0.0434064	0.0158095	0.076008	2.24961e-06	5.00088e-05	0.000800438	0.878498	0.0143338
ENSMUSG00000079555	Haus3	black	-0.287662	-0.50689	-0.362723	0.114661	-0.120476	0.228208	0.351975	0.310709	0.316585	0.338161	0.107442	0.653103	0.693502	0.543042	0.209494	-0.186655	-0.327833	0.13083	-0.153899	-0.244715	0.00423455	-0.541151	0.197455	-0.259542	-0.159993	0.148836	0.107978	-0.610044	-0.348537	-0.672458	-0.046163	0.0474154	0.000236432	0.011286	0.437739	0.414697	0.118745	0.0141534	0.0316009	0.0283592	0.0187325	0.467308	4.8673e-07	4.65336e-08	6.66347e-05	0.152984	0.203981
ENSMUSG00000079737	3110001I22Rik	black	-0.217223	-0.126614	0.0482449	0.394165	0.164692	0.350161	0.274422	0.226247	-0.0520951	0.0166229	0.0779774	0.187428	0.519376	0.326308	0.0251265	0.00549815	-0.31165	-0.171625	-0.468833	-0.381493	-0.361087	-0.522716	-0.105621	-0.323103	-0.333368	0.429023	0.172233	-0.239437	-0.0528038	-0.469284	-0.127008	0.138056	0.391145	0.744705	0.00557002	0.26331	0.0146941	0.0590862	0.122033	0.7251	0.910714	0.598328	0.20208	0.000155139	0.023606	0.865388	0.970414
ENSMUSG00000089824	Rbm12	black	0.0375714	-0.053786	-0.0162106	0.521841	0.212226	0.432612	0.407567	0.0627501	0.426402	0.265623	0.501361	0.502082	0.760797	0.821233	-0.310662	-0.375902	-0.59507	-0.0981522	-0.352059	-0.73381	-0.247363	-0.75183	-0.0302734	-0.126772	0.0301025	0.118617	-0.138438	-0.613132	-0.231179	-0.592752	0.0874326	0.799858	0.716545	0.912919	0.000142474	0.147577	0.00213401	0.00403688	0.671782	0.00251071	0.0680439	0.000283473	0.000276894	3.49544e-10	8.71903e-13	0.0316278	0.008463
ENSMUSG00000090115	Usp49	black	-0.281239	-0.202755	0.0718782	0.211946	-0.184909	0.257444	0.188285	0.241304	-0.134489	0.0441651	-0.12428	0.108256	0.378822	0.150179	0.148949	0.202877	-0.179785	-0.129366	-0.253914	-0.0831237	-0.31597	-0.414629	0.0204183	-0.34232	-0.375486	0.400497	0.203489	-0.120374	0.00873858	-0.361328	0.0162425	0.0528182	0.166939	0.62733	0.148124	0.208319	0.0773087	0.199987	0.0984838	0.362107	0.765654	0.400006	0.463921	0.00792773	0.308281	0.312305	0.166679
ENSMUSG00000090258	Churc1	black	-0.181487	-0.096473	-0.0648714	0.242094	0.0662338	0.164635	0.288708	0.113119	-0.106548	0.0477339	0.170854	0.295929	0.463109	0.374722	0.0310633	-0.0735663	-0.290545	-0.0792063	-0.278148	-0.265303	-0.152422	-0.424493	0.0891459	-0.161984	-0.215649	0.233058	0.0293176	-0.327586	-0.101658	-0.377013	0.168868	0.217009	0.514214	0.661345	0.0973522	0.654675	0.263479	0.0465795	0.443965	0.471044	0.747319	0.245613	0.0411315	0.000917716	0.00868807	0.833987	0.619244
ENSMUSG00000090278	D130062J21Rik	black	0.115245	0.121183	0.24708	0.714459	0.0997793	0.666549	0.412784	0.21542	0.32504	0.368063	0.38056	0.278491	0.828498	0.614156	-0.341413	-0.192634	-0.603554	-0.200346	-0.407339	-0.578555	-0.571477	-0.900073	-0.332155	-0.417137	-0.111541	0.274807	-0.211254	-0.556951	-0.19402	-0.597047	-0.137087	0.435393	0.411944	0.0904442	1.17818e-08	0.499831	2.31866e-07	0.00354879	0.141437	0.0241851	0.0100575	0.00762317	0.0552775	3.64964e-13	3.43771e-06	0.017555	0.189603
ENSMUSG00000090982	9430076C15Rik	black	0.135918	-0.142329	0.223737	0.226832	0.218241	0.683783	0.680309	0.495787	0.272618	0.555623	0.522151	0.303934	0.535415	0.237889	-0.0545477	0.0671254	-0.0629429	0.325349	-0.0554581	-0.324039	-0.268766	-0.520442	-0.342345	-0.53828	-0.274443	-0.0570159	-0.247885	-0.394557	-0.54735	-0.6378	-0.261766	0.356984	0.334536	0.126342	0.121046	0.136173	8.46747e-08	1.04301e-07	0.000339322	0.0608411	4.14117e-05	0.000140954	0.0357132	8.80981e-05	0.103489	0.712701	0.650324
ENSMUSG00000000058	Cav2	blue	0.176165	0.00591544	-0.502052	-0.704707	-0.0971259	-0.766414	-0.418009	-0.480721	0.0998664	-0.117869	-0.0524979	0.0789975	-0.628749	-0.174507	0.0481126	-0.329811	0.255726	0.239347	0.617865	0.437261	0.839746	0.777863	0.525631	0.758169	0.532946	-0.641708	-0.146177	0.0701222	0.0606328	0.613266	0.119957	0.231022	0.96817	0.000277164	2.26581e-08	0.511357	2.16277e-10	0.00311271	0.000543463	0.499455	0.424939	0.723059	0.593536	1.70535e-06	0.235513	0.745381	0.0220659
ENSMUSG00000000168	Dlat	blue	-0.200498	-0.340731	-0.428835	-0.256364	0.24259	-0.179814	0.198953	0.0151162	0.171668	-0.0252067	0.162311	0.445119	0.121	0.286251	0.197491	-0.227959	0.0544488	0.229428	-0.0344478	-0.13909	0.367842	0.058699	0.385997	0.164626	0.0603573	-0.187617	0.0833486	-0.201838	-0.196262	-0.202946	0.0339657	0.171815	0.0177966	0.00235667	0.0786026	0.0966479	0.22135	0.175211	0.918778	0.243339	0.864962	0.270369	0.00152391	0.412655	0.0485619	0.178468	0.119159
ENSMUSG00000000339	Rtcd1	blue	-0.375289	-0.359414	-0.468078	-0.487394	-0.0277187	-0.527917	-0.21122	-0.0854314	-0.224165	-0.38205	-0.320515	0.093887	-0.349505	-0.158696	0.420772	0.0214192	0.29606	0.0624068	0.0105606	0.159579	0.489774	0.494316	0.53517	0.348146	-0.0291529	-0.0361297	0.350365	0.260996	0.144126	0.201021	0.139127	0.00857928	0.0121103	0.000793839	0.000442315	0.851649	0.000115182	0.149552	0.563709	0.1256	0.00737025	0.0263499	0.525607	0.014894	0.281327	0.00290181	0.885104
ENSMUSG00000000563	Atp5f1	blue	0.0234777	-0.280608	-0.660562	-0.678484	-0.00738291	-0.627768	-0.116721	-0.275287	0.262371	-0.00458906	0.125397	0.373747	-0.355646	0.0542788	0.160478	-0.376059	0.250273	0.415206	0.495326	0.251485	0.883553	0.630449	0.540187	0.616241	0.427573	-0.61109	-0.0791884	-0.109966	-0.180386	0.250403	0.0615693	0.874148	0.0533754	3.24068e-07	1.1624e-07	0.96028	1.78968e-06	0.429496	0.0582592	0.0716158	0.975305	0.39575	0.00887796	0.013111	0.714057	0.275891	0.00843345
ENSMUSG00000000568	Hnrnpd	blue	0.0454988	-0.434256	-0.591158	-0.514402	-0.338564	-0.145114	0.320322	0.235916	0.400414	0.517719	0.23951	0.677421	0.191423	0.112431	0.317745	-0.213104	0.180622	0.642415	0.503036	0.252209	0.635403	0.156334	0.30916	-0.00361819	0.150935	-0.522535	-0.252006	-0.520611	-0.601827	-0.315355	-0.156155	0.758787	0.00204311	9.68673e-06	0.000183848	0.0185829	0.325066	0.0264459	0.106469	0.00480134	0.00016421	0.101089	1.23779e-07	0.192455	0.446761	0.0277534	0.14587
ENSMUSG00000000581	C1d	blue	0.293346	0.0126144	-0.570573	-0.532863	0.0649517	-0.484887	0.0127181	-0.316442	0.330691	0.169928	0.363062	0.438305	-0.177076	0.177707	-0.0599443	-0.507617	0.068304	0.39744	0.530424	0.284862	0.790485	0.488825	0.394415	0.575616	0.516218	-0.707567	-0.366866	-0.335229	-0.290308	0.212888	0.0806051	0.043017	0.932186	2.29384e-05	9.65846e-05	0.660951	0.000478129	0.93163	0.0284347	0.0216923	0.24822	0.0112043	0.00183362	0.228581	0.226899	0.685681	0.000230802
ENSMUSG00000000827	Tpd52l2	blue	-0.0292054	-0.352776	-0.347665	-0.470268	0.128517	-0.196891	0.0702174	0.0702287	0.210372	0.114	0.165094	0.273768	-0.208319	-0.0241572	0.161357	-0.125923	0.302199	0.433293	0.326553	0.137358	0.529577	0.344725	0.258608	0.248436	0.123886	-0.427287	-0.0367311	-0.0544911	-0.272435	-0.00310893	-0.114938	0.843789	0.0139203	0.0154667	0.000744171	0.384005	0.179817	0.635326	0.635272	0.151232	0.440401	0.262131	0.0597179	0.155354	0.870536	0.273233	0.393757
ENSMUSG00000001016	Ilf2	blue	0.163974	-0.255898	-0.488025	-0.406205	0.131061	-0.1859	0.306051	-0.00692547	0.375671	0.253853	0.41658	0.337779	-0.0570068	0.0400127	0.0886038	-0.304848	0.181122	0.483088	0.397648	0.106306	0.575398	0.355768	0.0888956	0.165364	0.253103	-0.506811	-0.204042	-0.230627	-0.442678	-0.0930843	0.0263362	0.265425	0.0791669	0.000433686	0.00417358	0.374582	0.205849	0.0343831	0.962739	0.00850661	0.0816777	0.003227	0.018875	0.700343	0.787147	0.549264	0.0351342
ENSMUSG00000001017	2500003M10Rik	blue	0.0449818	0.157623	-0.273485	-0.279809	0.0658622	-0.560106	-0.32631	-0.49376	-0.0716479	-0.309094	-0.0193065	0.0276232	-0.363317	0.0535822	-0.0694808	-0.273751	0.0119935	-0.0720643	0.133789	0.0219854	0.420734	0.441007	0.416684	0.577561	0.347047	-0.240847	-0.00228159	0.128994	0.229192	0.434517	0.223071	0.761446	0.284635	0.059993	0.0540866	0.656492	3.47922e-05	0.0236048	0.000361976	0.628436	0.0325435	0.896372	0.852155	0.0111433	0.717574	0.638887	0.0597347
ENSMUSG00000001018	Snapin	blue	-0.0800893	-0.186499	-0.681311	-0.327807	-0.083494	-0.519638	-0.0515813	-0.288837	0.191979	-0.0666058	0.0922577	0.412655	0.0294471	0.288778	0.11597	-0.442508	-0.145977	0.100883	0.158995	0.143685	0.572811	0.24561	0.518532	0.454546	0.340278	-0.259904	0.0154274	-0.293212	-0.0409856	0.0498123	0.211369	0.588426	0.204366	9.8242e-08	0.0229359	0.572617	0.000153743	0.727707	0.0464769	0.191142	0.652858	0.532848	0.00356015	0.842513	0.0465237	0.432488	0.0016366
ENSMUSG00000001175	Calm1	blue	-0.228165	-0.312932	-0.455213	-0.759903	-0.27816	-0.780984	-0.539849	-0.303076	-0.144991	-0.321402	-0.438164	-0.0450807	-0.708091	-0.353672	0.372377	-0.0192514	0.409293	0.175677	0.442415	0.484989	0.699217	0.763239	0.646592	0.59353	0.238563	-0.293378	0.315087	0.333724	0.239125	0.537671	-0.074919	0.118816	0.0303403	0.00115041	3.76854e-10	0.055579	5.83563e-11	7.49599e-05	0.0362643	0.325481	0.0259132	0.00184062	0.760938	1.81121e-08	0.0136631	0.00915057	0.896666
ENSMUSG00000001380	Hars	blue	-0.000989245	-0.300977	-0.418718	-0.731336	0.0580976	-0.371296	0.118493	0.141512	0.0559175	0.111676	0.0275794	0.251763	-0.370217	-0.340381	0.415588	0.0417778	0.589396	0.617298	0.493585	0.520377	0.709717	0.65963	0.260043	0.147481	0.08127	-0.487845	-0.0648347	0.0667868	-0.367257	0.0962174	-0.137008	0.994676	0.0376417	0.00305739	3.55729e-09	0.694886	0.00937103	0.422476	0.337348	0.705808	0.449834	0.852386	0.0843091	0.00959544	0.0179218	0.00330857	0.777991
ENSMUSG00000001674	Ddx18	blue	0.233741	0.194922	-0.161052	-0.431187	-0.110068	-0.399684	0.0147544	-0.251592	-0.0847555	-0.0240144	0.243203	0.014689	-0.349008	-0.140035	-0.0288109	-0.124344	0.233778	0.269635	0.397474	0.232374	0.472309	0.489277	0.200669	0.355536	0.281165	-0.503816	-0.270706	0.0414054	-0.0855759	0.330095	0.152771	0.10983	0.184298	0.274155	0.00221576	0.45643	0.00488602	0.920716	0.0845274	0.566809	0.871294	0.0957813	0.921066	0.0150468	0.342465	0.845873	0.39976
ENSMUSG00000001833	Sept7	blue	0.0513838	-0.428966	-0.621735	-0.831563	-0.215919	-0.470651	0.0760574	0.0104197	0.311635	0.329789	0.154766	0.546333	-0.239411	-0.04986	0.353573	-0.208636	0.394633	0.709043	0.701458	0.425111	0.927326	0.540964	0.526002	0.343652	0.280154	-0.723146	-0.174567	-0.271041	-0.472833	0.0274472	-0.0781819	0.72871	0.0023486	2.39922e-06	2.4964e-13	0.140495	0.000735787	0.607394	0.943964	0.0310705	0.0220753	0.293567	5.89469e-05	0.101234	0.736461	0.0136915	0.154711
ENSMUSG00000001891	Ugp2	blue	0.152033	-0.180933	-0.578188	-0.483655	-0.0922603	-0.408018	-0.0334322	-0.209622	0.373136	0.224072	0.226053	0.44034	-0.106579	0.183185	0.0226311	-0.429211	0.0479109	0.381145	0.494629	0.227899	0.711986	0.361611	0.367864	0.476411	0.452454	-0.607309	-0.24444	-0.334104	-0.279645	0.115089	0.211728	0.302277	0.21844	1.67887e-05	0.000496671	0.532837	0.00399242	0.821526	0.152726	0.0089986	0.125761	0.122362	0.00173574	0.470915	0.212665	0.878651	0.00233361
ENSMUSG00000002020	Ltbp2	blue	-0.204125	-0.402755	-0.206252	-0.414558	-0.205063	0.0934518	0.338657	0.504585	-0.184526	0.403531	-0.0749489	0.409588	0.190497	-0.161941	0.540591	0.306932	0.315151	0.506135	0.247108	0.4683	0.226628	-0.0121495	0.188662	-0.355948	-0.356741	-0.111672	-0.0079283	-0.264905	-0.466379	-0.36314	-0.00277799	0.164031	0.00453826	0.159586	0.00339502	0.162061	0.527537	0.0185487	0.000255103	0.209279	0.00445391	0.612655	0.00384116	0.194656	0.27148	7.29446e-05	0.0338418
ENSMUSG00000002129	Sf3a1	blue	0.0285818	-0.248473	-0.260444	-0.545013	-0.257264	-0.378492	-0.0552106	-0.0785119	0.133563	0.0325616	0.00804157	-0.0151889	-0.423071	-0.299372	0.219925	0.0121428	0.388419	0.382451	0.491053	0.268938	0.520979	0.552011	0.180529	0.206065	0.173624	-0.375469	0.0354286	0.173863	-0.130914	0.20198	0.129799	0.847084	0.0885844	0.0738021	6.19276e-05	0.0775236	0.00798668	0.709363	0.595815	0.365452	0.826101	0.956739	0.918388	0.00273608	0.038724	0.133103	0.934716
ENSMUSG00000002477	Snrpd1	blue	0.106838	-0.328311	-0.463535	-0.668039	-0.102534	-0.28116	0.285755	0.112776	0.250648	0.334633	0.315092	0.420389	-0.175051	-0.111808	0.288629	-0.107194	0.449428	0.726472	0.585341	0.358858	0.74706	0.494327	0.247502	0.134281	0.157011	-0.642364	-0.2448	-0.196804	-0.549661	-0.0686506	0.0303289	0.46983	0.0227146	0.000906458	2.13077e-07	0.488008	0.0528879	0.0489704	0.445356	0.0857388	0.0200848	0.0291553	0.00293033	0.234033	0.449297	0.046642	0.468344
ENSMUSG00000002718	Cse1l	blue	0.0145954	-0.345954	-0.543939	-0.441192	0.0481386	-0.206976	0.323834	0.0454653	0.316165	0.280047	0.35564	0.626417	0.131021	0.267413	0.233166	-0.343408	0.107696	0.527973	0.320528	-0.00944226	0.64557	0.187474	0.411095	0.177937	0.171546	-0.456823	-0.136259	-0.45527	-0.469803	-0.245938	-0.125572	0.921567	0.016016	6.4453e-05	0.00169618	0.745248	0.158095	0.0247469	0.758959	0.0285813	0.0538736	0.0131127	1.91207e-06	0.374729	0.0661399	0.110733	0.0168639
ENSMUSG00000002732	Fkbp7	blue	-0.232498	-0.530912	-0.669512	-0.653238	-0.0566769	-0.511168	-0.11058	-0.0248089	0.142807	0.00168678	-0.193491	0.357971	-0.242306	-0.0979966	0.476171	-0.109517	0.269362	0.348981	0.389535	0.498453	0.722321	0.506445	0.515414	0.301019	0.126582	-0.257157	0.235313	-0.046655	-0.15985	0.0626278	0.0224023	0.111788	0.000103563	1.95909e-07	4.832e-07	0.701997	0.000205025	0.454324	0.867074	0.332898	0.990922	0.187603	0.0124855	0.0970504	0.50756	0.000623909	0.458699
ENSMUSG00000003131	Pafah1b2	blue	-0.241683	-0.621578	-0.577647	-0.897695	-0.011413	-0.386036	0.184241	0.295538	-0.0324667	0.187304	-0.0906984	0.493242	-0.263378	-0.282994	0.69026	0.11593	0.629525	0.729953	0.50039	0.527914	0.809471	0.559878	0.532346	0.0923903	-0.11429	-0.457087	0.092853	-0.0632192	-0.460356	-0.0827595	-0.182775	0.0979401	2.41746e-06	1.71693e-05	5.49203e-18	0.938632	0.00672897	0.209996	0.0414123	0.8266	0.202383	0.539824	0.000367988	0.070495	0.0512952	5.69655e-08	0.432651
ENSMUSG00000003135	D1Bwg0212e	blue	-0.128655	-0.127296	-0.295226	-0.495926	0.119725	-0.464588	-0.0616206	-0.155273	-0.219765	-0.204372	0.00312915	0.120685	-0.336798	-0.105104	0.213088	-0.0228121	0.302461	0.223145	0.186323	0.330185	0.49327	0.471925	0.399128	0.348732	0.0192659	-0.242494	0.0639784	0.132872	-0.0221493	0.217618	0.223067	0.383493	0.388576	0.0416378	0.000337817	0.417632	0.000879139	0.677364	0.291967	0.133392	0.163511	0.98316	0.413882	0.0192457	0.477111	0.145901	0.877688
ENSMUSG00000003559	As3mt	blue	0.209299	-0.194209	-0.443388	-0.392596	-0.314564	-0.25324	-0.039741	-0.0779145	0.445185	0.328287	0.082002	0.244071	-0.0920992	-0.0447864	0.0639678	-0.243259	0.087096	0.338473	0.563256	0.327842	0.522546	0.302851	0.114688	0.20088	0.35827	-0.449943	-0.214177	-0.260386	-0.272201	0.0860567	0.0364662	0.153375	0.185941	0.00159784	0.00577902	0.0294416	0.0824429	0.788559	0.598624	0.00152113	0.022725	0.57952	0.0945662	0.533555	0.762452	0.665783	0.0957032
ENSMUSG00000003721	Insig2	blue	-0.315446	-0.422748	-0.597286	-0.669838	0.0119027	-0.653837	-0.321202	-0.164213	-0.0721843	-0.26473	-0.348959	0.249609	-0.409129	-0.097571	0.434108	-0.104025	0.29798	0.193903	0.265019	0.284469	0.711156	0.573482	0.68003	0.513227	0.133753	-0.237291	0.292716	0.112164	0.0784941	0.269565	0.147569	0.0289651	0.00275885	7.40774e-06	1.92292e-07	0.936004	4.67853e-07	0.0260113	0.264721	0.625861	0.0690104	0.015062	0.0870887	0.00388486	0.509414	0.00205114	0.481669
ENSMUSG00000003923	Tfam	blue	0.121447	0.0314659	-0.44263	-0.436428	-0.154732	-0.564196	-0.174489	-0.34366	0.116592	-0.0924222	0.0900097	0.0992796	-0.333851	-0.0407036	-0.0157662	-0.329199	0.115027	0.181114	0.333884	0.252236	0.581179	0.506136	0.32124	0.507387	0.431232	-0.495695	-0.187581	-0.0251654	-0.00793943	0.338158	0.159261	0.410919	0.831866	0.0016312	0.00192824	0.293672	2.96153e-05	0.235562	0.0167786	0.430009	0.532115	0.542919	0.501991	0.0203955	0.78356	0.915298	0.0223285
ENSMUSG00000004317	Clcn5	blue	0.0715922	-0.380532	-0.425085	-0.52322	-0.149978	-0.0745346	0.338182	0.278356	0.288281	0.480429	0.175268	0.587144	0.101717	-0.00125181	0.37289	-0.0455183	0.298847	0.638634	0.489218	0.296991	0.583316	0.186952	0.256521	-0.0513407	0.0274917	-0.475972	-0.220406	-0.403701	-0.595445	-0.261664	-0.121415	0.628704	0.00762797	0.00259778	0.00013581	0.308936	0.614627	0.0187248	0.0554005	0.0469194	0.000548325	0.233443	1.1513e-05	0.491499	0.993263	0.0090477	0.758686
ENSMUSG00000004364	Cul3	blue	-0.306855	-0.604714	-0.706766	-0.734537	-0.121932	-0.433265	0.150041	0.167471	0.0586689	0.174378	-0.0227659	0.728747	0.0136909	0.117412	0.568108	-0.138241	0.288089	0.57647	0.325041	0.294908	0.782311	0.287384	0.752267	0.233503	-0.00910294	-0.403881	0.08365	-0.349538	-0.378196	-0.203908	-0.171981	0.0338892	5.31177e-06	1.97795e-08	2.80601e-09	0.409037	0.0020975	0.308732	0.255228	0.692033	0.235865	0.877934	4.29918e-09	0.926414	0.426749	2.53352e-05	0.348745
ENSMUSG00000004642	Slbp	blue	-0.0193523	-0.424634	-0.501388	-0.325308	0.132115	-0.223287	0.160266	-0.00921636	0.528473	0.112355	0.21444	0.383784	-0.0232611	0.161242	0.165631	-0.292622	0.147415	0.366536	0.234129	-0.0766799	0.518944	0.273606	0.175281	0.164514	0.252692	-0.328885	0.0374334	-0.133836	-0.318914	-0.147016	0.00688636	0.896128	0.00262818	0.000283224	0.0240616	0.370722	0.127126	0.276533	0.950427	0.000112941	0.447067	0.143301	0.00708501	0.875299	0.27358	0.260559	0.0435578
ENSMUSG00000004771	Rab11a	blue	-0.205305	-0.526672	-0.500631	-0.728686	0.0856021	-0.331188	0.180789	0.188795	0.0240175	0.135562	0.0890188	0.548967	-0.167577	-0.00587466	0.477508	-0.0415713	0.454064	0.651685	0.355481	0.245829	0.748771	0.402138	0.575441	0.244043	-0.0177345	-0.454526	0.0609619	-0.163191	-0.40348	-0.117829	-0.229032	0.161555	0.000120352	0.000290274	4.31856e-09	0.562927	0.0214842	0.218813	0.198749	0.871278	0.358257	0.547388	5.33876e-05	0.254923	0.968389	0.000599216	0.779061
ENSMUSG00000004843	Chmp2b	blue	-0.0337769	-0.290891	-0.65984	-0.826249	-0.228708	-0.734283	-0.22119	-0.232402	0.090404	-0.0110432	-0.111817	0.326121	-0.448819	-0.164398	0.357548	-0.209985	0.359311	0.428712	0.587629	0.509957	0.913012	0.730861	0.622142	0.542626	0.333277	-0.559178	-0.000403191	-0.0352577	-0.138923	0.325279	0.0725759	0.819717	0.0448742	3.37247e-07	4.79959e-13	0.117917	2.85966e-09	0.130829	0.111939	0.541146	0.940616	0.44926	0.0236905	0.00137605	0.264176	0.0125975	0.152001
ENSMUSG00000004945	5730437N04Rik	blue	0.0638376	-0.0793239	-0.581873	-0.557184	-0.169866	-0.713844	-0.388304	-0.436289	0.190492	-0.177589	-0.108721	0.0927806	-0.484695	-0.09431	0.0678198	-0.362258	0.1538	0.14332	0.417551	0.29812	0.726961	0.676708	0.458596	0.669737	0.516044	-0.46691	-0.0164704	0.0695941	0.114437	0.498414	-0.0530841	0.666424	0.592006	1.43947e-05	3.89869e-05	0.248396	1.22878e-08	0.00638634	0.00193544	0.194668	0.227214	0.461993	0.530519	0.000480973	0.523735	0.646944	0.011399
ENSMUSG00000005610	Eif4g2	blue	-0.101618	-0.441812	-0.610027	-0.90766	-0.0611167	-0.59307	0.0109083	-0.0165202	0.0544726	0.0719853	0.0142736	0.432301	-0.400677	-0.175483	0.480074	-0.0973702	0.5173	0.637001	0.564852	0.455795	0.933671	0.678777	0.640048	0.403937	0.150109	-0.595808	0.0170139	-0.0522926	-0.3195	0.134905	-0.0904811	0.491922	0.00166785	4.16546e-06	5.80555e-19	0.67986	8.91408e-06	0.941341	0.911263	0.71308	0.626816	0.923291	0.00215164	0.0047711	0.232862	0.000554305	0.51029
ENSMUSG00000005687	Bcas2	blue	-0.00437256	-0.0882426	-0.48395	-0.296137	0.153437	-0.433323	-0.0934654	-0.31249	0.172641	-0.0813968	0.13466	0.297394	-0.114312	0.234651	-0.0386064	-0.455098	-0.0822848	0.0917641	0.140399	0.0752898	0.485439	0.296716	0.388619	0.485082	0.327269	-0.325068	-0.0302522	-0.150123	-0.00469262	0.147443	0.0651217	0.976469	0.5509	0.000492173	0.0409828	0.297781	0.00209428	0.527476	0.0305873	0.240635	0.582331	0.361491	0.0400922	0.439143	0.108415	0.794463	0.00115414
ENSMUSG00000005802	Slc30a4	blue	-0.174242	-0.599166	-0.493241	-0.773104	-0.0891849	-0.152505	0.434714	0.466933	0.00275036	0.442678	0.0861189	0.632669	0.0179213	-0.168277	0.655376	0.153729	0.524247	0.818088	0.494457	0.482575	0.682492	0.296436	0.39684	-0.143485	-0.216425	-0.456429	-0.0680009	-0.297949	-0.661314	-0.330172	-0.127456	0.236236	6.81515e-06	0.000367997	1.19943e-10	0.546637	0.300761	0.00201837	0.000820967	0.985198	0.00162903	0.560563	1.4039e-06	0.903771	0.252914	4.30486e-07	0.296853
ENSMUSG00000006095	Tbcb	blue	0.28089	-0.0104653	-0.129153	-0.518762	-0.0342012	-0.247187	-0.00596563	-0.0451605	0.113194	0.179066	0.134481	0.0560457	-0.425848	-0.305816	0.0755504	-0.0151386	0.454542	0.476467	0.588753	0.357077	0.537662	0.564386	0.0521787	0.221346	0.214006	-0.531245	-0.240963	0.0694262	-0.281369	0.257171	-0.000872991	0.0531261	0.943719	0.381636	0.000158445	0.81749	0.0903003	0.9679	0.760527	0.443661	0.22331	0.362137	0.705165	0.00254704	0.0345286	0.609798	0.918658
ENSMUSG00000006262	Mob1b	blue	-0.254863	-0.575879	-0.761793	-0.618279	-0.150023	-0.41228	0.116851	0.0628911	0.202149	0.174158	0.0165546	0.735672	0.106762	0.247835	0.459494	-0.271433	0.102578	0.44771	0.306221	0.176892	0.748463	0.198695	0.720155	0.278668	0.098588	-0.367443	0.060674	-0.430195	-0.34847	-0.208304	0.0133593	0.0804306	1.84701e-05	3.21329e-10	2.83017e-06	0.30879	0.00359359	0.428979	0.671086	0.16824	0.236464	0.911079	2.57748e-09	0.470148	0.089432	0.00101841	0.0620161
ENSMUSG00000006699	Cdc42	blue	0.00392243	-0.391697	-0.556558	-0.915101	-0.0550683	-0.546164	0.00653289	0.00911502	0.106705	0.15124	0.0142018	0.359696	-0.457016	-0.282395	0.44769	-0.0692471	0.577025	0.680016	0.672291	0.513874	0.928896	0.73289	0.502656	0.353223	0.180581	-0.660763	-0.0737371	-0.0345527	-0.36706	0.180815	-0.12258	0.978891	0.0059019	3.99437e-05	9.1224e-20	0.710079	5.93211e-05	0.96485	0.950971	0.470385	0.304836	0.923676	0.0120381	0.00109307	0.0518107	0.00141975	0.640018
ENSMUSG00000006740	Kif5b	blue	-0.0660917	-0.468299	-0.545604	-0.829045	-0.282198	-0.400461	0.163991	0.151546	0.112862	0.311102	0.113705	0.563263	-0.168344	-0.0869299	0.478811	-0.0483879	0.45537	0.73889	0.596737	0.43094	0.838185	0.448353	0.570685	0.208074	0.0805455	-0.606894	-0.104827	-0.256025	-0.491169	-0.0810461	-0.14311	0.655369	0.000788691	6.05759e-05	3.41209e-13	0.0519817	0.00479591	0.265376	0.303848	0.445009	0.0313747	0.441593	3.07297e-05	0.252721	0.556864	0.000576012	0.743974
ENSMUSG00000007656	Arpp19	blue	0.104055	-0.166978	-0.640419	-0.681349	-0.131159	-0.689336	-0.248223	-0.372101	0.250322	-0.00266462	0.0311008	0.30069	-0.402373	-0.00412543	0.1131	-0.433791	0.171261	0.335637	0.577338	0.354207	0.858315	0.643093	0.553632	0.649561	0.511369	-0.616062	-0.0961482	-0.150057	-0.0787918	0.365732	-0.133895	0.481544	0.256648	9.48059e-07	9.8021e-08	0.374224	6.03168e-08	0.0889162	0.00920649	0.0861615	0.985659	0.83379	0.0378336	0.00458028	0.977799	0.444044	0.00206846
ENSMUSG00000007739	Cct4	blue	0.201755	-0.0298514	-0.424447	-0.575381	0.0301998	-0.595985	-0.248824	-0.428875	0.236761	-0.069178	0.163546	0.113251	-0.512557	-0.0312809	-0.0545364	-0.386977	0.198649	0.276853	0.518839	0.226855	0.740022	0.651067	0.412791	0.691903	0.51844	-0.628887	-0.148997	0.0348616	-0.0311748	0.452494	0.016597	0.169087	0.840378	0.00264091	1.88526e-05	0.83854	7.84543e-06	0.0881203	0.00235416	0.105184	0.640353	0.266692	0.443428	0.000195673	0.832841	0.712759	0.00658498
ENSMUSG00000008333	Snrpb2	blue	0.00228904	-0.263706	-0.605552	-0.657932	-0.136874	-0.567355	-0.168034	-0.150765	0.202699	0.0275966	-0.0562615	0.328082	-0.331008	-0.096536	0.253522	-0.258168	0.258902	0.363029	0.467748	0.36002	0.785389	0.563389	0.500694	0.478648	0.334364	-0.527226	-0.0743439	-0.0946436	-0.150539	0.244474	-0.0904019	0.98768	0.0701325	5.11332e-06	3.74528e-07	0.353579	2.61125e-05	0.253611	0.306374	0.16706	0.852296	0.704081	0.0228149	0.0215594	0.513938	0.0820899	0.0764506
ENSMUSG00000008475	Arpc5	blue	-0.124503	-0.383336	-0.516003	-0.906198	-0.113641	-0.57654	-0.124478	0.0386484	-0.0855983	0.0135484	-0.191278	0.27317	-0.516434	-0.368106	0.517028	0.0596112	0.617039	0.570283	0.543966	0.557274	0.859819	0.75421	0.559002	0.359488	0.0833882	-0.527935	0.0300843	0.0989735	-0.231766	0.245289	-0.0446647	0.399153	0.00715783	0.000174117	8.19988e-19	0.44185	1.79735e-05	0.399249	0.794245	0.562944	0.927178	0.192798	0.0603002	0.000171578	0.010048	0.000168136	0.687338
ENSMUSG00000008683	Rps15a	blue	0.209821	-0.0261388	-0.306667	-0.566961	0.160136	-0.328823	0.0858654	-0.0799149	0.0750218	0.100331	0.237367	0.184004	-0.362219	-0.17537	0.0732028	-0.144249	0.385328	0.481894	0.479786	0.397602	0.628012	0.597548	0.19183	0.353705	0.224965	-0.569615	-0.249766	-0.0114478	-0.270064	0.225429	-0.0706681	0.152329	0.860018	0.0340043	2.6527e-05	0.27693	0.0224915	0.561722	0.589241	0.612309	0.497452	0.104272	0.210593	0.0114084	0.233167	0.620982	0.327991
ENSMUSG00000008859	Rala	blue	-0.0825402	-0.398045	-0.552243	-0.756546	-0.305262	-0.566381	-0.190682	-0.104072	0.114628	0.0650432	-0.0931615	0.308006	-0.393482	-0.132854	0.32419	-0.144892	0.366752	0.465522	0.559119	0.38024	0.786693	0.563409	0.574605	0.444257	0.243766	-0.522365	0.0181896	-0.060808	-0.163416	0.210727	-0.206866	0.577026	0.00508111	4.7146e-05	4.9842e-10	0.0348739	2.71498e-05	0.194214	0.481472	0.437869	0.660502	0.528825	0.0331918	0.00566021	0.368027	0.0245796	0.325814
ENSMUSG00000008892	Vdac3	blue	0.0849293	-0.337823	-0.563352	-0.582562	-0.273808	-0.394185	-0.0126395	-0.0596529	0.40767	0.228638	0.122321	0.395228	-0.176953	0.0155964	0.186437	-0.291235	0.220763	0.510528	0.587249	0.31672	0.72193	0.414574	0.350154	0.327519	0.357779	-0.546617	-0.126951	-0.260908	-0.313411	0.0501295	-0.225282	0.566011	0.0188588	3.06215e-05	1.39832e-05	0.0596786	0.00556741	0.932051	0.687131	0.00402665	0.118034	0.407532	0.00543216	0.22891	0.916207	0.204519	0.0446096
ENSMUSG00000008976	Gabpa	blue	-0.134429	-0.0998731	-0.656254	-0.522916	-0.205608	-0.766908	-0.396403	-0.439329	-0.0329948	-0.233332	-0.205504	0.335972	-0.255917	0.149604	0.157448	-0.390711	-0.0223201	0.0185483	0.218715	0.211329	0.676181	0.444273	0.778931	0.709474	0.391134	-0.347677	0.0338995	-0.128824	0.178655	0.376594	0.219189	0.362324	0.499426	4.10438e-07	0.000137253	0.160923	2.07188e-10	0.00528313	0.00178378	0.823824	0.110471	0.161139	0.0195622	0.0791437	0.310158	0.285176	0.00603919
ENSMUSG00000009030	Pdcl	blue	-0.0472876	-0.167887	-0.652124	-0.602924	-0.125076	-0.812563	-0.477957	-0.493385	0.108991	-0.27949	-0.176327	0.129011	-0.519898	-0.0512625	0.124	-0.389637	0.124054	0.0842116	0.373354	0.287854	0.78665	0.699772	0.615732	0.764163	0.470194	-0.41679	0.0978281	0.0772125	0.174865	0.500509	0.0728422	0.749605	0.254032	5.12986e-07	5.75951e-06	0.396969	2.34539e-12	0.000591129	0.000366314	0.460875	0.0543733	0.230588	0.382163	0.000152371	0.729326	0.401077	0.00619194
ENSMUSG00000009470	Tnpo1	blue	-0.410719	-0.328313	-0.714301	-0.229721	-0.0373083	-0.583473	-0.246847	-0.355758	0.0349798	-0.354239	-0.165748	0.42657	0.0744354	0.462205	0.175731	-0.483386	-0.304837	-0.182053	-0.192509	-0.192255	0.426322	0.0617607	0.808067	0.556005	0.205491	0.00623124	0.32047	-0.224085	0.242461	0.0325367	0.132513	0.00373536	0.0227137	1.191e-08	0.116255	0.801231	1.34561e-05	0.0907587	0.0130805	0.813408	0.0135026	0.260217	0.00249977	0.615099	0.000942038	0.232192	0.000500808
ENSMUSG00000009907	Vps4b	blue	-0.418938	-0.525866	-0.797111	-0.502944	-0.201911	-0.553852	-0.127111	-0.0459463	0.00719083	-0.132729	-0.25399	0.504623	0.00329673	0.13737	0.479419	-0.20524	0.0601276	0.16208	0.0862816	0.242427	0.606142	0.285283	0.678812	0.322577	0.0694171	-0.0911583	0.281802	-0.184734	-0.0537681	-0.0474835	0.177885	0.0030404	0.000123811	1.21286e-11	0.000269202	0.16875	4.43308e-05	0.389273	0.756486	0.961312	0.368483	0.0815083	0.000254785	0.982258	0.351819	0.000565471	0.161691
ENSMUSG00000010290	AI597479	blue	0.232052	0.126977	-0.314687	-0.270652	-0.0598965	-0.517401	-0.243617	-0.565994	0.257123	-0.139455	0.258724	0.00735176	-0.340491	0.142471	-0.260434	-0.480815	-0.063773	0.042069	0.35202	0.0652607	0.463011	0.440803	0.268842	0.614349	0.548953	-0.412836	-0.105393	0.012429	0.116976	0.405292	0.111068	0.112497	0.389778	0.0293746	0.0628011	0.685919	0.000166009	0.0951997	2.75725e-05	0.0776922	0.344489	0.0757972	0.960447	0.0178822	0.334051	0.0738134	0.0005419
ENSMUSG00000010914	Pdhx	blue	0.102448	-0.00450129	-0.37318	-0.134337	-0.0612021	-0.265876	0.0056224	-0.250698	0.314344	0.0440529	0.194592	0.270239	0.0540726	0.258919	-0.0805354	-0.385314	-0.147343	0.0847052	0.158319	-0.0217025	0.339547	0.119981	0.241849	0.305438	0.374415	-0.275229	-0.140243	-0.243291	-0.0905962	0.0405309	0.224215	0.488373	0.975777	0.00898986	0.362654	0.679437	0.0677728	0.969746	0.0856743	0.0295611	0.766232	0.185057	0.0632192	0.715098	0.0755688	0.586343	0.00684142
ENSMUSG00000011831	Evi5	blue	0.0623173	-0.155035	-0.664685	-0.210637	-0.276358	-0.406512	-0.116197	-0.341692	0.493536	0.153424	0.16001	0.580004	0.194734	0.537282	-0.0741089	-0.677538	-0.35422	0.101451	0.268861	-0.0281305	0.547226	0.0264472	0.547346	0.507068	0.532595	-0.377664	-0.142126	-0.592369	-0.0884372	-0.00642039	-0.187632	0.673919	0.292719	2.57544e-07	0.150704	0.0572483	0.00414244	0.431583	0.0174571	0.00036457	0.297821	0.277311	1.55661e-05	0.18473	8.23288e-05	0.616655	1.22927e-07
ENSMUSG00000011958	Bnip2	blue	-0.0879184	-0.563924	-0.584251	-0.725897	-0.075586	-0.187423	0.338343	0.31865	0.22607	0.455877	0.152992	0.746918	0.0794217	0.0443455	0.502971	-0.101586	0.345858	0.750519	0.479848	0.295944	0.739631	0.247215	0.488893	0.0428972	-0.0234862	-0.548515	-0.116691	-0.439414	-0.634684	-0.314885	-0.210535	0.55237	2.9936e-05	1.3021e-05	5.28328e-09	0.609629	0.202091	0.0186651	0.0272881	0.122334	0.00112897	0.299201	1.08464e-09	0.591548	0.764724	0.000268965	0.492061
ENSMUSG00000012405	Rpl15	blue	0.327034	0.067717	-0.263811	-0.477633	-0.287231	-0.376858	-0.150038	-0.226038	0.212577	0.110832	0.13655	0.051932	-0.419148	-0.192525	-0.0858666	-0.214532	0.263125	0.318667	0.57039	0.285767	0.576749	0.579508	0.144773	0.426098	0.41318	-0.601955	-0.331049	0.0193362	-0.150027	0.366727	0.0662798	0.0232793	0.647444	0.0700165	0.000596965	0.0477635	0.00828448	0.308741	0.122388	0.146893	0.453289	0.35473	0.725928	0.00302418	0.189859	0.561717	0.143125
ENSMUSG00000012422	Tmem167	blue	-0.121606	-0.464984	-0.608711	-0.454475	-0.070285	-0.17853	0.424162	0.161361	0.212201	0.350291	0.31667	0.774083	0.304841	0.351859	0.311887	-0.254449	0.0343297	0.528193	0.272891	0.045443	0.588553	0.0181769	0.46437	0.0788173	0.0185044	-0.387313	-0.121347	-0.547851	-0.531478	-0.390542	0.0454078	0.410301	0.000869064	4.42581e-06	0.00117462	0.635	0.22472	0.00266039	0.273223	0.147627	0.0146547	0.0283147	1.09844e-10	0.0351383	0.0141876	0.0309274	0.0809405
ENSMUSG00000012429	2810021B07Rik	blue	0.186156	-0.00438169	-0.421256	-0.144864	-0.0345964	-0.296112	-0.00384333	-0.351177	0.425973	0.133938	0.339441	0.359386	0.079034	0.418422	-0.247115	-0.544869	-0.271954	0.0986993	0.265326	0.00232631	0.415149	0.0838011	0.276318	0.426238	0.445915	-0.396962	-0.247836	-0.366988	-0.110818	0.0433137	0.251259	0.205213	0.97642	0.00286625	0.325908	0.815418	0.0410001	0.979317	0.0143892	0.00253876	0.364096	0.0182613	0.0121175	0.593365	0.00308039	0.0903974	6.22601e-05
ENSMUSG00000012483	Rpa3	blue	0.24904	0.0201922	-0.40323	-0.214987	-0.121588	-0.393351	-0.219326	-0.401126	0.509314	0.0262988	0.169752	0.132089	-0.198346	0.161463	-0.171119	-0.483393	-0.0992561	0.0880673	0.362456	0.029571	0.504827	0.361101	0.180367	0.499108	0.616703	-0.433846	-0.14898	-0.124593	-0.0242432	0.270736	0.146869	0.0878357	0.891646	0.00448648	0.142259	0.410369	0.00567764	0.13419	0.00471998	0.000218137	0.85917	0.248718	0.370814	0.176559	0.272915	0.244869	0.00050069
ENSMUSG00000013662	Atad1	blue	0.0305949	-0.302651	-0.694674	-0.80294	-0.0613905	-0.611752	0.000803871	-0.136879	0.173566	0.128651	0.103507	0.464999	-0.306728	-0.0578497	0.326721	-0.284554	0.335651	0.556322	0.611062	0.462	0.93665	0.638203	0.557847	0.469407	0.326092	-0.651959	-0.130513	-0.198517	-0.31592	0.185444	0.0467326	0.836456	0.0365396	4.32266e-08	6.63703e-12	0.678504	3.84563e-06	0.995673	0.353562	0.238086	0.383507	0.483865	0.000868706	0.0339667	0.696125	0.0234196	0.0499709
ENSMUSG00000013736	Trnt1	blue	-0.00604962	-0.0892919	-0.627695	-0.178419	0.180789	-0.416035	-0.036402	-0.361906	0.250911	-0.0539778	0.237735	0.509673	0.131484	0.518617	-0.122904	-0.637012	-0.313226	0.0175168	0.0401915	-0.142898	0.477752	0.0914844	0.486346	0.55787	0.40165	-0.289559	-0.0738129	-0.406285	-0.0216284	0.0360153	0.0854279	0.967449	0.546154	1.79602e-06	0.225014	0.218814	0.00327156	0.805966	0.0114848	0.0854001	0.715576	0.10372	0.000215537	0.37303	0.000159233	0.405285	1.12818e-06
ENSMUSG00000014074	Rnf168	blue	-0.177758	-0.222069	-0.442353	-0.50752	-0.356699	-0.685119	-0.432357	-0.330712	-0.0192904	-0.333953	-0.246929	-0.0181105	-0.504136	-0.160119	0.204804	-0.147822	0.239401	0.0914283	0.26813	0.317	0.562043	0.615445	0.48055	0.523245	0.293488	-0.195574	0.247512	0.233777	0.206245	0.39787	-0.130092	0.226765	0.129268	0.00164353	0.000231547	0.0128245	7.80902e-08	0.00214843	0.0216836	0.896458	0.0203547	0.0906476	0.90276	0.000258896	0.276979	0.162603	0.316023
ENSMUSG00000014226	Cacybp	blue	0.423784	0.116639	-0.214491	-0.396707	-0.110679	-0.335556	-0.146084	-0.344185	0.405269	0.19262	0.27473	0.0728109	-0.350611	-0.0331922	-0.184504	-0.345784	0.10104	0.287916	0.628239	0.271284	0.561279	0.445919	0.173	0.489434	0.527782	-0.630752	-0.345329	-0.10646	-0.136293	0.357753	-0.0311295	0.00268638	0.42982	0.143203	0.00524519	0.453919	0.0197235	0.321809	0.0166012	0.00426994	0.189637	0.0587912	0.622857	0.0145585	0.822787	0.209335	0.0160715
ENSMUSG00000014313	Cox6c	blue	0.131663	-0.201948	-0.532557	-0.662421	0.0464439	-0.513276	-0.0838153	-0.195208	0.247497	0.0539995	0.125389	0.233273	-0.432504	-0.130363	0.14324	-0.272595	0.356314	0.454185	0.574903	0.415844	0.806857	0.715312	0.315667	0.487944	0.380256	-0.59775	-0.116846	-0.00148874	-0.225982	0.29235	-0.0179949	0.372373	0.168672	9.7649e-05	2.92306e-07	0.753931	0.000190981	0.571135	0.183643	0.0898837	0.715467	0.395783	0.110564	0.0021401	0.377155	0.331421	0.0608643
ENSMUSG00000014504	Srp19	blue	0.0858089	-0.230931	-0.53941	-0.411885	0.118436	-0.279516	0.203456	-0.0880696	0.322565	0.191688	0.362611	0.561565	0.0283348	0.286434	0.0647137	-0.394182	0.0834773	0.409145	0.28743	-0.00264049	0.662266	0.278611	0.365467	0.366511	0.28142	-0.516628	-0.209746	-0.334324	-0.384335	-0.0842865	0.0476797	0.561981	0.114293	7.61741e-05	0.00362901	0.4227	0.0543497	0.165446	0.551684	0.0253499	0.191829	0.0113131	3.2857e-05	0.84839	0.0484118	0.662119	0.00556771
ENSMUSG00000014932	Yes1	blue	-0.0221136	-0.495779	-0.615609	-0.521876	-0.264888	-0.137707	0.262655	0.258388	0.401732	0.495361	0.125943	0.773092	0.234035	0.190983	0.371258	-0.2117	0.159911	0.60512	0.431813	0.161244	0.653206	0.108622	0.41051	0.0452099	0.112121	-0.481802	-0.19044	-0.551551	-0.586373	-0.335186	-0.20166	0.881406	0.000339403	3.21094e-06	0.000142304	0.0688388	0.350627	0.0712986	0.0761914	0.00465166	0.000343968	0.393679	1.2007e-10	0.109372	0.193499	0.00937887	0.148608
ENSMUSG00000014956	Ppp1cb	blue	0.0540606	-0.25609	-0.530116	-0.806151	-0.0449229	-0.479809	0.0372179	-0.00063024	0.0656667	0.181957	0.0718494	0.435994	-0.315388	-0.152662	0.351813	-0.155227	0.431866	0.607592	0.57649	0.429753	0.857352	0.580252	0.537209	0.379326	0.200078	-0.663147	-0.191592	-0.186774	-0.353415	0.150619	-0.102044	0.715158	0.0789336	0.000106544	4.72109e-12	0.76175	0.000558801	0.801703	0.996608	0.657448	0.215801	0.627468	0.00195072	0.028996	0.300259	0.0142011	0.292113
ENSMUSG00000015002	Efr3a	blue	-0.298955	-0.585453	-0.64925	-0.639509	0.0797749	-0.367098	0.216602	0.132356	0.0912745	0.0942305	0.0752735	0.643285	0.00165597	0.14549	0.505369	-0.113199	0.277621	0.513611	0.197737	0.145975	0.702495	0.286232	0.655399	0.212813	-0.0253754	-0.342587	0.142396	-0.22288	-0.362553	-0.22821	0.0212589	0.0390091	1.23736e-05	5.97941e-07	9.93318e-07	0.589895	0.0102704	0.139213	0.369842	0.537242	0.524087	0.611113	8.1765e-07	0.991087	0.3238	0.000248612	0.44364
ENSMUSG00000015189	Casd1	blue	0.309385	-0.0311497	-0.604559	-0.44192	-0.0726252	-0.454507	0.00137579	-0.360071	0.487389	0.263119	0.338844	0.505814	-0.0486016	0.289324	-0.0747231	-0.584393	-0.10046	0.33416	0.565701	0.199692	0.756642	0.345505	0.410749	0.546159	0.581992	-0.644541	-0.328879	-0.458243	-0.265734	0.155824	0.00202742	0.0323721	0.833532	5.34916e-06	0.00166299	0.623746	0.00117356	0.992595	0.0119426	0.000442382	0.0707814	0.0184798	0.000244988	0.742881	0.0460927	0.61373	1.29425e-05
ENSMUSG00000015247	Nipsnap3b	blue	0.124525	-0.193843	-0.290491	-0.466936	0.397159	-0.114827	0.326114	0.0940215	0.16366	0.229623	0.358419	0.388304	-0.0951933	0.0235999	0.142173	-0.151447	0.30949	0.527286	0.33279	0.0970637	0.551893	0.308715	0.18344	0.176988	0.0623874	-0.522561	-0.22724	-0.191923	-0.438008	-0.0657424	-0.0366894	0.399069	0.186787	0.0451824	0.000820906	0.00518932	0.437071	0.0236938	0.525011	0.266354	0.116415	0.0123681	0.00638625	0.519836	0.873498	0.335073	0.304168
ENSMUSG00000015341	Golga7	blue	-0.237007	-0.273833	-0.45444	-0.582536	0.154266	-0.613681	-0.256923	-0.223605	-0.132583	-0.354484	-0.216267	0.0976443	-0.482749	-0.139286	0.286347	-0.106695	0.295282	0.12265	0.124444	0.228633	0.592658	0.602412	0.553216	0.517964	0.110937	-0.228037	0.259279	0.257075	0.138095	0.327192	-0.0431501	0.104813	0.0596547	0.00117579	1.39984e-05	0.295146	3.515e-06	0.0779315	0.126571	0.369012	0.0134338	0.139842	0.509095	0.000510717	0.34508	0.048483	0.470426
ENSMUSG00000015357	Clpx	blue	-0.184255	-0.0614853	-0.470529	-0.0929165	-0.128023	-0.509145	-0.267289	-0.397855	0.0369786	-0.331396	-0.0980575	0.245238	-0.014682	0.321729	-0.00228956	-0.378779	-0.23447	-0.203702	-0.111114	-0.0732904	0.297425	0.159941	0.457375	0.467627	0.277703	0.0287023	0.181372	-0.049725	0.237036	0.156459	0.206083	0.20996	0.678034	0.00073846	0.529915	0.385853	0.000219367	0.0662698	0.00510414	0.802953	0.0213972	0.507295	0.09295	0.921104	0.0257538	0.987678	0.00793526
ENSMUSG00000015668	Pdzd11	blue	0.0302121	-0.108127	-0.223346	-0.223776	-0.107361	-0.161061	0.127468	-0.0249114	0.0864936	0.132036	0.193017	0.239191	-0.00372728	0.0911052	0.0686682	-0.0873016	0.103307	0.277835	0.231383	0.13249	0.326799	0.15375	0.124885	0.143502	0.144771	-0.254384	-0.109627	-0.15296	-0.201807	-0.0180948	0.0891505	0.838475	0.464455	0.127024	0.126274	0.467645	0.274127	0.387933	0.86653	0.558853	0.371008	0.188707	0.101558	0.979941	0.538	0.642824	0.555172
ENSMUSG00000015671	Psma2	blue	-0.152327	-0.383786	-0.626311	-0.792367	-0.0688964	-0.631588	-0.140535	-0.0778767	-0.00287589	-0.0731278	-0.160082	0.325776	-0.429894	-0.198525	0.448483	-0.109361	0.437017	0.427168	0.437876	0.374412	0.846516	0.692569	0.600098	0.451981	0.170353	-0.464652	0.0841958	0.0478775	-0.140776	0.24495	0.00240167	0.301331	0.00708473	1.92198e-06	1.95307e-11	0.641717	1.48165e-06	0.340727	0.598802	0.984522	0.621341	0.277093	0.0238471	0.00229224	0.176159	0.0013889	0.459343
ENSMUSG00000015672	Mrpl32	blue	0.0432731	-0.149597	-0.559544	-0.577333	-0.0557824	-0.644795	-0.26963	-0.372764	0.195721	-0.0794071	0.01295	0.271223	-0.366487	0.0575945	0.0993668	-0.381836	0.122403	0.240093	0.436538	0.232422	0.761303	0.561049	0.549928	0.65233	0.450939	-0.508263	-0.0332669	-0.0726636	-0.0310221	0.330881	0.250387	0.770257	0.31018	3.5566e-05	1.73942e-05	0.706487	7.55848e-07	0.0638396	0.00907298	0.18247	0.591616	0.930386	0.062227	0.0104073	0.697401	0.501614	0.00740615
ENSMUSG00000015733	Capza2	blue	-0.0768014	-0.428635	-0.777336	-0.797891	-0.158585	-0.647813	-0.0712447	-0.16812	0.231927	0.108811	0.0435318	0.573853	-0.235871	0.0814302	0.344275	-0.341366	0.241762	0.503146	0.544162	0.338194	0.954785	0.551121	0.719055	0.534054	0.327605	-0.609739	-0.0372371	-0.260937	-0.26761	0.119943	0.0297564	0.603874	0.002369	8.17554e-11	1.12014e-11	0.281669	6.45174e-07	0.630375	0.253363	0.112695	0.461619	0.768921	2.00722e-05	0.106539	0.582176	0.016571	0.0175714
ENSMUSG00000015749	Anp32e	blue	-0.109899	-0.314159	-0.391238	-0.760656	-0.303346	-0.490619	-0.0151226	0.0359082	-0.115098	0.0305545	-0.0625019	0.139785	-0.435862	-0.373191	0.425344	0.0990001	0.550785	0.536686	0.513154	0.595543	0.669531	0.630754	0.414741	0.208472	0.0556826	-0.43739	0.010393	0.0987746	-0.194166	0.180752	-0.185525	0.457125	0.0296622	0.00596544	3.53731e-10	0.0360904	0.000399804	0.918744	0.808548	0.435982	0.836669	0.673007	0.343335	0.00195761	0.0089877	0.00258044	0.503202
ENSMUSG00000015759	Cnih	blue	0.177207	-0.136068	-0.454993	-0.718621	-0.0911925	-0.653192	-0.287307	-0.349301	0.244278	-0.029616	0.0261756	0.0378665	-0.636624	-0.259238	0.107905	-0.245652	0.382173	0.385032	0.690379	0.462875	0.81334	0.807352	0.338018	0.582272	0.47418	-0.630871	-0.0887404	0.142135	-0.0813129	0.49361	0.0325552	0.228231	0.356449	0.00115758	8.83976e-09	0.537609	4.84401e-07	0.0477017	0.0149564	0.0942777	0.841621	0.859823	0.798319	1.15056e-06	0.0751965	0.46538	0.0923825
ENSMUSG00000015932	Dstn	blue	0.0895954	-0.219174	-0.493622	-0.828391	-0.123669	-0.61005	-0.162389	-0.183587	0.085969	0.0860517	0.0167519	0.247828	-0.515099	-0.216903	0.252326	-0.177602	0.417455	0.524182	0.685431	0.486269	0.875122	0.697746	0.530963	0.525812	0.325028	-0.674743	-0.123566	-0.0385261	-0.188329	0.349053	-0.144883	0.544785	0.134466	0.000363569	3.69749e-13	0.402344	4.16091e-06	0.270137	0.211647	0.561249	0.56087	0.910023	0.0894409	0.000179554	0.138652	0.0835939	0.22718
ENSMUSG00000016257	Slmo2	blue	-0.0879469	-0.367349	-0.406435	-0.497379	0.123653	-0.204031	0.321081	0.152273	0.130463	0.180771	0.199526	0.44184	-0.0208405	0.0156551	0.339583	-0.0578074	0.301816	0.534597	0.265405	0.198977	0.565099	0.30725	0.284804	0.0623303	-0.0176922	-0.354852	-0.0346374	-0.168592	-0.422628	-0.197233	0.12523	0.55224	0.0102146	0.00415022	0.000322432	0.402407	0.164229	0.0260708	0.301506	0.376784	0.21886	0.173945	0.00166658	0.888189	0.915892	0.0182095	0.696336
ENSMUSG00000016308	Ube2a	blue	0.0681415	-0.205766	-0.413616	-0.508498	0.314495	-0.412015	-0.101172	-0.191834	0.280815	-0.0347621	0.122373	0.202921	-0.378471	-0.0293805	0.0918268	-0.289891	0.280308	0.351699	0.375418	0.152228	0.660114	0.530652	0.314457	0.46753	0.32698	-0.489841	-0.0411193	-0.00170217	-0.145231	0.214863	-0.097534	0.64538	0.160595	0.00347594	0.000224145	0.0294787	0.00361725	0.493834	0.191484	0.0531923	0.81455	0.407331	0.166586	0.00799039	0.842864	0.534772	0.0456487
ENSMUSG00000016534	Lamp2	blue	-0.283253	-0.63366	-0.71456	-0.685765	-0.0373643	-0.433281	0.064254	0.0977126	0.213076	0.140804	-0.0587993	0.646399	-0.0428345	0.123796	0.519236	-0.17395	0.23383	0.505003	0.346937	0.285858	0.770551	0.305963	0.689961	0.276446	0.0929461	-0.365311	0.163323	-0.280141	-0.308872	-0.147926	-0.184089	0.0510735	1.33595e-06	1.17009e-08	7.50829e-08	0.800939	0.00209662	0.664376	0.508797	0.145925	0.339795	0.691383	6.95013e-07	0.772523	0.401859	0.000155885	0.237033
ENSMUSG00000016833	Mrps18c	blue	0.263156	0.0378692	-0.41543	-0.457453	-0.0555193	-0.465502	-0.114996	-0.347311	0.242206	0.0715245	0.158238	0.210046	-0.28468	0.013917	-0.0659269	-0.372224	0.0794206	0.241213	0.471451	0.255742	0.621862	0.49729	0.301343	0.518348	0.439862	-0.53877	-0.225073	-0.124828	-0.106052	0.307586	0.258264	0.0707406	0.798305	0.00332164	0.00107954	0.70781	0.00085604	0.436391	0.015579	0.0971927	0.629029	0.282737	0.151881	0.0498652	0.925202	0.656175	0.00918148
ENSMUSG00000017418	Arl5b	blue	-0.1895	-0.266925	-0.227032	-0.501643	-0.168987	-0.122055	0.0153459	0.366039	-0.308472	0.130803	-0.346178	0.250469	-0.0971588	-0.354616	0.557556	0.292776	0.421146	0.362219	0.228832	0.504843	0.325551	0.23193	0.320866	-0.107216	-0.263262	-0.105349	0.0420293	-0.0655909	-0.206544	-0.0373342	-0.18176	0.197047	0.0666542	0.120709	0.000280879	0.250889	0.408562	0.917548	0.0105089	0.0329127	0.375531	0.015943	0.0859712	0.511214	0.0133967	3.8428e-05	0.0434423
ENSMUSG00000017485	Top2b	blue	0.297584	-0.071651	-0.651581	-0.310013	-0.184004	-0.367976	0.116038	-0.32504	0.645402	0.340408	0.472397	0.644737	0.185709	0.505615	-0.170172	-0.714393	-0.247396	0.31224	0.429399	-0.0743345	0.66581	0.146108	0.369724	0.464554	0.599228	-0.663771	-0.41508	-0.608673	-0.353272	-0.0422199	0.0446497	0.039959	0.628421	5.28135e-07	0.0320041	0.210594	0.0100764	0.432217	0.0241849	7.32285e-07	0.0179119	0.000698597	7.58145e-07	0.206323	0.0002466	0.247532	1.18352e-08
ENSMUSG00000017778	Cox7c	blue	-0.145634	-0.449658	-0.595731	-0.659176	-0.179121	-0.368758	0.0655671	0.132882	0.0941108	0.17362	-0.0604481	0.483364	-0.122964	-0.0942163	0.473601	-0.0306667	0.371686	0.514459	0.409175	0.405962	0.685312	0.441962	0.436637	0.149731	0.0677465	-0.382005	0.0133713	-0.157255	-0.359922	-0.0584443	0.0511441	0.323317	0.00134433	7.9337e-06	3.49806e-07	0.223164	0.00990638	0.657936	0.367924	0.524616	0.237939	0.683177	0.000501146	0.405052	0.524149	0.000673941	0.836078
ENSMUSG00000017843	Ppp2r5c	blue	-0.264955	-0.320737	-0.383577	-0.494041	-0.196048	-0.365151	-0.127439	0.0639593	-0.227274	0.018727	-0.342131	0.263845	-0.11447	-0.159427	0.482908	0.115758	0.200848	0.199566	0.196602	0.39617	0.407982	0.228668	0.503597	0.112854	-0.121727	-0.0813962	0.17257	-0.0693292	-0.0561983	0.0434123	0.0581971	0.0687666	0.0262401	0.00711863	0.000358755	0.181727	0.0107122	0.388039	0.665825	0.120304	0.899467	0.0173035	0.0699795	0.438508	0.279088	0.000508222	0.433338
ENSMUSG00000018189	Uchl5	blue	0.032816	-0.122947	-0.594954	-0.322271	-0.160273	-0.550347	-0.2646	-0.425386	0.319922	-0.049778	0.127297	0.333324	-0.113326	0.311974	-0.0719515	-0.536229	-0.165659	0.0754514	0.271659	0.0604783	0.592219	0.264061	0.533889	0.620111	0.486659	-0.393911	-0.072119	-0.269372	0.0315384	0.199734	0.095793	0.824763	0.405118	8.20904e-06	0.0254914	0.276513	5.06711e-05	0.0691526	0.00257761	0.0266451	0.736879	0.388574	0.0206072	0.443128	0.0308783	0.626978	8.55389e-05
ENSMUSG00000018239	Zcchc10	blue	0.0430469	-0.275869	-0.427158	-0.388617	-0.238345	-0.283155	0.0514338	-0.094638	0.318537	0.138725	0.19621	0.296642	-0.112353	0.103183	0.0888414	-0.212763	0.129672	0.33909	0.369687	0.0765197	0.543006	0.279376	0.31586	0.294016	0.291265	-0.430076	-0.10759	-0.175113	-0.217203	0.0203954	-0.0883308	0.771425	0.0577084	0.00246194	0.00634015	0.102809	0.0511572	0.728455	0.522285	0.0273461	0.347043	0.181358	0.0406231	0.447075	0.485241	0.548189	0.146532
ENSMUSG00000018326	Ywhab	blue	0.050913	-0.205303	-0.405011	-0.808703	-0.185754	-0.682231	-0.376044	-0.269552	0.0799348	-0.0809472	-0.186682	-0.0188215	-0.717729	-0.400372	0.255971	-0.0861767	0.493359	0.388987	0.676089	0.533215	0.784466	0.817104	0.445502	0.517703	0.347513	-0.571752	0.0114952	0.218795	-0.00544171	0.515312	-0.0766199	0.731102	0.161559	0.00429683	3.58497e-12	0.20621	9.29713e-08	0.00843635	0.0639195	0.589147	0.584424	0.203913	0.898962	9.40533e-09	0.00480622	0.0790785	0.5603
ENSMUSG00000018377	Vezf1	blue	-0.191425	-0.00804187	-0.22765	-0.447464	-0.145302	-0.676063	-0.447351	-0.402325	-0.319355	-0.513715	-0.259566	-0.112945	-0.576533	-0.138665	0.131235	-0.0449028	0.229746	-0.0563346	0.102079	0.132421	0.456482	0.572628	0.587486	0.632226	0.20879	-0.161751	0.238566	0.37297	0.374083	0.529864	0.0869579	0.19245	0.956738	0.119674	0.00142863	0.324434	1.34066e-07	0.00143308	0.00458562	0.0269304	0.00018817	0.0748145	0.444669	1.79787e-05	0.347255	0.373946	0.761853
ENSMUSG00000018481	Appbp2	blue	-0.385841	-0.645481	-0.699244	-0.615203	-0.00403424	-0.326443	0.26574	0.252783	0.00832237	0.0698606	-0.00398078	0.683995	0.0750495	0.118131	0.601891	-0.0786231	0.304924	0.516967	0.166223	0.204754	0.66746	0.272291	0.596236	0.10604	-0.114888	-0.232632	0.177255	-0.2511	-0.38962	-0.286026	-0.123671	0.00675919	7.29264e-07	3.23136e-08	3.27296e-06	0.97829	0.0235449	0.067918	0.0830166	0.95523	0.63705	0.978577	8.35955e-08	0.612177	0.423905	6.03345e-06	0.595293
ENSMUSG00000018574	Acadvl	blue	-0.374331	-0.36429	-0.352101	-0.439392	0.230608	-0.372538	-0.185201	0.0945905	-0.24517	-0.360773	-0.39848	-0.00726381	-0.395311	-0.337362	0.471093	0.172415	0.437645	0.112884	-0.0403504	0.285229	0.370776	0.530824	0.311938	0.16151	-0.138883	0.0528289	0.384749	0.387745	0.0952841	0.151898	-0.0424225	0.00876375	0.0109127	0.0141167	0.00178076	0.114814	0.00911825	0.207588	0.522495	0.0930446	0.0117658	0.00502864	0.96092	0.00542152	0.0190317	0.000726212	0.241263
ENSMUSG00000018846	Pank3	blue	-0.36705	-0.415847	-0.647704	-0.741187	0.0473096	-0.75868	-0.280971	-0.225787	-0.17335	-0.318244	-0.266813	0.315912	-0.419053	-0.0386643	0.455205	-0.159732	0.288853	0.220057	0.215718	0.273595	0.775303	0.572413	0.858518	0.592513	0.116141	-0.286881	0.296584	0.0727181	0.0963452	0.272981	0.0227589	0.0102812	0.0032871	6.48873e-07	1.69533e-09	0.749492	4.17504e-10	0.053054	0.122815	0.23868	0.0274961	0.0667734	0.0287158	0.00303152	0.794162	0.00115067	0.278157
ENSMUSG00000019782	Rwdd1	blue	0.198082	-0.158475	-0.485786	-0.456832	0.0287452	-0.415546	0.0319598	-0.279782	0.402783	0.167992	0.347766	0.401412	-0.152529	0.207716	-0.02744	-0.44577	0.0495508	0.374806	0.477556	0.12738	0.696662	0.340763	0.385983	0.481211	0.429012	-0.58837	-0.210701	-0.291568	-0.255378	0.104304	-0.0777226	0.177146	0.282006	0.000464993	0.00109878	0.84622	0.00331204	0.829267	0.0541107	0.00453519	0.25373	0.0154347	0.00468765	0.300683	0.156579	0.853125	0.00149689
ENSMUSG00000019795	Pcmt1	blue	-0.182978	-0.32144	-0.52449	-0.509906	0.0667825	-0.56046	-0.319749	-0.275	0.102425	-0.235744	-0.165465	0.0997136	-0.407952	-0.0386403	0.206782	-0.213126	0.17353	0.126306	0.259715	0.277277	0.599018	0.510684	0.5	0.538012	0.266998	-0.252975	0.227124	0.108775	0.110843	0.308219	0.0292526	0.213192	0.0258947	0.000129925	0.00021387	0.651996	3.43141e-05	0.0267321	0.0585328	0.48847	0.106732	0.261043	0.500115	0.00399887	0.794286	0.158493	0.145828
ENSMUSG00000019802	Sec63	blue	-0.103464	-0.353503	-0.64007	-0.650502	-0.483407	-0.4911	-0.0391409	-0.0154188	0.10027	0.224316	-0.0784519	0.45518	-0.0739404	-0.0343323	0.376425	-0.160268	0.166298	0.429239	0.510593	0.556366	0.672635	0.340376	0.539166	0.235709	0.182377	-0.42569	-0.0704823	-0.313939	-0.246726	0.0233814	-0.020557	0.48405	0.0137114	9.65167e-07	5.59459e-07	0.000500478	0.000393783	0.79168	0.917158	0.497712	0.125338	0.596097	0.00115148	0.617459	0.816802	0.00836488	0.276529
ENSMUSG00000019808	Adat2	blue	-0.111552	-0.302094	-0.362326	-0.272657	0.328524	-0.0781756	0.364232	0.173274	0.0372281	0.128515	0.220775	0.456656	0.138931	0.142096	0.263517	-0.0741924	0.128289	0.339286	0.0591916	0.00122569	0.357348	0.0908438	0.190342	-0.00288109	-0.0824185	-0.184239	-0.00994841	-0.215744	-0.3723	-0.259223	0.101268	0.450343	0.0369036	0.0113824	0.0608026	0.0226214	0.597396	0.0109264	0.23889	0.80165	0.384012	0.131573	0.00110429	0.346323	0.335337	0.0703407	0.616257
ENSMUSG00000019809	Pex3	blue	-0.033597	-0.203094	-0.50807	-0.422149	0.0517706	-0.233962	0.327155	0.0991425	0.019678	0.226886	0.277467	0.632067	0.179965	0.223033	0.257864	-0.209583	0.114236	0.464647	0.242519	0.232302	0.570226	0.159228	0.414657	0.153296	0.0440753	-0.360847	-0.19245	-0.438869	-0.415624	-0.1958	-0.0590854	0.820661	0.166216	0.000227358	0.00280148	0.726746	0.109485	0.0232254	0.502585	0.894389	0.120955	0.0562168	1.44674e-06	0.220955	0.127571	0.0768103	0.152806
ENSMUSG00000019818	Cd164	blue	-0.189451	-0.428256	-0.543361	-0.930155	-0.1134	-0.650367	-0.163294	-0.020366	-0.12082	-0.0401034	-0.25157	0.226284	-0.556163	-0.386514	0.562506	0.0678692	0.589058	0.519537	0.584579	0.679606	0.851979	0.768702	0.595968	0.369043	0.07975	-0.466352	0.135697	0.139506	-0.149908	0.297511	-0.0482967	0.197164	0.00239255	6.58515e-05	1.20771e-21	0.442825	5.63491e-07	0.267441	0.890719	0.413354	0.786676	0.0845552	0.121971	4.05574e-05	0.00665547	3.16623e-05	0.646704
ENSMUSG00000019857	Asf1a	blue	-0.11162	-0.185499	-0.429385	-0.309889	0.0323592	-0.437441	-0.155288	-0.307564	0.11471	-0.193726	0.1145	0.228368	-0.189567	0.232634	0.0239693	-0.343658	1.42513e-06	0.089082	0.110692	-0.067574	0.488315	0.302056	0.497086	0.514449	0.268408	-0.23357	0.116036	-0.0398699	0.0718054	0.155587	-0.20524	0.450066	0.206846	0.00232303	0.0320763	0.827165	0.00187664	0.291921	0.0334583	0.437539	0.187059	0.438386	0.118481	0.196886	0.111573	0.871534	0.0167791
ENSMUSG00000019868	Vta1	blue	-0.138709	-0.456805	-0.491592	-0.530005	-0.0594721	-0.142251	0.271795	0.311495	0.0670717	0.302846	0.00693616	0.584416	0.0993328	-0.00916456	0.474659	-0.012922	0.292291	0.54163	0.28581	0.262381	0.552097	0.180794	0.37283	-0.0220625	-0.0984058	-0.314763	-0.0576385	-0.335969	-0.465337	-0.266146	-0.00194233	0.347102	0.00109965	0.000387713	0.000106966	0.68803	0.334804	0.0616554	0.0311501	0.650586	0.0364134	0.962681	1.293e-05	0.501761	0.950705	0.000652918	0.930536
ENSMUSG00000019873	Reep3	blue	-0.100422	-0.215963	-0.498255	-0.856606	-0.260305	-0.707859	-0.276774	-0.147885	-0.205211	-0.0746651	-0.301389	0.105783	-0.567156	-0.422801	0.440154	0.031274	0.480384	0.374125	0.575921	0.732706	0.761116	0.744518	0.563288	0.410443	0.15219	-0.468369	0.0222213	0.127115	-0.0246847	0.431049	0.0540408	0.49706	0.140413	0.000313471	8.18352e-15	0.0739613	1.83945e-08	0.0568593	0.315812	0.16175	0.614006	0.0373678	0.47425	2.63209e-05	0.00275508	0.00174452	0.832877
ENSMUSG00000019877	Serinc1	blue	-0.268568	-0.391033	-0.654932	-0.879475	-0.0861664	-0.775129	-0.317624	-0.151952	-0.180199	-0.212839	-0.354394	0.198909	-0.570284	-0.322026	0.535071	-0.0433046	0.477389	0.35214	0.452121	0.629091	0.851479	0.787801	0.702259	0.515831	0.15015	-0.384568	0.221409	0.149288	0.0275016	0.392056	-0.0712572	0.0649332	0.00599413	4.40988e-07	1.94517e-16	0.560346	9.99407e-11	0.027816	0.302537	0.220345	0.146385	0.0134591	0.175308	2.32083e-05	0.0256097	8.91997e-05	0.770094
ENSMUSG00000019917	Sept10	blue	-0.0250461	-0.515381	-0.657781	-0.702298	-0.209242	-0.302456	0.187045	0.185518	0.367737	0.428232	0.0922346	0.645758	0.00560639	0.00597734	0.437242	-0.1446	0.326738	0.690962	0.574418	0.422771	0.775515	0.342712	0.432036	0.101721	0.153555	-0.554592	-0.138573	-0.390245	-0.552362	-0.190361	-0.125816	0.865815	0.000177843	3.77628e-07	2.65232e-08	0.153489	0.036667	0.203021	0.206798	0.010129	0.00239406	0.532952	7.1877e-07	0.969832	0.967837	0.00188667	0.326801
ENSMUSG00000019920	Lims1	blue	0.132976	-0.440272	-0.576529	-0.68477	-0.169868	-0.18248	0.334205	0.21776	0.429425	0.584442	0.280602	0.713942	0.0721907	0.0567593	0.345425	-0.188988	0.301061	0.776809	0.661377	0.381289	0.787098	0.288691	0.354819	0.0825365	0.168557	-0.675667	-0.299522	-0.498947	-0.691015	-0.238483	-0.10821	0.367582	0.00173893	1.79817e-05	7.97608e-08	0.24839	0.214462	0.0202544	0.137061	0.00232054	1.29161e-05	0.0533801	1.22056e-08	0.62583	0.701584	0.0161892	0.198282
ENSMUSG00000019975	Ikbip	blue	0.243865	-0.0985701	-0.516674	-0.413197	-0.379014	-0.353338	-0.0255638	-0.18334	0.461525	0.390511	0.149146	0.399525	0.0037328	0.103459	0.0243818	-0.384512	-0.055882	0.327724	0.595308	0.369305	0.590277	0.251525	0.266583	0.287482	0.468199	-0.562615	-0.31222	-0.414315	-0.282018	0.088617	0.0329316	0.0948531	0.505067	0.000170185	0.00351247	0.00789345	0.0137584	0.863067	0.212274	0.000960699	0.00606748	0.311657	0.00490472	0.979911	0.48407	0.869343	0.00696818
ENSMUSG00000019988	Nedd1	blue	0.18057	-0.152729	-0.578139	-0.360402	0.013459	-0.294872	0.0891813	-0.176159	0.423152	0.252635	0.353828	0.482755	0.0428265	0.299355	-0.0264931	-0.501971	-0.0710044	0.359238	0.431652	0.170086	0.630889	0.213731	0.328697	0.412014	0.453152	-0.537184	-0.252167	-0.456595	-0.299043	0.00437938	-0.0440665	0.21938	0.300042	1.68227e-05	0.0118588	0.927657	0.0418944	0.546654	0.231039	0.0027304	0.0832033	0.0136188	0.000510624	0.772564	0.0387353	0.85814	0.00027789
ENSMUSG00000019998	Stx7	blue	-0.247999	-0.343245	-0.57403	-0.638734	-0.0130777	-0.683068	-0.382987	-0.257211	-0.0359699	-0.283475	-0.252189	0.21899	-0.458571	-0.0557108	0.3244	-0.211927	0.259332	0.186839	0.240278	0.233921	0.717671	0.598594	0.703067	0.621628	0.249406	-0.29525	0.277787	0.111339	0.116801	0.325835	-0.119146	0.0892139	0.0169195	1.99268e-05	1.03347e-06	0.929702	8.84086e-08	0.00721489	0.0775863	0.808225	0.0508835	0.0837677	0.134801	0.00104567	0.706847	0.0244817	0.148163
ENSMUSG00000020009	Ifngr1	blue	-0.340009	-0.523677	-0.568218	-0.870859	-0.0353624	-0.666441	-0.248755	-0.0133067	-0.183346	-0.18264	-0.389828	0.131881	-0.583518	-0.425231	0.629387	0.113018	0.581707	0.406282	0.450738	0.661888	0.775323	0.76722	0.578638	0.337583	-0.00553224	-0.28714	0.323864	0.251584	-0.0383199	0.29195	-0.0514729	0.0180556	0.000133667	2.52237e-05	8.64623e-16	0.811405	2.33283e-07	0.0882109	0.928474	0.212259	0.214054	0.00616453	0.371577	1.34308e-05	0.00258799	1.65246e-06	0.444373
ENSMUSG00000020022	Ndufa12	blue	0.0624322	-0.220561	-0.552961	-0.759617	-0.136491	-0.608761	-0.0824571	-0.194035	0.136092	0.0491351	0.0556507	0.21514	-0.448086	-0.209347	0.257439	-0.222369	0.403944	0.496609	0.596722	0.487624	0.820958	0.71503	0.414923	0.42534	0.332893	-0.620856	-0.104852	-0.0373492	-0.205287	0.287371	-0.142635	0.673351	0.131957	4.58707e-05	3.86e-10	0.354938	4.41562e-06	0.57741	0.186342	0.356362	0.740157	0.707149	0.141968	0.00140427	0.153279	0.0773149	0.128738
ENSMUSG00000020056	Ccdc53	blue	0.279819	0.0117671	-0.43633	-0.177848	-0.155813	-0.350951	-0.177669	-0.357636	0.51066	0.0740404	0.201042	0.163129	-0.128236	0.167116	-0.211588	-0.514435	-0.122079	0.10021	0.388037	0.105828	0.459926	0.289017	0.105068	0.441649	0.566239	-0.424487	-0.233147	-0.220958	-0.0799934	0.219579	-0.0607924	0.0540777	0.936731	0.0019333	0.226525	0.290271	0.0144564	0.227002	0.012574	0.000208541	0.616982	0.17063	0.267931	0.385054	0.256251	0.148827	0.000183641
ENSMUSG00000020086	H2afy2	blue	0.111155	0.0472862	-0.289125	-0.225807	-0.176383	-0.378512	-0.14823	-0.287802	0.140517	-0.0944175	0.0609336	-0.00129052	-0.22019	-0.0510115	-0.0497799	-0.193333	0.0418282	0.0386457	0.199053	0.123898	0.321235	0.330929	0.165678	0.300145	0.283299	-0.251661	-0.0933834	0.041806	0.0553203	0.249039	0.0778773	0.451968	0.749612	0.0462499	0.12278	0.230436	0.00798309	0.314671	0.0473027	0.340789	0.523259	0.680768	0.993054	0.132624	0.730601	0.736869	0.187971
ENSMUSG00000020088	Sar1a	blue	-0.189401	-0.437443	-0.491253	-0.934736	-0.10359	-0.543051	-0.0934588	0.137892	-0.168579	0.024365	-0.273461	0.191634	-0.531547	-0.515367	0.635458	0.188724	0.693854	0.60051	0.57869	0.750537	0.788746	0.749461	0.495873	0.21456	-0.0281021	-0.44314	0.0983997	0.146837	-0.22277	0.230747	-0.13452	0.197285	0.00187654	0.000391891	2.66655e-22	0.483513	6.6611e-05	0.527505	0.349975	0.25205	0.869432	0.0600164	0.191956	0.000101245	0.000177924	1.22045e-06	0.198922
ENSMUSG00000020114	Cand1	blue	-0.157463	-0.44714	-0.618834	-0.726126	-0.0620963	-0.541749	0.00874179	-0.066154	0.120107	0.0411555	0.0104132	0.405026	-0.261328	-0.0564087	0.405148	-0.172405	0.32563	0.481101	0.458361	0.383386	0.768042	0.530049	0.537777	0.327462	0.155851	-0.440739	0.0946219	-0.0862856	-0.23557	0.0602522	-0.0448773	0.285131	0.00144148	2.75648e-06	5.19697e-09	0.675011	6.98968e-05	0.952976	0.655065	0.416138	0.781216	0.943999	0.00429517	0.072793	0.703342	0.00428248	0.241289
ENSMUSG00000020132	Rab21	blue	-0.143188	-0.240197	-0.554057	-0.757009	-0.0993302	-0.76848	-0.41481	-0.304311	-0.0929714	-0.265869	-0.296592	0.110341	-0.612648	-0.256896	0.33332	-0.143592	0.371765	0.229235	0.417711	0.449513	0.782008	0.755498	0.647219	0.624657	0.294806	-0.403996	0.16081	0.191288	0.123575	0.493479	-0.0717199	0.331597	0.100084	4.39835e-05	4.79699e-10	0.501772	1.80656e-10	0.00337373	0.0354735	0.52967	0.0677794	0.0406581	0.455306	3.6886e-06	0.077963	0.020609	0.330221
ENSMUSG00000020149	Rab1	blue	-0.215488	-0.481788	-0.597216	-0.873984	0.0282945	-0.54978	-0.0843118	0.0640605	-0.0953386	0.0215123	-0.209064	0.38477	-0.396077	-0.263091	0.576446	0.0130105	0.508369	0.527137	0.461491	0.498565	0.836501	0.622941	0.650796	0.3413	0.0215689	-0.446476	0.120428	-0.01132	-0.229184	0.146756	-0.0441312	0.141308	0.00052601	7.43071e-06	5.09754e-16	0.848603	5.17718e-05	0.568849	0.665327	0.519197	0.884608	0.153847	0.0069272	0.00532418	0.0708129	1.80435e-05	0.930062
ENSMUSG00000020152	Actr2	blue	0.166188	-0.25449	-0.546022	-0.82274	-0.230723	-0.549443	-0.0999736	-0.135557	0.248915	0.23278	0.084026	0.332855	-0.424189	-0.186107	0.241713	-0.230123	0.405121	0.602889	0.776313	0.480135	0.910564	0.662968	0.467242	0.460493	0.381172	-0.748145	-0.223172	-0.154393	-0.320306	0.266545	-0.0892938	0.258936	0.0808898	5.96355e-05	7.30204e-13	0.114628	5.24368e-05	0.498992	0.358273	0.088	0.11134	0.570164	0.0207972	0.00265853	0.205334	0.0978963	0.1156
ENSMUSG00000020171	Yeats4	blue	0.142732	-0.0297625	-0.356415	-0.471885	-0.092869	-0.434372	-0.0312916	-0.233413	0.0858115	-0.0241627	0.216359	0.144927	-0.332009	-0.0506612	0.018554	-0.224718	0.241006	0.309696	0.33424	0.107156	0.577439	0.51466	0.309658	0.429565	0.302871	-0.499483	-0.177429	0.00982574	-0.136714	0.238968	0.0694483	0.333155	0.840847	0.0129012	0.000709332	0.530126	0.00203683	0.832784	0.110344	0.561969	0.870507	0.139669	0.325696	0.0211435	0.732382	0.90039	0.124644
ENSMUSG00000020189	Osbpl8	blue	-0.235312	-0.220597	-0.587476	-0.413851	-0.01668	-0.587908	-0.325159	-0.310621	0.0103069	-0.212802	-0.207745	0.3877	-0.132484	0.259671	0.173117	-0.370617	-0.0991834	-0.0148424	0.0758372	0.0610424	0.57267	0.251581	0.76829	0.629726	0.271389	-0.230683	0.145964	-0.171759	0.159377	0.213522	-0.0451645	0.107396	0.131892	1.13507e-05	0.00345557	0.910408	1.11425e-05	0.0241302	0.0316512	0.944569	0.146456	0.156521	0.00647607	0.369373	0.0746936	0.239322	0.00951176
ENSMUSG00000020246	Hcfc2	blue	0.233814	-0.137023	-0.426218	-0.246856	-0.0967019	-0.0649542	0.305502	-0.0592472	0.51244	0.491332	0.491074	0.659636	0.325646	0.475481	-0.0886902	-0.479723	-0.165202	0.414826	0.367675	-0.0967691	0.459533	-0.0747555	0.26081	0.176392	0.322404	-0.563237	-0.401202	-0.646361	-0.479231	-0.248724	0.0128841	0.109717	0.353051	0.00252273	0.0907463	0.513211	0.660939	0.034724	0.689151	0.000196441	0.000390911	0.000394112	3.41062e-07	0.0239067	0.000637007	0.548873	0.00056025
ENSMUSG00000020248	Nfyb	blue	0.30005	0.335338	-0.158668	-0.207107	0.0255542	-0.453851	-0.33051	-0.542578	0.0992982	-0.167771	0.189882	-0.106268	-0.394283	0.0496428	-0.343965	-0.38937	-0.0360484	-0.0338488	0.284583	0.08102	0.354801	0.384637	0.197139	0.626388	0.553396	-0.454013	-0.257797	0.0413136	0.187569	0.526713	0.0832629	0.0382633	0.0198082	0.281415	0.157825	0.863118	0.00119549	0.0217689	6.7789e-05	0.501911	0.254363	0.196129	0.472216	0.00555448	0.737568	0.0166755	0.00623047
ENSMUSG00000020300	Cpeb4	blue	0.0460039	0.129801	0.0202459	-0.299905	0.0442766	-0.187947	0.0244862	0.00395572	-0.328829	-0.0704338	0.0809802	0.0555646	-0.218569	-0.14548	0.100024	0.0943169	0.274325	0.22117	0.0825387	0.0614038	0.243362	0.239961	0.238339	0.159247	-0.0721418	-0.224585	-0.139617	0.0713481	-0.0762155	0.135968	0.0283514	0.75619	0.379231	0.891359	0.0383613	0.765079	0.20081	0.868788	0.978712	0.0224886	0.634282	0.58427	0.707582	0.135572	0.323835	0.498776	0.523704
ENSMUSG00000020328	Nudcd2	blue	0.294039	0.0434699	-0.370313	-0.374096	0.0430524	-0.30611	0.0706102	-0.212015	0.24576	0.175182	0.394297	0.289825	-0.151795	0.112082	-0.124164	-0.355148	0.0692137	0.347086	0.408037	0.135094	0.578716	0.341743	0.224302	0.435547	0.388197	-0.58406	-0.348353	-0.238824	-0.269734	0.150354	0.17871	0.0425038	0.769241	0.00957518	0.00880957	0.771397	0.0343468	0.633432	0.14799	0.0922343	0.233677	0.00555265	0.0457003	0.303044	0.448179	0.400449	0.0132485
ENSMUSG00000020361	Hspa4	blue	-0.0705353	-0.468375	-0.655681	-0.789869	-0.220483	-0.513247	-0.00383576	-0.0212273	0.211181	0.182609	0.0183543	0.476277	-0.251189	-0.0682617	0.410512	-0.196041	0.345456	0.572801	0.581205	0.379711	0.849284	0.521725	0.589832	0.362262	0.2339	-0.566089	-0.00988117	-0.195693	-0.317999	0.0684137	-0.123718	0.633793	0.000786932	4.23438e-07	2.49739e-11	0.132097	0.00019117	0.979357	0.886127	0.149628	0.214132	0.901457	0.000621921	0.0850427	0.644796	0.00375457	0.181743
ENSMUSG00000020362	Cnot6	blue	0.0641263	-0.318256	-0.68777	-0.557481	-0.218258	-0.471318	-0.0454184	-0.191877	0.437773	0.231284	0.153831	0.593246	-0.0352321	0.261415	0.127665	-0.501146	-0.00358237	0.402192	0.475784	0.090533	0.777496	0.27859	0.606085	0.494961	0.442266	-0.595552	-0.151582	-0.453527	-0.270604	0.021509	-0.0961795	0.665004	0.02749	6.64199e-08	3.85396e-05	0.136143	0.000721365	0.7592	0.191382	0.00186001	0.113724	0.296526	8.84607e-06	0.812087	0.0726943	0.387193	0.000285461
ENSMUSG00000020368	Canx	blue	0.296615	-0.188021	-0.464672	-0.770968	-0.345756	-0.418667	0.0617754	-0.0662329	0.332577	0.434451	0.227232	0.329557	-0.317219	-0.205544	0.183033	-0.19189	0.380885	0.693924	0.893642	0.602366	0.829904	0.577002	0.281129	0.285164	0.376554	-0.801884	-0.371558	-0.252919	-0.456859	0.180709	-0.171256	0.0406422	0.200629	0.000876995	1.45088e-10	0.0160805	0.00306135	0.676598	0.65468	0.0209103	0.00203253	0.120374	0.0221746	0.0280269	0.161056	0.213053	0.191353
ENSMUSG00000020386	Sar1b	blue	0.106147	-0.220804	-0.617163	-0.745402	-0.0127768	-0.623883	-0.145119	-0.236957	0.231357	0.0598657	0.0444793	0.317986	-0.428009	-0.105272	0.209617	-0.295193	0.328151	0.452414	0.623924	0.412169	0.902226	0.71287	0.472505	0.552475	0.406615	-0.64759	-0.134738	-0.0804825	-0.200876	0.322246	0.0485829	0.472723	0.13152	2.98394e-06	1.22206e-09	0.931315	2.16301e-06	0.325049	0.104888	0.113607	0.686072	0.764034	0.027629	0.00240798	0.476403	0.152737	0.0416617
ENSMUSG00000020392	Cdkn2aipnl	blue	0.118552	-0.262792	-0.463303	-0.635097	-0.255436	-0.533265	-0.202923	-0.237479	0.366649	0.074247	0.0180625	0.102424	-0.474751	-0.19412	0.14481	-0.259533	0.299977	0.398497	0.642845	0.350337	0.732007	0.61869	0.32984	0.44443	0.42308	-0.573381	-0.0512301	0.0191367	-0.129224	0.311035	-0.0758467	0.422241	0.0711453	0.000912572	1.24285e-06	0.079729	9.51986e-05	0.16658	0.104104	0.0103709	0.615997	0.903017	0.488474	0.000651121	0.186145	0.326093	0.0748537
ENSMUSG00000020397	Med7	blue	-0.234337	-0.484042	-0.40417	-0.601811	0.255377	-0.203376	0.303748	0.320194	-0.0995496	0.0848925	0.0722029	0.470028	-0.107676	-0.10019	0.52034	0.0761831	0.487019	0.58389	0.199536	0.268537	0.585728	0.351649	0.359448	0.0355432	-0.192276	-0.306299	0.075923	-0.0711651	-0.44238	-0.206226	-0.108096	0.108902	0.000490771	0.00438546	6.05498e-06	0.0798005	0.165617	0.0358319	0.0265096	0.500824	0.56618	0.625771	0.000749481	0.466334	0.498059	0.000150069	0.606799
ENSMUSG00000020402	Vdac1	blue	0.0309892	-0.479618	-0.445821	-0.828479	-0.278204	-0.257047	0.201867	0.291992	0.20011	0.424121	0.0445992	0.436583	-0.232755	-0.312864	0.515853	0.0925059	0.601365	0.804845	0.721972	0.575079	0.770282	0.522541	0.297614	0.0145298	0.0319227	-0.602087	-0.146695	-0.159083	-0.583149	-0.0740217	-0.173155	0.834378	0.000562046	0.0014948	3.65812e-13	0.0555391	0.0777832	0.168847	0.0440329	0.172662	0.00266318	0.763417	0.00192028	0.11138	0.030378	0.000175008	0.531742
ENSMUSG00000020457	Drg1	blue	-0.00317359	-0.107739	-0.493949	-0.152777	0.207667	-0.381141	-0.119078	-0.387697	0.247271	-0.133524	0.186695	0.118794	-0.103077	0.245522	-0.144567	-0.521667	-0.185144	0.00489818	0.12523	0.0218318	0.382976	0.228136	0.234102	0.48398	0.37021	-0.213923	0.0250111	-0.168261	0.0874818	0.167639	0.0382276	0.98292	0.466071	0.000359811	0.29989	0.15668	0.00752372	0.420173	0.00647647	0.0901869	0.365596	0.203881	0.421289	0.485692	0.0925607	0.326913	0.000143338
ENSMUSG00000020458	Rtn4	blue	0.0155629	-0.509426	-0.426291	-0.744258	-0.128104	-0.205575	0.219434	0.24497	0.309091	0.453835	0.154753	0.493777	-0.151142	-0.113481	0.39999	-0.00334016	0.470521	0.778152	0.669524	0.394577	0.730777	0.370013	0.341862	0.073934	0.0841704	-0.630719	-0.153797	-0.242213	-0.566132	-0.133476	-0.16662	0.916386	0.000217323	0.00251796	1.33648e-09	0.385549	0.160992	0.133992	0.0933199	0.0325451	0.00119602	0.293606	0.000361786	0.305152	0.442498	0.00485042	0.982024
ENSMUSG00000020462	Ccdc104	blue	0.0556379	-0.0867761	-0.623438	-0.310723	-0.27934	-0.454433	-0.0886387	-0.252706	0.289571	0.0734375	0.0758306	0.407907	0.0385141	0.229506	0.0403499	-0.438459	-0.105346	0.15661	0.233554	0.114543	0.531957	0.253853	0.370222	0.365283	0.410123	-0.373585	-0.168639	-0.333918	-0.139743	0.0565955	0.210967	0.707214	0.557565	2.21015e-06	0.0315927	0.0545076	0.00117601	0.549106	0.0831138	0.0458992	0.61986	0.608469	0.00400332	0.794944	0.116606	0.785396	0.00182605
ENSMUSG00000020521	Rnft1	blue	-0.130467	-0.0705663	-0.22157	-0.189315	0.127888	-0.148924	0.0679584	0.0706774	-0.146451	-0.0268947	0.0116724	0.350675	0.0731305	0.15175	0.15231	-0.0741233	0.0880448	0.156745	-0.0430193	0.0412085	0.247887	0.066521	0.312396	0.14501	-0.0431153	-0.0931766	-0.0272644	-0.156081	-0.0969658	-0.0511872	-0.256803	0.376771	0.633643	0.130153	0.197491	0.386357	0.312387	0.64627	0.633108	0.320582	0.856012	0.93724	0.0145392	0.621328	0.303188	0.301387	0.616586
ENSMUSG00000020544	Cox11	blue	0.050896	0.049056	-0.251715	-0.00739695	0.318738	-0.325264	-0.178262	-0.406431	0.206371	-0.256762	0.147729	0.0141921	-0.145413	0.232682	-0.218841	-0.374394	-0.17316	-0.146468	-0.0415694	-0.185643	0.2322	0.189673	0.139046	0.435705	0.323405	-0.105796	0.0295807	0.0372648	0.17143	0.197654	0.365363	0.731188	0.740561	0.0843701	0.960204	0.0272432	0.0240819	0.22543	0.00415061	0.15934	0.0781243	0.316328	0.923728	0.32406	0.111496	0.135073	0.00875147
ENSMUSG00000020561	Twistnb	blue	0.113681	0.0573447	-0.254305	-0.399448	-0.253721	-0.449466	-0.123488	-0.276279	-0.0115093	-0.000620597	0.0721383	0.119928	-0.265613	-0.0177386	0.0163033	-0.155278	0.124675	0.180467	0.366924	0.213795	0.46879	0.348597	0.361463	0.397675	0.289209	-0.439121	-0.197861	-0.0387707	-0.0298384	0.295579	0.347532	0.441689	0.698651	0.0811175	0.00491376	0.0818429	0.00135151	0.40304	0.0573223	0.938115	0.99666	0.626081	0.416836	0.0680545	0.904747	0.912423	0.291953
ENSMUSG00000020594	Pum2	blue	-0.281657	-0.329856	-0.643046	-0.665751	-0.160472	-0.662395	-0.205879	-0.187586	-0.165266	-0.157337	-0.184634	0.408586	-0.235169	0.0451185	0.395297	-0.217513	0.17576	0.244211	0.275621	0.337172	0.706224	0.434703	0.802362	0.51113	0.12829	-0.293062	0.159335	-0.140997	0.0182465	0.197642	-0.0806441	0.0524523	0.0220464	8.2787e-07	2.42549e-07	0.27591	2.92729e-07	0.16036	0.201692	0.261625	0.285521	0.209008	0.00393717	0.107615	0.760743	0.0054232	0.137519
ENSMUSG00000020612	Prkar1a	blue	-0.227658	-0.426819	-0.499497	-0.927857	-0.154252	-0.630748	-0.215055	0.0261714	-0.219231	-0.0857579	-0.33733	0.163313	-0.595008	-0.469366	0.591105	0.128364	0.647009	0.494295	0.518512	0.622058	0.79451	0.783949	0.579146	0.33159	0.00540144	-0.424742	0.160212	0.204138	-0.108287	0.311257	-0.071209	0.119662	0.00248366	0.000301147	2.4799e-21	0.295193	1.54485e-06	0.142129	0.859845	0.134362	0.562214	0.0190438	0.267383	8.18959e-06	0.000764278	9.70869e-06	0.384576
ENSMUSG00000020621	Rdh14	blue	-0.0819046	-0.0562659	-0.370579	-0.245517	0.125528	-0.514288	-0.422082	-0.411752	0.0757468	-0.345917	-0.181343	-0.0523913	-0.374745	0.0160217	-0.0315692	-0.28439	0.0325513	-0.120194	0.0720599	0.0574681	0.36806	0.43072	0.305815	0.521181	0.340974	-0.170476	0.125885	0.184097	0.259469	0.397557	0.343391	0.579973	0.704059	0.00951961	0.0925675	0.395252	0.00018456	0.00280632	0.00364099	0.608866	0.0160281	0.217382	0.723599	0.00868357	0.91393	0.831323	0.0501088
ENSMUSG00000020650	Bcap29	blue	0.110843	-0.22887	-0.522419	-0.644112	-0.110204	-0.350095	0.257657	0.0356631	0.164257	0.327101	0.27889	0.504653	-0.07506	-0.00563659	0.268002	-0.181695	0.296099	0.624857	0.548861	0.39885	0.752361	0.420018	0.350189	0.207398	0.196072	-0.619049	-0.27209	-0.32161	-0.492021	-0.0409641	0.00594972	0.453244	0.117651	0.000139645	7.83256e-07	0.455869	0.0147142	0.0770558	0.80983	0.264589	0.0232494	0.0549141	0.000254534	0.612127	0.96967	0.0655218	0.216475
ENSMUSG00000020659	Cbll1	blue	0.0523243	-0.0300868	-0.330259	-0.320162	-0.279244	-0.395188	-0.0657544	-0.234914	0.0843185	0.0210136	0.101185	0.259681	-0.0684795	0.140519	0.0217984	-0.249922	-0.0272994	0.139426	0.254497	0.132077	0.420877	0.20274	0.396194	0.340692	0.250774	-0.31621	-0.122119	-0.196734	-0.0533997	0.123868	0.17191	0.723939	0.839136	0.0218752	0.0265253	0.0545944	0.00543726	0.657019	0.108008	0.568818	0.887266	0.493778	0.074682	0.643739	0.340783	0.883085	0.0866812
ENSMUSG00000020664	Dld	blue	-0.133849	-0.395514	-0.798749	-0.688907	-0.051967	-0.70493	-0.164922	-0.255825	0.240412	-0.0790296	-0.00918227	0.443926	-0.28485	0.0922216	0.276632	-0.391397	0.208905	0.362107	0.391646	0.266614	0.877401	0.593154	0.643596	0.591461	0.374155	-0.506326	0.0454055	-0.140941	-0.123369	0.184311	0.0648133	0.364419	0.00539555	1.02585e-11	6.1935e-08	0.72575	2.23279e-08	0.262635	0.079255	0.0997721	0.593385	0.95061	0.00157451	0.0497231	0.533009	0.0569922	0.00594342
ENSMUSG00000020720	Psmd12	blue	-0.135033	-0.433133	-0.577056	-0.500545	0.205359	-0.317822	0.186639	0.0792487	0.267298	0.0576666	0.131359	0.46237	-0.0681128	0.0662859	0.330808	-0.223434	0.280566	0.475106	0.23357	0.125637	0.643863	0.39222	0.327164	0.188427	0.104749	-0.348132	0.0450942	-0.158019	-0.340801	-0.141187	-0.0815691	0.360151	0.00210483	1.75947e-05	0.000291089	0.161441	0.0277138	0.204019	0.592358	0.066261	0.69704	0.373488	0.000937556	0.64552	0.65442	0.0216432	0.12687
ENSMUSG00000020745	Pafah1b1	blue	-0.34515	-0.717364	-0.630104	-0.765693	-0.139564	-0.252518	0.24942	0.406827	-0.00156944	0.286586	-0.0982711	0.708924	0.0431552	-0.0470936	0.715036	0.0801896	0.432451	0.676699	0.350067	0.380415	0.711904	0.25651	0.631253	0.00679063	-0.202275	-0.333571	0.113593	-0.306372	-0.504658	-0.322351	-0.146753	0.0162799	9.64647e-09	1.59497e-06	2.30183e-10	0.344107	0.0833505	0.0873364	0.00411068	0.991553	0.0482876	0.506366	1.71321e-08	0.770866	0.750599	1.13251e-08	0.587957
ENSMUSG00000020840	Blmh	blue	0.165418	-0.251774	-0.550345	-0.552204	0.0233509	-0.37616	0.0683743	-0.12707	0.435288	0.241581	0.258508	0.440833	-0.16043	0.0873559	0.101361	-0.376621	0.181996	0.476698	0.523935	0.235696	0.756788	0.440072	0.334351	0.382668	0.392248	-0.634145	-0.214602	-0.261449	-0.368479	0.0532457	0.0976632	0.261182	0.0842953	5.06756e-05	4.72157e-05	0.874822	0.00841445	0.64425	0.389428	0.00198779	0.0980856	0.07605	0.00171275	0.276035	0.554925	0.493025	0.00832833
ENSMUSG00000020925	Ccdc43	blue	0.131101	-0.201725	-0.525875	-0.522487	-0.307446	-0.427153	0.0299588	-0.197542	0.315279	0.165264	0.225742	0.355486	-0.165425	0.0825367	0.107305	-0.320141	0.131053	0.406385	0.533952	0.202528	0.682566	0.422249	0.395608	0.384807	0.39932	-0.525723	-0.13961	-0.220752	-0.251158	0.115177	-0.252042	0.374436	0.169152	0.000123772	0.000139317	0.0335293	0.00246226	0.839811	0.178353	0.0290545	0.261631	0.122892	0.0131552	0.261162	0.577042	0.467879	0.0265358
ENSMUSG00000020954	Strn3	blue	-0.165095	-0.410684	-0.700996	-0.634585	-0.313814	-0.523151	-0.0672338	-0.0857457	0.165861	0.125789	-0.00692275	0.603634	-0.0461496	0.199471	0.310218	-0.343916	0.095362	0.400725	0.367591	0.180674	0.735073	0.292514	0.728083	0.413956	0.239176	-0.475805	-0.0192917	-0.36785	-0.211544	-0.0101047	-0.179077	0.262127	0.00373859	2.88605e-08	1.27532e-06	0.0298514	0.000136138	0.649796	0.56227	0.259888	0.394263	0.962754	5.57782e-06	0.755442	0.174066	0.0318847	0.0166918
[truncated: 9,339 more rows]
[truncated: 15 more columns]
